# Supplementary material for: Systematic Identification and Comparison of the Expressed Profiles of lncRNAs, miRNAs, circRNAs, and mRNAs with Associated Co-Expression Networks in Pigs with Low and High Intramuscular Fat
Source: Animals (Basel). 2021 Nov 10;11(11):3212. doi: 10.3390/ani11113212 (PMC8614448; doi:10.3390/ani11113212)
Supplement: Supplementary file 1 [file animals-11-03212-s001.zip]

Archive with 9 entries (8 files):
- Supplementary files/
- Supplementary files/Table S1 Primers for RT-qPCR.xlsx
- Supplementary files/Table S2 Overview of the data for RNA sequencing.xlsx
- Supplementary files/table S3 Differentially expressed RNA statistics.xlsx
- Supplementary files/Table S4 PTGs of Differentially expressed RNA .xlsx
- Supplementary files/table S5 MRNA,miRNA,circRNA-GO&KEGG analysis.xlsx
- Supplementary files/table S6 LncRNA GO&KEGG.xlsx
- Supplementary files/Table S7 QTL mapping analysis on DERs.xlsx
- Supplementary files/Ttable S8 Gene co-expression analysis.xlsx
