# Supplementary material for: Systematic Identification and Comparison of the Expressed Profiles of lncRNAs, miRNAs, circRNAs, and mRNAs with Associated Co-Expression Networks in Pigs with Low and High Intramuscular Fat
Source: Animals (Basel). 2021 Nov 10;11(11):3212. doi: 10.3390/ani11113212 (PMC8614448; doi:10.3390/ani11113212)
Supplement: Supplementary file 1 [file animals-11-03212-s001.zip › Supplementary files/Table S1 Primers for RT-qPCR.xlsx]

## Sheet: Sheet1
Table S1: Primers for RT-qPCR
Genes	Primer sequence (5'to3')	Product length
KCNRG	Forward: TCACCAGCTTTTATTACCCAC	136
	Reverse: CTCCACAAGAGCAGGTTTCG
	Reverse: ATTTTATTAGCCACCACGATGC
HUS1	Forward: CGAGCCTTGAAAACTGCCC	123
	Reverse: TGTCACAATGCGATTACTGCT
ACAA2	Forward: CTCTCACGGTTAATAGGCTCT	118
	Reverse: TGGCTCATGCTTTCAGTTCC
MSTRG.5761.2	Forward: CTATGAGAAATAAAATCCTG	272
	Reverse: TGATTTTGCTTTTTAGGGTG
MSTRG.40179.2	Forward: GATCGAACCCGCAACCTCAT	180
	Reverse: TGAAAACCCAGCTATGAAAG
