# Supplementary material for: Systematic Identification and Comparison of the Expressed Profiles of lncRNAs, miRNAs, circRNAs, and mRNAs with Associated Co-Expression Networks in Pigs with Low and High Intramuscular Fat
Source: Animals (Basel). 2021 Nov 10;11(11):3212. doi: 10.3390/ani11113212 (PMC8614448; doi:10.3390/ani11113212)
Supplement: Supplementary file 1 [file animals-11-03212-s001.zip › Supplementary files/Table S2 Overview of the data for RNA sequencing.xlsx]

## Sheet: Sheet1
Table S2A. Overview of the data for RNA sequencing
sample	Total reads	Mapped Reads	Q30(%)	LncRNA and mRNA mapping rate (%)	CircRNA mapping rate (%)
H1	147157988	143015084	95.19	97.18	99.99
H2	184435964	179138832	94.74	97.13	99.99
H3	135751552	131192370	94.96	96.64	99.98
H4	123872112	120099160	94.4	96.95	99.96
H5	135163480	130131586	94.07	96.28	99.99
L1	172380610	166734159	94.24	96.72	99.98
L2	158510382	154093861	94.89	97.21	99.98
L3	156109346	151393317	94.84	96.98	99.99
L4	158016256	152390242	94.42	96.44	99.98
L5	187744954	181637838	94.98	96.75	99.94
Table S2B. Overview of the data for miRNA sequencing
Sample	Raw_reads	Clean reads	Mapped_Reads	Q30(%)	MiRNA mapping rate(%)
H1	13972579	11943805	9005397	96.83	75.4
H2	15912996	10691263	7761063	96.91	72.59
H3	11810927	10704325	8166239	97.39	76.29
H4	12675341	10691945	8006792	97.47	74.89
H5	12351876	10931804	8229777	96.98	75.28
L1	11517486	9935714	7471246	97.37	75.2
L2	11955900	10642913	7899745	96.9	74.23
L3	11935122	10535031	7410158	96.9	70.34
L4	11905169	8719281	6343267	97.08	72.75
L5	17879204	9953363	6818857	96.89	68.51
