# Supplementary material for: Systematic Identification and Comparison of the Expressed Profiles of lncRNAs, miRNAs, circRNAs, and mRNAs with Associated Co-Expression Networks in Pigs with Low and High Intramuscular Fat
Source: Animals (Basel). 2021 Nov 10;11(11):3212. doi: 10.3390/ani11113212 (PMC8614448; doi:10.3390/ani11113212)
Supplement: Supplementary file 1 [file animals-11-03212-s001.zip › Supplementary files/table S3 Differentially expressed RNA statistics.xlsx]

## Sheet: DEG
gene	regulated	Pvalue	log2FC	L1_Count	L2_Count	L3_Count	L4_Count	L5_Count	H1_Count	H2_Count	H3_Count	H4_Count	H5_Count	L1_FPKM	L2_FPKM	L3_FPKM	L4_FPKM	L5_FPKM	H1_FPKM	H2_FPKM	H3_FPKM	H4_FPKM	H5_FPKM
Sus_scrofa_newGene_11650	up	2.33582e-08	1.46375	57	3	22	50	15	238	241	177	275	437	0.095611	0.005556	0.037248	0.098781	0.025688	0.505821	0.425	0.485339	0.698206	1.1467
Sus_scrofa_newGene_5397	up	4.95283e-07	1.30976	49	56	45	57	39	276	79	362	71	251	0.051579	0.066473	0.048693	0.071702	0.044119	0.373358	0.088189	0.634253	0.113644	0.41944
Sus_scrofa_newGene_1665	up	3.98806e-07	1.25611	258	118	202	319	202	746	326	731	587	1005	0.130608	0.066084	0.102802	0.190641	0.107884	0.476229	0.172742	0.60449	0.448082	0.793295
Sus_scrofa_newGene_12894	up	2.60267e-06	1.17368	113	52	86	88	79	198	170	346	99	392	0.109603	0.055166	0.083802	0.101266	0.081554	0.242962	0.173856	0.551691	0.14505	0.595502
Sus_scrofa_newGene_13895	up	3.24145e-06	1.14199	82	119	63	25	50	151	215	173	92	241	0.282564	0.458367	0.220839	0.101138	0.184194	0.662037	0.78319	0.979321	0.481708	1.30319
Sus_scrofa_newGene_13339	up	6.54912e-07	1.07052	7846	5182	5358	4595	5031	7631	12202	12841	6138	20344	4.45083	4.7261	3.7559	2.98018	3.11995	5.74959	8.59266	12.0947	6.10374	18.2886
Sus_scrofa_newGene_12634	up	8.86454e-06	1.00709	98	87	83	63	81	162	187	126	84	306	0.173843	0.169221	0.191607	0.129999	0.151745	0.385555	0.347917	0.395521	0.225072	0.846146
ENSSSCG00000000419	up	0.000120492	0.993121	282	502	996	390	499	1734	1649	646	319	2766	0.610994	1.17932	2.00618	1.0411	1.08691	4.41981	3.50292	2.16503	1.07675	8.57987
Sus_scrofa_newGene_70	up	0.000121297	0.983854	283	117	80	195	199	584	316	638	200	539	0.130352	0.059501	0.036818	0.105638	0.097076	0.338853	0.180486	0.479726	0.138567	0.387066
Sus_scrofa_newGene_9530	up	0.000177824	0.957325	832	693	366	413	556	723	2152	2114	381	1638	0.550732	0.488159	0.230993	0.328262	0.384531	0.57453	1.4528	2.24248	0.38005	1.66821
Sus_scrofa_newGene_4788	up	4.7253e-06	0.954579	521	328	291	264	220	538	882	651	345	583	0.268919	0.186979	0.151498	0.160319	0.119994	0.350377	0.477177	0.548829	0.268385	0.46937
Sus_scrofa_newGene_11305	up	0.00017877	0.943099	39	0	12	47	16	128	151	191	132	139	0.300426	0	0.095453	0.376387	0.121914	1.37498	1.5442	2.17126	1.53595	1.61258
Sus_scrofa_newGene_5398	up	0.000339067	0.937146	96	76	66	69	179	353	180	971	76	252	0.112199	0.09834	0.076817	0.094779	0.221072	0.520151	0.221021	1.85764	0.132724	0.459677
Sus_scrofa_newGene_13362	up	0.000343758	0.936149	31	74	77	12	45	119	114	282	25	308	0.042045	0.180169	0.255227	0.019314	0.074227	0.33439	0.232855	0.810405	0.0522	0.960338
ENSSSCG00000045560	up	0.000228743	0.928328	113	57	77	153	123	206	321	308	114	290	0.148101	0.08187	0.101247	0.238064	0.171038	0.342662	0.443256	0.66349	0.225212	0.59497
Sus_scrofa_newGene_7971	up	0.000219549	0.926592	179	40	118	47	79	191	313	171	145	160	0.552111	0.131112	0.374508	0.154205	0.310937	0.729925	1.00488	0.848672	0.658551	0.744223
Sus_scrofa_newGene_11307	up	0.000276215	0.919307	28	0	10	36	12	111	105	71	87	134	0.113777	0	0.038879	0.173673	0.052512	0.583408	0.459512	0.4945	0.544756	0.875783
Sus_scrofa_newGene_9532	up	3.14881e-05	0.911843	2660	3566	1884	1785	2787	4263	4450	7298	2976	4255	16.0325	23.6619	11.9585	9.3113	12.8752	27.5463	27.854	63.1346	23.4014	39.7131
Sus_scrofa_newGene_3456	up	2.41101e-05	0.8982	378	251	369	195	424	582	590	681	290	761	0.196404	0.11545	0.182762	0.128153	0.221982	0.34455	0.274457	0.509319	0.192893	0.494635
Sus_scrofa_newGene_3824	up	0.000184943	0.897847	1001	1772	1322	814	1750	2859	2165	4009	935	3400	0.121032	0.235426	0.155207	0.143227	0.244057	0.419786	0.289684	0.783852	0.172243	0.626673
Sus_scrofa_newGene_1655	up	0.000620482	0.895898	323	130	223	406	678	621	576	865	1136	1473	0.652186	0.261825	0.223159	0.722897	1.2239	1.38145	0.917973	1.81749	2.62608	2.65799
Sus_scrofa_newGene_10679	up	0.000653859	0.885094	267	237	84	88	291	244	623	679	231	568	0.226861	0.22304	0.071288	0.088274	0.261875	0.261516	0.555727	0.944857	0.296313	0.753098
Sus_scrofa_newGene_14243	up	0.000638315	0.883329	133	257	146	304	157	165	537	755	319	604	0.079914	0.171228	0.088447	0.216532	0.100741	0.139933	0.33918	0.742907	0.290039	0.566768
Sus_scrofa_newGene_10683	up	0.000876628	0.874729	702	544	297	286	47	405	986	836	745	2348	0.428362	0.499111	0.178629	0.213599	0.293227	0.304397	0.651355	0.815142	0.798504	3.20991
Sus_scrofa_newGene_1202	up	0.000835776	0.87199	245	65	83	32	159	115	574	302	122	918	0.32004	0.130916	0.290885	0.336647	0.349129	0.220015	0.711119	0.573171	0.220543	1.47782
Sus_scrofa_newGene_9620	up	0.00065946	0.869552	37	93	74	142	65	201	128	190	177	219	0.171935	0.48547	0.352267	0.790383	0.324231	1.19864	0.631505	1.46454	1.25894	1.61127
Sus_scrofa_newGene_768	up	0.000464021	0.861418	88	72	46	76	126	158	151	170	178	160	0.107144	0.09689	0.056403	0.108441	0.162468	0.242329	0.191893	0.337141	0.325262	0.303471
Sus_scrofa_newGene_8915	up	0.00102979	0.859889	63	79	13	89	59	82	310	294	197	88	0.172925	0.232898	0.064674	0.459322	0.357874	0.367008	0.988143	2.18272	0.980707	0.452399
ENSSSCG00000009388	up	0.000657897	0.856391	113	61	47	80	88	103	124	222	122	237	0.218519	0.129017	0.090126	0.183139	0.179556	0.250004	0.250743	0.703873	0.356314	0.715013
Sus_scrofa_newGene_1898	up	0.000866832	0.852575	480	193	390	376	529	468	1997	754	404	797	0.63295	0.348058	0.502554	0.618568	0.761928	0.851817	2.9024	1.58387	0.774634	1.72751
Sus_scrofa_newGene_12151	up	0.00103615	0.851101	65	43	65	118	156	243	184	297	176	160	0.071086	0.052509	0.07229	0.153324	0.18172	0.337459	0.212867	0.536443	0.292011	0.275156
Sus_scrofa_newGene_8484	up	0.000712269	0.84921	100	85	113	86	106	105	157	340	92	296	0.118081	0.110722	0.133493	0.119364	0.132335	0.155221	0.194037	0.65577	0.163805	0.544435
Sus_scrofa_newGene_11403	up	0.000487169	0.848563	1032	22	515	1060	802	2693	4879	4669	3622	9726	0.545472	0.006021	0.222305	0.527498	0.289591	1.66944	2.18015	2.98968	2.45222	7.10057
ENSSSCG00000045892	up	0.000866701	0.844323	422	249	197	252	429	401	716	1225	311	602	0.522424	0.341546	0.245518	0.367384	0.562632	0.626728	0.930413	2.48176	0.581319	1.16347
Sus_scrofa_newGene_12204	up	0.000884979	0.841956	78	81	32	77	73	87	146	207	102	175	0.183082	0.205033	0.06869	0.199344	0.159976	0.248812	0.350558	0.779715	0.331918	0.618475
Sus_scrofa_newGene_949	up	0.0014498	0.834363	49	92	28	38	88	118	133	221	48	215	0.075137	0.134404	0.044504	0.084115	0.137792	0.227044	0.226102	0.653502	0.083673	0.528035
ENSSSCG00000034843	up	0.0011581	0.831953	118	89	114	65	162	118	185	419	214	169	0.194194	0.161614	0.189008	0.126141	0.282789	0.243656	0.319954	1.12936	0.532724	0.434174
Sus_scrofa_newGene_919	up	0.00125933	0.81765	106	242	76	95	134	237	154	378	171	372	0.096347	0.244102	0.069362	0.101372	0.128988	0.2719	0.146926	0.562335	0.234597	0.527919
Sus_scrofa_newGene_187	up	0.00147821	0.816845	132	87	38	91	117	201	164	331	101	204	0.171293	0.124839	0.048536	0.138893	0.160477	0.32788	0.22303	0.701518	0.197286	0.411879
Sus_scrofa_newGene_913	up	0.00177378	0.815752	408	727	257	498	288	1159	278	635	842	2081	0.283628	0.737756	0.25796	0.374101	0.430629	0.842453	0.373814	1.55082	0.910683	2.13391
Sus_scrofa_newGene_12487	up	0.00143076	0.809775	186	123	110	83	143	215	244	518	133	151	0.466737	0.598747	0.337809	0.247798	0.468725	0.973379	0.872344	2.28893	0.438778	0.627456
ENSSSCG00000047099	up	0.0013179	0.803644	92	76	79	49	34	141	110	169	37	166	0.370049	0.340891	0.320457	0.23286	0.145171	0.718485	0.464147	1.11481	0.222365	1.04963
Sus_scrofa_newGene_3117	up	0.00235142	0.788541	15	74	54	27	60	130	78	63	80	128	0.037737	0.208952	0.138832	0.080861	0.162096	0.419015	0.207848	0.263643	0.308775	0.509984
ENSSSCG00000046767	up	0.00229234	0.784971	78	72	27	53	88	195	112	181	82	91	0.257699	0.261917	0.08961	0.204857	0.304837	0.812062	0.387128	0.973606	0.405761	0.465029
Sus_scrofa_newGene_1648	up	0.00174615	0.781785	82	60	32	43	76	95	114	152	61	136	0.164525	0.132743	0.064342	0.100463	0.161225	0.239736	0.24	0.498381	0.185375	0.426152
Sus_scrofa_newGene_11220	up	0.00050751	0.778338	163	137	146	184	142	189	306	337	138	339	0.439716	0.409226	0.397101	0.586368	0.405683	0.644787	0.86809	1.49052	0.561144	1.42854
Sus_scrofa_newGene_3217	up	0.00221513	0.777718	199	175	84	88	151	327	179	325	92	457	0.187709	0.182946	0.080071	0.097892	0.150526	0.389107	0.176624	0.501764	0.129925	0.672908
ENSSSCG00000028523	up	0.000221246	0.776772	359	754	377	305	308	665	627	683	471	874	1.59669	3.71257	1.68788	1.6016	1.44958	3.73159	2.9224	4.96539	3.15771	6.06505
Sus_scrofa_newGene_6688	up	0.00019984	0.770523	448	751	457	310	587	754	798	1002	523	940	0.320093	0.593027	0.44227	0.26086	0.625854	0.67913	0.647664	1.16893	0.563601	1.29414
Sus_scrofa_newGene_8481	up	0.00336516	0.768606	47	87	40	43	81	56	137	232	54	193	0.092038	0.188289	0.078963	0.099294	0.168218	0.137174	0.282357	0.747117	0.160894	0.593832
Sus_scrofa_newGene_1766	up	0.00154287	0.764891	108	71	66	87	93	105	141	241	109	147	0.299413	0.216316	0.182918	0.282851	0.272273	0.367659	0.409878	1.09173	0.453476	0.63503
Sus_scrofa_newGene_13605	up	0.00268437	0.762245	36	68	21	43	63	191	126	482	23	49	0.043386	0.08968	0.02453	0.060848	0.079701	0.29066	0.159259	0.950188	0.041103	0.09089
Sus_scrofa_newGene_4466	up	0.00347749	0.751133	4664	2601	845	4597	2741	5315	6166	5695	7426	5917	1.56712	1.17612	0.399819	1.83613	1.08647	2.66251	2.17536	3.37461	4.70802	3.09917
Sus_scrofa_newGene_10684	up	0.00288011	0.749976	474	354	158	200	427	466	529	864	275	889	0.318184	0.263194	0.10669	0.157804	0.303805	0.394492	0.372597	0.947637	0.278621	0.930217
Sus_scrofa_newGene_9747	up	0.00365498	0.746768	66	49	25	36	82	69	111	134	70	124	0.136494	0.112448	0.051756	0.087947	0.180998	0.181502	0.244069	0.457126	0.219941	0.403651
Sus_scrofa_newGene_10614	up	0.00262096	0.746196	295	216	92	108	274	318	490	341	203	449	0.174514	0.141139	0.054534	0.07487	0.171254	0.236803	0.304142	0.329158	0.180865	0.414273
Sus_scrofa_newGene_11577	up	0.00327999	0.746129	248	150	47	4	29	387	227	250	167	587	0.336594	0.225425	0.064318	0.005235	0.040967	0.662804	0.322924	0.555012	0.341466	1.24496
Sus_scrofa_newGene_11468	up	0.00317737	0.743838	253	12	420	31	105	1307	225	221	269	782	0.520524	0.017312	0.554644	0.047542	0.220213	2.16115	0.308155	0.472397	0.531201	1.59703
Sus_scrofa_newGene_10325	up	0.00323378	0.741996	446	626	224	262	648	544	803	1151	416	1214	0.15135	0.218698	0.071066	0.097207	0.281848	0.216173	0.265603	0.593785	0.198004	0.597229
ENSSSCG00000009530	up	0.00206972	0.741781	176	187	102	143	186	188	520	206	196	285	0.077383	0.090901	0.045156	0.074013	0.086225	0.104051	0.239731	0.147845	0.129546	0.195314
Sus_scrofa_newGene_9348	up	0.00407254	0.740037	699	401	858	388	678	292	1588	2041	620	1094	0.51723	0.298087	0.581201	0.307551	0.482591	0.24749	1.11932	2.24208	0.628548	1.14559
ENSSSCG00000015094	up	0.00486023	0.738951	189	88	71	71	71	77	129	319	104	410	0.232862	0.119083	0.088207	0.102299	0.092133	0.119689	0.166818	0.642831	0.19342	0.788249
Sus_scrofa_newGene_9272	up	0.00480213	0.7383	75	185	77	126	348	494	94	709	247	679	0.035407	0.115358	0.036497	0.087323	0.161053	0.233282	0.049458	0.521815	0.13976	0.46153
ENSSSCG00000042110	up	0.00510049	0.735144	116	48	51	168	162	265	279	597	69	246	0.200034	0.092039	0.089067	0.342868	0.297409	0.579519	0.506247	1.69325	0.179402	0.66405
Sus_scrofa_newGene_12138	up	0.00470777	0.734263	164	99	91	172	325	210	356	492	216	515	0.119296	0.080033	0.066609	0.148036	0.251065	0.19314	0.272225	0.587923	0.238265	0.586236
Sus_scrofa_newGene_5365	up	0.00472378	0.730497	68	77	30	43	108	106	110	184	73	177	0.175235	0.240509	0.080089	0.135808	0.320195	0.345082	0.243086	0.889497	0.307384	0.77211
Sus_scrofa_newGene_748	up	0.00341218	0.729868	381	362	196	381	426	331	773	482	434	1215	0.264849	0.27859	0.137275	0.31261	0.313413	0.290101	0.563708	0.547903	0.455415	1.3176
Sus_scrofa_newGene_8135	up	0.00180875	0.728867	309	321	221	120	213	244	467	550	197	435	0.471529	0.54362	0.418635	0.216802	0.344608	0.470999	0.750427	1.37656	0.455174	1.04004
ENSSSCG00000043169	up	0.00254701	0.720152	235	151	196	275	340	316	611	475	276	378	0.30288	0.215828	0.254065	0.418527	0.464926	0.513303	0.827125	1.00099	0.53635	0.76136
Sus_scrofa_newGene_9381	up	0.00400132	0.717378	404	228	258	532	263	706	538	973	284	547	0.313324	0.195456	0.201484	0.487163	0.21555	0.691355	0.437821	1.23409	0.332035	0.662
Sus_scrofa_newGene_922	up	0.00635159	0.710849	59	145	33	64	68	86	127	209	88	220	0.08448	0.231029	0.046746	0.107532	0.103843	0.15501	0.191938	0.492695	0.191368	0.49442
Sus_scrofa_newGene_6212	up	0.00495215	0.705929	120	272	167	121	190	240	234	528	121	391	0.251903	0.565131	0.294905	0.209168	0.407302	0.534337	0.35974	2.09847	0.354014	0.893234
Sus_scrofa_newGene_6813	up	0.0045494	0.700736	66	43	164	50	69	118	127	123	62	206	0.236894	0.088216	0.749504	0.389541	0.392083	0.653687	0.464885	0.646142	0.369736	0.938454
Sus_scrofa_newGene_8107	up	0.00175096	0.700002	67	68	125	62	86	86	126	140	81	184	0.232687	0.26252	0.440823	0.252593	0.317037	0.379389	0.461115	0.796588	0.427484	1.00046
Sus_scrofa_newGene_10686	up	0.00470979	0.699804	1886	2164	718	1665	2502	2893	2762	4231	1594	4366	0.508877	0.752475	0.247829	0.590383	1.16869	1.11412	0.843745	1.81178	0.608777	1.96404
ENSSSCG00000015215	up	0.00664003	0.695911	77	87	87	75	5	574	98	91	84	125	0.286285	0.360491	0.326114	0.329085	0.018426	1.37335	0.383842	0.556157	0.474913	0.729234
ENSSSCG00000038767	up	0.000334473	0.695228	1504	1046	2396	1106	1421	2619	1978	1822	2251	1593	3.63672	2.97216	6.11029	3.30926	3.20244	7.42895	4.87607	6.54622	7.48474	5.81972
Sus_scrofa_newGene_8836	up	0.00736447	0.688893	277	274	180	162	444	485	341	836	168	658	0.181212	0.198966	0.119006	0.125111	0.308453	0.400898	0.234127	0.896144	0.165787	0.672389
Sus_scrofa_newGene_4861	up	0.00840371	0.687989	177	107	30	236	255	285	339	746	112	714	0.140677	0.093909	0.023909	0.221897	0.215362	0.286267	0.282908	0.971376	0.133785	0.887695
Sus_scrofa_newGene_11655	up	0.00750833	0.687506	225	93	72	34	493	1345	548	329	202	408	0.184769	0.084246	0.059266	0.032728	0.42965	1.39827	0.473294	0.442274	0.250703	0.524088
Sus_scrofa_newGene_6573	up	0.00913539	0.685659	65	44	17	53	102	126	84	210	60	154	0.137048	0.103682	0.035814	0.131593	0.228366	0.338589	0.186739	0.728751	0.191603	0.509215
Sus_scrofa_newGene_9776	up	0.00938526	0.679995	131	812	1040	701	440	725	1292	2283	749	783	0.2567	0.738003	1.67007	0.705768	0.512712	1.1081	1.26981	4.84128	1.52715	1.59642
Sus_scrofa_newGene_4905	up	0.00586379	0.679953	117	84	64	63	119	75	158	189	134	174	0.235865	0.187403	0.128714	0.149331	0.253743	0.18878	0.332732	0.622265	0.408085	0.546873
Sus_scrofa_newGene_7224	up	0.00701694	0.678843	113	118	73	133	136	236	295	171	61	284	0.094602	0.109585	0.061643	0.131693	0.120929	0.2509	0.260178	0.235031	0.076432	0.373101
Sus_scrofa_newGene_6251	up	0.00992165	0.678057	82	58	13	44	120	119	134	225	83	154	0.126373	0.127316	0.016823	0.066497	0.304951	0.248158	0.210824	0.673406	0.207783	0.485377
Sus_scrofa_newGene_4	up	0.00802825	0.677648	9591	6713	4277	7355	19014	10493	26720	17132	13812	18612	5.71436	3.69876	2.37477	5.70285	11.8143	6.81702	14.9514	15.6831	12.6	16.3276
Sus_scrofa_newGene_13272	up	0.0098109	0.675254	182	166	93	219	212	306	371	480	64	581	0.101508	0.102269	0.052187	0.143733	0.125266	0.214872	0.217033	0.43749	0.053228	0.504673
ENSSSCG00000004419	up	0.0077421	0.674775	594	1483	2088	2002	2166	3260	3212	2270	3805	1524	2.83694	3.7004	4.66439	5.32155	4.18429	7.49971	6.11349	6.41006	9.83616	4.78846
ENSSSCG00000045356	up	0.00653791	0.674434	72	92	56	63	87	142	124	179	42	141	0.089325	0.126756	0.070616	0.092256	0.114712	0.223553	0.163159	0.366783	0.078209	0.274708
Sus_scrofa_newGene_3565	up	0.00866221	0.673256	281	313	121	169	336	354	266	782	224	551	0.304533	0.375974	0.132343	0.215649	0.385623	0.484142	0.302747	1.38688	0.366316	0.931774
Sus_scrofa_newGene_13683	up	0.00428411	0.672932	237	199	158	138	227	225	580	273	153	302	0.372756	0.316988	0.247706	0.267051	0.347317	0.447546	0.968525	0.695272	0.361973	0.729815
ENSSSCG00000029571	up	0.00547132	0.671295	5675	2063	1942	3993	3918	5459	8418	5094	5250	4453	11.2155	4.51146	3.86734	9.30832	8.19798	13.6019	17.4429	16.45	15.6489	13.7167
ENSSSCG00000012130	up	0.00081213	0.669608	90	79	91	100	88	114	147	131	94	162	0.168781	0.149041	0.09666	0.194501	0.175224	0.221572	0.264939	0.352898	0.245576	0.371107
ENSSSCG00000007170	up	0.0062673	0.665929	217	212	414	140	371	196	529	403	326	662	0.506095	0.548491	0.97437	0.384308	0.916331	0.575844	1.29534	1.53782	1.14826	2.41116
Sus_scrofa_newGene_12846	up	0.00651766	0.662897	223	222	148	266	214	354	336	557	138	394	0.185404	0.204026	0.123627	0.260829	0.188095	0.371079	0.292869	0.757567	0.17315	0.511115
Sus_scrofa_newGene_7672	up	0.00559922	0.661639	227	224	90	181	167	456	226	241	199	302	0.189718	0.207528	0.075898	0.188081	0.148185	0.481665	0.216493	0.329932	0.251145	0.413119
ENSSSCG00000035027	up	0.0069556	0.658605	162	90	86	134	80	172	244	119	207	126	0.433119	0.265694	0.231736	0.423275	0.225401	0.579975	0.683109	0.516826	0.834259	0.522148
Sus_scrofa_newGene_10727	up	1.64897e-05	0.653776	717	657	627	650	483	942	1009	825	635	794	2.58285	2.71933	2.38843	3.29216	1.85276	4.52633	3.62511	4.59544	3.35758	4.31378
ENSSSCG00000010746	up	0.00708816	0.651078	168	354	279	134	388	330	368	521	244	608	0.179276	0.418498	0.300041	0.168232	0.436542	0.443747	0.411684	0.909032	0.392424	1.01209
Sus_scrofa_newGene_7558	up	0.00836959	0.647152	135	96	106	167	169	147	245	296	119	304	0.287137	0.225504	0.226323	0.419969	0.380671	0.393787	0.546595	1.03114	0.381746	1.00843
Sus_scrofa_newGene_10726	up	0.00284008	0.644327	397	543	348	378	312	505	590	593	673	389	0.336076	0.508962	0.296925	0.377032	0.279211	0.538994	0.523605	0.820405	0.859678	0.513034
ENSSSCG00000003379	up	0.00575544	0.640802	5839	2971	3095	6504	2694	6969	6763	6272	6114	5914	9.72475	5.47598	5.19761	12.7884	4.76699	14.6386	11.8037	17.068	15.3686	15.3926
ENSSSCG00000017794	up	0.00928539	0.633828	130	214	126	155	183	114	300	300	187	368	0.196455	0.358694	0.192374	0.276064	0.293203	0.215782	0.477716	0.742072	0.427157	0.869335
Sus_scrofa_newGene_6532	up	0.0079785	0.63118	157	129	62	117	147	221	148	196	146	234	0.31411	0.285483	0.124148	0.276302	0.309983	0.557685	0.309826	0.63935	0.440957	0.728551
ENSSSCG00000025141	up	0.00996614	0.630828	58	56	40	42	69	91	73	78	42	140	0.194301	0.207912	0.134646	0.165339	0.244461	0.385623	0.255584	0.429972	0.209765	0.734793
Sus_scrofa_newGene_11358	up	0.00975876	0.629844	64	37	28	64	218	1124	329	51	60	158	0.053491	0.034168	0.023266	0.063357	0.195603	1.27075	0.291868	0.06929	0.082231	0.208684
ENSSSCG00000040763	up	0.00269176	0.625019	65	74	87	51	79	124	92	107	54	119	0.149485	0.167691	0.195742	0.128089	0.16338	0.302937	0.183467	0.359773	0.157576	0.53096
Sus_scrofa_newGene_13436	up	0.00429534	0.61877	220	289	151	142	281	323	317	314	219	374	0.323123	0.471034	0.222622	0.244519	0.43659	0.600259	0.488375	0.755038	0.484056	0.857481
ENSSSCG00000012262	up	0.00514301	0.612476	3160	2613	2915	2631	3686	2808	5793	2551	4798	5089	4.64116	4.22856	4.27024	4.54954	5.69949	5.15517	8.90737	6.08276	10.5697	11.7406
ENSSSCG00000014157	up	0.0058726	0.606868	106	131	178	92	135	147	278	191	81	206	0.446462	0.597563	0.760975	0.461195	0.520691	0.754414	1.20059	1.3028	0.489441	1.30495
ENSSSCG00000039224	up	0.00216876	0.605319	217	176	196	144	148	199	190	329	173	269	0.315123	0.286325	0.284795	0.248594	0.226428	0.363364	0.28785	0.777833	0.376796	0.610484
Sus_scrofa_newGene_8021	up	0.00638561	0.603354	272	288	274	172	334	384	522	484	162	352	0.666219	0.842575	0.750202	0.48797	0.86219	1.20085	1.39352	1.83388	0.599981	1.35121
ENSSSCG00000021322	up	0.00220848	0.601444	4030	3085	3926	2817	3875	3070	6458	3508	4912	5497	5.94966	4.87988	5.815	4.84748	5.87553	5.57113	10.0612	8.06601	11.1406	12.6549
ENSSSCG00000017000	up	0.00266061	0.596022	281	321	345	233	382	338	419	556	278	498	0.435602	0.724677	0.750551	0.464006	0.679932	0.658796	0.806081	1.64308	0.689779	1.33551
ENSSSCG00000001720	up	0.00350905	0.591641	922	746	663	411	812	1016	1168	1093	461	1075	1.56135	1.39665	1.18517	0.779849	1.5469	2.17202	2.21926	3.13161	1.15696	2.93665
ENSSSCG00000004766	up	0.00568284	0.590182	82	94	68	96	86	113	138	103	90	151	0.088146	0.111172	0.07362	0.121336	0.098011	0.153659	0.156386	0.180134	0.145189	0.253327
ENSSSCG00000014038	up	0.00468679	0.589864	1106	903	846	880	1166	1100	1951	1632	705	1434	2.9925	2.7062	2.23954	2.69494	3.27047	3.62	5.45622	6.9937	2.61576	5.56714
ENSSSCG00000035954	up	0.0072964	0.585358	198	152	186	138	148	155	227	319	118	301	0.252865	0.21555	0.240191	0.208881	0.199843	0.250726	0.302761	0.666052	0.22639	0.604043
ENSSSCG00000000035	down	0.000657677	-0.585423	563	402	597	281	331	233	177	216	207	226	2.63869	2.13422	2.8004	1.54575	1.63442	1.36898	0.858808	1.63838	1.4653	1.63923
ENSSSCG00000027357	down	0.00062617	-0.586653	832	1119	1305	611	567	419	630	382	312	455	11.7609	17.5086	18.6075	10.1781	8.48348	7.46209	9.33012	8.81095	6.64228	10.0231
ENSSSCG00000035403	down	0.00567917	-0.588522	636	638	441	254	587	255	340	177	184	288	1.58134	1.73678	1.12394	0.73996	1.55658	0.80228	0.892236	0.706371	0.692381	1.1197
ENSSSCG00000006304	down	0.00497861	-0.590912	5335	6611	10394	4545	2635	3830	3329	1763	2261	2499	11.1766	13.9214	20.2803	11.0127	5.91503	9.69957	7.25684	6.71208	7.28922	7.85732
ENSSSCG00000014633	down	0.00584816	-0.591946	532	1203	1537	540	601	323	511	438	286	473	4.19683	10.513	12.3016	5.02488	5.02963	3.2153	4.22371	5.64345	3.39562	5.81744
ENSSSCG00000035532	down	0.00522271	-0.594689	5013	7009	11618	4950	3153	4286	2766	2261	2767	2325	55.919	86.5131	130.662	65.1284	37.2442	60.2766	32.336	41.199	46.5629	40.4318
ENSSSCG00000011477	down	0.00561045	-0.594693	722	1388	1513	419	708	568	353	420	346	476	2.09685	4.52836	4.45405	1.4573	2.2264	2.07634	1.08055	1.97028	1.5296	2.22291
ENSSSCG00000039915	down	0.00631433	-0.595016	281	267	414	130	257	129	110	141	63	186	1.43113	1.43641	2.17147	0.629156	1.27374	0.723787	0.585634	1.02721	0.33004	1.33
ENSSSCG00000006002	down	0.00470633	-0.595038	633	441	926	355	391	211	341	173	165	404	2.1037	1.6089	3.12137	1.39511	1.39334	0.902046	1.21567	0.881548	0.819338	2.08275
ENSSSCG00000007995	down	0.008398	-0.601799	2227	2292	5193	2524	1195	2018	1151	843	934	1030	20.1679	23.0675	48.6127	26.9904	11.5041	23.2498	11.0453	12.9594	12.7808	14.722
ENSSSCG00000008348	down	0.00876971	-0.603629	233	306	450	157	105	89	120	116	72	148	0.588981	0.888035	1.19827	0.315062	0.279691	0.182931	0.23077	0.322813	0.18649	0.595169
ENSSSCG00000032343	down	0.00439422	-0.603701	38	1050	4140	85	102	62	21	64	40	48	0.184838	5.78941	20.7984	0.495317	0.535068	0.384019	0.109493	0.514646	0.294236	0.37197
ENSSSCG00000001655	down	0.00245824	-0.605214	1989	1738	3802	1318	945	965	1045	722	796	933	4.0358	3.9224	7.61757	2.85663	1.89107	3.06812	2.00661	2.16097	2.19665	2.66253
ENSSSCG00000012817	down	0.00187747	-0.605605	5282	4468	7978	4298	2534	2668	2721	1685	2411	1951	9.03881	8.12461	15.2329	8.58009	4.61251	5.2381	4.82875	4.86557	5.76868	4.72575
ENSSSCG00000006354	down	0.00533385	-0.607714	922	1761	2228	713	644	793	556	546	375	533	2.74239	3.41847	6.67674	1.47463	1.19655	1.7535	1.02219	1.56347	0.992154	1.45659
ENSSSCG00000010144	down	0.00509736	-0.614391	188129	368965	232880	155599	136043	149568	102481	63061	98998	77367	310.699	679.322	395.633	274.561	210.495	294.187	166.549	153.068	227.439	186.217
ENSSSCG00000032959	down	0.000218558	-0.615777	362	301	431	219	222	161	155	118	106	213	3.92661	3.61442	4.72423	2.79631	2.55152	2.19814	1.76137	2.08105	1.7373	3.59434
ENSSSCG00000037463	down	0.00280595	-0.621403	1334	1540	2422	1134	722	952	700	477	604	494	5.99255	7.70312	10.9675	6.05473	3.5131	5.40531	3.29741	3.59419	4.0946	3.62975
ENSSSCG00000031876	down	0.00678435	-0.624861	2264	2120	3930	1173	1077	1194	527	638	1022	973	11.121	11.4428	19.3377	6.71003	5.61331	7.31418	2.69465	5.21367	7.44293	7.46183
ENSSSCG00000007525	down	0.0019774	-0.628111	679	763	1079	647	383	350	446	193	233	446	3.20855	3.9887	5.14379	3.6089	1.91611	2.08662	2.21086	1.48593	1.66024	3.2852
ENSSSCG00000001716	down	0.007842	-0.631845	962	3039	1740	790	870	876	713	580	347	673	3.31011	11.6391	6.06019	3.21448	3.182	3.81257	2.5779	3.26371	1.80159	3.61518
ENSSSCG00000032369	down	0.00401638	-0.632493	1297	2966	2320	950	899	786	856	785	429	900	5.19492	13.1282	9.36185	4.47678	3.80772	3.95724	3.59233	5.13284	2.5891	5.6327
ENSSSCG00000005596	down	0.00137422	-0.634376	879	1037	1374	553	391	478	423	297	320	397	4.61102	6.01995	7.26741	3.41915	2.17267	3.16378	2.32766	2.54345	2.52716	3.24534
ENSSSCG00000034190	down	0.000776421	-0.63496	1988	1591	2503	1211	975	652	618	745	631	1171	6.61837	5.85477	8.43087	4.75546	3.43969	2.76254	2.16563	4.10426	3.17277	6.09591
ENSSSCG00000007522	down	0.0026455	-0.636263	1300	2304	2946	750	947	730	809	711	536	819	8.67302	17.0144	19.8215	5.90186	6.69163	6.13869	5.6558	7.74982	5.39591	8.51189
ENSSSCG00000023315	down	0.00184234	-0.638494	5051	8482	4759	5596	4725	2644	3681	1705	2045	3724	9.10441	16.7471	8.65268	11.8222	8.92625	5.98226	6.96904	5.06077	5.5409	10.3969
ENSSSCG00000036569	down	0.00599371	-0.642229	9591	18523	17565	10333	5556	6405	9175	3118	4121	3666	36.9189	85.4123	68.1625	46.9204	22.6441	34.0846	37.0286	19.6081	23.9268	21.9948
ENSSSCG00000010493	down	0.00121139	-0.647455	3630	7243	4985	2985	4301	3149	2033	2306	1470	1827	12.4273	27.4412	17.231	12.0556	15.6759	13.58	7.30703	12.8854	7.58059	9.77543
ENSSSCG00000004632	down	0.00564433	-0.65322	273	253	143	149	150	148	76	60	52	88	0.53733	0.551233	0.283828	0.344954	0.31272	0.367781	0.155846	0.192342	0.154467	0.267678
ENSSSCG00000022309	down	0.00972125	-0.657596	354	296	722	106	206	76	173	129	56	183	0.953387	0.981658	2.06363	0.378296	0.583497	0.255802	0.486021	0.586912	0.161744	0.724009
ENSSSCG00000039615	down	0.00460609	-0.663912	666	624	822	1012	329	467	370	223	179	294	14.4884	15.0164	18.0404	25.9943	7.56546	12.819	8.43362	7.9155	5.8659	9.95405
ENSSSCG00000002368	down	0.00251515	-0.666421	1392	1418	1714	648	990	429	991	381	265	659	1.43942	1.63859	1.78784	0.845506	1.16997	0.598433	1.08609	0.68153	0.403908	1.13229
ENSSSCG00000017920	down	0.00577255	-0.6666	136	203	299	63	103	51	90	63	51	58	0.405864	0.61085	1.05234	0.258374	0.28262	0.174744	0.259897	0.281766	0.207841	0.240559
ENSSSCG00000015710	down	0.000186951	-0.669097	3204	2958	4615	2269	1587	1410	1853	980	1165	1252	11.5279	8.42083	9.38946	8.8966	4.56863	6.37538	6.95046	5.85327	2.76388	6.05216
ENSSSCG00000005055	down	0.00367277	-0.669499	1089	1462	1171	590	461	358	669	258	220	537	2.71858	4.65471	3.34898	2.07291	1.09676	1.21495	1.89695	0.956227	0.814213	1.68359
ENSSSCG00000029761	down	0.00995262	-0.670572	286	173	689	178	112	164	65	45	106	86	3.88293	2.26714	9.59551	3.02282	1.53762	2.949	0.947051	0.990462	2.25543	1.65274
ENSSSCG00000035299	down	0.00378083	-0.67224	1321	1044	1614	410	528	498	638	236	242	410	5.74349	5.0218	7.07668	2.10143	2.43074	2.72745	2.90934	1.67351	1.58772	2.78011
ENSSSCG00000014117	down	0.00439801	-0.677234	13427	25362	25228	6095	11358	7173	11569	4955	2886	6813	36.337	75.9459	68.8236	19.4504	32.5413	24.4658	32.823	21.9039	11.7776	28.7338
ENSSSCG00000017909	down	0.00907385	-0.680849	125	349	231	105	81	105	33	28	50	84	0.496085	1.5345	0.924631	0.490154	0.340245	0.526772	0.13408	0.176909	0.29902	0.515611
ENSSSCG00000012050	down	0.00825983	-0.681355	8087	4933	3451	4415	7839	1503	4855	934	2252	1257	22.6578	15.2423	9.70127	14.5517	23.1503	5.2846	14.1959	4.25668	9.53653	5.62873
ENSSSCG00000031163	down	0.00511566	-0.685879	22050	53007	56608	23208	9309	14545	11758	8023	13118	14112	111.062	295.424	287.426	137.889	49.6418	92.3676	62.0906	66.026	99.6581	110.798
Sus_scrofa_newGene_11632	down	0.00580143	-0.688445	169	606	417	16	146	20	64	107	10	32	4.17002	16.5628	10.3863	0.449104	3.79829	0.619129	1.64356	4.30052	0.358648	1.20983
ENSSSCG00000029630	down	8.00246e-05	-0.689618	901	1000	1359	574	459	410	403	337	339	420	9.88992	12.1449	15.0413	7.42845	5.32936	5.67171	4.63636	6.03273	5.60194	7.18058
ENSSSCG00000009233	down	0.00369044	-0.69518	1513	2158	1905	582	1213	894	530	334	687	390	4.72452	7.80697	5.70145	1.88723	3.58264	3.05001	1.56226	1.484	2.90412	1.645
ENSSSCG00000004218	down	0.00783222	-0.699241	139	1180	324	149	236	210	102	98	73	110	0.471952	4.46142	1.1124	0.596437	0.850194	0.904741	0.361923	0.542979	0.373593	0.577736
ENSSSCG00000011325	down	0.00659586	-0.701817	16122	24628	19285	14533	12688	13060	1196	4994	5472	5756	93.6445	157.558	112.537	99.4873	77.7862	95.4405	7.17992	47.321	47.8418	51.2915
ENSSSCG00000008535	down	0.00501361	-0.705959	702	1702	815	384	457	496	157	312	224	292	1.36537	3.66315	1.59742	0.880957	0.940955	1.21635	0.319324	0.988668	0.6569	0.884205
ENSSSCG00000002385	down	0.000287927	-0.70693	1173	743	1153	827	1213	348	478	451	479	512	2.90774	1.87748	2.87186	2.39323	3.20274	1.03628	1.24633	1.7259	1.78197	1.81754
ENSSSCG00000032474	down	0.00678117	-0.707702	219	292	1563	62	194	73	114	87	124	113	1.2986	1.92097	9.38073	0.432943	1.21997	0.547062	0.705647	0.84065	1.11046	1.04206
ENSSSCG00000039710	down	0.00674428	-0.709809	114573	372152	240012	83624	83195	133700	19357	35310	46059	42565	1594.21	5713.99	3370.12	1367.24	1211.74	2328.46	278.698	785.88	962.897	915.893
Sus_scrofa_newGene_4293	down	0.0013642	-0.714671	796	645	399	555	523	203	336	197	284	209	3.42764	3.08625	1.87782	2.73806	2.52275	1.22046	1.71009	1.65148	1.86709	1.6384
ENSSSCG00000036534	down	0.00627153	-0.71656	9547	54500	16452	11559	5655	7440	6621	4957	2564	9799	13.8665	89.7905	24.1186	19.5274	8.58785	13.4963	10.2164	11.9896	5.63011	21.9922
Sus_scrofa_newGene_13092	down	0.00284586	-0.719952	1081	1161	1747	346	394	462	333	283	354	266	6.33892	7.53527	10.5179	2.3807	2.48706	3.53317	2.05429	2.7102	3.13702	2.46025
ENSSSCG00000035937	down	9.93498e-05	-0.720178	2034	1291	2344	1219	955	753	736	522	438	1029	13.9543	9.8007	16.2097	9.86135	6.93359	6.51438	5.28854	5.84823	4.53035	10.9982
Sus_scrofa_newGene_9075	down	0.00522985	-0.724953	14972	40866	32547	2660	17624	8109	6268	5465	5039	10033	14.0655	46.5647	29.0581	2.63329	23.3154	13.6901	4.54568	8.73643	6.00913	11.1495
ENSSSCG00000004510	down	0.00347801	-0.725939	1954	3876	6048	1626	1554	2030	751	712	1048	727	5.48198	11.7139	17.1704	9.1302	4.31837	12.1775	2.03029	5.29868	7.52251	3.24796
ENSSSCG00000009202	down	0.00553636	-0.72886	1118	682	3022	527	1353	201	850	359	42	374	2.21915	1.48291	6.04066	1.23851	2.74325	0.49659	1.73546	1.14488	0.115547	1.10705
Sus_scrofa_newGene_5658	down	0.00300602	-0.730633	562	51	200	90	374	67	106	6	13	11	1.33301	0.13253	0.476964	0.250058	0.93941	0.200424	0.261622	0.023216	0.043531	0.039577
ENSSSCG00000001849	down	0.00462778	-0.733399	270	1495	787	213	449	209	333	185	139	191	0.604203	3.7764	1.83882	0.578392	1.06604	0.587678	0.785457	0.684751	0.467576	0.688701
ENSSSCG00000025652	down	0.000864559	-0.737616	607	287	477	278	214	145	205	143	143	106	0.77807	0.406758	0.61555	0.528151	0.366165	0.299059	0.349431	0.292876	0.286119	0.203806
ENSSSCG00000015035	down	0.00444745	-0.748142	142	338	173	114	36	75	20	34	29	65	0.831314	2.18909	1.01792	0.7848	0.219462	0.552676	0.122213	0.31827	0.249903	0.59444
ENSSSCG00000006556	down	0.00319071	-0.75097	102271	190393	153282	88030	61580	91447	14527	28941	34953	32200	250.622	521.941	367.118	239.682	159.947	275.575	41.2648	125.052	132.784	130.731
ENSSSCG00000000916	down	0.000318657	-0.756999	7161	5718	11719	3138	3056	2577	2738	1642	2179	2890	19.3981	17.1387	32.0007	10.0267	8.76321	8.79995	7.77581	7.26574	8.9026	12.2012
ENSSSCG00000009668	down	0.00285549	-0.757481	8772	9829	17689	2182	2725	3427	3506	1866	1321	3291	38.8654	53.5674	78.8188	12.0256	12.751	19.2057	16.2449	13.4714	8.80503	22.788
ENSSSCG00000035983	down	0.00262192	-0.758883	2325	6458	4859	1186	1083	1144	1018	1311	613	1228	5.15533	15.8445	10.8599	3.10226	2.54205	3.19682	2.36687	4.74813	2.05028	4.24189
ENSSSCG00000026981	down	4.69889e-05	-0.761862	841	1251	1361	707	623	546	329	467	256	430	4.28516	7.1689	6.98014	4.16915	3.50153	3.45844	1.88461	3.82543	1.96194	3.36496
ENSSSCG00000023181	down	0.00106427	-0.763789	1193	1523	887	664	1283	620	755	297	245	325	2.88804	4.07865	2.17148	2.21794	3.28813	1.89199	1.91457	1.17168	0.892707	1.22407
ENSSSCG00000039573	down	0.00323889	-0.768068	601	1120	2765	215	562	237	278	248	192	534	8.14628	16.8719	38.2311	3.44601	7.88247	3.90815	3.95135	5.17466	3.8979	11.0261
Sus_scrofa_newGene_875	down	0.00330488	-0.768378	153	91	219	203	188	14	50	20	89	17	0.482779	0.316926	0.697059	0.757584	0.630444	0.055003	0.165726	0.099687	0.421347	0.081186
Sus_scrofa_newGene_4135	down	0.0032843	-0.77255	595	338	191	66	534	32	130	102	50	142	0.570922	0.358988	0.184869	0.074027	0.542427	0.03779	0.13011	0.159166	0.072265	0.211736
ENSSSCG00000030655	down	0.000130148	-0.772639	713	397	645	277	363	250	269	182	122	162	1.34733	0.830572	1.22755	0.617297	0.725537	0.597088	0.532453	0.558578	0.345326	0.47472
ENSSSCG00000040860	down	0.00309034	-0.777564	807	5547	1380	602	438	369	630	413	380	365	2.38122	18.1293	4.10725	2.09657	1.36927	1.37228	1.9487	1.99346	1.69202	1.67859
ENSSSCG00000005085	down	0.000119226	-0.778304	251	471	403	200	238	102	164	128	94	152	0.639655	1.32999	1.03782	0.601213	0.64179	0.32642	0.437905	0.533289	0.359811	0.602615
ENSSSCG00000036074	down	0.00265479	-0.789637	792	641	3406	3801	610	526	551	544	403	623	2.52344	2.15967	10.3728	12.2711	1.73322	2.02016	1.70979	2.66243	1.69752	2.52179
ENSSSCG00000000528	down	0.00252015	-0.791385	108	319	273	136	62	39	43	96	37	30	0.245299	0.819975	0.605218	0.372866	0.143153	0.113707	0.09896	0.364906	0.128837	0.101856
ENSSSCG00000031101	down	0.000911705	-0.813076	158	335	457	224	107	74	83	61	98	109	0.497845	1.17195	1.45771	0.835044	0.359128	0.292102	0.273282	0.314551	0.467025	0.535506
ENSSSCG00000023498	down	0.000639092	-0.81567	4921	21346	8647	8408	7240	4608	3964	3784	2725	3372	29.5393	141.602	52.177	59.2973	45.9271	34.7397	24.8468	36.9562	24.5766	31.5422
ENSSSCG00000026386	down	0.00175369	-0.817479	257	36	189	93	70	19	67	13	23	13	0.975712	0.147297	0.722528	0.4141	0.278888	0.09055	0.263317	0.079314	0.130135	0.073998
ENSSSCG00000009379	down	0.00116222	-0.819811	425	198	39	28	606	41	31	50	27	54	1.62826	0.836309	0.149192	0.121473	2.45512	0.19712	0.123098	0.310455	0.147217	0.31874
ENSSSCG00000021084	down	0.000772727	-0.835178	947	1411	2130	532	350	337	554	180	246	385	15.8497	26.1467	35.9521	10.5062	6.20186	7.11075	9.71736	4.92197	6.2095	10.0486
Sus_scrofa_newGene_13107	down	0.00135784	-0.837013	292	172	976	367	94	152	87	85	78	97	1.29249	0.869409	4.951	1.94346	0.415079	0.960868	0.444299	0.787817	0.511293	0.767617
ENSSSCG00000001804	down	7.45542e-05	-0.843568	4936	12436	11798	5971	3811	3487	3323	2436	2336	2964	12.6451	35.2561	30.4701	18.0453	10.3361	11.2648	8.92494	10.1974	9.02605	11.8368
ENSSSCG00000025353	down	0.00113331	-0.84542	59165	225509	113146	70429	48455	59330	10288	28923	22928	24737	375.414	1435.99	694.01	473.427	329.628	512.852	72.5127	275.503	222.74	228.163
ENSSSCG00000032416	down	0.000464387	-0.852589	294	248	463	351	107	126	91	63	107	96	1.88447	1.7913	3.00124	2.75165	0.72092	1.00415	0.603156	0.643042	1.03868	0.944324
ENSSSCG00000001987	down	0.000172714	-0.868718	100	151	251	97	94	40	75	38	32	55	0.450699	0.751413	1.14131	0.511964	0.444759	0.221854	0.350636	0.274746	0.212736	0.38259
ENSSSCG00000010370	down	5.57893e-05	-0.874143	536	361	474	216	297	108	198	136	136	92	0.709644	0.528061	0.633605	0.33666	0.415041	0.180387	0.274291	0.292271	0.270697	0.188595
ENSSSCG00000011973	down	4.13667e-05	-0.875102	1489	1815	1718	500	737	535	548	361	299	518	2.4028	3.24172	2.79353	0.946445	1.25861	1.098	0.921955	0.952503	0.74447	1.3136
ENSSSCG00000006183	down	0.000112755	-0.881179	218	250	336	99	122	108	80	54	48	60	0.586759	0.741907	0.911401	0.314478	0.350301	0.365778	0.230905	0.243759	0.196979	0.259606
ENSSSCG00000039271	down	0.000649457	-0.884076	1954	438	612	428	547	109	233	156	253	317	3.04443	0.754186	0.959243	0.786433	0.901445	0.213502	0.379342	0.395454	0.594334	0.767662
ENSSSCG00000032838	down	0.000154065	-0.90034	16137	33363	22228	10959	11890	12289	3941	4814	3948	6323	22.8473	52.2696	31.7254	18.3035	17.8249	21.9382	5.85011	11.1371	8.43005	13.9547
ENSSSCG00000008294	down	9.38215e-05	-0.907891	270	307	211	112	185	91	107	40	65	63	1.20793	1.53162	0.956286	0.596936	0.874269	0.510101	0.512477	0.287494	0.43655	0.464887
ENSSSCG00000037646	down	0.000512483	-0.910088	3190	16791	5302	4125	1734	1400	2066	1016	777	2586	6.60347	37.6126	11.1232	9.31476	3.86649	4.21009	4.42768	3.45903	2.73445	9.44179
ENSSSCG00000011538	down	8.66156e-06	-0.911909	10666	28102	15685	12640	11714	5699	7540	5328	4544	6092	35.0901	87.8215	50.4882	39.725	35.4372	26.9886	22.005	26.7848	20.5685	28.8249
ENSSSCG00000009592	down	0.000153668	-0.925337	1119	531	487	601	474	206	403	157	144	123	4.45056	2.3374	1.95238	2.82177	1.99742	1.0317	1.68141	1.01819	0.860236	0.760678
ENSSSCG00000009216	down	0.000269248	-0.927959	221	1953	884	131	80	50	70	124	34	112	1.25108	12.2708	5.0548	0.874779	0.479651	0.355087	0.412406	1.14785	0.286833	0.983474
ENSSSCG00000001762	down	8.18035e-05	-0.935985	259	405	557	175	110	102	98	74	70	117	1.6472	2.8553	3.57789	1.31251	0.736294	0.812069	0.652572	0.765497	0.668117	1.15373
Sus_scrofa_newGene_8159	down	3.97084e-06	-0.955961	4862	9324	9144	4238	2843	2054	2706	2201	1340	2152	7.01853	16.5069	13.4169	7.22485	4.29908	6.30629	4.21924	5.47729	2.72522	4.68383
ENSSSCG00000013226	down	5.00181e-05	-0.962332	501	731	655	381	165	214	186	114	121	111	3.16608	5.11669	4.14275	2.81763	1.09136	1.69472	1.22468	1.16258	1.14652	1.08174
ENSSSCG00000007288	down	1.04889e-05	-0.990741	10786	9096	4673	5157	11439	3596	2657	2651	2254	2577	13.4715	11.4177	5.38012	7.14705	14.8175	5.03995	3.21769	4.68326	4.02971	4.05211
ENSSSCG00000032241	down	1.06767e-05	-1.15542	373	1846	1084	105	293	48	136	83	66	132	1.20826	7.1193	3.71071	0.359808	0.992556	0.21912	0.451072	0.402332	0.316636	0.634301

## Sheet: DElncRNA
lncRNA	regulated	Pvalue	log2FC	L1_Count	L2_Count	L3_Count	L4_Count	L5_Count	H1_Count	H2_Count	H3_Count	H4_Count	H5_Count	L1_FPKM	L2_FPKM	L3_FPKM	L4_FPKM	L5_FPKM	H1_FPKM	H2_FPKM	H3_FPKM	H4_FPKM	H5_FPKM
MSTRG.19330.20	up	5.41e-62	6.57362	0	0	0	0	0	282	351	419	113	343	0	0	0	0	0	0.379496	0.392411	0.73114	0.180972	0.571338
MSTRG.40179.2	up	1.32e-10	3.10731	4	1	0	0	4	26	24	174	151	95	0.005789	0.000385	0	0	0.006771	0.060439	0.046781	0.540391	0.433291	0.280682
MSTRG.44176.8	up	2.75e-05	1.90836	10	0	2	7	7	71	63	17	23	31	0.037111	0	0.005989	0.032265	0.026266	0.365197	0.267814	0.11115	0.136017	0.194204
MSTRG.39829.10	up	0.000415237	1.71073	0	14	3	0	10	45	95	83	11	29	0	0.049845	0.008254	0	0.03245	0.184935	0.327447	0.443927	0.052204	0.147284
MSTRG.38601.10	up	1.54e-06	1.47695	10	35	11	28	34	63	83	135	54	144	0.01866	0.070786	0.020555	0.061644	0.06564	0.14695	0.161435	0.411234	0.151495	0.418446
MSTRG.38602.1	up	1.9e-05	1.45779	8	8	5	8	14	27	38	51	7	62	0.039956	0.043649	0.023216	0.042811	0.0733	0.16863	0.198014	0.419791	0.052902	0.484684
MSTRG.42200.14	up	0.00249063	1.43916	6	0	16	6	63	58	70	131	74	140	0.005826	0	0.017623	0.007458	0.075021	0.082502	0.082493	0.242017	0.126606	0.247758
MSTRG.17121.1	up	0.00161599	1.40199	31	38	71	10	14	117	316	240	79	324	0.045501	0.062012	0.105566	0.016302	0.021178	0.217741	0.489551	0.579756	0.175985	0.746837
MSTRG.20191.14	up	0.00535372	1.37003	96	70	104	88	395	1561	2913	97	95	115	0.024029	0.01948	0.026213	0.025988	0.1052	0.496091	0.769729	0.039621	0.035915	0.045041
MSTRG.18212.1	up	0.00702648	1.33925	11	0	0	0	0	16	30	13	8	35	0.03237	0	0	0	0	0.058541	0.093736	0.064247	0.033138	0.16242
MSTRG.44042.1	up	0.00718825	1.33548	23	0	6	5	0	25	102	13	68	100	0.094814	0	0.021863	0.020513	0	0.131399	0.446994	0.088296	0.425912	0.651957
MSTRG.23249.4	up	0.00393692	1.32391	89	60	30	40	57	76	150	100	509	160	0.07141	0.052766	0.02363	0.03739	0.048432	0.07598	0.125963	0.130469	0.616055	0.199583
MSTRG.23762.1	up	0.00102597	1.28527	29	66	6	25	25	75	72	184	68	196	0.058761	0.149331	0.011152	0.059571	0.052617	0.192714	0.153399	0.613518	0.208394	0.626062
MSTRG.19392.1	up	0.00210061	1.22366	6	6	0	5	18	17	13	45	16	24	0.061886	0.064856	0	0.057646	0.206029	0.232589	0.146539	0.806454	0.258728	0.413933
MSTRG.7509.1	up	0.00081937	1.21959	6	7	3	3	4	13	26	15	9	18	0.056116	0.072368	0.026702	0.029408	0.041026	0.155913	0.272817	0.235356	0.131603	0.268878
MSTRG.17554.1	up	0.00249237	1.20643	12	2	3	5	18	23	37	47	15	12	0.052405	0.005955	0.008936	0.022201	0.080963	0.122547	0.168689	0.33638	0.098032	0.078205
MSTRG.29457.1	up	0.00704835	1.20198	6	0	0	12	10	12	32	21	16	24	0.036784	0	0	0.089448	0.062253	0.091091	0.210738	0.211857	0.150818	0.227277
MSTRG.37567.1	up	0.00490881	1.15169	62	32	25	31	54	270	158	200	20	73	0.1062	0.060276	0.042102	0.063009	0.096875	0.58548	0.28416	0.562127	0.051349	0.194079
MSTRG.15048.11	up	0.00161205	1.14983	147	32	54	105	128	250	189	260	323	326	0.281417	0.066911	0.102972	0.236504	0.259617	0.603204	0.378948	0.812602	0.931785	0.972146
MSTRG.641.3	up	0.00292931	1.12005	11	3	12	5	12	19	46	22	21	35	0.064094	0.020397	0.072201	0.035967	0.074712	0.143642	0.293539	0.220967	0.192187	0.33225
MSTRG.25370.2	up	0.000185856	1.09854	19	9	6	10	12	29	35	40	24	34	0.115329	0.059993	0.036536	0.07414	0.076349	0.229346	0.226452	0.408353	0.221997	0.330017
MSTRG.19239.1	up	6.72e-05	1.09012	19	30	11	15	37	39	76	71	30	110	0.05535	0.097971	0.029978	0.049238	0.115501	0.143242	0.233113	0.339298	0.129679	0.504707
MSTRG.6617.1	up	0.000296187	1.07657	26	29	11	37	62	42	144	91	52	136	0.080154	0.096952	0.032905	0.13435	0.202828	0.162433	0.468988	0.458129	0.240993	0.656402
MSTRG.30455.7	up	0.000401402	1.06861	36	50	27	48	88	145	182	88	51	249	0.198646	0.307037	0.149503	0.311422	0.520606	1.02009	1.06459	0.799046	0.423253	2.16448
MSTRG.15171.1	up	0.00828575	1.06762	20	35	8	15	33	31	54	100	15	190	0.042307	0.083772	0.017044	0.038246	0.076442	0.08591	0.123657	0.359874	0.04904	0.65514
MSTRG.42364.1	up	0.00496419	1.045	25	39	17	22	68	61	64	231	21	170	0.042651	0.073832	0.028846	0.044439	0.125194	0.134517	0.11699	0.660749	0.054122	0.463503
MSTRG.29068.1	up	0.000718723	1.03733	62	66	44	41	96	77	288	351	65	166	0.165546	0.194586	0.117572	0.129958	0.274523	0.26068	0.814863	1.55	0.262056	0.696587
MSTRG.23025.1	up	0.00755106	1.00554	12	11	9	7	41	21	40	48	49	40	0.055106	0.053192	0.040537	0.039461	0.207524	0.123602	0.200157	0.368941	0.351005	0.293043
MSTRG.23861.1	up	0.00291766	1.0009	15	5	7	4	21	28	28	48	12	27	0.133884	0.046912	0.05514	0.038913	0.200058	0.310395	0.258742	0.70599	0.156829	0.37641
MSTRG.34403.1	up	0.00680479	0.991063	4	5	0	9	12	12	19	16	9	27	0.037894	0.053448	0	0.099528	0.1268	0.145384	0.190097	0.251974	0.134323	0.413106
MSTRG.39139.1	up	0.00162394	0.989127	57	46	19	22	80	109	156	204	27	124	0.11251	0.102029	0.038003	0.051764	0.169998	0.275232	0.326515	0.667339	0.07893	0.386039
MSTRG.39140.1	up	0.00977619	0.967635	13	10	10	8	32	36	51	88	8	29	0.11669	0.097289	0.087298	0.079934	0.305412	0.408004	0.478155	1.29257	0.101306	0.40676
MSTRG.15881.1	up	0.00748146	0.960943	7	21	5	10	21	29	17	59	21	49	0.033938	0.110741	0.02058	0.054687	0.110658	0.181787	0.087997	0.480712	0.156138	0.377532
MSTRG.34234.1	up	0.00531686	0.958963	90	46	11	55	138	143	199	200	48	296	0.106115	0.060254	0.013009	0.075528	0.172621	0.212189	0.246252	0.386496	0.084317	0.54528
MSTRG.29069.1	up	0.00506345	0.912635	116	82	93	56	178	106	405	575	119	278	0.232254	0.181657	0.189068	0.13304	0.379904	0.269281	0.856456	1.89324	0.359806	0.873068
MSTRG.38614.1	up	0.00879193	0.893435	11	20	11	20	22	19	59	96	21	40	0.032802	0.070457	0.035955	0.075801	0.074294	0.077217	0.199599	0.507223	0.100636	0.199492
MSTRG.35355.1	up	0.00937665	0.865367	31	24	12	23	52	86	40	129	20	77	0.057633	0.049576	0.022129	0.050984	0.102862	0.204123	0.078257	0.397505	0.05613	0.224864
MSTRG.27012.1	up	0.000488206	0.862924	102	54	33	108	126	184	219	247	77	295	0.262704	0.153039	0.083661	0.327525	0.34193	0.59747	0.589408	1.0391	0.299263	1.18245
MSTRG.14395.1	up	0.00100785	0.860046	17	13	11	10	25	36	38	36	20	50	0.14799	0.131573	0.097446	0.108432	0.239932	0.418319	0.359288	0.534183	0.271177	0.71232
MSTRG.10171.5	up	0.00261011	0.858213	140	73	53	149	88	168	356	275	163	303	0.256627	0.147541	0.097192	0.322448	0.170499	0.38989	0.686867	0.826042	0.451708	0.868328
MSTRG.46043.1	up	0.00145473	0.854378	21	17	10	12	27	35	49	65	12	54	0.108411	0.093271	0.049815	0.069917	0.147453	0.223765	0.262153	0.550903	0.092023	0.437627
MSTRG.45593.1	up	0.00708587	0.838349	14	20	12	16	12	31	41	51	13	61	0.10553	0.168154	0.085502	0.137429	0.095097	0.291531	0.324554	0.634153	0.14163	0.724104
MSTRG.46554.1	up	0.00982676	0.807123	11	25	9	9	26	29	29	62	26	40	0.034112	0.085026	0.026557	0.031653	0.084966	0.114005	0.09663	0.323177	0.120625	0.194715
MSTRG.31580.9	up	6.82e-05	0.804542	54	44	25	54	75	127	111	147	54	124	0.181291	0.162498	0.083884	0.216666	0.267692	0.544404	0.394647	0.814701	0.276681	0.658699
MSTRG.43450.7	up	0.0073714	0.802128	463	709	175	185	688	844	953	1414	442	1528	0.318157	0.539932	0.121435	0.14961	0.50154	0.732066	0.687404	1.59072	0.458765	1.63914
MSTRG.20753.1	up	0.00246372	0.799926	470	282	241	367	760	879	1704	1171	404	640	0.488973	0.324088	0.252903	0.450706	0.837657	1.15462	1.86114	1.99372	0.63456	1.03947
MSTRG.37166.1	up	0.00262525	0.798845	62	63	26	32	77	69	98	215	59	174	0.199036	0.225499	0.08312	0.119073	0.265095	0.280045	0.333406	1.13935	0.289066	0.881066
MSTRG.24827.1	up	0.00177737	0.796141	63	32	22	45	131	112	131	176	74	117	0.103629	0.057776	0.036605	0.087019	0.228112	0.231272	0.225461	0.472592	0.183508	0.300549
MSTRG.42638.1	up	0.00142608	0.795674	15	19	10	15	23	30	53	44	20	41	0.073727	0.105276	0.051117	0.086324	0.119658	0.187767	0.279383	0.3671	0.15025	0.323727
MSTRG.24829.1	up	0.000148407	0.769859	105	71	48	80	222	170	242	335	123	226	0.103291	0.077533	0.047696	0.093661	0.232939	0.211814	0.251186	0.542881	0.182981	0.34951
MSTRG.46643.13	up	0.00919559	0.75275	635	384	312	1114	1375	1143	1750	2948	852	1793	0.328404	0.219501	0.162577	0.679712	0.752717	0.745357	0.948878	2.4911	0.664626	1.44566
MSTRG.27011.2	up	0.000703698	0.727381	71	41	40	77	141	114	177	234	70	195	0.15351	0.098386	0.086145	0.196457	0.32472	0.312096	0.403432	0.832045	0.229282	0.662136
MSTRG.14967.1	up	0.00621037	0.706882	107	119	67	104	131	238	157	428	94	277	0.192184	0.23707	0.122068	0.220757	0.249003	0.541266	0.296771	1.26425	0.254349	0.780343
MSTRG.21608.1	up	0.000849552	0.703521	101	74	58	133	145	186	233	304	88	308	0.193782	0.156123	0.111322	0.301272	0.29365	0.449551	0.468805	0.955429	0.253115	0.922051
MSTRG.40047.1	up	0.00235152	0.694895	54	42	12	36	57	63	112	100	39	107	0.143945	0.124839	0.032209	0.113326	0.161174	0.212323	0.31608	0.438548	0.156255	0.447049
MSTRG.45402.4	up	0.00678994	0.676217	615	493	304	721	879	850	1410	952	1050	1647	0.847056	0.752104	0.422164	1.17158	1.28194	1.47734	2.03686	2.14376	2.18351	3.53898
MSTRG.21882.2	up	0.00629847	0.674176	27	18	7	24	27	31	50	59	25	49	0.110947	0.078755	0.026034	0.114373	0.118043	0.162207	0.217791	0.396533	0.155698	0.314906
MSTRG.36338.1	up	2.93e-05	0.659691	162	133	92	169	288	243	366	541	174	382	0.189511	0.171827	0.10828	0.232821	0.357441	0.359432	0.450764	1.03751	0.307308	0.698894
MSTRG.31483.13	up	0.00187965	0.633232	224	183	106	158	321	287	330	593	168	648	0.220403	0.199745	0.10484	0.183372	0.335464	0.35606	0.34061	0.956178	0.248708	0.995945
MSTRG.26899.1	up	0.00278178	0.630541	160	128	87	199	256	357	432	387	131	356	0.284387	0.251694	0.156197	0.419401	0.48429	0.803125	0.808575	1.12794	0.352005	0.99064
MSTRG.407.1	up	0.00876177	0.606278	68	82	41	55	155	150	140	242	55	196	0.177074	0.234962	0.107932	0.169384	0.427586	0.490695	0.380786	1.03216	0.215205	0.797701
MSTRG.38629.1	up	0.00350653	0.59223	57	68	26	53	105	91	101	187	64	147	0.128936	0.171904	0.060055	0.142107	0.254896	0.261351	0.242397	0.701546	0.221362	0.526103
MSTRG.5580.21	up	0.00591898	0.591383	744	597	374	1156	1480	1326	1737	2268	901	2033	0.425689	0.377459	0.215507	0.779864	0.896762	0.956348	1.04193	2.12065	0.777372	1.81327
MSTRG.27005.1	up	0.00765958	0.591086	200	179	109	280	230	319	472	614	172	490	0.195168	0.193378	0.107526	0.323315	0.23845	0.394327	0.484628	0.983129	0.253887	0.748696
MSTRG.35375.1	up	0.00106249	0.587142	63	56	44	54	81	105	123	178	57	125	0.125385	0.121953	0.088485	0.127422	0.171379	0.2648	0.256745	0.580577	0.169255	0.386827
MSTRG.25132.1	down	0.00616225	-0.601752	221	274	215	291	375	143	372	287	119	270	0.808451	1.10545	0.79168	1.25434	1.45225	0.657676	1.4232	1.71261	0.651506	1.53941
MSTRG.18886.24	down	0.00704733	-0.62731	251	121	111	105	238	78	158	179	84	162	0.463737	0.246743	0.207117	0.229479	0.466329	0.181673	0.306208	0.539064	0.232432	0.465227
MSTRG.38562.8	down	0.00703421	-0.633363	39	35	31	42	50	28	38	44	20	29	0.166851	0.165616	0.133907	0.214496	0.229416	0.153058	0.173538	0.314402	0.130209	0.193469
MSTRG.27916.1	down	0.00458436	-0.654505	71	40	38	44	66	27	57	53	23	48	0.284182	0.174159	0.152487	0.204555	0.280495	0.134617	0.238619	0.346905	0.135346	0.296496
MSTRG.3365.1	down	0.00988322	-0.655242	128	80	51	58	99	51	77	56	39	102	0.252189	0.175529	0.101507	0.135406	0.207217	0.12538	0.15806	0.179127	0.115931	0.314343
MSTRG.41548.1	down	0.000578025	-0.657899	182	131	70	122	237	100	138	104	81	127	0.328527	0.261263	0.126629	0.260131	0.453205	0.226716	0.259973	0.30626	0.218231	0.355577
MSTRG.14912.7	down	0.00167962	-0.658415	201	152	133	92	239	99	159	178	70	152	0.397678	0.334202	0.265579	0.215044	0.501251	0.246175	0.330391	0.57675	0.208468	0.470121
MSTRG.16523.1	down	0.00291155	-0.664308	108	179	77	104	228	73	151	158	43	130	0.465401	0.854554	0.331182	0.530189	1.03949	0.396967	0.682002	1.11468	0.277073	0.873824
MSTRG.38872.8	down	0.00189124	-0.669378	173	86	66	118	224	74	137	108	45	149	0.420845	0.231241	0.161368	0.338424	0.576742	0.225405	0.348832	0.427127	0.164776	0.56322
MSTRG.18902.1	down	0.00550435	-0.670344	124	77	54	68	137	43	76	129	45	61	0.362543	0.249686	0.158809	0.233827	0.425448	0.156154	0.23387	0.619384	0.197566	0.27782
MSTRG.3441.1	down	0.00120939	-0.67402	256	161	88	149	262	143	170	138	89	135	0.285152	0.198964	0.098558	0.196066	0.31001	0.200704	0.198293	0.251481	0.148701	0.234287
MSTRG.40536.1	down	0.00243955	-0.676011	1041	788	576	976	856	452	925	702	389	994	3.08874	2.58633	1.72066	3.41585	2.68765	1.68902	2.87806	3.40019	1.73846	4.59558
MSTRG.26975.1	down	0.00181624	-0.683238	123	87	94	87	123	76	104	92	46	93	0.497962	0.388226	0.380516	0.412433	0.524529	0.38658	0.442091	0.604175	0.276284	0.585163
MSTRG.25728.5	down	0.00521342	-0.690978	61	77	46	37	92	37	76	54	22	54	0.207597	0.289789	0.159601	0.150242	0.332943	0.160506	0.271052	0.302251	0.109941	0.289512
MSTRG.3817.1	down	0.00670104	-0.691102	245	182	204	209	316	196	267	176	105	138	0.502435	0.413173	0.420638	0.505661	0.686072	0.505903	0.574126	0.587779	0.323891	0.441222
MSTRG.41549.2	down	0.0052262	-0.698954	100	54	37	79	103	47	70	50	45	54	0.800619	0.478449	0.295011	0.745831	0.878204	0.475964	0.58595	0.653141	0.538007	0.671977
MSTRG.41546.1	down	0.00881261	-0.701585	46	46	24	29	77	28	44	35	26	22	0.248693	0.277843	0.131007	0.186799	0.440642	0.18951	0.250504	0.31186	0.207413	0.179057
MSTRG.41547.1	down	0.000424796	-0.71004	164	98	82	138	269	100	153	102	64	123	0.250068	0.165327	0.12484	0.248208	0.434962	0.191023	0.244853	0.254189	0.146371	0.292538
MSTRG.18847.18	down	0.0077853	-0.715151	166	242	186	241	248	107	291	200	71	220	0.422221	0.681608	0.476113	0.722322	0.666706	0.343051	0.776941	0.831673	0.269362	0.871633
MSTRG.18069.1	down	0.0070295	-0.717769	59	42	50	39	103	32	73	42	24	45	0.181215	0.141304	0.153971	0.140371	0.335146	0.122181	0.235125	0.210656	0.110541	0.214777
MSTRG.30944.10	down	0.00178177	-0.734724	967	1464	447	1116	1467	521	838	1380	480	825	0.593144	0.993651	0.276474	0.807242	0.952949	0.403022	0.539075	1.38285	0.444236	0.788609
MSTRG.762.1	down	0.00190481	-0.736269	164	94	83	153	279	61	98	154	84	145	0.358973	0.226994	0.183801	0.397036	0.647747	0.166951	0.22464	0.553407	0.276024	0.49437
MSTRG.38431.1	down	0.00416325	-0.741809	45	37	26	22	65	25	40	28	10	39	0.362386	0.335549	0.21268	0.208622	0.559583	0.258339	0.343141	0.37577	0.118409	0.494684
MSTRG.37264.2	down	0.00574987	-0.747126	245	458	119	332	531	295	224	267	118	245	0.311623	0.644531	0.152529	0.497622	0.715227	0.472966	0.298087	0.554057	0.226002	0.485284
MSTRG.38206.1	down	0.00720934	-0.755317	463	209	134	245	582	192	247	191	84	417	0.870199	0.43376	0.252684	0.542539	1.15939	0.454795	0.486364	0.585737	0.237962	1.22074
MSTRG.761.1	down	0.0041233	-0.755924	210	169	123	262	510	107	249	157	142	173	0.61606	0.548243	0.363894	0.90728	1.58583	0.396562	0.766233	0.752235	0.626482	0.792362
MSTRG.20181.23	down	0.00499398	-0.756856	110	84	110	109	177	93	81	69	66	103	0.474172	0.399382	0.478987	0.558119	0.810968	0.50898	0.367164	0.4898	0.430235	0.691538
MSTRG.13076.1	down	0.00233112	-0.767819	30	29	24	27	41	21	22	35	11	21	0.259648	0.277584	0.209708	0.275223	0.367582	0.228297	0.198192	0.486623	0.14118	0.282474
MSTRG.45152.18	down	0.00989578	-0.770932	551	728	712	329	675	435	572	519	271	467	0.742803	1.08641	0.96876	0.522784	0.964109	0.73972	0.809328	1.14489	0.550953	0.98086
MSTRG.43106.1	down	0.00865079	-0.778497	77	139	46	173	284	66	125	104	69	92	0.47158	0.950932	0.284937	1.26178	1.85537	0.511177	0.803982	1.04656	0.636028	0.883665
MSTRG.1896.39	down	0.00651279	-0.779053	312	444	270	702	553	280	395	319	268	286	0.809565	1.27721	0.708007	2.15409	1.52368	0.918359	1.07563	1.35432	1.05041	1.15933
MSTRG.29272.6	down	0.00687281	-0.797479	121	108	126	72	125	46	111	88	58	104	0.383112	0.377734	0.403518	0.266788	0.419276	0.181185	0.369203	0.457147	0.275288	0.511201
MSTRG.12101.9	down	0.00846151	-0.798469	328	132	153	80	286	108	200	140	76	144	0.540525	0.24021	0.254058	0.154814	0.498327	0.222931	0.344482	0.377162	0.187184	0.370075
MSTRG.17835.1	down	0.00469961	-0.812342	23	35	18	36	38	10	26	28	10	33	0.734943	1.23171	0.574235	1.36092	1.29278	0.408901	0.880761	1.48452	0.475596	1.62935
MSTRG.5880.1	down	0.00861601	-0.812987	31	20	15	19	50	11	30	28	9	11	0.202682	0.143162	0.09606	0.144127	0.346311	0.087746	0.208062	0.29454	0.084391	0.104764
MSTRG.2747.1	down	0.00800117	-0.824905	20	14	10	30	25	8	16	18	8	17	0.296567	0.222277	0.145694	0.517483	0.382048	0.139072	0.243989	0.420659	0.158976	0.3874
MSTRG.10999.1	down	0.00767184	-0.870206	95	287	102	109	467	140	99	135	74	162	0.151058	0.504166	0.163158	0.20436	0.787313	0.279516	0.165258	0.349656	0.177636	0.401087
MSTRG.37255.3	down	0.00761159	-0.876803	30	22	29	29	23	16	29	19	8	20	0.162557	0.134605	0.157618	0.183308	0.133821	0.111126	0.165677	0.167939	0.059417	0.169065
MSTRG.5654.1	down	0.0017639	-0.880232	552	244	421	416	605	226	248	307	209	503	0.61071	0.298519	0.469296	0.542687	0.708191	0.315342	0.287708	0.554641	0.347829	0.86704
MSTRG.35208.12	down	0.00762078	-0.883862	284	114	185	121	341	70	256	125	91	112	0.364959	0.16129	0.23954	0.183111	0.464303	0.113059	0.344406	0.26161	0.175541	0.22444
MSTRG.21325.1	down	0.000764784	-0.894145	153	166	95	133	168	60	186	117	36	99	0.390918	0.470814	0.243951	0.402633	0.455166	0.191989	0.499226	0.4894	0.136333	0.392853
MSTRG.25524.1	down	0.00549581	-0.895997	362	203	234	346	229	204	253	108	102	236	2.55754	1.58222	1.6691	2.88849	1.71194	1.81966	1.8769	1.23784	1.082	2.60185
MSTRG.9759.1	down	0.00963845	-0.899738	58	54	72	97	72	69	62	39	18	43	0.147967	0.152027	0.185237	0.292475	0.195095	0.221802	0.166135	0.162463	0.069368	0.171497
MSTRG.6440.1	down	0.00714575	-0.900355	137	42	88	82	100	41	76	109	18	71	0.544622	0.18497	0.350309	0.385831	0.420031	0.205736	0.315461	0.708365	0.10472	0.439516
MSTRG.3366.1	down	0.00306135	-0.906422	41	30	18	19	34	9	16	20	15	29	0.206743	0.165485	0.088286	0.112643	0.182515	0.05592	0.084954	0.164143	0.110284	0.223706
MSTRG.35593.1	down	0.00772662	-0.908706	33	27	14	31	24	23	13	11	11	19	0.303842	0.269865	0.121433	0.338527	0.233586	0.266482	0.117303	0.164254	0.141563	0.265737
MSTRG.18901.1	down	0.000154096	-0.91461	51	49	40	32	86	18	41	50	21	37	0.194506	0.20563	0.154949	0.144487	0.349232	0.084329	0.162623	0.315769	0.120151	0.222631
MSTRG.39271.2	down	0.00280807	-0.916309	397	433	404	258	394	188	348	185	132	443	0.334306	0.404112	0.34302	0.256682	0.351127	0.199936	0.307717	0.254739	0.166696	0.582037
MSTRG.12915.1	down	0.00206601	-0.923774	161	149	212	185	193	76	114	175	63	212	0.35545	0.364085	0.473828	0.481941	0.452951	0.212275	0.264078	0.634755	0.208386	0.731895
MSTRG.3815.1	down	0.000591429	-0.934916	36	43	31	37	50	25	38	36	7	24	0.264695	0.350313	0.231184	0.325175	0.39473	0.235868	0.299096	0.433082	0.074641	0.272459
MSTRG.11002.1	down	0.00404899	-0.946244	49	94	44	68	57	26	24	52	26	71	0.319277	0.682101	0.286363	0.524435	0.395635	0.207741	0.160812	0.55184	0.252883	0.718963
MSTRG.37264.1	down	0.00035189	-0.971759	54	111	42	92	128	46	56	58	42	44	0.286216	0.651417	0.221943	0.573895	0.719614	0.303601	0.310041	0.502488	0.32996	0.359495
MSTRG.40867.19	down	0.00571184	-0.983566	5181	3996	3703	13366	11636	5207	6205	3680	2467	2855	4.86273	4.15026	3.50297	14.7982	11.5642	6.16195	6.10627	5.64349	3.49262	4.17599
MSTRG.13669.24	down	0.000678551	-0.988531	817	919	674	1817	1648	644	1115	856	404	479	0.665449	0.828399	0.553575	1.74659	1.42126	0.660963	0.952687	1.13963	0.495608	0.607661
MSTRG.2269.1	down	0.00333668	-0.99357	47	64	13	43	41	14	43	24	11	31	0.309327	0.470442	0.081284	0.335024	0.286311	0.115754	0.293413	0.260625	0.107854	0.320141
MSTRG.33356.2	down	0.00805644	-0.997492	13	36	29	14	29	17	14	12	8	19	0.076366	0.242495	0.178049	0.100852	0.188963	0.126335	0.087936	0.122109	0.071828	0.18459
MSTRG.22416.1	down	0.00803612	-0.99982	35	41	56	17	41	14	39	32	11	24	0.32708	0.423552	0.524819	0.184209	0.39902	0.163823	0.381331	0.489638	0.145219	0.34154
MSTRG.41686.32	down	9.61e-06	-1.01919	117	93	74	139	255	48	105	81	39	128	0.248144	0.217535	0.157999	0.349514	0.575688	0.12667	0.233672	0.27994	0.124573	0.425661
MSTRG.13670.1	down	0.00241065	-1.02852	42	62	41	36	57	25	59	29	8	22	0.327091	0.531408	0.319975	0.328471	0.466756	0.247123	0.477218	0.360682	0.087318	0.258318
MSTRG.34692.5	down	0.00148286	-1.03141	846	274	371	204	1093	287	329	292	213	290	1.19857	0.429677	0.530138	0.340507	1.64038	0.512375	0.4887	0.67548	0.455574	0.639428
MSTRG.13573.6	down	0.00113851	-1.04843	91	132	142	121	126	101	88	72	31	79	0.198746	0.319902	0.312257	0.312704	0.29204	0.278965	0.200326	0.256105	0.100743	0.270169
MSTRG.13335.12	down	0.00254092	-1.0522	171	214	151	95	112	69	99	68	84	87	0.539629	0.750168	0.479788	0.353022	0.374108	0.274864	0.325673	0.352031	0.397797	0.425266
MSTRG.11003.1	down	0.00399342	-1.0636	26	122	41	55	56	38	36	40	19	30	0.303056	1.60723	0.481074	0.761456	0.699727	0.562546	0.440461	0.765149	0.328401	0.556877
MSTRG.21296.1	down	0.00504196	-1.06702	177	194	176	48	94	89	84	107	38	85	0.718331	0.872132	0.721292	0.226288	0.40445	0.456734	0.355129	0.70921	0.229543	0.533603
MSTRG.41338.1	down	0.00620455	-1.08106	131	147	68	287	65	79	107	59	24	119	1.033	1.29157	0.544353	2.68797	0.538614	0.782455	0.88631	0.764531	0.281578	1.46692
MSTRG.30750.2	down	0.0054011	-1.08966	417	273	110	474	265	232	63	128	131	135	0.540712	0.391341	0.142953	0.724026	0.363128	0.378046	0.084518	0.271186	0.25492	0.271027
MSTRG.26840.13	down	0.00484773	-1.09802	56	72	94	21	86	46	45	35	20	27	0.203182	0.291158	0.343489	0.088704	0.331315	0.208441	0.170485	0.205022	0.10748	0.153653
MSTRG.10348.1	down	0.00356234	-1.11451	114	151	198	65	86	44	72	104	50	87	0.793508	1.15917	1.38791	0.52802	0.629904	0.383998	0.524812	1.18331	0.525181	0.94481
MSTRG.37999.29	down	0.00800158	-1.12188	56	113	188	39	95	38	46	112	21	70	0.386387	0.871908	1.31882	0.315371	0.695031	0.333522	0.334943	1.26648	0.213421	0.752334
MSTRG.30944.12	down	0.00175098	-1.1384	23	59	12	27	78	7	17	30	10	32	0.082936	0.244894	0.042244	0.119151	0.309218	0.031248	0.064699	0.179251	0.054261	0.1852
MSTRG.25880.1	down	0.0062231	-1.14158	138	91	317	95	112	102	105	84	37	95	0.461993	0.335936	1.07474	0.37414	0.397595	0.431971	0.368823	0.457862	0.184182	0.499252
MSTRG.34973.2	down	0.00336843	-1.14466	42	50	69	27	26	24	26	30	13	26	0.253535	0.332262	0.416526	0.191488	0.164288	0.181773	0.163234	0.290189	0.118525	0.237846
MSTRG.45551.3	down	0.00539942	-1.14622	55	226	138	109	95	81	111	56	13	72	0.160671	0.738357	0.409484	0.377953	0.294507	0.299201	0.341166	0.266881	0.057001	0.327912
MSTRG.33437.1	down	0.00151507	-1.15163	47	57	57	20	51	15	21	42	20	24	0.36211	0.488341	0.440819	0.179184	0.420353	0.13894	0.169241	0.534321	0.226173	0.284414
MSTRG.14107.1	down	0.000275208	-1.1573	20	21	13	14	34	7	5	18	6	16	0.189229	0.224729	0.123834	0.15328	0.346852	0.085525	0.042188	0.274843	0.07867	0.23821
MSTRG.37392.1	down	0.00994415	-1.16367	22	66	85	36	22	34	29	13	7	32	0.151181	0.510799	0.601457	0.295388	0.163313	0.294371	0.213101	0.147748	0.070117	0.342466
MSTRG.22650.3	down	0.00907025	-1.16957	101	78	107	99	46	48	45	37	41	5	0.848611	0.73038	0.907878	0.983754	0.404859	0.502513	0.397887	0.508273	0.512614	0.055908
MSTRG.37379.8	down	0.000205637	-1.19013	22	24	13	28	23	4	16	15	7	15	0.223474	0.268327	0.13134	0.336314	0.249365	0.047599	0.174691	0.247388	0.097925	0.243533
MSTRG.41655.1	down	0.0017318	-1.19189	49	24	44	30	25	9	21	15	15	27	0.86495	0.464185	0.779566	0.629396	0.463363	0.197374	0.377938	0.42395	0.389689	0.738591
MSTRG.43758.2	down	0.00257371	-1.19212	31	33	10	54	76	18	23	35	7	5	0.201048	0.237308	0.063514	0.419623	0.53346	0.149126	0.158093	0.373812	0.067726	0.05003
MSTRG.799.1	down	0.00815689	-1.19552	53	529	96	127	419	177	72	44	59	55	0.059202	0.657346	0.107944	0.16751	0.497799	0.249545	0.084839	0.079965	0.099279	0.096045
MSTRG.11161.5	down	0.00958513	-1.20165	44	229	32	24	58	31	10	78	11	26	0.313993	1.82678	0.230053	0.198906	0.439465	0.280576	0.07146	0.914856	0.11426	0.290652
MSTRG.11246.1	down	0.0019426	-1.2023	11	16	11	16	23	15	5	5	2	7	0.11258	0.191309	0.119333	0.198216	0.258437	0.198709	0.053356	0.086118	0.021979	0.118312
MSTRG.10783.2	down	0.00625614	-1.21173	734	2502	1206	770	716	987	203	721	298	239	1.69528	6.39593	2.80872	2.09749	1.74966	2.87431	0.49019	2.72212	1.03827	0.860659
MSTRG.11614.1	down	0.00893281	-1.21372	164	30	13	9	72	23	32	8	11	19	0.262024	0.052099	0.019611	0.016327	0.121085	0.046153	0.052868	0.020664	0.025498	0.046396
MSTRG.11635.2	down	0.00174871	-1.21414	81	114	99	95	45	37	90	36	26	31	2.1467	3.35767	2.66696	2.96583	1.25453	1.23655	2.50758	1.5494	1.04016	1.25162
MSTRG.35935.1	down	4.57e-06	-1.21886	195	369	155	143	458	150	121	178	62	140	0.54546	1.14052	0.436357	0.470841	1.357	0.526208	0.353694	0.811787	0.259518	0.607799
MSTRG.11603.1	down	0.00855255	-1.21991	321	35	38	21	112	23	78	20	28	25	0.34812	0.041306	0.041307	0.026695	0.128348	0.030505	0.088022	0.034225	0.044976	0.041516
MSTRG.21453.1	down	0.00723424	-1.23194	24	42	104	13	37	10	15	28	16	32	0.173199	0.347148	0.77757	0.110594	0.286405	0.09042	0.112303	0.333623	0.172638	0.36437
MSTRG.6731.4	down	0.00148702	-1.23294	52	34	46	19	38	5	21	19	17	27	0.508034	0.366215	0.45875	0.214883	0.396508	0.050774	0.210471	0.308944	0.251162	0.411672
MSTRG.35934.1	down	9.84e-08	-1.23404	245	324	151	145	571	118	169	206	68	144	0.436945	0.640502	0.271043	0.304547	1.07901	0.265132	0.315121	0.600757	0.18327	0.398479
MSTRG.8204.7	down	0.00783624	-1.23489	5669	3589	3587	3572	1467	3329	481	1476	157	1611	30.471	21.3441	19.4332	22.6441	8.347	22.5612	2.7054	12.9579	1.2685	13.4916
MSTRG.4076.12	down	0.00902269	-1.23831	2	328	1	688	11	18	14	12	7	16	0.001061	0.213475	0.000347	0.478034	0.00636	0.013348	0.008256	0.010908	0.00615	0.014352
MSTRG.5986.4	down	0.00334875	-1.24159	143	81	169	316	151	47	105	34	95	56	0.577466	0.360011	0.686032	1.50375	0.645177	0.236355	0.44208	0.223417	0.577819	0.347686
MSTRG.26840.3	down	0.000949564	-1.24799	168	51	64	51	77	53	48	44	19	19	0.544709	0.18207	0.208312	0.192746	0.263473	0.21583	0.16038	0.232016	0.093018	0.094066
MSTRG.34579.1	down	0.00253967	-1.25	28	7	18	12	52	3	20	14	4	7	0.137054	0.03467	0.087878	0.065065	0.264523	0.014137	0.100425	0.105917	0.026721	0.048783
MSTRG.16616.2	down	0.00662114	-1.25191	57	20	43	9	169	7	6	21	22	31	0.118083	0.045631	0.089845	0.021903	0.374192	0.017631	0.011913	0.070735	0.06837	0.100756
MSTRG.660.1	down	0.00490421	-1.25265	130	49	64	50	21	45	9	43	10	24	0.926817	0.380533	0.460667	0.420456	0.155188	0.400785	0.061326	0.49219	0.10716	0.256768
MSTRG.16173.1	down	0.00757689	-1.25764	106	19	121	55	25	53	17	18	16	16	2.28272	0.444446	2.64658	1.39615	0.558988	1.43233	0.373878	0.605536	0.503496	0.5276
MSTRG.5761.1	down	0.00970914	-1.26199	13	19	99	29	8	11	10	6	9	29	0.055269	0.091263	0.433181	0.146569	0.033763	0.05969	0.041747	0.040768	0.058618	0.196549
MSTRG.802.1	down	0.000932463	-1.26535	13	37	11	28	41	12	8	8	13	9	0.071232	0.232427	0.059231	0.187152	0.248496	0.080148	0.045167	0.071121	0.105907	0.073981
MSTRG.10762.1	down	0.00195773	-1.28505	453	167	223	156	193	185	110	36	58	76	1.41251	0.573954	0.700621	0.571342	0.637067	0.726327	0.359387	0.180861	0.272538	0.369127
MSTRG.22174.1	down	0.00349824	-1.28731	42	38	34	21	6	5	20	12	6	20	0.784488	0.796199	0.635182	0.470933	0.113011	0.11519	0.390474	0.360028	0.162145	0.574789
MSTRG.16173.2	down	0.00434015	-1.29148	52	11	34	13	13	9	18	14	1	11	0.601437	0.133907	0.39527	0.168247	0.157065	0.128581	0.215205	0.254158	0.004199	0.186521
MSTRG.38526.1	down	1.05e-05	-1.2935	70	122	49	85	164	17	71	56	35	44	0.201561	0.385564	0.140372	0.286083	0.498581	0.0608	0.211391	0.26073	0.150539	0.19498
MSTRG.8204.6	down	0.00192617	-1.29712	3953	1390	2257	3055	906	1790	1054	746	329	1068	8.34426	3.2445	4.80182	7.60549	2.02457	4.76287	2.33087	2.57065	1.04589	3.51284
MSTRG.36797.2	down	0.00868133	-1.30221	24	55	369	17	17	21	25	82	16	22	0.064478	0.163439	1.00888	0.054434	0.048403	0.071176	0.07109	0.359949	0.062152	0.092592
MSTRG.44786.7	down	0.0070239	-1.30499	393	114	466	54	17	40	90	84	56	112	1.73988	0.558024	2.08015	0.276996	0.079074	0.218924	0.413637	0.602417	0.368837	0.766695
MSTRG.16206.19	down	0.00182187	-1.3082	1734	1102	817	5242	4532	1555	1150	497	687	606	1.16121	0.816772	0.551438	4.14285	3.21479	1.31365	0.807549	0.543773	0.693779	0.632786
MSTRG.7013.1	down	0.00381635	-1.30886	18	42	49	13	13	5	20	8	7	18	0.137661	0.350971	0.37614	0.114636	0.098547	0.041496	0.157241	0.099013	0.080735	0.213204
MSTRG.7776.1	down	0.00805235	-1.31578	0	37	115	23	45	5	5	4	4	35	0	0.167604	0.476372	0.1095	0.191697	0.022725	0.021177	0.025955	0.019138	0.222042
MSTRG.15918.1	down	0.00134733	-1.34659	68	104	85	46	16	20	36	36	15	37	0.227465	0.386293	0.286477	0.182452	0.056019	0.084179	0.126908	0.197891	0.072892	0.193438
MSTRG.43628.1	down	0.00210098	-1.3508	34	166	52	69	22	30	24	17	16	45	0.131415	0.719196	0.202223	0.314189	0.090928	0.144098	0.098088	0.103081	0.089916	0.26936
MSTRG.17708.3	down	0.00540246	-1.3533	129	221	104	64	45	47	38	0	17	54	0.204536	0.386764	0.164938	0.119484	0.075231	0.092547	0.062239	0	0.038338	0.132825
MSTRG.4245.2	down	0.00121053	-1.36665	69	123	112	34	34	36	32	26	15	52	0.202689	0.400585	0.333908	0.116711	0.106523	0.133927	0.097185	0.122424	0.063985	0.236278
MSTRG.35931.26	down	6.79e-06	-1.3776	670	1262	790	405	1186	453	431	431	234	344	0.924316	1.92771	1.09979	0.65865	1.73345	0.788035	0.622981	0.972177	0.485975	0.740402
MSTRG.38169.19	down	0.00248454	-1.38094	116	111	43	17	12	19	15	43	10	20	0.137328	0.144585	0.050569	0.023397	0.015027	0.027496	0.018355	0.082138	0.0164	0.035483
MSTRG.6025.1	down	0.00206032	-1.38187	20	23	34	10	18	4	3	5	8	18	0.094715	0.119732	0.158237	0.052192	0.089026	0.018966	0.011614	0.034565	0.051254	0.126943
MSTRG.33505.1	down	0.00360867	-1.40193	35	41	99	20	14	32	6	11	4	14	0.111576	0.145827	0.322715	0.074844	0.045671	0.127419	0.019075	0.057746	0.017671	0.070491
MSTRG.16493.2	down	0.00379525	-1.40409	46	13	24	80	26	20	0	9	9	5	0.220252	0.067383	0.117564	0.455678	0.131368	0.117167	0	0.067533	0.062627	0.031353
MSTRG.20935.1	down	0.000498214	-1.43494	35	24	49	16	27	18	8	13	5	16	0.162199	0.120021	0.229538	0.088173	0.131466	0.10437	0.038867	0.095729	0.032006	0.114611
MSTRG.17708.1	down	0.00195716	-1.44466	173	210	21	73	60	58	12	9	11	56	0.255636	0.341862	0.030789	0.126575	0.092775	0.106207	0.017976	0.021026	0.023909	0.127114
MSTRG.20248.1	down	7e-05	-1.44583	52	37	47	54	42	24	12	34	4	27	0.230698	0.182093	0.210543	0.283054	0.19496	0.130532	0.05333	0.247027	0.024017	0.182225
MSTRG.39372.6	down	0.00178625	-1.44793	33	16	21	8	23	11	4	0	6	5	0.192576	0.099994	0.125058	0.051735	0.141402	0.076492	0.019952	0	0.053706	0.03837
MSTRG.40758.1	down	0.00351506	-1.44949	288	3	7	75	6	11	19	3	8	8	0.801744	0.006284	0.018241	0.246072	0.01578	0.036575	0.053923	0.01113	0.032082	0.031679
MSTRG.5761.3	down	0.00322073	-1.45854	31	19	89	44	2	10	6	3	13	4	0.14876	0.098962	0.442246	0.25089	0.009805	0.056384	0.029307	0.01706	0.092695	0.027316
MSTRG.39651.1	down	0.00211365	-1.46349	16	37	50	5	15	4	3	17	7	7	0.280687	0.735816	0.900721	0.089566	0.279267	0.090788	0.052503	0.472449	0.16327	0.184285
MSTRG.37143.1	down	0.00294094	-1.46488	358	25	282	104	436	9	30	9	12	221	0.481702	0.036322	0.382164	0.164314	0.621928	0.015219	0.042053	0.018352	0.02287	0.462796
MSTRG.24689.1	down	0.00096033	-1.49159	160	54	49	248	34	36	19	25	13	84	0.657352	0.24238	0.202814	1.20211	0.14671	0.183221	0.079381	0.167453	0.080315	0.536415
MSTRG.2566.3	down	0.00168591	-1.50699	41	43	115	21	8	8	7	19	13	22	0.122845	0.143114	0.352595	0.074726	0.025335	0.030192	0.021539	0.093581	0.057409	0.102288
MSTRG.1611.1	down	0.00134033	-1.51587	28	34	19	23	16	10	9	15	0	0	0.24145	0.328369	0.164742	0.235367	0.142928	0.102433	0.083013	0.214602	0	0
MSTRG.8206.1	down	0.00119681	-1.52049	1064	201	225	167	114	190	58	38	26	147	14.5193	3.03235	3.09504	2.68686	1.64313	3.26169	0.815873	0.845124	0.530058	3.12581
MSTRG.21974.2	down	0.00195345	-1.52442	37	11	85	25	47	8	12	1	14	1	0.23002	0.076854	0.544477	0.185852	0.316541	0.057341	0.078423	0.006324	0.129545	0.009094
MSTRG.13708.9	down	0.0011313	-1.54851	45	28	15	132	7	14	10	6	10	13	0.129142	0.087213	0.041304	0.453444	0.018951	0.050486	0.02938	0.025608	0.040963	0.055247
MSTRG.29933.3	down	0.001375	-1.55804	108	169	701	35	137	29	104	54	69	36	0.230049	0.398454	1.51249	0.088334	0.309043	0.078361	0.23225	0.188621	0.220677	0.117741
MSTRG.36802.2	down	0.000114119	-1.5631	67	49	58	13	55	21	16	23	3	24	0.347248	0.28241	0.304793	0.076289	0.302606	0.132487	0.085709	0.193487	0.022807	0.193465
MSTRG.7012.1	down	0.000622092	-1.59271	20	79	65	11	17	13	17	7	5	14	0.140141	0.634786	0.47739	0.088522	0.126648	0.115524	0.125922	0.082708	0.047809	0.156885
MSTRG.5571.7	down	2.7e-05	-1.60017	1930	605	735	461	1058	113	258	332	226	704	1.96681	0.682247	0.754505	0.554119	1.14116	0.144485	0.275569	0.551689	0.346724	1.11702
MSTRG.11540.1	down	0.00121649	-1.60726	16	28	474	28	39	24	7	19	9	48	0.03317	0.06642	1.04778	0.070655	0.089373	0.065478	0.014938	0.066507	0.027137	0.162729
MSTRG.17796.1	down	0.000637767	-1.64818	92	15	100	73	21	5	23	11	19	3	0.57762	0.101395	0.636432	0.538839	0.13498	0.032284	0.149444	0.110394	0.175855	0.02903
MSTRG.2844.13	down	0.000751888	-1.66281	344	682	3186	384	149	279	345	53	125	168	4.52539	9.92318	42.2791	5.94968	2.06577	4.61515	4.75853	1.12447	2.4734	3.43023
MSTRG.38608.1	down	4.37e-06	-1.68318	195	254	88	179	85	45	72	32	46	56	0.527698	0.762375	0.239614	0.572	0.242088	0.153485	0.203121	0.141231	0.185628	0.235124
MSTRG.9198.8	down	4.42e-05	-1.81896	1328	80	425	1644	1731	293	331	120	117	175	1.43243	0.09453	0.46172	2.09226	1.97683	0.397345	0.37403	0.21157	0.189799	0.293494
MSTRG.29140.1	down	2.37e-05	-1.94114	231	69	96	109	40	9	64	7	12	15	0.660275	0.217736	0.276426	0.366611	0.120915	0.029669	0.192026	0.028401	0.050965	0.062613
MSTRG.25219.1	down	2.95e-05	-1.99459	35	192	152	19	22	17	12	14	7	22	0.107971	0.667989	0.482292	0.068932	0.072324	0.065024	0.039166	0.067732	0.030131	0.106399
MSTRG.9199.1	down	4.72e-06	-2.01282	873	47	220	818	1012	63	149	86	100	85	1.09052	0.064366	0.276031	1.20488	1.33844	0.098539	0.195099	0.174522	0.187906	0.164575
MSTRG.5761.2	down	3.96e-08	-2.50226	66	31	139	78	115	13	5	5	13	4	0.276177	0.140012	0.584429	0.380147	0.507939	0.06743	0.019874	0.0334	0.076961	0.025568
MSTRG.44725.16	down	1.45e-10	-2.71452	22	41	19	19	23	1	1	5	0	7	0.119425	0.247858	0.101927	0.116708	0.132301	0.00283	0.000919	0.039628	0	0.051979

## Sheet: DEmiRNA
miRNA	regulated	Pvalue	FDR	log2FC	L1_Count	L2_Count	L3_Count	L4_Count	L5_Count	H1_Count	H2_Count	H3_Count	H4_Count	H5_Count	L1_TPM	L2_TPM	L3_TPM	L4_TPM	L5_TPM	H1_TPM	H2_TPM	H3_TPM	H4_TPM	H5_TPM
novel_miR_118	up	0.0107099	0.999927	1.4598	24	4	0	5	5	54	64	4	50	25	2.80206	0.433561	0	0.688348	0.99604	5.17666	7.75006	0.420522	5.43647	2.59835
ssc-miR-208b	up	0.00714135	0.999927	1.31052	155	56	22	67	58	239	899	113	89	131	18.0966	6.06986	2.36658	9.22386	11.5541	22.9115	108.864	11.8797	9.67691	13.6153
novel_miR_398	up	0.0343707	0.999927	1.29701	0	1	0	0	1	0	10	2	6	2	0	0.10839	0	0	0.199208	0	1.21095	0.210261	0.652376	0.207868
novel_miR_278	up	0.0334219	0.999927	1.27256	6	6	1	2	14	3	146	12	3	10	0.700514	0.650342	0.107572	0.275339	2.78891	0.287592	17.6798	1.26157	0.326188	1.03934
ssc-miR-190b	up	0.0111686	0.999927	1.19843	26	6	8	10	4	33	90	17	20	30	3.03556	0.650342	0.860574	1.3767	0.796832	3.16351	10.8985	1.78722	2.17459	3.11801
ssc-miR-499-5p	up	0.0101436	0.999927	1.18526	14487	6424	1967	5862	4050	21205	59185	6549	12755	13056	1691.39	696.3	211.594	807.019	806.793	2032.8	7166.99	688.499	1386.84	1356.96
ssc-miR-194a-5p	up	0.0470365	0.999927	0.783615	48	37	39	30	14	79	159	70	42	37	5.60411	4.01044	4.1953	4.13009	2.78891	7.57326	19.2541	7.35913	4.56663	3.84555
novel_miR_447	down	0.0485669	0.999927	-1.14269	5	0	0	1	19	0	0	1	0	0	0.583761	0	0	0.13767	3.78495	0	0	0.10513	0	0
novel_miR_434	down	0.0187992	0.999927	-1.16996	14	5	11	6	9	5	5	2	6	1	1.63453	0.541952	1.18329	0.826017	1.79287	0.47932	0.605474	0.210261	0.652376	0.103934
novel_miR_551	down	0.0447038	0.999927	-1.22389	5	2	1	8	1	1	0	1	1	1	0.583761	0.216781	0.107572	1.10136	0.199208	0.095864	0	0.10513	0.108729	0.103934
novel_miR_489	down	0.0339322	0.999927	-1.3016	9	1	1	9	399	12	48	4	6	3	1.05077	0.10839	0.107572	1.23903	79.484	1.15037	5.81255	0.420522	0.652376	0.311802
novel_miR_126	down	0.028992	0.999927	-1.33762	4	2	3	3	52	3	8	0	2	0	0.467009	0.216781	0.322715	0.413009	10.3588	0.287592	0.968758	0	0.217459	0
novel_miR_100	down	0.0268407	0.999927	-1.35381	1	3	2	4	55	4	4	0	1	3	0.116752	0.325171	0.215144	0.550678	10.9564	0.383456	0.484379	0	0.108729	0.311802
novel_miR_511	down	0.0173291	0.999927	-1.39523	0	1	1	2	11	0	0	0	0	0	0	0.10839	0.107572	0.275339	2.19129	0	0	0	0	0
novel_miR_7	down	0.0071249	0.999927	-1.5275	4	11	2	6	22	3	1	1	1	4	0.467009	1.19229	0.215144	0.826017	4.38258	0.287592	0.121095	0.10513	0.108729	0.415735
novel_miR_185	down	0.0108589	0.999927	-1.54969	17	0	1	22	212	7	8	0	2	0	1.98479	0	0.107572	3.02873	42.2321	0.671048	0.968758	0	0.217459	0
novel_miR_45	down	0.00375954	0.999927	-1.74161	9	210	218	7	9	15	3	24	10	10	1.05077	22.762	23.4506	0.963687	1.79287	1.43796	0.363284	2.52313	1.08729	1.03934
novel_miR_476	down	0.00358932	0.999927	-1.78496	0	3	10	11	63	1	6	1	0	1	0	0.325171	1.07572	1.51436	12.5501	0.095864	0.726568	0.10513	0	0.103934

## Sheet: DEcircRNA
circRNA	regulated	Pvalue	log2FC	L1_Count	L2_Count	L3_Count	L4_Count	L5_Count	H1_Count	H2_Count	H3_Count	H4_Count	H5_Count	L1_TPM	L2_TPM	L3_TPM	L4_TPM	L5_TPM	H1_TPM	H2_TPM	H3_TPM	H4_TPM	H5_TPM
12:39408156|39428231	up	1.98235e-06	9.0058	0	0	0	0	0	412	0	854	0	0	0	0	0	0	0	19.9537	0	44.5225	0	0
14:71348983|71349948	up	0.000478155	6.96597	0	0	0	0	0	0	0	0	222	0	0	0	0	0	0	0	0	0	13.0066	0
3:44121881|44122061	up	0.000329081	6.81952	0	0	0	0	0	0	32	22	0	22	0	0	0	0	0	0	1.30884	1.14695	0	1.18555
9:125732918|125735258	up	0.00102775	6.58611	0	0	0	0	0	0	0	0	135	0	0	0	0	0	0	0	0	0	7.9094	0
13:71794794|71797638	up	0.00124936	6.34697	0	0	0	0	0	0	42	0	0	33	0	0	0	0	0	0	1.71785	0	0	1.77832
6:155709580|155715446	up	0.00357257	5.92595	0	0	0	0	0	0	81	0	0	0	0	0	0	0	0	0	3.313	0	0	0
7:24101261|24107009	up	0.00245656	5.87864	0	0	0	0	0	13	0	11	7	0	0	0	0	0	0	0.629608	0	0.573475	0.410117	0
8:16716774|16743600	up	0.00263319	5.82828	0	0	0	0	0	0	11	0	11	13	0	0	0	0	0	0	0.449913	0	0.64447	0.700552
13:21753272|21757687	up	0.00578464	5.64976	0	0	0	0	0	0	60	0	0	0	0	0	0	0	0	0	2.45407	0	0	0
2:105138388|105166660	up	0.0046831	5.64316	0	0	0	0	0	22	21	0	0	0	0	0	0	0	0	1.06549	0.858925	0	0	0
1:145950262|145964893	up	0.00528726	5.58129	0	0	0	0	0	19	0	0	0	15	0	0	0	0	0	0.920197	0	0	0	0.808329
AEMK02000452.1:3658935|3676900	up	0.00588625	5.54897	0	0	0	0	0	0	0	18	0	3	0	0	0	0	0	0	0	0.938414	0	0.161666
X:11938903|11965476	up	0.00399874	5.52904	0	0	0	0	0	0	5	4	3	9	0	0	0	0	0	0	0.204506	0.208536	0.175765	0.484998
13:12542442|12548099	up	0.00592251	5.50943	0	0	0	0	0	19	19	0	0	0	0	0	0	0	0	0.920197	0.777123	0	0	0
5:22002456|22009750	up	0.00799933	5.45436	0	0	0	0	0	0	49	0	0	0	0	0	0	0	0	0	2.00416	0	0	0
6:160703531|160720786	up	0.00826736	5.43418	0	0	0	0	0	0	48	0	0	0	0	0	0	0	0	0	1.96326	0	0	0
6:20298796|20321216	up	0.00985866	5.32541	0	0	0	0	0	0	43	0	0	0	0	0	0	0	0	0	1.75875	0	0	0
6:56516156|56533207	up	0.00857042	5.06475	0	0	0	0	0	3	2	4	2	2	0	0	0	0	0	0.145294	0.0818024	0.208536	0.117176	0.107777
1:110902075|110909044	down	0.00847747	-5.12439	7	5	15	3	0	0	0	0	0	0	0.294252	0.22898	0.689074	0.142288	0	0	0	0	0	0
10:48702209|48742852	down	0.00771193	-5.17874	7	5	0	7	7	0	0	0	0	0	0.294252	0.22898	0	0.332006	0.273854	0	0	0	0	0
4:72630918|72657500	down	0.00689031	-5.22405	8	6	9	9	0	0	0	0	0	0	0.336288	0.274776	0.413445	0.426865	0	0	0	0	0	0
14:85576061|85579362	down	0.00743838	-5.29385	7	10	20	0	0	0	0	0	0	0	0.294252	0.457959	0.918766	0	0	0	0	0	0	0
7:9980131|10010669	down	0.00844975	-5.31062	31	0	24	0	0	0	0	0	0	0	1.30312	0	1.10252	0	0	0	0	0	0	0
4:107828268|107853387	down	0.00837115	-5.32515	0	13	31	0	0	0	0	0	0	0	0	0.595347	1.42409	0	0	0	0	0	0	0
2:88184110|88206327	down	0.00963007	-5.33929	80	0	0	0	0	0	0	0	0	0	3.36288	0	0	0	0	0	0	0	0	0
X:78666497|78695812	down	0.00686701	-5.34416	0	0	15	7	12	0	0	0	0	0	0	0	0.689074	0.332006	0.469464	0	0	0	0	0
1:87134227|87153004	down	0.00560674	-5.43775	17	0	12	21	0	0	0	0	0	0	0.714613	0	0.55126	0.996019	0	0	0	0	0	0
18:2648872|2661452	down	0.00625787	-5.49796	0	0	24	0	20	0	0	0	0	0	0	0	1.10252	0	0.782441	0	0	0	0	0
1:263932775|263940366	down	0.00594291	-5.5178	0	0	26	37	0	0	0	0	0	0	0	0	1.1944	1.75489	0	0	0	0	0	0
1:219193192|219198006	down	0.00584503	-5.52432	38	0	0	31	0	0	0	0	0	0	1.59737	0	0	1.47031	0	0	0	0	0	0
7:89519703|89589111	down	0.00724707	-5.52516	0	52	0	0	0	0	0	0	0	0	0	2.38139	0	0	0	0	0	0	0	0
1:189419733|189437719	down	0.00400073	-5.53527	8	9	17	0	4	0	0	0	0	0	0.336288	0.412164	0.780951	0	0.156488	0	0	0	0	0
3:101765610|101780247	down	0.00472739	-5.54495	11	17	16	0	0	0	0	0	0	0	0.462397	0.778531	0.735013	0	0	0	0	0	0	0
15:75944605|75953955	down	0.00459628	-5.54602	19	0	15	21	0	0	0	0	0	0	0.798685	0	0.689074	0.996019	0	0	0	0	0	0
9:39494895|39504434	down	0.00371075	-5.66016	26	0	13	23	0	0	0	0	0	0	1.09294	0	0.597198	1.09088	0	0	0	0	0	0
3:17290672|17292922	down	0.00460813	-5.67222	0	0	41	0	17	0	0	0	0	0	0	0	1.88347	0	0.665075	0	0	0	0	0
4:94184733|94185957	down	0.0027566	-5.70284	10	11	10	16	0	0	0	0	0	0	0.420361	0.503755	0.459383	0.758872	0	0	0	0	0	0
13:94310914|94312044	down	0.00353025	-5.70873	0	12	24	0	10	0	0	0	0	0	0	0.549551	1.10252	0	0.39122	0	0	0	0	0
13:146263456|146274001	down	0.00299855	-5.77986	23	0	0	22	13	0	0	0	0	0	0.966829	0	0	1.04345	0.508587	0	0	0	0	0
6:85922219|85927930	down	0.00207909	-5.83752	17	11	15	11	0	0	0	0	0	0	0.714613	0.503755	0.689074	0.521724	0	0	0	0	0	0
7:110475343|110495505	down	0.00178219	-5.9286	21	11	0	12	9	0	0	0	0	0	0.882757	0.503755	0	0.569154	0.352098	0	0	0	0	0
13:31673546|31676127	down	0.00209566	-5.96173	0	20	19	27	0	0	0	0	0	0	0	0.915919	0.872828	1.2806	0	0	0	0	0	0
1:108385212|108386218	down	0.00161179	-5.96632	16	0	22	11	10	0	0	0	0	0	0.672577	0	1.01064	0.521724	0.39122	0	0	0	0	0
12:59320434|59323398	down	0.00180973	-6.16306	64	0	63	0	0	0	0	0	0	0	2.69031	0	2.89411	0	0	0	0	0	0	0
7:68514625|68532510	down	0.00119933	-6.37264	85	0	0	77	0	0	0	0	0	0	3.57306	0	0	3.65207	0	0	0	0	0	0
9:66405629|66409132	down	0.000831793	-6.57113	0	0	0	72	61	0	0	0	0	0	0	0	0	3.41492	2.38644	0	0	0	0	0
4:50433434|50447885	down	0.000451662	-6.83942	145	0	0	123	0	0	0	0	0	0	6.09523	0	0	5.83383	0	0	0	0	0	0
7:22824834|22956239	down	0.000394699	-7.09578	0	383	0	0	0	0	0	0	0	0	0	17.5398	0	0	0	0	0	0	0	0
11:48077009|48108814	down	0.000171719	-7.1027	0	57	105	37	0	0	0	0	0	0	0	2.61037	4.82352	1.75489	0	0	0	0	0	0
12:55192209|55228540	down	0.000185527	-7.45401	0	0	1065	0	0	0	0	0	0	0	0	0	48.9243	0	0	0	0	0	0	0
7:22889305|22956239	down	5.5153e-05	-7.7711	0	406	105	0	0	0	0	0	0	0	0	18.5932	4.82352	0	0	0	0	0	0	0
1:39426717|39441609	down	4.88864e-07	-9.15468	488	0	507	0	550	0	0	0	0	0	20.5136	0	23.2907	0	21.5171	0	0	0	0	0
