# Supplementary material for: Systematic Identification and Comparison of the Expressed Profiles of lncRNAs, miRNAs, circRNAs, and mRNAs with Associated Co-Expression Networks in Pigs with Low and High Intramuscular Fat
Source: Animals (Basel). 2021 Nov 10;11(11):3212. doi: 10.3390/ani11113212 (PMC8614448; doi:10.3390/ani11113212)
Supplement: Supplementary file 1 [file animals-11-03212-s001.zip › Supplementary files/Table S4 PTGs of Differentially expressed RNA .xlsx]

## Sheet: cis-regulated target  of lncRNA
lncRNA	PTGs
MSTRG.3366.1	ENSSSCG00000005224
MSTRG.6617.1	ENSSSCG00000038842
MSTRG.6617.1	ENSSSCG00000043805
MSTRG.9199.1	ENSSSCG00000011208
MSTRG.37166.1	ENSSSCG00000001641
MSTRG.37166.1	ENSSSCG00000031628
MSTRG.37166.1	ENSSSCG00000001646
MSTRG.40867.19	ENSSSCG00000009192
MSTRG.18902.1	ENSSSCG00000028004
MSTRG.18902.1	ENSSSCG00000028132
MSTRG.18902.1	ENSSSCG00000038587
MSTRG.18902.1	ENSSSCG00000038858
MSTRG.14967.1	ENSSSCG00000010756
MSTRG.14967.1	ENSSSCG00000010757
MSTRG.25370.2	ENSSSCG00000007917
MSTRG.41546.1	ENSSSCG00000014892
MSTRG.41546.1	ENSSSCG00000014891
MSTRG.41546.1	ENSSSCG00000048333
MSTRG.39139.1	ENSSSCG00000029227
MSTRG.13670.1	ENSSSCG00000010212
MSTRG.26975.1	Sus_scrofa_newGene_5658
MSTRG.26975.1	ENSSSCG00000008583
MSTRG.15918.1	Sus_scrofa_newGene_2008
MSTRG.15918.1	Sus_scrofa_newGene_2013
MSTRG.15918.1	ENSSSCG00000015892
MSTRG.23249.4	ENSSSCG00000014149
MSTRG.23249.4	Sus_scrofa_newGene_4462
MSTRG.23249.4	Sus_scrofa_newGene_4464
MSTRG.23249.4	Sus_scrofa_newGene_4466
MSTRG.11540.1	ENSSSCG00000039426
MSTRG.11540.1	ENSSSCG00000034616
MSTRG.11540.1	Sus_scrofa_newGene_572
MSTRG.25880.1	ENSSSCG00000008168
MSTRG.25880.1	ENSSSCG00000008167
MSTRG.25880.1	Sus_scrofa_newGene_5296
MSTRG.25880.1	ENSSSCG00000008169
MSTRG.13335.12	ENSSSCG00000010039
MSTRG.13335.12	ENSSSCG00000035443
MSTRG.13335.12	ENSSSCG00000040522
MSTRG.13335.12	ENSSSCG00000031037
MSTRG.13335.12	ENSSSCG00000032042
MSTRG.13335.12	ENSSSCG00000039180
MSTRG.13335.12	ENSSSCG00000025508
MSTRG.13335.12	ENSSSCG00000033879
MSTRG.13335.12	ENSSSCG00000034651
MSTRG.13335.12	ENSSSCG00000036408
MSTRG.13335.12	ENSSSCG00000038719
MSTRG.13335.12	ENSSSCG00000048147
MSTRG.13335.12	ENSSSCG00000042270
MSTRG.13335.12	ENSSSCG00000030830
MSTRG.13335.12	ENSSSCG00000037214
MSTRG.21882.2	ENSSSCG00000042767
MSTRG.21882.2	ENSSSCG00000013374
MSTRG.21882.2	ENSSSCG00000013375
MSTRG.15048.11	Sus_scrofa_newGene_1655
MSTRG.15048.11	Sus_scrofa_newGene_1663
MSTRG.15048.11	Sus_scrofa_newGene_1665
MSTRG.15048.11	ENSSSCG00000050050
MSTRG.15048.11	ENSSSCG00000028646
MSTRG.15048.11	ENSSSCG00000051548
MSTRG.15048.11	Sus_scrofa_newGene_1671
MSTRG.38614.1	ENSSSCG00000002411
MSTRG.38614.1	Sus_scrofa_newGene_9437
MSTRG.38614.1	ENSSSCG00000002412
MSTRG.37264.2	ENSSSCG00000001716
MSTRG.37264.2	Sus_scrofa_newGene_9060
MSTRG.37264.2	Sus_scrofa_newGene_9058
MSTRG.37264.1	ENSSSCG00000001716
MSTRG.37264.1	Sus_scrofa_newGene_9060
MSTRG.37264.1	Sus_scrofa_newGene_9058
MSTRG.799.1	ENSSSCG00000004217
MSTRG.799.1	ENSSSCG00000004218
MSTRG.21453.1	ENSSSCG00000013124
MSTRG.21453.1	ENSSSCG00000013125
MSTRG.21453.1	ENSSSCG00000048276
MSTRG.21453.1	ENSSSCG00000043180
MSTRG.21453.1	ENSSSCG00000042462
MSTRG.21453.1	ENSSSCG00000051402
MSTRG.21453.1	ENSSSCG00000013132
MSTRG.761.1	ENSSSCG00000004205
MSTRG.44725.16	ENSSSCG00000039824
MSTRG.44725.16	ENSSSCG00000031630
MSTRG.44725.16	ENSSSCG00000039592
MSTRG.44725.16	ENSSSCG00000033694
MSTRG.44725.16	ENSSSCG00000034978
MSTRG.44725.16	ENSSSCG00000037880
MSTRG.44725.16	Sus_scrofa_newGene_11719
MSTRG.44725.16	ENSSSCG00000005852
MSTRG.44725.16	ENSSSCG00000033685
MSTRG.44725.16	ENSSSCG00000005855
MSTRG.30455.7	ENSSSCG00000027854
MSTRG.30455.7	ENSSSCG00000031735
MSTRG.30455.7	ENSSSCG00000000415
MSTRG.30455.7	ENSSSCG00000000419
MSTRG.30455.7	ENSSSCG00000037701
MSTRG.30455.7	ENSSSCG00000037617
MSTRG.30455.7	ENSSSCG00000000418
MSTRG.30455.7	ENSSSCG00000000413
MSTRG.30455.7	ENSSSCG00000025542
MSTRG.44786.7	ENSSSCG00000040396
MSTRG.44786.7	ENSSSCG00000040080
MSTRG.44786.7	ENSSSCG00000040845
MSTRG.44786.7	ENSSSCG00000038203
MSTRG.44786.7	ENSSSCG00000005832
MSTRG.44786.7	ENSSSCG00000005841
MSTRG.44786.7	ENSSSCG00000005830
MSTRG.44786.7	ENSSSCG00000005842
MSTRG.44786.7	ENSSSCG00000038233
MSTRG.44786.7	ENSSSCG00000021963
MSTRG.44786.7	ENSSSCG00000005834
MSTRG.44786.7	ENSSSCG00000005835
MSTRG.44786.7	ENSSSCG00000005836
MSTRG.44786.7	ENSSSCG00000005837
MSTRG.44786.7	ENSSSCG00000005828
MSTRG.29933.3	ENSSSCG00000000063
MSTRG.29933.3	ENSSSCG00000000064
MSTRG.29933.3	ENSSSCG00000035082
MSTRG.29933.3	Sus_scrofa_newGene_6726
MSTRG.29933.3	ENSSSCG00000037958
MSTRG.29933.3	ENSSSCG00000043893
MSTRG.29933.3	ENSSSCG00000035152
MSTRG.29933.3	ENSSSCG00000033036
MSTRG.29933.3	ENSSSCG00000028202
MSTRG.24829.1	ENSSSCG00000007727
MSTRG.9198.8	ENSSSCG00000011208
MSTRG.11603.1	ENSSSCG00000046690
MSTRG.11603.1	ENSSSCG00000027941
MSTRG.2844.13	ENSSSCG00000032489
MSTRG.2844.13	ENSSSCG00000005011
MSTRG.2844.13	ENSSSCG00000005009
MSTRG.2844.13	ENSSSCG00000005012
MSTRG.21325.1	ENSSSCG00000013052
MSTRG.21325.1	ENSSSCG00000013054
MSTRG.21325.1	ENSSSCG00000026914
MSTRG.21325.1	ENSSSCG00000013056
MSTRG.21325.1	ENSSSCG00000021482
MSTRG.21325.1	ENSSSCG00000028537
MSTRG.21325.1	ENSSSCG00000013057
MSTRG.21325.1	ENSSSCG00000027453
MSTRG.41547.1	ENSSSCG00000014892
MSTRG.41547.1	ENSSSCG00000014891
MSTRG.41547.1	ENSSSCG00000048333
MSTRG.3815.1	ENSSSCG00000005419
MSTRG.3815.1	ENSSSCG00000005420
MSTRG.3815.1	ENSSSCG00000035397
MSTRG.3815.1	ENSSSCG00000005424
MSTRG.3815.1	ENSSSCG00000005423
MSTRG.10171.5	ENSSSCG00000023437
MSTRG.10171.5	Sus_scrofa_newGene_64
MSTRG.10171.5	Sus_scrofa_newGene_66
MSTRG.10171.5	Sus_scrofa_newGene_68
MSTRG.35208.12	ENSSSCG00000027700
MSTRG.35208.12	ENSSSCG00000027455
MSTRG.35208.12	ENSSSCG00000020898
MSTRG.35208.12	Sus_scrofa_newGene_8395
MSTRG.35208.12	ENSSSCG00000003744
MSTRG.802.1	ENSSSCG00000004218
MSTRG.39651.1	ENSSSCG00000008873
MSTRG.39651.1	Sus_scrofa_newGene_9821
MSTRG.36797.2	ENSSSCG00000034664
MSTRG.36797.2	ENSSSCG00000038514
MSTRG.36797.2	ENSSSCG00000039071
MSTRG.36797.2	ENSSSCG00000035596
MSTRG.36797.2	ENSSSCG00000047654
MSTRG.36797.2	ENSSSCG00000038950
MSTRG.36797.2	ENSSSCG00000036796
MSTRG.36797.2	ENSSSCG00000039021
MSTRG.36797.2	ENSSSCG00000030368
MSTRG.36797.2	ENSSSCG00000029160
MSTRG.36797.2	Sus_scrofa_newGene_8968
MSTRG.36797.2	ENSSSCG00000001418
MSTRG.36797.2	ENSSSCG00000001419
MSTRG.36797.2	ENSSSCG00000001420
MSTRG.36797.2	ENSSSCG00000001421
MSTRG.36797.2	ENSSSCG00000001422
MSTRG.36797.2	ENSSSCG00000024914
MSTRG.36797.2	ENSSSCG00000001423
MSTRG.41338.1	ENSSSCG00000014794
MSTRG.41338.1	ENSSSCG00000014796
MSTRG.41338.1	ENSSSCG00000038255
MSTRG.41338.1	ENSSSCG00000014799
MSTRG.41338.1	ENSSSCG00000048448
MSTRG.41338.1	ENSSSCG00000048507
MSTRG.41338.1	ENSSSCG00000014800
MSTRG.41338.1	ENSSSCG00000023796
MSTRG.11614.1	ENSSSCG00000027941
MSTRG.26899.1	ENSSSCG00000008553
MSTRG.26899.1	ENSSSCG00000008554
MSTRG.26899.1	ENSSSCG00000008555
MSTRG.26899.1	ENSSSCG00000008556
MSTRG.26899.1	ENSSSCG00000008557
MSTRG.26899.1	ENSSSCG00000008558
MSTRG.26899.1	ENSSSCG00000008559
MSTRG.26899.1	ENSSSCG00000029185
MSTRG.26899.1	ENSSSCG00000008560
MSTRG.39829.10	ENSSSCG00000025514
MSTRG.39829.10	Sus_scrofa_newGene_9867
MSTRG.39829.10	ENSSSCG00000008940
MSTRG.39829.10	ENSSSCG00000008942
MSTRG.39829.10	ENSSSCG00000008943
MSTRG.23025.1	ENSSSCG00000014070
MSTRG.23025.1	ENSSSCG00000014068
MSTRG.23025.1	ENSSSCG00000028317
MSTRG.5880.1	ENSSSCG00000026744
MSTRG.5880.1	ENSSSCG00000024667
MSTRG.5880.1	ENSSSCG00000009278
MSTRG.41686.32	ENSSSCG00000014927
MSTRG.29457.1	ENSSSCG00000006873
MSTRG.33437.1	ENSSSCG00000038229
MSTRG.33437.1	ENSSSCG00000021053
MSTRG.33437.1	ENSSSCG00000033500
MSTRG.33437.1	ENSSSCG00000032819
MSTRG.33437.1	ENSSSCG00000038367
MSTRG.33437.1	ENSSSCG00000039916
MSTRG.33437.1	ENSSSCG00000035791
MSTRG.33437.1	ENSSSCG00000038969
MSTRG.33437.1	ENSSSCG00000038738
MSTRG.33437.1	ENSSSCG00000040714
MSTRG.33437.1	ENSSSCG00000003093
MSTRG.33437.1	ENSSSCG00000003092
MSTRG.33437.1	ENSSSCG00000003091
MSTRG.33437.1	ENSSSCG00000038739
MSTRG.33437.1	ENSSSCG00000035767
MSTRG.37392.1	ENSSSCG00000001779
MSTRG.37392.1	ENSSSCG00000001780
MSTRG.16616.2	ENSSSCG00000016125
MSTRG.16616.2	ENSSSCG00000044889
MSTRG.16616.2	Sus_scrofa_newGene_2298
MSTRG.16616.2	ENSSSCG00000016127
MSTRG.16616.2	ENSSSCG00000016128
MSTRG.16616.2	ENSSSCG00000016129
MSTRG.16173.1	ENSSSCG00000015988
MSTRG.16173.1	ENSSSCG00000015987
MSTRG.16173.2	ENSSSCG00000015988
MSTRG.16173.2	ENSSSCG00000015987
MSTRG.1611.1	ENSSSCG00000043017
MSTRG.1611.1	ENSSSCG00000004510
MSTRG.29140.1	ENSSSCG00000006726
MSTRG.27012.1	ENSSSCG00000008593
MSTRG.27012.1	Sus_scrofa_newGene_5665
MSTRG.30750.2	Sus_scrofa_newGene_7010
MSTRG.30750.2	Sus_scrofa_newGene_7018
MSTRG.30750.2	Sus_scrofa_newGene_7021
MSTRG.30750.2	ENSSSCG00000000502
MSTRG.37999.29	ENSSSCG00000002050
MSTRG.37999.29	ENSSSCG00000033721
MSTRG.37999.29	ENSSSCG00000022512
MSTRG.37999.29	ENSSSCG00000031495
MSTRG.43628.1	ENSSSCG00000015602
MSTRG.43628.1	ENSSSCG00000015603
MSTRG.35934.1	ENSSSCG00000003909
MSTRG.35934.1	ENSSSCG00000003913
MSTRG.4245.2	ENSSSCG00000022295
MSTRG.4245.2	ENSSSCG00000005636
MSTRG.4245.2	ENSSSCG00000022655
MSTRG.4245.2	ENSSSCG00000005638
MSTRG.4245.2	ENSSSCG00000005640
MSTRG.4245.2	Sus_scrofa_newGene_10779
MSTRG.4245.2	ENSSSCG00000005641
MSTRG.8204.7	ENSSSCG00000017643
MSTRG.8204.7	ENSSSCG00000017645
MSTRG.8204.7	Sus_scrofa_newGene_13986
MSTRG.8204.7	Sus_scrofa_newGene_13987
MSTRG.8204.7	ENSSSCG00000023955
MSTRG.8204.6	ENSSSCG00000017643
MSTRG.8204.6	ENSSSCG00000017645
MSTRG.8204.6	Sus_scrofa_newGene_13986
MSTRG.8204.6	Sus_scrofa_newGene_13987
MSTRG.8204.6	ENSSSCG00000023955
MSTRG.34403.1	ENSSSCG00000003531
MSTRG.34403.1	ENSSSCG00000003532
MSTRG.34403.1	ENSSSCG00000025500
MSTRG.660.1	ENSSSCG00000004163
MSTRG.660.1	ENSSSCG00000004164
MSTRG.660.1	ENSSSCG00000004165
MSTRG.46643.13	ENSSSCG00000022331
MSTRG.4076.12	ENSSSCG00000038036
MSTRG.42638.1	ENSSSCG00000015329
MSTRG.29272.6	ENSSSCG00000006796
MSTRG.29272.6	ENSSSCG00000025704
MSTRG.29272.6	ENSSSCG00000029918
MSTRG.29272.6	ENSSSCG00000026922
MSTRG.29272.6	ENSSSCG00000049472
MSTRG.29272.6	ENSSSCG00000006799
MSTRG.17835.1	ENSSSCG00000033581
MSTRG.17835.1	ENSSSCG00000024514
MSTRG.17835.1	ENSSSCG00000041202
MSTRG.13573.6	ENSSSCG00000010172
MSTRG.13573.6	ENSSSCG00000040087
MSTRG.13573.6	ENSSSCG00000010174
MSTRG.13573.6	ENSSSCG00000010175
MSTRG.13573.6	ENSSSCG00000010176
MSTRG.13573.6	ENSSSCG00000010177
MSTRG.13669.24	ENSSSCG00000010212
MSTRG.39271.2	ENSSSCG00000022155
MSTRG.17121.1	ENSSSCG00000024777
MSTRG.37379.8	Sus_scrofa_newGene_9100
MSTRG.37379.8	ENSSSCG00000038708
MSTRG.10348.1	ENSSSCG00000011616
MSTRG.10348.1	ENSSSCG00000011611
MSTRG.10348.1	ENSSSCG00000011615
MSTRG.23861.1	ENSSSCG00000014280
MSTRG.23861.1	ENSSSCG00000014283
MSTRG.23861.1	ENSSSCG00000014281
MSTRG.23861.1	ENSSSCG00000014282
MSTRG.23861.1	ENSSSCG00000014284
MSTRG.23861.1	ENSSSCG00000014285
MSTRG.25524.1	ENSSSCG00000008051
MSTRG.25524.1	Sus_scrofa_newGene_5203
MSTRG.25524.1	ENSSSCG00000008048
MSTRG.25524.1	ENSSSCG00000008047
MSTRG.25524.1	ENSSSCG00000036614
MSTRG.25524.1	ENSSSCG00000008044
MSTRG.25524.1	ENSSSCG00000008045
MSTRG.25524.1	ENSSSCG00000033059
MSTRG.25524.1	ENSSSCG00000008043
MSTRG.25524.1	ENSSSCG00000033691
MSTRG.25524.1	ENSSSCG00000008041
MSTRG.25524.1	ENSSSCG00000008040
MSTRG.25524.1	ENSSSCG00000008039
MSTRG.25524.1	ENSSSCG00000008038
MSTRG.35935.1	ENSSSCG00000003909
MSTRG.35935.1	ENSSSCG00000003913
MSTRG.46554.1	ENSSSCG00000021375
MSTRG.46554.1	ENSSSCG00000050631
MSTRG.46554.1	ENSSSCG00000012678
MSTRG.41548.1	ENSSSCG00000014892
MSTRG.41548.1	ENSSSCG00000014891
MSTRG.41548.1	ENSSSCG00000048333
MSTRG.14107.1	ENSSSCG00000010381
MSTRG.14107.1	ENSSSCG00000045502
MSTRG.27005.1	ENSSSCG00000008591
MSTRG.27005.1	Sus_scrofa_newGene_5661
MSTRG.27005.1	Sus_scrofa_newGene_5662
MSTRG.27005.1	ENSSSCG00000008593
MSTRG.21974.2	ENSSSCG00000013399
MSTRG.21974.2	Sus_scrofa_newGene_4113
MSTRG.21974.2	Sus_scrofa_newGene_4114
MSTRG.21974.2	Sus_scrofa_newGene_4116
MSTRG.21974.2	ENSSSCG00000028827
MSTRG.34234.1	ENSSSCG00000037676
MSTRG.25132.1	ENSSSCG00000025266
MSTRG.25132.1	ENSSSCG00000031629
MSTRG.25132.1	ENSSSCG00000026686
MSTRG.25132.1	ENSSSCG00000007845
MSTRG.25132.1	Sus_scrofa_newGene_5092
MSTRG.25132.1	ENSSSCG00000035000
MSTRG.38169.19	ENSSSCG00000002266
MSTRG.38169.19	ENSSSCG00000044573
MSTRG.38169.19	Sus_scrofa_newGene_9306
MSTRG.5654.1	ENSSSCG00000011121
MSTRG.11246.1	ENSSSCG00000037108
MSTRG.11246.1	ENSSSCG00000011806
MSTRG.11246.1	ENSSSCG00000034802
MSTRG.14912.7	ENSSSCG00000010732
MSTRG.14912.7	ENSSSCG00000010737
MSTRG.14912.7	ENSSSCG00000010738
MSTRG.45152.18	ENSSSCG00000012156
MSTRG.45152.18	ENSSSCG00000026932
MSTRG.45152.18	ENSSSCG00000030274
MSTRG.34579.1	ENSSSCG00000028973
MSTRG.34579.1	Sus_scrofa_newGene_8237
MSTRG.34579.1	ENSSSCG00000029097
MSTRG.34579.1	ENSSSCG00000030284
MSTRG.34579.1	ENSSSCG00000046793
MSTRG.34579.1	ENSSSCG00000030432
MSTRG.34579.1	ENSSSCG00000027530
MSTRG.34579.1	ENSSSCG00000038872
MSTRG.27916.1	ENSSSCG00000031267
MSTRG.27916.1	ENSSSCG00000006078
MSTRG.27916.1	ENSSSCG00000006079
MSTRG.27916.1	ENSSSCG00000050707
MSTRG.27916.1	ENSSSCG00000006081
MSTRG.27916.1	ENSSSCG00000006082
MSTRG.18886.24	ENSSSCG00000028004
MSTRG.18886.24	ENSSSCG00000028132
MSTRG.18886.24	ENSSSCG00000038587
MSTRG.18886.24	ENSSSCG00000038858
MSTRG.25728.5	ENSSSCG00000026954
MSTRG.25728.5	ENSSSCG00000008103
MSTRG.25219.1	ENSSSCG00000007872
MSTRG.2269.1	ENSSSCG00000035223
MSTRG.2269.1	ENSSSCG00000004813
MSTRG.2269.1	ENSSSCG00000004814
MSTRG.35375.1	ENSSSCG00000024494
MSTRG.20191.14	ENSSSCG00000016549
MSTRG.20191.14	Sus_scrofa_newGene_3590
MSTRG.41655.1	ENSSSCG00000014920
MSTRG.41655.1	ENSSSCG00000014919
MSTRG.41655.1	ENSSSCG00000014921
MSTRG.41655.1	ENSSSCG00000035619
MSTRG.30944.10	ENSSSCG00000000559
MSTRG.30944.10	ENSSSCG00000027144
MSTRG.30944.12	ENSSSCG00000027144
MSTRG.11635.2	ENSSSCG00000031244
MSTRG.1896.39	ENSSSCG00000004617
MSTRG.1896.39	ENSSSCG00000004620
MSTRG.7012.1	ENSSSCG00000009545
MSTRG.7012.1	ENSSSCG00000022719
MSTRG.7012.1	ENSSSCG00000029502
MSTRG.40047.1	ENSSSCG00000009018
MSTRG.40047.1	ENSSSCG00000009017
MSTRG.40047.1	ENSSSCG00000045347
MSTRG.40047.1	ENSSSCG00000009019
MSTRG.31483.13	ENSSSCG00000034491
MSTRG.37143.1	ENSSSCG00000026752
MSTRG.37143.1	ENSSSCG00000032284
MSTRG.37143.1	ENSSSCG00000022224
MSTRG.37143.1	ENSSSCG00000036801
MSTRG.2566.3	ENSSSCG00000004917
MSTRG.2566.3	ENSSSCG00000004918
MSTRG.38602.1	ENSSSCG00000002410
MSTRG.38602.1	ENSSSCG00000031771
MSTRG.17796.1	ENSSSCG00000027763
MSTRG.17796.1	ENSSSCG00000033814
MSTRG.17796.1	Sus_scrofa_newGene_2721
MSTRG.17796.1	Sus_scrofa_newGene_2722
MSTRG.17796.1	Sus_scrofa_newGene_2723
MSTRG.39372.6	Sus_scrofa_newGene_9737
MSTRG.39372.6	Sus_scrofa_newGene_9741
MSTRG.39372.6	Sus_scrofa_newGene_9744
MSTRG.39372.6	Sus_scrofa_newGene_9746
MSTRG.39372.6	Sus_scrofa_newGene_9747
MSTRG.39372.6	ENSSSCG00000036488
MSTRG.39372.6	ENSSSCG00000008785
MSTRG.39372.6	ENSSSCG00000027877
MSTRG.13076.1	ENSSSCG00000030289
MSTRG.13076.1	ENSSSCG00000039130
MSTRG.13076.1	ENSSSCG00000009885
MSTRG.15171.1	ENSSSCG00000040715
MSTRG.38206.1	ENSSSCG00000002260
MSTRG.38206.1	ENSSSCG00000036346
MSTRG.21608.1	ENSSSCG00000040937
MSTRG.21608.1	ENSSSCG00000021739
MSTRG.3365.1	ENSSSCG00000005224
MSTRG.43758.2	ENSSSCG00000042326
MSTRG.45402.4	ENSSSCG00000023500
MSTRG.45402.4	ENSSSCG00000012262
MSTRG.45402.4	ENSSSCG00000048563
MSTRG.18901.1	ENSSSCG00000028004
MSTRG.18901.1	ENSSSCG00000028132
MSTRG.18901.1	ENSSSCG00000038587
MSTRG.29068.1	ENSSSCG00000006697
MSTRG.29068.1	ENSSSCG00000006698
MSTRG.29068.1	Sus_scrofa_newGene_6448
MSTRG.44042.1	Sus_scrofa_newGene_11305
MSTRG.21296.1	ENSSSCG00000013032
MSTRG.21296.1	ENSSSCG00000013033
MSTRG.21296.1	ENSSSCG00000013034
MSTRG.21296.1	ENSSSCG00000037999
MSTRG.21296.1	ENSSSCG00000033757
MSTRG.21296.1	ENSSSCG00000013038
MSTRG.21296.1	ENSSSCG00000013039
MSTRG.21296.1	ENSSSCG00000013040
MSTRG.21296.1	ENSSSCG00000013041
MSTRG.21296.1	ENSSSCG00000021620
MSTRG.21296.1	ENSSSCG00000013043
MSTRG.21296.1	ENSSSCG00000013044
MSTRG.7013.1	ENSSSCG00000009545
MSTRG.7013.1	ENSSSCG00000022719
MSTRG.7013.1	ENSSSCG00000029502
MSTRG.3817.1	ENSSSCG00000005423
MSTRG.9759.1	ENSSSCG00000011412
MSTRG.9759.1	ENSSSCG00000037433
MSTRG.9759.1	ENSSSCG00000025272
MSTRG.9759.1	ENSSSCG00000048288
MSTRG.9759.1	Sus_scrofa_newGene_14428
MSTRG.9759.1	ENSSSCG00000040581
MSTRG.9759.1	ENSSSCG00000011415
MSTRG.9759.1	ENSSSCG00000011416
MSTRG.38872.8	ENSSSCG00000037558
MSTRG.38872.8	ENSSSCG00000002520
MSTRG.38872.8	ENSSSCG00000002515
MSTRG.38872.8	ENSSSCG00000002516
MSTRG.38872.8	ENSSSCG00000002517
MSTRG.7776.1	ENSSSCG00000017403
MSTRG.7776.1	ENSSSCG00000017402
MSTRG.7776.1	ENSSSCG00000017406
MSTRG.7776.1	ENSSSCG00000017407
MSTRG.7776.1	ENSSSCG00000017410
MSTRG.7776.1	ENSSSCG00000017411
MSTRG.22650.3	ENSSSCG00000013545
MSTRG.22650.3	ENSSSCG00000013546
MSTRG.22650.3	Sus_scrofa_newGene_4303
MSTRG.22650.3	ENSSSCG00000013550
MSTRG.22650.3	ENSSSCG00000032785
MSTRG.22650.3	ENSSSCG00000013538
MSTRG.22650.3	ENSSSCG00000013539
MSTRG.22650.3	ENSSSCG00000024254
MSTRG.22650.3	ENSSSCG00000013540
MSTRG.22650.3	ENSSSCG00000038079
MSTRG.22650.3	ENSSSCG00000023969
MSTRG.22650.3	ENSSSCG00000013534
MSTRG.36338.1	ENSSSCG00000035867
MSTRG.34692.5	ENSSSCG00000025344
MSTRG.34692.5	Sus_scrofa_newGene_8260
MSTRG.34692.5	ENSSSCG00000003621
MSTRG.13708.9	ENSSSCG00000039707
MSTRG.13708.9	ENSSSCG00000010221
MSTRG.13708.9	ENSSSCG00000010222
MSTRG.3441.1	ENSSSCG00000041641
MSTRG.3441.1	ENSSSCG00000030655
MSTRG.35931.26	ENSSSCG00000003909
MSTRG.35931.26	ENSSSCG00000003913
MSTRG.24827.1	ENSSSCG00000007727
MSTRG.34973.2	ENSSSCG00000029030
MSTRG.34973.2	ENSSSCG00000003697
MSTRG.34973.2	ENSSSCG00000020888
MSTRG.34973.2	ENSSSCG00000034816
MSTRG.37567.1	ENSSSCG00000027457
MSTRG.37567.1	ENSSSCG00000044227
MSTRG.37567.1	ENSSSCG00000045165
MSTRG.37567.1	ENSSSCG00000001863
MSTRG.45551.3	Sus_scrofa_newGene_12050
MSTRG.45551.3	ENSSSCG00000049886
MSTRG.45551.3	Sus_scrofa_newGene_12049
MSTRG.45551.3	Sus_scrofa_newGene_12051
MSTRG.45551.3	Sus_scrofa_newGene_12055
MSTRG.45551.3	Sus_scrofa_newGene_12061
MSTRG.45551.3	Sus_scrofa_newGene_12067
MSTRG.10783.2	Sus_scrofa_newGene_282
MSTRG.10783.2	Sus_scrofa_newGene_283
MSTRG.10783.2	ENSSSCG00000026718
MSTRG.38629.1	ENSSSCG00000040166
MSTRG.20935.1	Sus_scrofa_newGene_3846
MSTRG.20935.1	ENSSSCG00000040257
MSTRG.20935.1	Sus_scrofa_newGene_3847
MSTRG.20935.1	ENSSSCG00000040690
MSTRG.20935.1	ENSSSCG00000035419
MSTRG.20935.1	ENSSSCG00000033708
MSTRG.20935.1	ENSSSCG00000037391
MSTRG.20935.1	ENSSSCG00000033997
MSTRG.16206.19	ENSSSCG00000023181
MSTRG.24689.1	ENSSSCG00000042324
MSTRG.24689.1	Sus_scrofa_newGene_4971
MSTRG.24689.1	ENSSSCG00000023912
MSTRG.24689.1	ENSSSCG00000029300
MSTRG.24689.1	ENSSSCG00000007687
MSTRG.24689.1	ENSSSCG00000007688
MSTRG.24689.1	Sus_scrofa_newGene_4976
MSTRG.24689.1	ENSSSCG00000027890
MSTRG.24689.1	ENSSSCG00000007695
MSTRG.24689.1	ENSSSCG00000025430
MSTRG.24689.1	ENSSSCG00000007691
MSTRG.39140.1	ENSSSCG00000029227
MSTRG.44176.8	Sus_scrofa_newGene_11403
MSTRG.44176.8	Sus_scrofa_newGene_11404
MSTRG.6025.1	Sus_scrofa_newGene_13226
MSTRG.6025.1	ENSSSCG00000009326
MSTRG.6025.1	ENSSSCG00000009327
MSTRG.41549.2	ENSSSCG00000014891
MSTRG.41549.2	ENSSSCG00000048333
MSTRG.41549.2	ENSSSCG00000014893
MSTRG.12915.1	ENSSSCG00000009807
MSTRG.12915.1	ENSSSCG00000009808
MSTRG.12915.1	ENSSSCG00000009809
MSTRG.12915.1	ENSSSCG00000034510
MSTRG.12915.1	ENSSSCG00000045641
MSTRG.12915.1	ENSSSCG00000029803
MSTRG.18069.1	ENSSSCG00000017003
MSTRG.18069.1	ENSSSCG00000017005
MSTRG.18069.1	ENSSSCG00000017006
MSTRG.18069.1	ENSSSCG00000051265
MSTRG.407.1	ENSSSCG00000028974
MSTRG.40536.1	ENSSSCG00000009114
MSTRG.40536.1	ENSSSCG00000009115
MSTRG.46043.1	ENSSSCG00000012459
MSTRG.46043.1	ENSSSCG00000023546
MSTRG.46043.1	ENSSSCG00000038238
MSTRG.46043.1	ENSSSCG00000021601
MSTRG.38526.1	ENSSSCG00000002388
MSTRG.762.1	ENSSSCG00000004205
MSTRG.22416.1	ENSSSCG00000013734
MSTRG.22416.1	ENSSSCG00000013733
MSTRG.22416.1	ENSSSCG00000038776
MSTRG.22416.1	ENSSSCG00000013727
MSTRG.22416.1	ENSSSCG00000013726
MSTRG.22416.1	ENSSSCG00000013725
MSTRG.22416.1	ENSSSCG00000013724
MSTRG.22416.1	ENSSSCG00000013723
MSTRG.22416.1	ENSSSCG00000013721
MSTRG.22416.1	ENSSSCG00000013722
MSTRG.22416.1	ENSSSCG00000013720
MSTRG.22416.1	ENSSSCG00000029347
MSTRG.5986.4	ENSSSCG00000009314
MSTRG.5986.4	Sus_scrofa_newGene_13208
MSTRG.5986.4	ENSSSCG00000009319
MSTRG.26840.3	ENSSSCG00000030147
MSTRG.26840.3	ENSSSCG00000008538
MSTRG.26840.3	ENSSSCG00000008540
MSTRG.26840.3	Sus_scrofa_newGene_5631
MSTRG.45593.1	ENSSSCG00000012329
MSTRG.45593.1	ENSSSCG00000047400
MSTRG.45593.1	ENSSSCG00000035822
MSTRG.45593.1	ENSSSCG00000045777
MSTRG.45593.1	ENSSSCG00000012332
MSTRG.20181.23	ENSSSCG00000016549
MSTRG.38601.10	ENSSSCG00000031771
MSTRG.38601.10	ENSSSCG00000002411
MSTRG.7509.1	ENSSSCG00000023992
MSTRG.11161.5	ENSSSCG00000031476
MSTRG.11161.5	Sus_scrofa_newGene_463
MSTRG.11161.5	ENSSSCG00000011775
MSTRG.11161.5	ENSSSCG00000011776
MSTRG.5580.21	ENSSSCG00000011103
MSTRG.12101.9	ENSSSCG00000044187
MSTRG.12101.9	ENSSSCG00000028724
MSTRG.12101.9	Sus_scrofa_newGene_768
MSTRG.12101.9	ENSSSCG00000030528
MSTRG.18847.18	Sus_scrofa_newGene_3170
MSTRG.18847.18	ENSSSCG00000007088
MSTRG.18847.18	ENSSSCG00000007089
MSTRG.18847.18	ENSSSCG00000036377
MSTRG.33505.1	ENSSSCG00000003119
MSTRG.33505.1	ENSSSCG00000022302
MSTRG.33505.1	ENSSSCG00000023371
MSTRG.33505.1	ENSSSCG00000022774
MSTRG.33505.1	ENSSSCG00000034313
MSTRG.43450.7	ENSSSCG00000015555
MSTRG.43450.7	Sus_scrofa_newGene_11014
MSTRG.43450.7	ENSSSCG00000015556
MSTRG.43450.7	ENSSSCG00000015557
MSTRG.2747.1	ENSSSCG00000004980
MSTRG.2747.1	Sus_scrofa_newGene_5873
MSTRG.2747.1	ENSSSCG00000004978
MSTRG.2747.1	ENSSSCG00000004979
MSTRG.17708.3	ENSSSCG00000016929
MSTRG.17708.1	ENSSSCG00000016929
MSTRG.10999.1	ENSSSCG00000028905
MSTRG.38431.1	ENSSSCG00000028663
MSTRG.38431.1	ENSSSCG00000002340
MSTRG.38431.1	ENSSSCG00000002341
MSTRG.38431.1	ENSSSCG00000022178
MSTRG.19392.1	ENSSSCG00000036684
MSTRG.19392.1	ENSSSCG00000039591
MSTRG.19392.1	ENSSSCG00000022998
MSTRG.19392.1	ENSSSCG00000021255
MSTRG.5571.7	Sus_scrofa_newGene_13026
MSTRG.35355.1	ENSSSCG00000024494
MSTRG.35355.1	ENSSSCG00000041929
MSTRG.22174.1	ENSSSCG00000030351
MSTRG.22174.1	ENSSSCG00000033168
MSTRG.22174.1	ENSSSCG00000013927
MSTRG.22174.1	ENSSSCG00000044637
MSTRG.22174.1	ENSSSCG00000049430
MSTRG.22174.1	ENSSSCG00000025839
MSTRG.42200.14	Sus_scrofa_newGene_10686
MSTRG.641.3	ENSSSCG00000004159
MSTRG.641.3	ENSSSCG00000004160
MSTRG.641.3	Sus_scrofa_newGene_13389
MSTRG.641.3	ENSSSCG00000026041
MSTRG.29069.1	ENSSSCG00000006697
MSTRG.29069.1	ENSSSCG00000006698
MSTRG.29069.1	Sus_scrofa_newGene_6448
MSTRG.29069.1	ENSSSCG00000033862
MSTRG.38562.8	ENSSSCG00000002400
MSTRG.38562.8	ENSSSCG00000002403
MSTRG.38562.8	ENSSSCG00000030069
MSTRG.38562.8	ENSSSCG00000002406
MSTRG.38562.8	ENSSSCG00000002405
MSTRG.38562.8	ENSSSCG00000002404
MSTRG.42364.1	ENSSSCG00000037534
MSTRG.5761.1	Sus_scrofa_newGene_13103
MSTRG.5761.1	Sus_scrofa_newGene_13104
MSTRG.5761.1	Sus_scrofa_newGene_13107
MSTRG.5761.1	Sus_scrofa_newGene_13108
MSTRG.5761.1	ENSSSCG00000035212
MSTRG.5761.2	Sus_scrofa_newGene_13103
MSTRG.5761.2	Sus_scrofa_newGene_13104
MSTRG.5761.2	Sus_scrofa_newGene_13107
MSTRG.5761.2	Sus_scrofa_newGene_13108
MSTRG.5761.2	ENSSSCG00000035212
MSTRG.5761.3	Sus_scrofa_newGene_13103
MSTRG.5761.3	Sus_scrofa_newGene_13104
MSTRG.5761.3	Sus_scrofa_newGene_13107
MSTRG.5761.3	Sus_scrofa_newGene_13108
MSTRG.5761.3	ENSSSCG00000035212
MSTRG.6731.4	ENSSSCG00000051397
MSTRG.6731.4	ENSSSCG00000009482
MSTRG.6731.4	ENSSSCG00000050522
MSTRG.20248.1	ENSSSCG00000016574
MSTRG.20248.1	Sus_scrofa_newGene_3598
MSTRG.20248.1	ENSSSCG00000023540
MSTRG.20248.1	ENSSSCG00000016577
MSTRG.20248.1	ENSSSCG00000016578
MSTRG.20248.1	ENSSSCG00000016579
MSTRG.20248.1	ENSSSCG00000016580
MSTRG.20248.1	ENSSSCG00000016581
MSTRG.20248.1	ENSSSCG00000016582
MSTRG.8206.1	ENSSSCG00000017645
MSTRG.8206.1	Sus_scrofa_newGene_13986
MSTRG.8206.1	Sus_scrofa_newGene_13987
MSTRG.8206.1	ENSSSCG00000023955
MSTRG.19239.1	ENSSSCG00000007317
MSTRG.19239.1	ENSSSCG00000036002
MSTRG.19239.1	ENSSSCG00000036402
MSTRG.19239.1	Sus_scrofa_newGene_3289
MSTRG.19239.1	ENSSSCG00000039201
MSTRG.19239.1	ENSSSCG00000007322
MSTRG.16523.1	Sus_scrofa_newGene_2279
MSTRG.16523.1	ENSSSCG00000016101
MSTRG.16523.1	ENSSSCG00000026940
MSTRG.16523.1	Sus_scrofa_newGene_2281
MSTRG.16523.1	ENSSSCG00000028157
MSTRG.16523.1	ENSSSCG00000016105
MSTRG.40758.1	Sus_scrofa_newGene_10235
MSTRG.40758.1	ENSSSCG00000009172
MSTRG.15881.1	ENSSSCG00000015880
MSTRG.15881.1	ENSSSCG00000035702
MSTRG.15881.1	ENSSSCG00000015882
MSTRG.11002.1	ENSSSCG00000028905
MSTRG.11002.1	ENSSSCG00000011750
MSTRG.35593.1	ENSSSCG00000003818
MSTRG.35593.1	ENSSSCG00000003819
MSTRG.35593.1	ENSSSCG00000003820
MSTRG.20753.1	ENSSSCG00000016717
MSTRG.40179.2	ENSSSCG00000009048
MSTRG.40179.2	Sus_scrofa_newGene_9985
MSTRG.19330.20	ENSSSCG00000007356
MSTRG.19330.20	ENSSSCG00000032566
MSTRG.19330.20	ENSSSCG00000007359
MSTRG.19330.20	ENSSSCG00000007358
MSTRG.19330.20	Sus_scrofa_newGene_3322
MSTRG.19330.20	ENSSSCG00000007360
MSTRG.36802.2	ENSSSCG00000038950
MSTRG.36802.2	ENSSSCG00000039021
MSTRG.36802.2	ENSSSCG00000030368
MSTRG.36802.2	ENSSSCG00000029160
MSTRG.36802.2	Sus_scrofa_newGene_8968
MSTRG.36802.2	ENSSSCG00000001418
MSTRG.36802.2	ENSSSCG00000001419
MSTRG.36802.2	ENSSSCG00000001420
MSTRG.36802.2	ENSSSCG00000001421
MSTRG.36802.2	ENSSSCG00000001422
MSTRG.36802.2	ENSSSCG00000024914
MSTRG.36802.2	ENSSSCG00000001423
MSTRG.36802.2	ENSSSCG00000001424
MSTRG.36802.2	ENSSSCG00000001425
MSTRG.36802.2	ENSSSCG00000001426
MSTRG.36802.2	ENSSSCG00000001427
MSTRG.36802.2	ENSSSCG00000001428
MSTRG.36802.2	ENSSSCG00000023611
MSTRG.11003.1	ENSSSCG00000028905
MSTRG.11003.1	ENSSSCG00000011750
MSTRG.27011.2	ENSSSCG00000008593
MSTRG.27011.2	Sus_scrofa_newGene_5665
MSTRG.10762.1	ENSSSCG00000011721
MSTRG.10762.1	Sus_scrofa_newGene_270
MSTRG.17554.1	ENSSSCG00000026527
MSTRG.14395.1	ENSSSCG00000010476
MSTRG.37255.3	ENSSSCG00000037416
MSTRG.37255.3	ENSSSCG00000025788
MSTRG.31580.9	Sus_scrofa_newGene_7291
MSTRG.31580.9	ENSSSCG00000021166
MSTRG.31580.9	ENSSSCG00000033142
MSTRG.43106.1	ENSSSCG00000026110
MSTRG.23762.1	ENSSSCG00000032877
MSTRG.26840.13	Sus_scrofa_newGene_5631
MSTRG.26840.13	ENSSSCG00000034756
MSTRG.26840.13	ENSSSCG00000046984
MSTRG.18212.1	Sus_scrofa_newGene_2908
MSTRG.18212.1	Sus_scrofa_newGene_2911
MSTRG.33356.2	ENSSSCG00000003072
MSTRG.33356.2	ENSSSCG00000003071
MSTRG.33356.2	ENSSSCG00000003070
MSTRG.33356.2	Sus_scrofa_newGene_7923
MSTRG.33356.2	Sus_scrofa_newGene_7922
MSTRG.33356.2	Sus_scrofa_newGene_7924
MSTRG.33356.2	ENSSSCG00000003076
MSTRG.33356.2	ENSSSCG00000033420
MSTRG.33356.2	Sus_scrofa_newGene_7925
MSTRG.38608.1	ENSSSCG00000002411
MSTRG.38608.1	Sus_scrofa_newGene_9437
MSTRG.38608.1	ENSSSCG00000002412
MSTRG.6440.1	ENSSSCG00000023738
MSTRG.6440.1	ENSSSCG00000048332
MSTRG.6440.1	ENSSSCG00000040929
MSTRG.16493.2	ENSSSCG00000016090

## Sheet: tran-regulated target of lncRNA
lncRNA	PTGs
MSTRG.3366.1	ENSSSCG00000005625
MSTRG.6617.1	ENSSSCG00000015074
MSTRG.6617.1	ENSSSCG00000010638
MSTRG.6617.1	ENSSSCG00000043033
MSTRG.6617.1	Sus_scrofa_newGene_10718
MSTRG.6617.1	ENSSSCG00000016856
MSTRG.6617.1	ENSSSCG00000023596
MSTRG.6617.1	Sus_scrofa_newGene_2498
MSTRG.6617.1	Sus_scrofa_newGene_9148
MSTRG.6617.1	Sus_scrofa_newGene_14337
MSTRG.6617.1	ENSSSCG00000015048
MSTRG.6617.1	ENSSSCG00000038842
MSTRG.6617.1	Sus_scrofa_newGene_10800
MSTRG.6617.1	Sus_scrofa_newGene_9284
MSTRG.6617.1	Sus_scrofa_newGene_14321
MSTRG.6617.1	Sus_scrofa_newGene_4041
MSTRG.6617.1	Sus_scrofa_newGene_7558
MSTRG.6617.1	ENSSSCG00000035142
MSTRG.6617.1	Sus_scrofa_newGene_5322
MSTRG.6617.1	Sus_scrofa_newGene_5217
MSTRG.6617.1	Sus_scrofa_newGene_748
MSTRG.6617.1	Sus_scrofa_newGene_12456
MSTRG.6617.1	ENSSSCG00000045313
MSTRG.6617.1	ENSSSCG00000043527
MSTRG.6617.1	Sus_scrofa_newGene_12295
MSTRG.6617.1	ENSSSCG00000005346
MSTRG.6617.1	ENSSSCG00000015268
MSTRG.6617.1	ENSSSCG00000012130
MSTRG.6617.1	ENSSSCG00000006742
MSTRG.6617.1	ENSSSCG00000009359
MSTRG.6617.1	ENSSSCG00000003941
MSTRG.6617.1	ENSSSCG00000003604
MSTRG.6617.1	ENSSSCG00000002955
MSTRG.6617.1	Sus_scrofa_newGene_5082
MSTRG.6617.1	Sus_scrofa_newGene_7178
MSTRG.6617.1	ENSSSCG00000016703
MSTRG.6617.1	Sus_scrofa_newGene_7018
MSTRG.6617.1	ENSSSCG00000038970
MSTRG.6617.1	ENSSSCG00000044215
MSTRG.6617.1	ENSSSCG00000028304
MSTRG.6617.1	ENSSSCG00000016566
MSTRG.6617.1	ENSSSCG00000007074
MSTRG.6617.1	ENSSSCG00000015277
MSTRG.6617.1	ENSSSCG00000022553
MSTRG.6617.1	ENSSSCG00000049186
MSTRG.6617.1	Sus_scrofa_newGene_4081
MSTRG.6617.1	ENSSSCG00000023522
MSTRG.6617.1	Sus_scrofa_newGene_12115
MSTRG.6617.1	Sus_scrofa_newGene_7868
MSTRG.6617.1	ENSSSCG00000051399
MSTRG.6617.1	ENSSSCG00000047810
MSTRG.6617.1	ENSSSCG00000047240
MSTRG.6617.1	ENSSSCG00000016381
MSTRG.6617.1	ENSSSCG00000037594
MSTRG.6617.1	ENSSSCG00000047865
MSTRG.6617.1	Sus_scrofa_newGene_3872
MSTRG.6617.1	ENSSSCG00000007823
MSTRG.6617.1	ENSSSCG00000031180
MSTRG.6617.1	ENSSSCG00000010832
MSTRG.6617.1	Sus_scrofa_newGene_9437
MSTRG.6617.1	ENSSSCG00000004974
MSTRG.6617.1	ENSSSCG00000034592
MSTRG.6617.1	Sus_scrofa_newGene_2885
MSTRG.6617.1	ENSSSCG00000043406
MSTRG.6617.1	ENSSSCG00000048081
MSTRG.6617.1	ENSSSCG00000041213
MSTRG.6617.1	ENSSSCG00000004766
MSTRG.6617.1	Sus_scrofa_newGene_10897
MSTRG.6617.1	ENSSSCG00000014907
MSTRG.6617.1	Sus_scrofa_newGene_1910
MSTRG.6617.1	ENSSSCG00000023890
MSTRG.6617.1	ENSSSCG00000001680
MSTRG.6617.1	Sus_scrofa_newGene_12138
MSTRG.6617.1	Sus_scrofa_newGene_9306
MSTRG.6617.1	ENSSSCG00000013083
MSTRG.6617.1	Sus_scrofa_newGene_8234
MSTRG.6617.1	ENSSSCG00000027718
MSTRG.6617.1	Sus_scrofa_newGene_6623
MSTRG.6617.1	Sus_scrofa_newGene_13339
MSTRG.6617.1	ENSSSCG00000017609
MSTRG.6617.1	Sus_scrofa_newGene_11022
MSTRG.6617.1	Sus_scrofa_newGene_5
MSTRG.6617.1	Sus_scrofa_newGene_4
MSTRG.6617.1	Sus_scrofa_newGene_9
MSTRG.6617.1	Sus_scrofa_newGene_13278
MSTRG.6617.1	ENSSSCG00000035788
MSTRG.6617.1	ENSSSCG00000009946
MSTRG.6617.1	ENSSSCG00000030610
MSTRG.6617.1	ENSSSCG00000000720
MSTRG.6617.1	Sus_scrofa_newGene_10799
MSTRG.6617.1	ENSSSCG00000021664
MSTRG.6617.1	ENSSSCG00000032957
MSTRG.6617.1	Sus_scrofa_newGene_11531
MSTRG.6617.1	ENSSSCG00000006013
MSTRG.6617.1	ENSSSCG00000003030
MSTRG.6617.1	ENSSSCG00000033648
MSTRG.6617.1	Sus_scrofa_newGene_8977
MSTRG.6617.1	ENSSSCG00000047564
MSTRG.6617.1	Sus_scrofa_newGene_7944
MSTRG.6617.1	ENSSSCG00000051598
MSTRG.6617.1	Sus_scrofa_newGene_6148
MSTRG.6617.1	ENSSSCG00000010432
MSTRG.6617.1	Sus_scrofa_newGene_4856
MSTRG.6617.1	Sus_scrofa_newGene_2929
MSTRG.6617.1	ENSSSCG00000005751
MSTRG.6617.1	Sus_scrofa_newGene_9832
MSTRG.6617.1	Sus_scrofa_newGene_8083
MSTRG.6617.1	Sus_scrofa_newGene_6461
MSTRG.6617.1	ENSSSCG00000000934
MSTRG.6617.1	ENSSSCG00000012037
MSTRG.6617.1	Sus_scrofa_newGene_7549
MSTRG.6617.1	Sus_scrofa_newGene_11576
MSTRG.6617.1	Sus_scrofa_newGene_6628
MSTRG.6617.1	Sus_scrofa_newGene_2752
MSTRG.6617.1	Sus_scrofa_newGene_2888
MSTRG.6617.1	Sus_scrofa_newGene_3566
MSTRG.6617.1	ENSSSCG00000033741
MSTRG.6617.1	ENSSSCG00000010298
MSTRG.6617.1	ENSSSCG00000035501
MSTRG.6617.1	Sus_scrofa_newGene_13315
MSTRG.6617.1	ENSSSCG00000012700
MSTRG.6617.1	ENSSSCG00000017626
MSTRG.6617.1	Sus_scrofa_newGene_11048
MSTRG.6617.1	ENSSSCG00000030857
MSTRG.6617.1	ENSSSCG00000038260
MSTRG.6617.1	Sus_scrofa_newGene_10824
MSTRG.6617.1	Sus_scrofa_newGene_11449
MSTRG.6617.1	ENSSSCG00000023533
MSTRG.6617.1	ENSSSCG00000009792
MSTRG.6617.1	ENSSSCG00000017794
MSTRG.6617.1	Sus_scrofa_newGene_12475
MSTRG.6617.1	ENSSSCG00000030467
MSTRG.6617.1	Sus_scrofa_newGene_3170
MSTRG.6617.1	ENSSSCG00000017555
MSTRG.6617.1	ENSSSCG00000003135
MSTRG.6617.1	ENSSSCG00000029745
MSTRG.6617.1	ENSSSCG00000032646
MSTRG.6617.1	ENSSSCG00000009765
MSTRG.6617.1	ENSSSCG00000002895
MSTRG.6617.1	ENSSSCG00000008026
MSTRG.6617.1	ENSSSCG00000038178
MSTRG.6617.1	ENSSSCG00000003573
MSTRG.6617.1	ENSSSCG00000032855
MSTRG.6617.1	Sus_scrofa_newGene_2718
MSTRG.6617.1	Sus_scrofa_newGene_7533
MSTRG.6617.1	Sus_scrofa_newGene_1002
MSTRG.6617.1	Sus_scrofa_newGene_13876
MSTRG.6617.1	ENSSSCG00000007705
MSTRG.6617.1	Sus_scrofa_newGene_2819
MSTRG.6617.1	Sus_scrofa_newGene_7827
MSTRG.6617.1	ENSSSCG00000014617
MSTRG.6617.1	ENSSSCG00000016509
MSTRG.6617.1	ENSSSCG00000043805
MSTRG.6617.1	Sus_scrofa_newGene_6805
MSTRG.9199.1	ENSSSCG00000044137
MSTRG.9199.1	Sus_scrofa_newGene_3051
MSTRG.9199.1	Sus_scrofa_newGene_2362
MSTRG.37166.1	ENSSSCG00000000842
MSTRG.37166.1	Sus_scrofa_newGene_13227
MSTRG.37166.1	Sus_scrofa_newGene_13226
MSTRG.37166.1	Sus_scrofa_newGene_2127
MSTRG.37166.1	Sus_scrofa_newGene_5672
MSTRG.37166.1	Sus_scrofa_newGene_13758
MSTRG.37166.1	ENSSSCG00000025243
MSTRG.37166.1	ENSSSCG00000015074
MSTRG.37166.1	ENSSSCG00000003682
MSTRG.37166.1	Sus_scrofa_newGene_1648
MSTRG.37166.1	ENSSSCG00000048464
MSTRG.37166.1	Sus_scrofa_newGene_7931
MSTRG.37166.1	Sus_scrofa_newGene_11437
MSTRG.37166.1	ENSSSCG00000040257
MSTRG.37166.1	ENSSSCG00000007360
MSTRG.37166.1	ENSSSCG00000043131
MSTRG.37166.1	Sus_scrofa_newGene_8585
MSTRG.37166.1	ENSSSCG00000022676
MSTRG.37166.1	Sus_scrofa_newGene_14189
MSTRG.37166.1	ENSSSCG00000035941
MSTRG.37166.1	ENSSSCG00000001646
MSTRG.37166.1	Sus_scrofa_newGene_8024
MSTRG.37166.1	Sus_scrofa_newGene_8026
MSTRG.37166.1	Sus_scrofa_newGene_5218
MSTRG.37166.1	ENSSSCG00000002857
MSTRG.37166.1	ENSSSCG00000045027
MSTRG.37166.1	ENSSSCG00000037977
MSTRG.37166.1	ENSSSCG00000021401
MSTRG.37166.1	ENSSSCG00000010862
MSTRG.37166.1	ENSSSCG00000011736
MSTRG.37166.1	ENSSSCG00000025176
MSTRG.37166.1	ENSSSCG00000023596
MSTRG.37166.1	ENSSSCG00000037718
MSTRG.37166.1	Sus_scrofa_newGene_5443
MSTRG.37166.1	ENSSSCG00000000278
MSTRG.37166.1	Sus_scrofa_newGene_3726
MSTRG.37166.1	Sus_scrofa_newGene_9148
MSTRG.37166.1	ENSSSCG00000005737
MSTRG.37166.1	ENSSSCG00000050715
MSTRG.37166.1	Sus_scrofa_newGene_12167
MSTRG.37166.1	ENSSSCG00000044127
MSTRG.37166.1	ENSSSCG00000017471
MSTRG.37166.1	Sus_scrofa_newGene_717
MSTRG.37166.1	ENSSSCG00000017738
MSTRG.37166.1	ENSSSCG00000011540
MSTRG.37166.1	ENSSSCG00000029482
MSTRG.37166.1	ENSSSCG00000009629
MSTRG.37166.1	ENSSSCG00000011023
MSTRG.37166.1	Sus_scrofa_newGene_10800
MSTRG.37166.1	Sus_scrofa_newGene_10376
MSTRG.37166.1	ENSSSCG00000001437
MSTRG.37166.1	ENSSSCG00000051570
MSTRG.37166.1	ENSSSCG00000017109
MSTRG.37166.1	Sus_scrofa_newGene_7205
MSTRG.37166.1	ENSSSCG00000007171
MSTRG.37166.1	ENSSSCG00000009408
MSTRG.37166.1	Sus_scrofa_newGene_8620
MSTRG.37166.1	ENSSSCG00000008470
MSTRG.37166.1	Sus_scrofa_newGene_12152
MSTRG.37166.1	ENSSSCG00000015645
MSTRG.37166.1	Sus_scrofa_newGene_9287
MSTRG.37166.1	ENSSSCG00000046539
MSTRG.37166.1	ENSSSCG00000014252
MSTRG.37166.1	ENSSSCG00000042357
MSTRG.37166.1	Sus_scrofa_newGene_8390
MSTRG.37166.1	ENSSSCG00000016497
MSTRG.37166.1	Sus_scrofa_newGene_8836
MSTRG.37166.1	Sus_scrofa_newGene_4206
MSTRG.37166.1	ENSSSCG00000011575
MSTRG.37166.1	Sus_scrofa_newGene_7793
MSTRG.37166.1	ENSSSCG00000026344
MSTRG.37166.1	Sus_scrofa_newGene_4046
MSTRG.37166.1	ENSSSCG00000000431
MSTRG.37166.1	Sus_scrofa_newGene_12323
MSTRG.37166.1	ENSSSCG00000043933
MSTRG.37166.1	Sus_scrofa_newGene_7558
MSTRG.37166.1	Sus_scrofa_newGene_13344
MSTRG.37166.1	ENSSSCG00000025542
MSTRG.37166.1	Sus_scrofa_newGene_716
MSTRG.37166.1	Sus_scrofa_newGene_7051
MSTRG.37166.1	Sus_scrofa_newGene_5041
MSTRG.37166.1	Sus_scrofa_newGene_457
MSTRG.37166.1	ENSSSCG00000043716
MSTRG.37166.1	Sus_scrofa_newGene_6529
MSTRG.37166.1	ENSSSCG00000023243
MSTRG.37166.1	ENSSSCG00000042830
MSTRG.37166.1	ENSSSCG00000016992
MSTRG.37166.1	ENSSSCG00000035018
MSTRG.37166.1	Sus_scrofa_newGene_13843
MSTRG.37166.1	ENSSSCG00000007674
MSTRG.37166.1	Sus_scrofa_newGene_8845
MSTRG.37166.1	Sus_scrofa_newGene_8153
MSTRG.37166.1	Sus_scrofa_newGene_3456
MSTRG.37166.1	Sus_scrofa_newGene_1038
MSTRG.37166.1	ENSSSCG00000005201
MSTRG.37166.1	Sus_scrofa_newGene_3709
MSTRG.37166.1	ENSSSCG00000021571
MSTRG.37166.1	ENSSSCG00000026108
MSTRG.37166.1	ENSSSCG00000001672
MSTRG.37166.1	Sus_scrofa_newGene_2908
MSTRG.37166.1	ENSSSCG00000013530
MSTRG.37166.1	ENSSSCG00000017779
MSTRG.37166.1	ENSSSCG00000024015
MSTRG.37166.1	ENSSSCG00000047940
MSTRG.37166.1	ENSSSCG00000040732
MSTRG.37166.1	Sus_scrofa_newGene_5568
MSTRG.37166.1	ENSSSCG00000047173
MSTRG.37166.1	ENSSSCG00000050569
MSTRG.37166.1	ENSSSCG00000002983
MSTRG.37166.1	ENSSSCG00000016306
MSTRG.37166.1	ENSSSCG00000024613
MSTRG.37166.1	ENSSSCG00000011446
MSTRG.37166.1	ENSSSCG00000045313
MSTRG.37166.1	ENSSSCG00000033749
MSTRG.37166.1	Sus_scrofa_newGene_4285
MSTRG.37166.1	ENSSSCG00000000941
MSTRG.37166.1	ENSSSCG00000030196
MSTRG.37166.1	ENSSSCG00000014019
MSTRG.37166.1	Sus_scrofa_newGene_1556
MSTRG.37166.1	Sus_scrofa_newGene_1555
MSTRG.37166.1	Sus_scrofa_newGene_12295
MSTRG.37166.1	ENSSSCG00000048951
MSTRG.37166.1	ENSSSCG00000010076
MSTRG.37166.1	ENSSSCG00000031114
MSTRG.37166.1	ENSSSCG00000029998
MSTRG.37166.1	ENSSSCG00000048231
MSTRG.37166.1	ENSSSCG00000048237
MSTRG.37166.1	Sus_scrofa_newGene_10679
MSTRG.37166.1	Sus_scrofa_newGene_10678
MSTRG.37166.1	Sus_scrofa_newGene_10677
MSTRG.37166.1	ENSSSCG00000024665
MSTRG.37166.1	ENSSSCG00000017000
MSTRG.37166.1	ENSSSCG00000022289
MSTRG.37166.1	ENSSSCG00000035527
MSTRG.37166.1	ENSSSCG00000041313
MSTRG.37166.1	ENSSSCG00000016510
MSTRG.37166.1	Sus_scrofa_newGene_4674
MSTRG.37166.1	Sus_scrofa_newGene_10005
MSTRG.37166.1	Sus_scrofa_newGene_5102
MSTRG.37166.1	Sus_scrofa_newGene_13571
MSTRG.37166.1	Sus_scrofa_newGene_13575
MSTRG.37166.1	ENSSSCG00000008241
MSTRG.37166.1	Sus_scrofa_newGene_3507
MSTRG.37166.1	ENSSSCG00000022112
MSTRG.37166.1	ENSSSCG00000006571
MSTRG.37166.1	ENSSSCG00000005178
MSTRG.37166.1	ENSSSCG00000011376
MSTRG.37166.1	ENSSSCG00000003791
MSTRG.37166.1	ENSSSCG00000013262
MSTRG.37166.1	ENSSSCG00000007023
MSTRG.37166.1	Sus_scrofa_newGene_3133
MSTRG.37166.1	Sus_scrofa_newGene_3130
MSTRG.37166.1	ENSSSCG00000009388
MSTRG.37166.1	ENSSSCG00000041494
MSTRG.37166.1	ENSSSCG00000006508
MSTRG.37166.1	ENSSSCG00000015820
MSTRG.37166.1	ENSSSCG00000014198
MSTRG.37166.1	ENSSSCG00000012695
MSTRG.37166.1	Sus_scrofa_newGene_3750
MSTRG.37166.1	Sus_scrofa_newGene_1454
MSTRG.37166.1	ENSSSCG00000013257
MSTRG.37166.1	ENSSSCG00000010757
MSTRG.37166.1	ENSSSCG00000026550
MSTRG.37166.1	ENSSSCG00000045867
MSTRG.37166.1	Sus_scrofa_newGene_12907
MSTRG.37166.1	Sus_scrofa_newGene_12903
MSTRG.37166.1	Sus_scrofa_newGene_8319
MSTRG.37166.1	ENSSSCG00000003941
MSTRG.37166.1	ENSSSCG00000041764
MSTRG.37166.1	ENSSSCG00000000631
MSTRG.37166.1	ENSSSCG00000040419
MSTRG.37166.1	ENSSSCG00000042766
MSTRG.37166.1	ENSSSCG00000029257
MSTRG.37166.1	ENSSSCG00000024563
MSTRG.37166.1	Sus_scrofa_newGene_10898
MSTRG.37166.1	Sus_scrofa_newGene_3565
MSTRG.37166.1	Sus_scrofa_newGene_3502
MSTRG.37166.1	Sus_scrofa_newGene_3563
MSTRG.37166.1	ENSSSCG00000032786
MSTRG.37166.1	ENSSSCG00000038545
MSTRG.37166.1	ENSSSCG00000007248
MSTRG.37166.1	ENSSSCG00000015403
MSTRG.37166.1	ENSSSCG00000026791
MSTRG.37166.1	ENSSSCG00000025711
MSTRG.37166.1	ENSSSCG00000002523
MSTRG.37166.1	ENSSSCG00000000960
MSTRG.37166.1	ENSSSCG00000041904
MSTRG.37166.1	ENSSSCG00000014033
MSTRG.37166.1	ENSSSCG00000015780
MSTRG.37166.1	ENSSSCG00000048970
MSTRG.37166.1	ENSSSCG00000010016
MSTRG.37166.1	Sus_scrofa_newGene_3911
MSTRG.37166.1	Sus_scrofa_newGene_13654
MSTRG.37166.1	Sus_scrofa_newGene_11244
MSTRG.37166.1	ENSSSCG00000002755
MSTRG.37166.1	ENSSSCG00000016125
MSTRG.37166.1	Sus_scrofa_newGene_1766
MSTRG.37166.1	Sus_scrofa_newGene_8183
MSTRG.37166.1	ENSSSCG00000048546
MSTRG.37166.1	ENSSSCG00000016538
MSTRG.37166.1	Sus_scrofa_newGene_11087
MSTRG.37166.1	ENSSSCG00000000751
MSTRG.37166.1	ENSSSCG00000009135
MSTRG.37166.1	ENSSSCG00000043817
MSTRG.37166.1	Sus_scrofa_newGene_6803
MSTRG.37166.1	ENSSSCG00000038958
MSTRG.37166.1	Sus_scrofa_newGene_7990
MSTRG.37166.1	ENSSSCG00000005110
MSTRG.37166.1	ENSSSCG00000033822
MSTRG.37166.1	ENSSSCG00000011390
MSTRG.37166.1	ENSSSCG00000012288
MSTRG.37166.1	Sus_scrofa_newGene_7176
MSTRG.37166.1	ENSSSCG00000000367
MSTRG.37166.1	ENSSSCG00000032969
MSTRG.37166.1	ENSSSCG00000016705
MSTRG.37166.1	ENSSSCG00000035799
MSTRG.37166.1	ENSSSCG00000037986
MSTRG.37166.1	ENSSSCG00000032196
MSTRG.37166.1	Sus_scrofa_newGene_8967
MSTRG.37166.1	Sus_scrofa_newGene_10495
MSTRG.37166.1	ENSSSCG00000000901
MSTRG.37166.1	ENSSSCG00000014056
MSTRG.37166.1	Sus_scrofa_newGene_12199
MSTRG.37166.1	ENSSSCG00000044299
MSTRG.37166.1	ENSSSCG00000028529
MSTRG.37166.1	ENSSSCG00000020710
MSTRG.37166.1	ENSSSCG00000014835
MSTRG.37166.1	ENSSSCG00000014832
MSTRG.37166.1	ENSSSCG00000010031
MSTRG.37166.1	ENSSSCG00000033093
MSTRG.37166.1	ENSSSCG00000026991
MSTRG.37166.1	Sus_scrofa_newGene_2428
MSTRG.37166.1	Sus_scrofa_newGene_7011
MSTRG.37166.1	ENSSSCG00000029082
MSTRG.37166.1	ENSSSCG00000034074
MSTRG.37166.1	ENSSSCG00000025839
MSTRG.37166.1	ENSSSCG00000033099
MSTRG.37166.1	ENSSSCG00000028924
MSTRG.37166.1	Sus_scrofa_newGene_3824
MSTRG.37166.1	ENSSSCG00000047502
MSTRG.37166.1	Sus_scrofa_newGene_5331
MSTRG.37166.1	ENSSSCG00000015094
MSTRG.37166.1	ENSSSCG00000002935
MSTRG.37166.1	ENSSSCG00000002937
MSTRG.37166.1	Sus_scrofa_newGene_12786
MSTRG.37166.1	Sus_scrofa_newGene_3084
MSTRG.37166.1	ENSSSCG00000001985
MSTRG.37166.1	ENSSSCG00000016566
MSTRG.37166.1	ENSSSCG00000035136
MSTRG.37166.1	Sus_scrofa_newGene_11725
MSTRG.37166.1	ENSSSCG00000008488
MSTRG.37166.1	Sus_scrofa_newGene_13133
MSTRG.37166.1	Sus_scrofa_newGene_7669
MSTRG.37166.1	ENSSSCG00000043778
MSTRG.37166.1	ENSSSCG00000042809
MSTRG.37166.1	Sus_scrofa_newGene_616
MSTRG.37166.1	ENSSSCG00000007252
MSTRG.37166.1	ENSSSCG00000046034
MSTRG.37166.1	ENSSSCG00000027115
MSTRG.37166.1	Sus_scrofa_newGene_6599
MSTRG.37166.1	ENSSSCG00000031488
MSTRG.37166.1	ENSSSCG00000041978
MSTRG.37166.1	ENSSSCG00000016055
MSTRG.37166.1	ENSSSCG00000041325
MSTRG.37166.1	ENSSSCG00000033601
MSTRG.37166.1	ENSSSCG00000042588
MSTRG.37166.1	ENSSSCG00000012727
MSTRG.37166.1	Sus_scrofa_newGene_8468
MSTRG.37166.1	Sus_scrofa_newGene_5361
MSTRG.37166.1	ENSSSCG00000003514
MSTRG.37166.1	ENSSSCG00000032080
MSTRG.37166.1	ENSSSCG00000022553
MSTRG.37166.1	Sus_scrofa_newGene_66
MSTRG.37166.1	ENSSSCG00000049184
MSTRG.37166.1	ENSSSCG00000007668
MSTRG.37166.1	Sus_scrofa_newGene_10588
MSTRG.37166.1	Sus_scrofa_newGene_4081
MSTRG.37166.1	Sus_scrofa_newGene_10325
MSTRG.37166.1	ENSSSCG00000008668
MSTRG.37166.1	ENSSSCG00000043974
MSTRG.37166.1	Sus_scrofa_newGene_6643
MSTRG.37166.1	ENSSSCG00000023324
MSTRG.37166.1	Sus_scrofa_newGene_11841
MSTRG.37166.1	Sus_scrofa_newGene_11845
MSTRG.37166.1	Sus_scrofa_newGene_11848
MSTRG.37166.1	ENSSSCG00000028018
MSTRG.37166.1	ENSSSCG00000047729
MSTRG.37166.1	ENSSSCG00000042643
MSTRG.37166.1	ENSSSCG00000011767
MSTRG.37166.1	Sus_scrofa_newGene_6105
MSTRG.37166.1	ENSSSCG00000007145
MSTRG.37166.1	ENSSSCG00000039476
MSTRG.37166.1	ENSSSCG00000039475
MSTRG.37166.1	Sus_scrofa_newGene_1320
MSTRG.37166.1	ENSSSCG00000029570
MSTRG.37166.1	ENSSSCG00000010235
MSTRG.37166.1	ENSSSCG00000010239
MSTRG.37166.1	ENSSSCG00000007753
MSTRG.37166.1	ENSSSCG00000008826
MSTRG.37166.1	Sus_scrofa_newGene_5332
MSTRG.37166.1	ENSSSCG00000014567
MSTRG.37166.1	Sus_scrofa_newGene_6573
MSTRG.37166.1	ENSSSCG00000016549
MSTRG.37166.1	ENSSSCG00000027725
MSTRG.37166.1	ENSSSCG00000027726
MSTRG.37166.1	Sus_scrofa_newGene_12821
MSTRG.37166.1	ENSSSCG00000025374
MSTRG.37166.1	Sus_scrofa_newGene_13830
MSTRG.37166.1	ENSSSCG00000031827
MSTRG.37166.1	Sus_scrofa_newGene_10915
MSTRG.37166.1	ENSSSCG00000015538
MSTRG.37166.1	Sus_scrofa_newGene_6251
MSTRG.37166.1	Sus_scrofa_newGene_6253
MSTRG.37166.1	ENSSSCG00000024480
MSTRG.37166.1	ENSSSCG00000017488
MSTRG.37166.1	ENSSSCG00000011882
MSTRG.37166.1	ENSSSCG00000006031
MSTRG.37166.1	ENSSSCG00000043551
MSTRG.37166.1	ENSSSCG00000030140
MSTRG.37166.1	Sus_scrofa_newGene_4864
MSTRG.37166.1	Sus_scrofa_newGene_4865
MSTRG.37166.1	Sus_scrofa_newGene_4861
MSTRG.37166.1	ENSSSCG00000005378
MSTRG.37166.1	ENSSSCG00000038126
MSTRG.37166.1	Sus_scrofa_newGene_10629
MSTRG.37166.1	ENSSSCG00000003990
MSTRG.37166.1	ENSSSCG00000035293
MSTRG.37166.1	ENSSSCG00000017038
MSTRG.37166.1	ENSSSCG00000026699
MSTRG.37166.1	ENSSSCG00000047860
MSTRG.37166.1	ENSSSCG00000014034
MSTRG.37166.1	ENSSSCG00000037621
MSTRG.37166.1	ENSSSCG00000009067
MSTRG.37166.1	Sus_scrofa_newGene_9035
MSTRG.37166.1	ENSSSCG00000013194
MSTRG.37166.1	ENSSSCG00000049589
MSTRG.37166.1	Sus_scrofa_newGene_3879
MSTRG.37166.1	ENSSSCG00000049025
MSTRG.37166.1	ENSSSCG00000017357
MSTRG.37166.1	Sus_scrofa_newGene_804
MSTRG.37166.1	Sus_scrofa_newGene_807
MSTRG.37166.1	ENSSSCG00000030685
MSTRG.37166.1	Sus_scrofa_newGene_10514
MSTRG.37166.1	ENSSSCG00000004502
MSTRG.37166.1	Sus_scrofa_newGene_922
MSTRG.37166.1	ENSSSCG00000034090
MSTRG.37166.1	ENSSSCG00000035663
MSTRG.37166.1	ENSSSCG00000007284
MSTRG.37166.1	ENSSSCG00000041585
MSTRG.37166.1	ENSSSCG00000039171
MSTRG.37166.1	Sus_scrofa_newGene_2981
MSTRG.37166.1	ENSSSCG00000047320
MSTRG.37166.1	ENSSSCG00000011310
MSTRG.37166.1	ENSSSCG00000046745
MSTRG.37166.1	Sus_scrofa_newGene_9235
MSTRG.37166.1	ENSSSCG00000014967
MSTRG.37166.1	Sus_scrofa_newGene_2858
MSTRG.37166.1	Sus_scrofa_newGene_8473
MSTRG.37166.1	ENSSSCG00000014854
MSTRG.37166.1	Sus_scrofa_newGene_5649
MSTRG.37166.1	ENSSSCG00000036636
MSTRG.37166.1	ENSSSCG00000045476
MSTRG.37166.1	ENSSSCG00000044432
MSTRG.37166.1	ENSSSCG00000013900
MSTRG.37166.1	ENSSSCG00000015099
MSTRG.37166.1	ENSSSCG00000023479
MSTRG.37166.1	ENSSSCG00000028345
MSTRG.37166.1	ENSSSCG00000011650
MSTRG.37166.1	ENSSSCG00000021706
MSTRG.37166.1	ENSSSCG00000036236
MSTRG.37166.1	ENSSSCG00000008360
MSTRG.37166.1	Sus_scrofa_newGene_6980
MSTRG.37166.1	Sus_scrofa_newGene_2293
MSTRG.37166.1	ENSSSCG00000049027
MSTRG.37166.1	ENSSSCG00000050280
MSTRG.37166.1	Sus_scrofa_newGene_272
MSTRG.37166.1	ENSSSCG00000048374
MSTRG.37166.1	ENSSSCG00000024687
MSTRG.37166.1	ENSSSCG00000005715
MSTRG.37166.1	Sus_scrofa_newGene_3708
MSTRG.37166.1	ENSSSCG00000045892
MSTRG.37166.1	ENSSSCG00000045890
MSTRG.37166.1	Sus_scrofa_newGene_187
MSTRG.37166.1	Sus_scrofa_newGene_183
MSTRG.37166.1	Sus_scrofa_newGene_4138
MSTRG.37166.1	ENSSSCG00000028443
MSTRG.37166.1	Sus_scrofa_newGene_8298
MSTRG.37166.1	Sus_scrofa_newGene_4890
MSTRG.37166.1	ENSSSCG00000001595
MSTRG.37166.1	ENSSSCG00000017879
MSTRG.37166.1	ENSSSCG00000029843
MSTRG.37166.1	ENSSSCG00000024261
MSTRG.37166.1	ENSSSCG00000030552
MSTRG.37166.1	Sus_scrofa_newGene_12894
MSTRG.37166.1	ENSSSCG00000023890
MSTRG.37166.1	ENSSSCG00000009457
MSTRG.37166.1	ENSSSCG00000001680
MSTRG.37166.1	Sus_scrofa_newGene_1342
MSTRG.37166.1	Sus_scrofa_newGene_12138
MSTRG.37166.1	ENSSSCG00000007940
MSTRG.37166.1	Sus_scrofa_newGene_6582
MSTRG.37166.1	Sus_scrofa_newGene_7180
MSTRG.37166.1	ENSSSCG00000010151
MSTRG.37166.1	ENSSSCG00000049280
MSTRG.37166.1	ENSSSCG00000017294
MSTRG.37166.1	ENSSSCG00000037159
MSTRG.37166.1	ENSSSCG00000041473
MSTRG.37166.1	ENSSSCG00000001002
MSTRG.37166.1	ENSSSCG00000039224
MSTRG.37166.1	ENSSSCG00000000926
MSTRG.37166.1	ENSSSCG00000045147
MSTRG.37166.1	ENSSSCG00000017506
MSTRG.37166.1	ENSSSCG00000017504
MSTRG.37166.1	ENSSSCG00000037318
MSTRG.37166.1	Sus_scrofa_newGene_83
MSTRG.37166.1	ENSSSCG00000040629
MSTRG.37166.1	ENSSSCG00000022039
MSTRG.37166.1	Sus_scrofa_newGene_1284
MSTRG.37166.1	ENSSSCG00000011256
MSTRG.37166.1	Sus_scrofa_newGene_732
MSTRG.37166.1	Sus_scrofa_newGene_730
MSTRG.37166.1	ENSSSCG00000012787
MSTRG.37166.1	Sus_scrofa_newGene_9530
MSTRG.37166.1	Sus_scrofa_newGene_9532
MSTRG.37166.1	ENSSSCG00000046623
MSTRG.37166.1	ENSSSCG00000013786
MSTRG.37166.1	ENSSSCG00000021656
MSTRG.37166.1	ENSSSCG00000032473
MSTRG.37166.1	ENSSSCG00000000555
MSTRG.37166.1	ENSSSCG00000000551
MSTRG.37166.1	ENSSSCG00000006383
MSTRG.37166.1	ENSSSCG00000016069
MSTRG.37166.1	ENSSSCG00000022324
MSTRG.37166.1	ENSSSCG00000002266
MSTRG.37166.1	Sus_scrofa_newGene_11220
MSTRG.37166.1	ENSSSCG00000040001
MSTRG.37166.1	Sus_scrofa_newGene_14052
MSTRG.37166.1	Sus_scrofa_newGene_13086
MSTRG.37166.1	Sus_scrofa_newGene_1250
MSTRG.37166.1	Sus_scrofa_newGene_949
MSTRG.37166.1	ENSSSCG00000011136
MSTRG.37166.1	Sus_scrofa_newGene_11029
MSTRG.37166.1	Sus_scrofa_newGene_11023
MSTRG.37166.1	ENSSSCG00000050177
MSTRG.37166.1	ENSSSCG00000008201
MSTRG.37166.1	Sus_scrofa_newGene_9
MSTRG.37166.1	ENSSSCG00000002434
MSTRG.37166.1	Sus_scrofa_newGene_4377
MSTRG.37166.1	Sus_scrofa_newGene_13270
MSTRG.37166.1	Sus_scrofa_newGene_13272
MSTRG.37166.1	ENSSSCG00000011332
MSTRG.37166.1	ENSSSCG00000011330
MSTRG.37166.1	Sus_scrofa_newGene_9570
MSTRG.37166.1	ENSSSCG00000011489
MSTRG.37166.1	ENSSSCG00000050777
MSTRG.37166.1	ENSSSCG00000021138
MSTRG.37166.1	ENSSSCG00000020663
MSTRG.37166.1	ENSSSCG00000006738
MSTRG.37166.1	ENSSSCG00000009946
MSTRG.37166.1	ENSSSCG00000033229
MSTRG.37166.1	ENSSSCG00000042482
MSTRG.37166.1	ENSSSCG00000031426
MSTRG.37166.1	ENSSSCG00000032861
MSTRG.37166.1	Sus_scrofa_newGene_306
MSTRG.37166.1	ENSSSCG00000026984
MSTRG.37166.1	ENSSSCG00000039972
MSTRG.37166.1	ENSSSCG00000001942
MSTRG.37166.1	ENSSSCG00000001234
MSTRG.37166.1	Sus_scrofa_newGene_13349
MSTRG.37166.1	ENSSSCG00000015238
MSTRG.37166.1	Sus_scrofa_newGene_1771
MSTRG.37166.1	ENSSSCG00000013177
MSTRG.37166.1	ENSSSCG00000016520
MSTRG.37166.1	ENSSSCG00000021664
MSTRG.37166.1	Sus_scrofa_newGene_1806
MSTRG.37166.1	ENSSSCG00000037083
MSTRG.37166.1	Sus_scrofa_newGene_11090
MSTRG.37166.1	ENSSSCG00000008735
MSTRG.37166.1	ENSSSCG00000027467
MSTRG.37166.1	ENSSSCG00000008292
MSTRG.37166.1	Sus_scrofa_newGene_7628
MSTRG.37166.1	Sus_scrofa_newGene_3286
MSTRG.37166.1	Sus_scrofa_newGene_1113
MSTRG.37166.1	ENSSSCG00000045526
MSTRG.37166.1	ENSSSCG00000027669
MSTRG.37166.1	ENSSSCG00000032957
MSTRG.37166.1	ENSSSCG00000031731
MSTRG.37166.1	ENSSSCG00000007058
MSTRG.37166.1	ENSSSCG00000039522
MSTRG.37166.1	ENSSSCG00000015714
MSTRG.37166.1	ENSSSCG00000003030
MSTRG.37166.1	Sus_scrofa_newGene_4840
MSTRG.37166.1	Sus_scrofa_newGene_3095
MSTRG.37166.1	Sus_scrofa_newGene_3090
MSTRG.37166.1	Sus_scrofa_newGene_2876
MSTRG.37166.1	ENSSSCG00000011598
MSTRG.37166.1	ENSSSCG00000004046
MSTRG.37166.1	Sus_scrofa_newGene_5856
MSTRG.37166.1	ENSSSCG00000023992
MSTRG.37166.1	Sus_scrofa_newGene_10560
MSTRG.37166.1	ENSSSCG00000047544
MSTRG.37166.1	ENSSSCG00000042730
MSTRG.37166.1	ENSSSCG00000028973
MSTRG.37166.1	ENSSSCG00000014408
MSTRG.37166.1	Sus_scrofa_newGene_6212
MSTRG.37166.1	ENSSSCG00000012125
MSTRG.37166.1	ENSSSCG00000007789
MSTRG.37166.1	ENSSSCG00000007782
MSTRG.37166.1	ENSSSCG00000013278
MSTRG.37166.1	Sus_scrofa_newGene_12204
MSTRG.37166.1	Sus_scrofa_newGene_12200
MSTRG.37166.1	Sus_scrofa_newGene_12208
MSTRG.37166.1	ENSSSCG00000009319
MSTRG.37166.1	ENSSSCG00000004549
MSTRG.37166.1	ENSSSCG00000009085
MSTRG.37166.1	ENSSSCG00000010997
MSTRG.37166.1	ENSSSCG00000016030
MSTRG.37166.1	ENSSSCG00000013648
MSTRG.37166.1	ENSSSCG00000026960
MSTRG.37166.1	ENSSSCG00000022957
MSTRG.37166.1	ENSSSCG00000009536
MSTRG.37166.1	Sus_scrofa_newGene_8781
MSTRG.37166.1	ENSSSCG00000047560
MSTRG.37166.1	Sus_scrofa_newGene_1203
MSTRG.37166.1	ENSSSCG00000017310
MSTRG.37166.1	Sus_scrofa_newGene_12018
MSTRG.37166.1	ENSSSCG00000051352
MSTRG.37166.1	Sus_scrofa_newGene_935
MSTRG.37166.1	ENSSSCG00000027952
MSTRG.37166.1	ENSSSCG00000032668
MSTRG.37166.1	ENSSSCG00000006897
MSTRG.37166.1	Sus_scrofa_newGene_7903
MSTRG.37166.1	ENSSSCG00000039160
MSTRG.37166.1	ENSSSCG00000030291
MSTRG.37166.1	ENSSSCG00000011304
MSTRG.37166.1	ENSSSCG00000012655
MSTRG.37166.1	ENSSSCG00000012656
MSTRG.37166.1	Sus_scrofa_newGene_10
MSTRG.37166.1	ENSSSCG00000017864
MSTRG.37166.1	ENSSSCG00000045642
MSTRG.37166.1	ENSSSCG00000015411
MSTRG.37166.1	ENSSSCG00000015414
MSTRG.37166.1	Sus_scrofa_newGene_6148
MSTRG.37166.1	ENSSSCG00000028122
MSTRG.37166.1	ENSSSCG00000032372
MSTRG.37166.1	ENSSSCG00000040697
MSTRG.37166.1	ENSSSCG00000014127
MSTRG.37166.1	Sus_scrofa_newGene_7193
MSTRG.37166.1	Sus_scrofa_newGene_2111
MSTRG.37166.1	Sus_scrofa_newGene_2114
MSTRG.37166.1	ENSSSCG00000044105
MSTRG.37166.1	ENSSSCG00000038452
MSTRG.37166.1	ENSSSCG00000029541
MSTRG.37166.1	ENSSSCG00000016393
MSTRG.37166.1	ENSSSCG00000043289
MSTRG.37166.1	Sus_scrofa_newGene_14313
MSTRG.37166.1	Sus_scrofa_newGene_14319
MSTRG.37166.1	Sus_scrofa_newGene_5623
MSTRG.37166.1	ENSSSCG00000047922
MSTRG.37166.1	ENSSSCG00000025290
MSTRG.37166.1	ENSSSCG00000039259
MSTRG.37166.1	ENSSSCG00000002689
MSTRG.37166.1	ENSSSCG00000050541
MSTRG.37166.1	ENSSSCG00000011918
MSTRG.37166.1	Sus_scrofa_newGene_2977
MSTRG.37166.1	Sus_scrofa_newGene_10686
MSTRG.37166.1	ENSSSCG00000006169
MSTRG.37166.1	ENSSSCG00000007324
MSTRG.37166.1	Sus_scrofa_newGene_10019
MSTRG.37166.1	ENSSSCG00000001440
MSTRG.37166.1	Sus_scrofa_newGene_9747
MSTRG.37166.1	Sus_scrofa_newGene_9744
MSTRG.37166.1	ENSSSCG00000031889
MSTRG.37166.1	Sus_scrofa_newGene_5901
MSTRG.37166.1	ENSSSCG00000030048
MSTRG.37166.1	ENSSSCG00000002441
MSTRG.37166.1	ENSSSCG00000033816
MSTRG.37166.1	Sus_scrofa_newGene_9261
MSTRG.37166.1	ENSSSCG00000012108
MSTRG.37166.1	ENSSSCG00000036527
MSTRG.37166.1	ENSSSCG00000017562
MSTRG.37166.1	Sus_scrofa_newGene_10227
MSTRG.37166.1	Sus_scrofa_newGene_5365
MSTRG.37166.1	Sus_scrofa_newGene_1717
MSTRG.37166.1	Sus_scrofa_newGene_12480
MSTRG.37166.1	Sus_scrofa_newGene_5370
MSTRG.37166.1	ENSSSCG00000046137
MSTRG.37166.1	ENSSSCG00000004004
MSTRG.37166.1	ENSSSCG00000046906
MSTRG.37166.1	ENSSSCG00000049739
MSTRG.37166.1	ENSSSCG00000028677
MSTRG.37166.1	Sus_scrofa_newGene_11293
MSTRG.37166.1	ENSSSCG00000007606
MSTRG.37166.1	Sus_scrofa_newGene_3908
MSTRG.37166.1	ENSSSCG00000015961
MSTRG.37166.1	Sus_scrofa_newGene_919
MSTRG.37166.1	ENSSSCG00000014374
MSTRG.37166.1	ENSSSCG00000012434
MSTRG.37166.1	ENSSSCG00000051254
MSTRG.37166.1	ENSSSCG00000038765
MSTRG.37166.1	ENSSSCG00000007473
MSTRG.37166.1	ENSSSCG00000007470
MSTRG.37166.1	Sus_scrofa_newGene_5254
MSTRG.37166.1	Sus_scrofa_newGene_5622
MSTRG.37166.1	ENSSSCG00000031818
MSTRG.37166.1	ENSSSCG00000033528
MSTRG.37166.1	ENSSSCG00000005484
MSTRG.37166.1	ENSSSCG00000005487
MSTRG.37166.1	ENSSSCG00000004289
MSTRG.37166.1	ENSSSCG00000049578
MSTRG.37166.1	ENSSSCG00000017214
MSTRG.37166.1	ENSSSCG00000029696
MSTRG.37166.1	ENSSSCG00000034449
MSTRG.37166.1	ENSSSCG00000010298
MSTRG.37166.1	ENSSSCG00000035716
MSTRG.37166.1	ENSSSCG00000038604
MSTRG.37166.1	Sus_scrofa_newGene_2918
MSTRG.37166.1	ENSSSCG00000031492
MSTRG.37166.1	ENSSSCG00000047251
MSTRG.37166.1	ENSSSCG00000004516
MSTRG.37166.1	Sus_scrofa_newGene_6717
MSTRG.37166.1	Sus_scrofa_newGene_4879
MSTRG.37166.1	ENSSSCG00000005354
MSTRG.37166.1	ENSSSCG00000035284
MSTRG.37166.1	ENSSSCG00000035281
MSTRG.37166.1	Sus_scrofa_newGene_1188
MSTRG.37166.1	ENSSSCG00000007544
MSTRG.37166.1	Sus_scrofa_newGene_9797
MSTRG.37166.1	ENSSSCG00000000135
MSTRG.37166.1	ENSSSCG00000050454
MSTRG.37166.1	ENSSSCG00000045356
MSTRG.37166.1	Sus_scrofa_newGene_2279
MSTRG.37166.1	ENSSSCG00000024722
MSTRG.37166.1	ENSSSCG00000042899
MSTRG.37166.1	ENSSSCG00000038260
MSTRG.37166.1	ENSSSCG00000011359
MSTRG.37166.1	ENSSSCG00000046706
MSTRG.37166.1	Sus_scrofa_newGene_9272
MSTRG.37166.1	Sus_scrofa_newGene_7299
MSTRG.37166.1	ENSSSCG00000010604
MSTRG.37166.1	Sus_scrofa_newGene_10684
MSTRG.37166.1	ENSSSCG00000021818
MSTRG.37166.1	Sus_scrofa_newGene_10317
MSTRG.37166.1	ENSSSCG00000034102
MSTRG.37166.1	Sus_scrofa_newGene_8173
MSTRG.37166.1	ENSSSCG00000000403
MSTRG.37166.1	ENSSSCG00000007350
MSTRG.37166.1	ENSSSCG00000004896
MSTRG.37166.1	Sus_scrofa_newGene_11835
MSTRG.37166.1	ENSSSCG00000037232
MSTRG.37166.1	ENSSSCG00000033340
MSTRG.37166.1	ENSSSCG00000045604
MSTRG.37166.1	ENSSSCG00000011284
MSTRG.37166.1	ENSSSCG00000023533
MSTRG.37166.1	Sus_scrofa_newGene_12844
MSTRG.37166.1	Sus_scrofa_newGene_12846
MSTRG.37166.1	ENSSSCG00000032334
MSTRG.37166.1	ENSSSCG00000007155
MSTRG.37166.1	ENSSSCG00000035954
MSTRG.37166.1	Sus_scrofa_newGene_12104
MSTRG.37166.1	ENSSSCG00000042849
MSTRG.37166.1	ENSSSCG00000005182
MSTRG.37166.1	ENSSSCG00000014204
MSTRG.37166.1	ENSSSCG00000021418
MSTRG.37166.1	ENSSSCG00000017794
MSTRG.37166.1	ENSSSCG00000030467
MSTRG.37166.1	ENSSSCG00000012983
MSTRG.37166.1	ENSSSCG00000014048
MSTRG.37166.1	ENSSSCG00000015792
MSTRG.37166.1	Sus_scrofa_newGene_12732
MSTRG.37166.1	ENSSSCG00000017555
MSTRG.37166.1	ENSSSCG00000050967
MSTRG.37166.1	ENSSSCG00000021822
MSTRG.37166.1	Sus_scrofa_newGene_952
MSTRG.37166.1	ENSSSCG00000012479
MSTRG.37166.1	ENSSSCG00000012676
MSTRG.37166.1	ENSSSCG00000045229
MSTRG.37166.1	ENSSSCG00000002895
MSTRG.37166.1	ENSSSCG00000020675
MSTRG.37166.1	ENSSSCG00000028287
MSTRG.37166.1	ENSSSCG00000045079
MSTRG.37166.1	Sus_scrofa_newGene_8482
MSTRG.37166.1	Sus_scrofa_newGene_8480
MSTRG.37166.1	Sus_scrofa_newGene_8481
MSTRG.37166.1	Sus_scrofa_newGene_8484
MSTRG.37166.1	ENSSSCG00000044304
MSTRG.37166.1	ENSSSCG00000010746
MSTRG.37166.1	ENSSSCG00000040434
MSTRG.37166.1	ENSSSCG00000042147
MSTRG.37166.1	Sus_scrofa_newGene_1607
MSTRG.37166.1	ENSSSCG00000010586
MSTRG.37166.1	ENSSSCG00000003353
MSTRG.37166.1	ENSSSCG00000006110
MSTRG.37166.1	ENSSSCG00000042307
MSTRG.37166.1	Sus_scrofa_newGene_11846
MSTRG.37166.1	Sus_scrofa_newGene_2718
MSTRG.37166.1	Sus_scrofa_newGene_6664
MSTRG.37166.1	Sus_scrofa_newGene_7533
MSTRG.37166.1	ENSSSCG00000040215
MSTRG.37166.1	ENSSSCG00000013869
MSTRG.37166.1	Sus_scrofa_newGene_7131
MSTRG.37166.1	ENSSSCG00000011416
MSTRG.37166.1	ENSSSCG00000007637
MSTRG.37166.1	Sus_scrofa_newGene_12915
MSTRG.37166.1	ENSSSCG00000007001
MSTRG.37166.1	Sus_scrofa_newGene_10184
MSTRG.37166.1	Sus_scrofa_newGene_5354
MSTRG.37166.1	ENSSSCG00000042911
MSTRG.37166.1	ENSSSCG00000008122
MSTRG.37166.1	ENSSSCG00000004018
MSTRG.37166.1	ENSSSCG00000012329
MSTRG.37166.1	ENSSSCG00000023653
MSTRG.37166.1	ENSSSCG00000037561
MSTRG.37166.1	ENSSSCG00000032583
MSTRG.37166.1	ENSSSCG00000000587
MSTRG.37166.1	Sus_scrofa_newGene_13290
MSTRG.37166.1	ENSSSCG00000044786
MSTRG.37166.1	Sus_scrofa_newGene_4905
MSTRG.37166.1	ENSSSCG00000014224
MSTRG.37166.1	ENSSSCG00000012362
MSTRG.37166.1	ENSSSCG00000010241
MSTRG.37166.1	Sus_scrofa_newGene_1614
MSTRG.37166.1	ENSSSCG00000027859
MSTRG.37166.1	ENSSSCG00000009399
MSTRG.37166.1	ENSSSCG00000016623
MSTRG.37166.1	ENSSSCG00000029408
MSTRG.37166.1	Sus_scrofa_newGene_3385
MSTRG.37166.1	Sus_scrofa_newGene_3383
MSTRG.37166.1	Sus_scrofa_newGene_2819
MSTRG.37166.1	ENSSSCG00000049173
MSTRG.37166.1	Sus_scrofa_newGene_5092
MSTRG.37166.1	ENSSSCG00000000277
MSTRG.37166.1	ENSSSCG00000009807
MSTRG.37166.1	ENSSSCG00000002298
MSTRG.37166.1	ENSSSCG00000009023
MSTRG.37166.1	Sus_scrofa_newGene_13360
MSTRG.37166.1	ENSSSCG00000014617
MSTRG.37166.1	Sus_scrofa_newGene_9565
MSTRG.37166.1	ENSSSCG00000016509
MSTRG.37166.1	Sus_scrofa_newGene_14243
MSTRG.37166.1	ENSSSCG00000043807
MSTRG.37166.1	ENSSSCG00000043805
MSTRG.37166.1	Sus_scrofa_newGene_3514
MSTRG.37166.1	Sus_scrofa_newGene_3513
MSTRG.37166.1	Sus_scrofa_newGene_7605
MSTRG.37166.1	ENSSSCG00000022126
MSTRG.37166.1	Sus_scrofa_newGene_4984
MSTRG.40867.19	ENSSSCG00000036470
MSTRG.40867.19	ENSSSCG00000049466
MSTRG.40867.19	ENSSSCG00000023487
MSTRG.40867.19	ENSSSCG00000036925
MSTRG.40867.19	ENSSSCG00000031235
MSTRG.40867.19	ENSSSCG00000008263
MSTRG.40867.19	Sus_scrofa_newGene_2042
MSTRG.40867.19	ENSSSCG00000036808
MSTRG.40867.19	Sus_scrofa_newGene_14302
MSTRG.40867.19	ENSSSCG00000051307
MSTRG.40867.19	ENSSSCG00000042935
MSTRG.40867.19	ENSSSCG00000047473
MSTRG.40867.19	ENSSSCG00000036010
MSTRG.40867.19	ENSSSCG00000044983
MSTRG.40867.19	Sus_scrofa_newGene_12752
MSTRG.40867.19	Sus_scrofa_newGene_11389
MSTRG.18902.1	Sus_scrofa_newGene_1385
MSTRG.18902.1	Sus_scrofa_newGene_6092
MSTRG.18902.1	Sus_scrofa_newGene_548
MSTRG.18902.1	ENSSSCG00000045503
MSTRG.18902.1	Sus_scrofa_newGene_8996
MSTRG.18902.1	ENSSSCG00000044192
MSTRG.18902.1	ENSSSCG00000016414
MSTRG.18902.1	ENSSSCG00000043490
MSTRG.18902.1	Sus_scrofa_newGene_12831
MSTRG.18902.1	ENSSSCG00000035029
MSTRG.18902.1	ENSSSCG00000049453
MSTRG.18902.1	Sus_scrofa_newGene_12119
MSTRG.18902.1	Sus_scrofa_newGene_12110
MSTRG.18902.1	Sus_scrofa_newGene_8676
MSTRG.18902.1	ENSSSCG00000039412
MSTRG.18902.1	Sus_scrofa_newGene_12210
MSTRG.18902.1	ENSSSCG00000047749
MSTRG.18902.1	ENSSSCG00000049929
MSTRG.18902.1	ENSSSCG00000040540
MSTRG.18902.1	Sus_scrofa_newGene_9855
MSTRG.18902.1	Sus_scrofa_newGene_12221
MSTRG.18902.1	ENSSSCG00000033259
MSTRG.18902.1	ENSSSCG00000004009
MSTRG.18902.1	ENSSSCG00000022395
MSTRG.18902.1	ENSSSCG00000047631
MSTRG.18902.1	ENSSSCG00000037615
MSTRG.18902.1	ENSSSCG00000040637
MSTRG.18902.1	Sus_scrofa_newGene_3205
MSTRG.18902.1	Sus_scrofa_newGene_3201
MSTRG.18902.1	ENSSSCG00000002891
MSTRG.18902.1	ENSSSCG00000041786
MSTRG.18902.1	ENSSSCG00000035000
MSTRG.18902.1	ENSSSCG00000012517
MSTRG.14967.1	Sus_scrofa_newGene_13226
MSTRG.14967.1	ENSSSCG00000045722
MSTRG.14967.1	Sus_scrofa_newGene_1648
MSTRG.14967.1	ENSSSCG00000045180
MSTRG.14967.1	ENSSSCG00000029234
MSTRG.14967.1	ENSSSCG00000048464
MSTRG.14967.1	Sus_scrofa_newGene_7931
MSTRG.14967.1	Sus_scrofa_newGene_11437
MSTRG.14967.1	ENSSSCG00000043131
MSTRG.14967.1	Sus_scrofa_newGene_5945
MSTRG.14967.1	Sus_scrofa_newGene_8585
MSTRG.14967.1	ENSSSCG00000006698
MSTRG.14967.1	ENSSSCG00000001646
MSTRG.14967.1	Sus_scrofa_newGene_8024
MSTRG.14967.1	ENSSSCG00000042110
MSTRG.14967.1	ENSSSCG00000021401
MSTRG.14967.1	ENSSSCG00000037718
MSTRG.14967.1	Sus_scrofa_newGene_5443
MSTRG.14967.1	ENSSSCG00000000278
MSTRG.14967.1	ENSSSCG00000005731
MSTRG.14967.1	ENSSSCG00000005737
MSTRG.14967.1	ENSSSCG00000050715
MSTRG.14967.1	Sus_scrofa_newGene_12167
MSTRG.14967.1	ENSSSCG00000013050
MSTRG.14967.1	Sus_scrofa_newGene_10376
MSTRG.14967.1	ENSSSCG00000009885
MSTRG.14967.1	Sus_scrofa_newGene_7205
MSTRG.14967.1	ENSSSCG00000009408
MSTRG.14967.1	ENSSSCG00000002350
MSTRG.14967.1	ENSSSCG00000008470
MSTRG.14967.1	Sus_scrofa_newGene_12152
MSTRG.14967.1	ENSSSCG00000042357
MSTRG.14967.1	Sus_scrofa_newGene_8390
MSTRG.14967.1	Sus_scrofa_newGene_8836
MSTRG.14967.1	Sus_scrofa_newGene_8832
MSTRG.14967.1	Sus_scrofa_newGene_13437
MSTRG.14967.1	ENSSSCG00000011575
MSTRG.14967.1	ENSSSCG00000026344
MSTRG.14967.1	Sus_scrofa_newGene_12323
MSTRG.14967.1	ENSSSCG00000043933
MSTRG.14967.1	Sus_scrofa_newGene_13344
MSTRG.14967.1	Sus_scrofa_newGene_2109
MSTRG.14967.1	Sus_scrofa_newGene_7051
MSTRG.14967.1	Sus_scrofa_newGene_457
MSTRG.14967.1	Sus_scrofa_newGene_454
MSTRG.14967.1	Sus_scrofa_newGene_459
MSTRG.14967.1	ENSSSCG00000043716
MSTRG.14967.1	Sus_scrofa_newGene_6529
MSTRG.14967.1	ENSSSCG00000004473
MSTRG.14967.1	ENSSSCG00000023243
MSTRG.14967.1	ENSSSCG00000016992
MSTRG.14967.1	ENSSSCG00000035018
MSTRG.14967.1	Sus_scrofa_newGene_70
MSTRG.14967.1	Sus_scrofa_newGene_72
MSTRG.14967.1	Sus_scrofa_newGene_10845
MSTRG.14967.1	Sus_scrofa_newGene_8845
MSTRG.14967.1	ENSSSCG00000023266
MSTRG.14967.1	Sus_scrofa_newGene_3456
MSTRG.14967.1	Sus_scrofa_newGene_1038
MSTRG.14967.1	ENSSSCG00000005201
MSTRG.14967.1	Sus_scrofa_newGene_10694
MSTRG.14967.1	Sus_scrofa_newGene_3216
MSTRG.14967.1	ENSSSCG00000026108
MSTRG.14967.1	ENSSSCG00000001672
MSTRG.14967.1	ENSSSCG00000013530
MSTRG.14967.1	ENSSSCG00000017779
MSTRG.14967.1	ENSSSCG00000047940
MSTRG.14967.1	ENSSSCG00000040732
MSTRG.14967.1	ENSSSCG00000047173
MSTRG.14967.1	ENSSSCG00000002983
MSTRG.14967.1	ENSSSCG00000016306
MSTRG.14967.1	Sus_scrofa_newGene_13600
MSTRG.14967.1	ENSSSCG00000000941
MSTRG.14967.1	ENSSSCG00000014019
MSTRG.14967.1	Sus_scrofa_newGene_1557
MSTRG.14967.1	Sus_scrofa_newGene_1556
MSTRG.14967.1	Sus_scrofa_newGene_1555
MSTRG.14967.1	ENSSSCG00000048951
MSTRG.14967.1	ENSSSCG00000048231
MSTRG.14967.1	ENSSSCG00000017000
MSTRG.14967.1	ENSSSCG00000022289
MSTRG.14967.1	Sus_scrofa_newGene_9381
MSTRG.14967.1	ENSSSCG00000005585
MSTRG.14967.1	Sus_scrofa_newGene_11066
MSTRG.14967.1	ENSSSCG00000043692
MSTRG.14967.1	Sus_scrofa_newGene_4674
MSTRG.14967.1	Sus_scrofa_newGene_13571
MSTRG.14967.1	Sus_scrofa_newGene_13575
MSTRG.14967.1	Sus_scrofa_newGene_4870
MSTRG.14967.1	ENSSSCG00000022112
MSTRG.14967.1	ENSSSCG00000006571
MSTRG.14967.1	ENSSSCG00000011376
MSTRG.14967.1	ENSSSCG00000007023
MSTRG.14967.1	Sus_scrofa_newGene_3133
MSTRG.14967.1	Sus_scrofa_newGene_3130
MSTRG.14967.1	ENSSSCG00000012695
MSTRG.14967.1	ENSSSCG00000013257
MSTRG.14967.1	ENSSSCG00000010757
MSTRG.14967.1	ENSSSCG00000041764
MSTRG.14967.1	ENSSSCG00000000631
MSTRG.14967.1	ENSSSCG00000039370
MSTRG.14967.1	Sus_scrofa_newGene_3565
MSTRG.14967.1	Sus_scrofa_newGene_3563
MSTRG.14967.1	Sus_scrofa_newGene_2770
MSTRG.14967.1	Sus_scrofa_newGene_6600
MSTRG.14967.1	ENSSSCG00000007248
MSTRG.14967.1	ENSSSCG00000015403
MSTRG.14967.1	ENSSSCG00000028805
MSTRG.14967.1	ENSSSCG00000016840
MSTRG.14967.1	ENSSSCG00000024794
MSTRG.14967.1	ENSSSCG00000002523
MSTRG.14967.1	ENSSSCG00000000960
MSTRG.14967.1	ENSSSCG00000047218
MSTRG.14967.1	ENSSSCG00000041904
MSTRG.14967.1	ENSSSCG00000048783
MSTRG.14967.1	Sus_scrofa_newGene_12527
MSTRG.14967.1	Sus_scrofa_newGene_11244
MSTRG.14967.1	Sus_scrofa_newGene_1766
MSTRG.14967.1	ENSSSCG00000048546
MSTRG.14967.1	ENSSSCG00000016538
MSTRG.14967.1	Sus_scrofa_newGene_11089
MSTRG.14967.1	Sus_scrofa_newGene_11087
MSTRG.14967.1	ENSSSCG00000000751
MSTRG.14967.1	Sus_scrofa_newGene_6803
MSTRG.14967.1	Sus_scrofa_newGene_7990
MSTRG.14967.1	ENSSSCG00000005110
MSTRG.14967.1	ENSSSCG00000033822
MSTRG.14967.1	Sus_scrofa_newGene_8967
MSTRG.14967.1	ENSSSCG00000000901
MSTRG.14967.1	Sus_scrofa_newGene_12199
MSTRG.14967.1	ENSSSCG00000020710
MSTRG.14967.1	ENSSSCG00000014832
MSTRG.14967.1	ENSSSCG00000010031
MSTRG.14967.1	Sus_scrofa_newGene_7011
MSTRG.14967.1	ENSSSCG00000029082
MSTRG.14967.1	Sus_scrofa_newGene_12194
MSTRG.14967.1	ENSSSCG00000033099
MSTRG.14967.1	Sus_scrofa_newGene_6242
MSTRG.14967.1	Sus_scrofa_newGene_3824
MSTRG.14967.1	Sus_scrofa_newGene_12786
MSTRG.14967.1	Sus_scrofa_newGene_3084
MSTRG.14967.1	ENSSSCG00000001985
MSTRG.14967.1	Sus_scrofa_newGene_722
MSTRG.14967.1	Sus_scrofa_newGene_7061
MSTRG.14967.1	ENSSSCG00000035136
MSTRG.14967.1	Sus_scrofa_newGene_11725
MSTRG.14967.1	ENSSSCG00000008488
MSTRG.14967.1	Sus_scrofa_newGene_13133
MSTRG.14967.1	Sus_scrofa_newGene_7669
MSTRG.14967.1	ENSSSCG00000043778
MSTRG.14967.1	ENSSSCG00000033533
MSTRG.14967.1	ENSSSCG00000007252
MSTRG.14967.1	ENSSSCG00000048646
MSTRG.14967.1	ENSSSCG00000031488
MSTRG.14967.1	ENSSSCG00000041978
MSTRG.14967.1	Sus_scrofa_newGene_2583
MSTRG.14967.1	Sus_scrofa_newGene_13300
MSTRG.14967.1	ENSSSCG00000042588
MSTRG.14967.1	Sus_scrofa_newGene_8468
MSTRG.14967.1	ENSSSCG00000016450
MSTRG.14967.1	Sus_scrofa_newGene_5361
MSTRG.14967.1	Sus_scrofa_newGene_68
MSTRG.14967.1	Sus_scrofa_newGene_66
MSTRG.14967.1	ENSSSCG00000043974
MSTRG.14967.1	ENSSSCG00000023324
MSTRG.14967.1	Sus_scrofa_newGene_11841
MSTRG.14967.1	Sus_scrofa_newGene_11845
MSTRG.14967.1	Sus_scrofa_newGene_11844
MSTRG.14967.1	Sus_scrofa_newGene_11848
MSTRG.14967.1	ENSSSCG00000042643
MSTRG.14967.1	ENSSSCG00000049618
MSTRG.14967.1	Sus_scrofa_newGene_6105
MSTRG.14967.1	ENSSSCG00000039476
MSTRG.14967.1	ENSSSCG00000039475
MSTRG.14967.1	ENSSSCG00000002872
MSTRG.14967.1	ENSSSCG00000010239
MSTRG.14967.1	ENSSSCG00000008334
MSTRG.14967.1	Sus_scrofa_newGene_6573
MSTRG.14967.1	ENSSSCG00000016549
MSTRG.14967.1	Sus_scrofa_newGene_12821
MSTRG.14967.1	Sus_scrofa_newGene_10915
MSTRG.14967.1	Sus_scrofa_newGene_6251
MSTRG.14967.1	ENSSSCG00000017488
MSTRG.14967.1	ENSSSCG00000010283
MSTRG.14967.1	ENSSSCG00000006031
MSTRG.14967.1	ENSSSCG00000043551
MSTRG.14967.1	ENSSSCG00000030140
MSTRG.14967.1	Sus_scrofa_newGene_4864
MSTRG.14967.1	Sus_scrofa_newGene_4865
MSTRG.14967.1	Sus_scrofa_newGene_4861
MSTRG.14967.1	ENSSSCG00000028317
MSTRG.14967.1	ENSSSCG00000005378
MSTRG.14967.1	ENSSSCG00000017038
MSTRG.14967.1	ENSSSCG00000026924
MSTRG.14967.1	ENSSSCG00000009067
MSTRG.14967.1	Sus_scrofa_newGene_9035
MSTRG.14967.1	Sus_scrofa_newGene_3879
MSTRG.14967.1	ENSSSCG00000033199
MSTRG.14967.1	ENSSSCG00000017357
MSTRG.14967.1	Sus_scrofa_newGene_10514
MSTRG.14967.1	Sus_scrofa_newGene_3107
MSTRG.14967.1	ENSSSCG00000007284
MSTRG.14967.1	ENSSSCG00000041585
MSTRG.14967.1	ENSSSCG00000039171
MSTRG.14967.1	Sus_scrofa_newGene_2981
MSTRG.14967.1	ENSSSCG00000046740
MSTRG.14967.1	Sus_scrofa_newGene_2858
MSTRG.14967.1	Sus_scrofa_newGene_8473
MSTRG.14967.1	ENSSSCG00000014854
MSTRG.14967.1	Sus_scrofa_newGene_5649
MSTRG.14967.1	Sus_scrofa_newGene_5398
MSTRG.14967.1	Sus_scrofa_newGene_5397
MSTRG.14967.1	ENSSSCG00000036636
MSTRG.14967.1	ENSSSCG00000044432
MSTRG.14967.1	ENSSSCG00000023479
MSTRG.14967.1	ENSSSCG00000011650
MSTRG.14967.1	ENSSSCG00000017086
MSTRG.14967.1	Sus_scrofa_newGene_9876
MSTRG.14967.1	Sus_scrofa_newGene_6980
MSTRG.14967.1	Sus_scrofa_newGene_2290
MSTRG.14967.1	Sus_scrofa_newGene_2293
MSTRG.14967.1	ENSSSCG00000049027
MSTRG.14967.1	Sus_scrofa_newGene_272
MSTRG.14967.1	ENSSSCG00000048374
MSTRG.14967.1	ENSSSCG00000024687
MSTRG.14967.1	Sus_scrofa_newGene_10081
MSTRG.14967.1	ENSSSCG00000034516
MSTRG.14967.1	ENSSSCG00000008444
MSTRG.14967.1	Sus_scrofa_newGene_3708
MSTRG.14967.1	ENSSSCG00000045892
MSTRG.14967.1	Sus_scrofa_newGene_187
MSTRG.14967.1	Sus_scrofa_newGene_183
MSTRG.14967.1	Sus_scrofa_newGene_4138
MSTRG.14967.1	Sus_scrofa_newGene_8298
MSTRG.14967.1	ENSSSCG00000017879
MSTRG.14967.1	Sus_scrofa_newGene_6345
MSTRG.14967.1	ENSSSCG00000029029
MSTRG.14967.1	ENSSSCG00000030552
MSTRG.14967.1	Sus_scrofa_newGene_12894
MSTRG.14967.1	ENSSSCG00000009457
MSTRG.14967.1	Sus_scrofa_newGene_4692
MSTRG.14967.1	Sus_scrofa_newGene_1342
MSTRG.14967.1	ENSSSCG00000007940
MSTRG.14967.1	Sus_scrofa_newGene_6582
MSTRG.14967.1	ENSSSCG00000049280
MSTRG.14967.1	ENSSSCG00000051778
MSTRG.14967.1	ENSSSCG00000017294
MSTRG.14967.1	ENSSSCG00000041473
MSTRG.14967.1	ENSSSCG00000039224
MSTRG.14967.1	ENSSSCG00000044716
MSTRG.14967.1	ENSSSCG00000045147
MSTRG.14967.1	ENSSSCG00000017506
MSTRG.14967.1	ENSSSCG00000037318
MSTRG.14967.1	Sus_scrofa_newGene_5779
MSTRG.14967.1	ENSSSCG00000040629
MSTRG.14967.1	ENSSSCG00000011256
MSTRG.14967.1	Sus_scrofa_newGene_732
MSTRG.14967.1	Sus_scrofa_newGene_9532
MSTRG.14967.1	ENSSSCG00000021656
MSTRG.14967.1	Sus_scrofa_newGene_11738
MSTRG.14967.1	ENSSSCG00000016069
MSTRG.14967.1	ENSSSCG00000022324
MSTRG.14967.1	Sus_scrofa_newGene_11220
MSTRG.14967.1	Sus_scrofa_newGene_14052
MSTRG.14967.1	Sus_scrofa_newGene_13086
MSTRG.14967.1	Sus_scrofa_newGene_949
MSTRG.14967.1	ENSSSCG00000011136
MSTRG.14967.1	ENSSSCG00000050177
MSTRG.14967.1	ENSSSCG00000008201
MSTRG.14967.1	ENSSSCG00000002434
MSTRG.14967.1	Sus_scrofa_newGene_13270
MSTRG.14967.1	ENSSSCG00000050777
MSTRG.14967.1	ENSSSCG00000021138
MSTRG.14967.1	ENSSSCG00000044539
MSTRG.14967.1	ENSSSCG00000037204
MSTRG.14967.1	ENSSSCG00000033229
MSTRG.14967.1	ENSSSCG00000042482
MSTRG.14967.1	ENSSSCG00000031426
MSTRG.14967.1	ENSSSCG00000017592
MSTRG.14967.1	ENSSSCG00000039972
MSTRG.14967.1	ENSSSCG00000001942
MSTRG.14967.1	ENSSSCG00000001234
MSTRG.14967.1	Sus_scrofa_newGene_1771
MSTRG.14967.1	ENSSSCG00000016520
MSTRG.14967.1	Sus_scrofa_newGene_7628
MSTRG.14967.1	ENSSSCG00000027669
MSTRG.14967.1	ENSSSCG00000031731
MSTRG.14967.1	ENSSSCG00000007058
MSTRG.14967.1	ENSSSCG00000015714
MSTRG.14967.1	Sus_scrofa_newGene_3095
MSTRG.14967.1	Sus_scrofa_newGene_3090
MSTRG.14967.1	ENSSSCG00000011594
MSTRG.14967.1	ENSSSCG00000011626
MSTRG.14967.1	Sus_scrofa_newGene_6212
MSTRG.14967.1	ENSSSCG00000007789
MSTRG.14967.1	Sus_scrofa_newGene_14455
MSTRG.14967.1	Sus_scrofa_newGene_12204
MSTRG.14967.1	Sus_scrofa_newGene_12208
MSTRG.14967.1	Sus_scrofa_newGene_8833
MSTRG.14967.1	Sus_scrofa_newGene_8781
MSTRG.14967.1	Sus_scrofa_newGene_1203
MSTRG.14967.1	ENSSSCG00000017310
MSTRG.14967.1	Sus_scrofa_newGene_12018
MSTRG.14967.1	ENSSSCG00000017894
MSTRG.14967.1	Sus_scrofa_newGene_935
MSTRG.14967.1	Sus_scrofa_newGene_7908
MSTRG.14967.1	Sus_scrofa_newGene_7903
MSTRG.14967.1	ENSSSCG00000039160
MSTRG.14967.1	ENSSSCG00000030291
MSTRG.14967.1	Sus_scrofa_newGene_3718
MSTRG.14967.1	Sus_scrofa_newGene_10
MSTRG.14967.1	Sus_scrofa_newGene_13910
MSTRG.14967.1	ENSSSCG00000017864
MSTRG.14967.1	ENSSSCG00000015414
MSTRG.14967.1	ENSSSCG00000028122
MSTRG.14967.1	ENSSSCG00000032372
MSTRG.14967.1	ENSSSCG00000001698
MSTRG.14967.1	ENSSSCG00000014127
MSTRG.14967.1	Sus_scrofa_newGene_7193
MSTRG.14967.1	ENSSSCG00000016393
MSTRG.14967.1	Sus_scrofa_newGene_14313
MSTRG.14967.1	ENSSSCG00000050541
MSTRG.14967.1	ENSSSCG00000011918
MSTRG.14967.1	ENSSSCG00000006169
MSTRG.14967.1	Sus_scrofa_newGene_10019
MSTRG.14967.1	Sus_scrofa_newGene_9741
MSTRG.14967.1	Sus_scrofa_newGene_9744
MSTRG.14967.1	ENSSSCG00000038904
MSTRG.14967.1	Sus_scrofa_newGene_5901
MSTRG.14967.1	ENSSSCG00000033816
MSTRG.14967.1	Sus_scrofa_newGene_9261
MSTRG.14967.1	Sus_scrofa_newGene_5365
MSTRG.14967.1	Sus_scrofa_newGene_1717
MSTRG.14967.1	ENSSSCG00000049739
MSTRG.14967.1	ENSSSCG00000028677
MSTRG.14967.1	Sus_scrofa_newGene_3908
MSTRG.14967.1	ENSSSCG00000015961
MSTRG.14967.1	Sus_scrofa_newGene_919
MSTRG.14967.1	ENSSSCG00000031818
MSTRG.14967.1	ENSSSCG00000005487
MSTRG.14967.1	ENSSSCG00000049578
MSTRG.14967.1	ENSSSCG00000029696
MSTRG.14967.1	ENSSSCG00000035716
MSTRG.14967.1	Sus_scrofa_newGene_2918
MSTRG.14967.1	Sus_scrofa_newGene_2911
MSTRG.14967.1	ENSSSCG00000047251
MSTRG.14967.1	Sus_scrofa_newGene_4879
MSTRG.14967.1	ENSSSCG00000035281
MSTRG.14967.1	ENSSSCG00000050454
MSTRG.14967.1	ENSSSCG00000045356
MSTRG.14967.1	ENSSSCG00000008221
MSTRG.14967.1	ENSSSCG00000011359
MSTRG.14967.1	ENSSSCG00000044625
MSTRG.14967.1	Sus_scrofa_newGene_9272
MSTRG.14967.1	Sus_scrofa_newGene_9271
MSTRG.14967.1	Sus_scrofa_newGene_7299
MSTRG.14967.1	Sus_scrofa_newGene_10684
MSTRG.14967.1	ENSSSCG00000034102
MSTRG.14967.1	ENSSSCG00000007350
MSTRG.14967.1	Sus_scrofa_newGene_11835
MSTRG.14967.1	ENSSSCG00000037232
MSTRG.14967.1	ENSSSCG00000045604
MSTRG.14967.1	ENSSSCG00000042614
MSTRG.14967.1	Sus_scrofa_newGene_12844
MSTRG.14967.1	Sus_scrofa_newGene_12845
MSTRG.14967.1	Sus_scrofa_newGene_12846
MSTRG.14967.1	ENSSSCG00000035954
MSTRG.14967.1	ENSSSCG00000042849
MSTRG.14967.1	ENSSSCG00000008560
MSTRG.14967.1	ENSSSCG00000015792
MSTRG.14967.1	Sus_scrofa_newGene_12732
MSTRG.14967.1	ENSSSCG00000047099
MSTRG.14967.1	ENSSSCG00000050967
MSTRG.14967.1	ENSSSCG00000021822
MSTRG.14967.1	ENSSSCG00000012479
MSTRG.14967.1	ENSSSCG00000012676
MSTRG.14967.1	Sus_scrofa_newGene_3772
MSTRG.14967.1	ENSSSCG00000020675
MSTRG.14967.1	Sus_scrofa_newGene_8482
MSTRG.14967.1	Sus_scrofa_newGene_8481
MSTRG.14967.1	Sus_scrofa_newGene_8484
MSTRG.14967.1	ENSSSCG00000040434
MSTRG.14967.1	ENSSSCG00000042147
MSTRG.14967.1	ENSSSCG00000010586
MSTRG.14967.1	Sus_scrofa_newGene_11664
MSTRG.14967.1	ENSSSCG00000042307
MSTRG.14967.1	Sus_scrofa_newGene_11846
MSTRG.14967.1	Sus_scrofa_newGene_7536
MSTRG.14967.1	ENSSSCG00000040215
MSTRG.14967.1	Sus_scrofa_newGene_12915
MSTRG.14967.1	ENSSSCG00000007001
MSTRG.14967.1	ENSSSCG00000006751
MSTRG.14967.1	Sus_scrofa_newGene_5354
MSTRG.14967.1	ENSSSCG00000042135
MSTRG.14967.1	ENSSSCG00000004018
MSTRG.14967.1	ENSSSCG00000047518
MSTRG.14967.1	Sus_scrofa_newGene_13290
MSTRG.14967.1	ENSSSCG00000044786
MSTRG.14967.1	ENSSSCG00000044875
MSTRG.14967.1	ENSSSCG00000014224
MSTRG.14967.1	ENSSSCG00000029393
MSTRG.14967.1	ENSSSCG00000012362
MSTRG.14967.1	Sus_scrofa_newGene_1614
MSTRG.14967.1	ENSSSCG00000006073
MSTRG.14967.1	Sus_scrofa_newGene_3385
MSTRG.14967.1	Sus_scrofa_newGene_3383
MSTRG.14967.1	ENSSSCG00000049173
MSTRG.14967.1	ENSSSCG00000000277
MSTRG.14967.1	ENSSSCG00000002298
MSTRG.14967.1	ENSSSCG00000025532
MSTRG.14967.1	ENSSSCG00000002747
MSTRG.14967.1	Sus_scrofa_newGene_13360
MSTRG.14967.1	Sus_scrofa_newGene_6062
MSTRG.14967.1	ENSSSCG00000006456
MSTRG.14967.1	Sus_scrofa_newGene_3514
MSTRG.25370.2	Sus_scrofa_newGene_1648
MSTRG.25370.2	ENSSSCG00000029234
MSTRG.25370.2	Sus_scrofa_newGene_3213
MSTRG.25370.2	ENSSSCG00000004719
MSTRG.25370.2	ENSSSCG00000037718
MSTRG.25370.2	Sus_scrofa_newGene_11305
MSTRG.25370.2	Sus_scrofa_newGene_13344
MSTRG.25370.2	ENSSSCG00000030660
MSTRG.25370.2	Sus_scrofa_newGene_6529
MSTRG.25370.2	ENSSSCG00000023243
MSTRG.25370.2	Sus_scrofa_newGene_70
MSTRG.25370.2	ENSSSCG00000023266
MSTRG.25370.2	Sus_scrofa_newGene_3456
MSTRG.25370.2	ENSSSCG00000050569
MSTRG.25370.2	ENSSSCG00000005460
MSTRG.25370.2	Sus_scrofa_newGene_10679
MSTRG.25370.2	ENSSSCG00000006571
MSTRG.25370.2	ENSSSCG00000012130
MSTRG.25370.2	ENSSSCG00000007023
MSTRG.25370.2	ENSSSCG00000009388
MSTRG.25370.2	Sus_scrofa_newGene_12903
MSTRG.25370.2	ENSSSCG00000010016
MSTRG.25370.2	ENSSSCG00000043169
MSTRG.25370.2	Sus_scrofa_newGene_1766
MSTRG.25370.2	ENSSSCG00000003859
MSTRG.25370.2	Sus_scrofa_newGene_116
MSTRG.25370.2	ENSSSCG00000039066
MSTRG.25370.2	Sus_scrofa_newGene_66
MSTRG.25370.2	Sus_scrofa_newGene_64
MSTRG.25370.2	ENSSSCG00000007668
MSTRG.25370.2	ENSSSCG00000023324
MSTRG.25370.2	Sus_scrofa_newGene_11845
MSTRG.25370.2	Sus_scrofa_newGene_6573
MSTRG.25370.2	ENSSSCG00000004249
MSTRG.25370.2	ENSSSCG00000014854
MSTRG.25370.2	ENSSSCG00000011650
MSTRG.25370.2	ENSSSCG00000005502
MSTRG.25370.2	Sus_scrofa_newGene_187
MSTRG.25370.2	Sus_scrofa_newGene_12894
MSTRG.25370.2	Sus_scrofa_newGene_6582
MSTRG.25370.2	Sus_scrofa_newGene_13184
MSTRG.25370.2	ENSSSCG00000017506
MSTRG.25370.2	Sus_scrofa_newGene_4791
MSTRG.25370.2	Sus_scrofa_newGene_1284
MSTRG.25370.2	Sus_scrofa_newGene_9532
MSTRG.25370.2	Sus_scrofa_newGene_11220
MSTRG.25370.2	ENSSSCG00000011136
MSTRG.25370.2	ENSSSCG00000020663
MSTRG.25370.2	ENSSSCG00000016095
MSTRG.25370.2	ENSSSCG00000021664
MSTRG.25370.2	ENSSSCG00000007789
MSTRG.25370.2	Sus_scrofa_newGene_12204
MSTRG.25370.2	Sus_scrofa_newGene_12200
MSTRG.25370.2	ENSSSCG00000026960
MSTRG.25370.2	ENSSSCG00000017310
MSTRG.25370.2	ENSSSCG00000012655
MSTRG.25370.2	ENSSSCG00000015414
MSTRG.25370.2	Sus_scrofa_newGene_4788
MSTRG.25370.2	Sus_scrofa_newGene_9747
MSTRG.25370.2	Sus_scrofa_newGene_5901
MSTRG.25370.2	Sus_scrofa_newGene_9261
MSTRG.25370.2	Sus_scrofa_newGene_1717
MSTRG.25370.2	ENSSSCG00000010309
MSTRG.25370.2	ENSSSCG00000046003
MSTRG.25370.2	Sus_scrofa_newGene_2918
MSTRG.25370.2	ENSSSCG00000035281
MSTRG.25370.2	ENSSSCG00000045604
MSTRG.25370.2	Sus_scrofa_newGene_768
MSTRG.25370.2	ENSSSCG00000030467
MSTRG.25370.2	ENSSSCG00000021822
MSTRG.25370.2	ENSSSCG00000040434
MSTRG.25370.2	Sus_scrofa_newGene_4905
MSTRG.25370.2	ENSSSCG00000045560
MSTRG.25370.2	ENSSSCG00000022126
MSTRG.41546.1	ENSSSCG00000025248
MSTRG.41546.1	ENSSSCG00000050992
MSTRG.41546.1	ENSSSCG00000011394
MSTRG.41546.1	Sus_scrofa_newGene_10909
MSTRG.41546.1	ENSSSCG00000023746
MSTRG.41546.1	Sus_scrofa_newGene_7351
MSTRG.41546.1	ENSSSCG00000045756
MSTRG.41546.1	ENSSSCG00000010352
MSTRG.41546.1	ENSSSCG00000047010
MSTRG.41546.1	ENSSSCG00000013402
MSTRG.41546.1	ENSSSCG00000031636
MSTRG.41546.1	Sus_scrofa_newGene_5130
MSTRG.41546.1	ENSSSCG00000040464
MSTRG.41546.1	ENSSSCG00000001414
MSTRG.41546.1	ENSSSCG00000038215
MSTRG.39139.1	Sus_scrofa_newGene_13226
MSTRG.39139.1	Sus_scrofa_newGene_14348
MSTRG.39139.1	Sus_scrofa_newGene_1648
MSTRG.39139.1	Sus_scrofa_newGene_7931
MSTRG.39139.1	Sus_scrofa_newGene_11437
MSTRG.39139.1	ENSSSCG00000043131
MSTRG.39139.1	Sus_scrofa_newGene_5943
MSTRG.39139.1	Sus_scrofa_newGene_5944
MSTRG.39139.1	ENSSSCG00000017834
MSTRG.39139.1	Sus_scrofa_newGene_14189
MSTRG.39139.1	Sus_scrofa_newGene_8021
MSTRG.39139.1	Sus_scrofa_newGene_3213
MSTRG.39139.1	ENSSSCG00000042110
MSTRG.39139.1	ENSSSCG00000021401
MSTRG.39139.1	ENSSSCG00000037951
MSTRG.39139.1	ENSSSCG00000037718
MSTRG.39139.1	ENSSSCG00000000278
MSTRG.39139.1	Sus_scrofa_newGene_9148
MSTRG.39139.1	Sus_scrofa_newGene_14337
MSTRG.39139.1	ENSSSCG00000011028
MSTRG.39139.1	ENSSSCG00000051570
MSTRG.39139.1	Sus_scrofa_newGene_12152
MSTRG.39139.1	Sus_scrofa_newGene_9282
MSTRG.39139.1	Sus_scrofa_newGene_8483
MSTRG.39139.1	Sus_scrofa_newGene_8836
MSTRG.39139.1	Sus_scrofa_newGene_8832
MSTRG.39139.1	Sus_scrofa_newGene_13437
MSTRG.39139.1	ENSSSCG00000011575
MSTRG.39139.1	Sus_scrofa_newGene_12323
MSTRG.39139.1	Sus_scrofa_newGene_13344
MSTRG.39139.1	Sus_scrofa_newGene_2109
MSTRG.39139.1	Sus_scrofa_newGene_3580
MSTRG.39139.1	ENSSSCG00000043716
MSTRG.39139.1	Sus_scrofa_newGene_70
MSTRG.39139.1	Sus_scrofa_newGene_10845
MSTRG.39139.1	Sus_scrofa_newGene_8845
MSTRG.39139.1	Sus_scrofa_newGene_3456
MSTRG.39139.1	Sus_scrofa_newGene_5935
MSTRG.39139.1	ENSSSCG00000001672
MSTRG.39139.1	Sus_scrofa_newGene_2908
MSTRG.39139.1	ENSSSCG00000047173
MSTRG.39139.1	ENSSSCG00000016306
MSTRG.39139.1	Sus_scrofa_newGene_13600
MSTRG.39139.1	ENSSSCG00000008171
MSTRG.39139.1	Sus_scrofa_newGene_4285
MSTRG.39139.1	Sus_scrofa_newGene_1556
MSTRG.39139.1	Sus_scrofa_newGene_1555
MSTRG.39139.1	ENSSSCG00000048231
MSTRG.39139.1	Sus_scrofa_newGene_10679
MSTRG.39139.1	Sus_scrofa_newGene_10678
MSTRG.39139.1	Sus_scrofa_newGene_10677
MSTRG.39139.1	Sus_scrofa_newGene_11066
MSTRG.39139.1	Sus_scrofa_newGene_4674
MSTRG.39139.1	ENSSSCG00000008241
MSTRG.39139.1	Sus_scrofa_newGene_4870
MSTRG.39139.1	Sus_scrofa_newGene_3504
MSTRG.39139.1	ENSSSCG00000022112
MSTRG.39139.1	ENSSSCG00000006571
MSTRG.39139.1	Sus_scrofa_newGene_3133
MSTRG.39139.1	Sus_scrofa_newGene_3130
MSTRG.39139.1	ENSSSCG00000041494
MSTRG.39139.1	Sus_scrofa_newGene_5159
MSTRG.39139.1	ENSSSCG00000010757
MSTRG.39139.1	Sus_scrofa_newGene_12907
MSTRG.39139.1	Sus_scrofa_newGene_12903
MSTRG.39139.1	ENSSSCG00000041764
MSTRG.39139.1	ENSSSCG00000040419
MSTRG.39139.1	ENSSSCG00000042766
MSTRG.39139.1	ENSSSCG00000044403
MSTRG.39139.1	Sus_scrofa_newGene_3565
MSTRG.39139.1	Sus_scrofa_newGene_13018
MSTRG.39139.1	Sus_scrofa_newGene_3563
MSTRG.39139.1	Sus_scrofa_newGene_2770
MSTRG.39139.1	ENSSSCG00000002523
MSTRG.39139.1	ENSSSCG00000014038
MSTRG.39139.1	Sus_scrofa_newGene_1766
MSTRG.39139.1	ENSSSCG00000048546
MSTRG.39139.1	ENSSSCG00000016538
MSTRG.39139.1	Sus_scrofa_newGene_6803
MSTRG.39139.1	Sus_scrofa_newGene_7176
MSTRG.39139.1	ENSSSCG00000032196
MSTRG.39139.1	Sus_scrofa_newGene_8967
MSTRG.39139.1	Sus_scrofa_newGene_12199
MSTRG.39139.1	ENSSSCG00000020710
MSTRG.39139.1	ENSSSCG00000014832
MSTRG.39139.1	Sus_scrofa_newGene_7011
MSTRG.39139.1	Sus_scrofa_newGene_12194
MSTRG.39139.1	Sus_scrofa_newGene_3824
MSTRG.39139.1	ENSSSCG00000031707
MSTRG.39139.1	ENSSSCG00000002935
MSTRG.39139.1	ENSSSCG00000044215
MSTRG.39139.1	Sus_scrofa_newGene_3084
MSTRG.39139.1	ENSSSCG00000008488
MSTRG.39139.1	Sus_scrofa_newGene_3570
MSTRG.39139.1	ENSSSCG00000033533
MSTRG.39139.1	ENSSSCG00000007252
MSTRG.39139.1	ENSSSCG00000041978
MSTRG.39139.1	Sus_scrofa_newGene_1548
MSTRG.39139.1	ENSSSCG00000002965
MSTRG.39139.1	ENSSSCG00000039066
MSTRG.39139.1	ENSSSCG00000047052
MSTRG.39139.1	Sus_scrofa_newGene_8468
MSTRG.39139.1	Sus_scrofa_newGene_5361
MSTRG.39139.1	ENSSSCG00000012376
MSTRG.39139.1	ENSSSCG00000013397
MSTRG.39139.1	ENSSSCG00000013020
MSTRG.39139.1	Sus_scrofa_newGene_68
MSTRG.39139.1	Sus_scrofa_newGene_10588
MSTRG.39139.1	ENSSSCG00000043974
MSTRG.39139.1	ENSSSCG00000023324
MSTRG.39139.1	Sus_scrofa_newGene_11841
MSTRG.39139.1	Sus_scrofa_newGene_11845
MSTRG.39139.1	Sus_scrofa_newGene_11848
MSTRG.39139.1	ENSSSCG00000039475
MSTRG.39139.1	ENSSSCG00000006463
MSTRG.39139.1	Sus_scrofa_newGene_6576
MSTRG.39139.1	Sus_scrofa_newGene_6573
MSTRG.39139.1	ENSSSCG00000027725
MSTRG.39139.1	Sus_scrofa_newGene_6251
MSTRG.39139.1	Sus_scrofa_newGene_14103
MSTRG.39139.1	Sus_scrofa_newGene_4864
MSTRG.39139.1	Sus_scrofa_newGene_4861
MSTRG.39139.1	Sus_scrofa_newGene_10629
MSTRG.39139.1	ENSSSCG00000026924
MSTRG.39139.1	ENSSSCG00000047860
MSTRG.39139.1	Sus_scrofa_newGene_9035
MSTRG.39139.1	ENSSSCG00000045705
MSTRG.39139.1	Sus_scrofa_newGene_396
MSTRG.39139.1	Sus_scrofa_newGene_10514
MSTRG.39139.1	ENSSSCG00000047552
MSTRG.39139.1	Sus_scrofa_newGene_3107
MSTRG.39139.1	ENSSSCG00000034090
MSTRG.39139.1	ENSSSCG00000007284
MSTRG.39139.1	ENSSSCG00000041585
MSTRG.39139.1	ENSSSCG00000039171
MSTRG.39139.1	Sus_scrofa_newGene_2981
MSTRG.39139.1	ENSSSCG00000046747
MSTRG.39139.1	ENSSSCG00000046740
MSTRG.39139.1	Sus_scrofa_newGene_2858
MSTRG.39139.1	ENSSSCG00000014854
MSTRG.39139.1	Sus_scrofa_newGene_5649
MSTRG.39139.1	Sus_scrofa_newGene_5398
MSTRG.39139.1	Sus_scrofa_newGene_9437
MSTRG.39139.1	Sus_scrofa_newGene_13856
MSTRG.39139.1	Sus_scrofa_newGene_9876
MSTRG.39139.1	Sus_scrofa_newGene_6980
MSTRG.39139.1	ENSSSCG00000049027
MSTRG.39139.1	Sus_scrofa_newGene_272
MSTRG.39139.1	Sus_scrofa_newGene_10680
MSTRG.39139.1	ENSSSCG00000024687
MSTRG.39139.1	ENSSSCG00000041213
MSTRG.39139.1	Sus_scrofa_newGene_3708
MSTRG.39139.1	ENSSSCG00000045892
MSTRG.39139.1	Sus_scrofa_newGene_187
MSTRG.39139.1	Sus_scrofa_newGene_183
MSTRG.39139.1	ENSSSCG00000001595
MSTRG.39139.1	ENSSSCG00000009457
MSTRG.39139.1	ENSSSCG00000007940
MSTRG.39139.1	Sus_scrofa_newGene_6582
MSTRG.39139.1	ENSSSCG00000051778
MSTRG.39139.1	ENSSSCG00000017294
MSTRG.39139.1	ENSSSCG00000000693
MSTRG.39139.1	ENSSSCG00000017506
MSTRG.39139.1	ENSSSCG00000011256
MSTRG.39139.1	Sus_scrofa_newGene_732
MSTRG.39139.1	Sus_scrofa_newGene_9530
MSTRG.39139.1	Sus_scrofa_newGene_9532
MSTRG.39139.1	ENSSSCG00000021656
MSTRG.39139.1	Sus_scrofa_newGene_1250
MSTRG.39139.1	Sus_scrofa_newGene_949
MSTRG.39139.1	ENSSSCG00000002434
MSTRG.39139.1	ENSSSCG00000011330
MSTRG.39139.1	ENSSSCG00000050777
MSTRG.39139.1	ENSSSCG00000033229
MSTRG.39139.1	ENSSSCG00000011040
MSTRG.39139.1	ENSSSCG00000039972
MSTRG.39139.1	ENSSSCG00000001234
MSTRG.39139.1	Sus_scrofa_newGene_1771
MSTRG.39139.1	Sus_scrofa_newGene_1806
MSTRG.39139.1	Sus_scrofa_newGene_11090
MSTRG.39139.1	Sus_scrofa_newGene_3286
MSTRG.39139.1	ENSSSCG00000027669
MSTRG.39139.1	ENSSSCG00000031731
MSTRG.39139.1	Sus_scrofa_newGene_3095
MSTRG.39139.1	Sus_scrofa_newGene_3090
MSTRG.39139.1	ENSSSCG00000011626
MSTRG.39139.1	Sus_scrofa_newGene_10560
MSTRG.39139.1	Sus_scrofa_newGene_2445
MSTRG.39139.1	ENSSSCG00000007789
MSTRG.39139.1	ENSSSCG00000007782
MSTRG.39139.1	Sus_scrofa_newGene_14455
MSTRG.39139.1	Sus_scrofa_newGene_12204
MSTRG.39139.1	Sus_scrofa_newGene_12208
MSTRG.39139.1	Sus_scrofa_newGene_13051
MSTRG.39139.1	Sus_scrofa_newGene_1203
MSTRG.39139.1	Sus_scrofa_newGene_12018
MSTRG.39139.1	Sus_scrofa_newGene_7599
MSTRG.39139.1	Sus_scrofa_newGene_935
MSTRG.39139.1	ENSSSCG00000049961
MSTRG.39139.1	ENSSSCG00000037746
MSTRG.39139.1	Sus_scrofa_newGene_7908
MSTRG.39139.1	Sus_scrofa_newGene_3718
MSTRG.39139.1	ENSSSCG00000051093
MSTRG.39139.1	ENSSSCG00000017864
MSTRG.39139.1	ENSSSCG00000045151
MSTRG.39139.1	ENSSSCG00000040697
MSTRG.39139.1	ENSSSCG00000014127
MSTRG.39139.1	Sus_scrofa_newGene_9163
MSTRG.39139.1	ENSSSCG00000016393
MSTRG.39139.1	ENSSSCG00000043289
MSTRG.39139.1	Sus_scrofa_newGene_2977
MSTRG.39139.1	ENSSSCG00000006169
MSTRG.39139.1	Sus_scrofa_newGene_9747
MSTRG.39139.1	Sus_scrofa_newGene_9744
MSTRG.39139.1	Sus_scrofa_newGene_5901
MSTRG.39139.1	ENSSSCG00000033816
MSTRG.39139.1	ENSSSCG00000050786
MSTRG.39139.1	Sus_scrofa_newGene_1471
MSTRG.39139.1	Sus_scrofa_newGene_10227
MSTRG.39139.1	Sus_scrofa_newGene_12487
MSTRG.39139.1	ENSSSCG00000028677
MSTRG.39139.1	Sus_scrofa_newGene_3908
MSTRG.39139.1	ENSSSCG00000051254
MSTRG.39139.1	ENSSSCG00000005487
MSTRG.39139.1	ENSSSCG00000049578
MSTRG.39139.1	Sus_scrofa_newGene_2918
MSTRG.39139.1	ENSSSCG00000047251
MSTRG.39139.1	Sus_scrofa_newGene_3067
MSTRG.39139.1	ENSSSCG00000045356
MSTRG.39139.1	ENSSSCG00000014284
MSTRG.39139.1	ENSSSCG00000046706
MSTRG.39139.1	Sus_scrofa_newGene_7294
MSTRG.39139.1	Sus_scrofa_newGene_10684
MSTRG.39139.1	Sus_scrofa_newGene_10317
MSTRG.39139.1	Sus_scrofa_newGene_8173
MSTRG.39139.1	ENSSSCG00000033340
MSTRG.39139.1	ENSSSCG00000045604
MSTRG.39139.1	ENSSSCG00000042614
MSTRG.39139.1	Sus_scrofa_newGene_12844
MSTRG.39139.1	Sus_scrofa_newGene_12845
MSTRG.39139.1	Sus_scrofa_newGene_12846
MSTRG.39139.1	ENSSSCG00000032334
MSTRG.39139.1	Sus_scrofa_newGene_8033
MSTRG.39139.1	Sus_scrofa_newGene_12107
MSTRG.39139.1	ENSSSCG00000042849
MSTRG.39139.1	ENSSSCG00000050967
MSTRG.39139.1	ENSSSCG00000021822
MSTRG.39139.1	Sus_scrofa_newGene_11016
MSTRG.39139.1	Sus_scrofa_newGene_1193
MSTRG.39139.1	Sus_scrofa_newGene_3772
MSTRG.39139.1	ENSSSCG00000045229
MSTRG.39139.1	ENSSSCG00000002895
MSTRG.39139.1	Sus_scrofa_newGene_8482
MSTRG.39139.1	Sus_scrofa_newGene_8480
MSTRG.39139.1	Sus_scrofa_newGene_8481
MSTRG.39139.1	ENSSSCG00000042147
MSTRG.39139.1	ENSSSCG00000012354
MSTRG.39139.1	ENSSSCG00000001720
MSTRG.39139.1	Sus_scrofa_newGene_7536
MSTRG.39139.1	ENSSSCG00000040215
MSTRG.39139.1	Sus_scrofa_newGene_12915
MSTRG.39139.1	Sus_scrofa_newGene_5689
MSTRG.39139.1	ENSSSCG00000049746
MSTRG.39139.1	Sus_scrofa_newGene_11287
MSTRG.39139.1	ENSSSCG00000014222
MSTRG.39139.1	ENSSSCG00000006073
MSTRG.39139.1	Sus_scrofa_newGene_3385
MSTRG.39139.1	Sus_scrofa_newGene_3383
MSTRG.39139.1	ENSSSCG00000000277
MSTRG.39139.1	ENSSSCG00000009807
MSTRG.39139.1	ENSSSCG00000025532
MSTRG.39139.1	Sus_scrofa_newGene_13360
MSTRG.39139.1	Sus_scrofa_newGene_6062
MSTRG.39139.1	Sus_scrofa_newGene_9565
MSTRG.39139.1	ENSSSCG00000045560
MSTRG.39139.1	Sus_scrofa_newGene_3514
MSTRG.13670.1	ENSSSCG00000021310
MSTRG.13670.1	ENSSSCG00000008339
MSTRG.13670.1	ENSSSCG00000001070
MSTRG.13670.1	ENSSSCG00000001824
MSTRG.13670.1	ENSSSCG00000006872
MSTRG.26975.1	Sus_scrofa_newGene_5951
MSTRG.26975.1	ENSSSCG00000035929
MSTRG.26975.1	ENSSSCG00000004402
MSTRG.26975.1	ENSSSCG00000014084
MSTRG.26975.1	ENSSSCG00000040403
MSTRG.26975.1	ENSSSCG00000039077
MSTRG.26975.1	ENSSSCG00000011859
MSTRG.26975.1	ENSSSCG00000030680
MSTRG.26975.1	ENSSSCG00000037432
MSTRG.26975.1	ENSSSCG00000039575
MSTRG.26975.1	ENSSSCG00000027189
MSTRG.26975.1	ENSSSCG00000033539
MSTRG.26975.1	Sus_scrofa_newGene_8846
MSTRG.26975.1	Sus_scrofa_newGene_5055
MSTRG.26975.1	ENSSSCG00000036029
MSTRG.26975.1	Sus_scrofa_newGene_547
MSTRG.26975.1	Sus_scrofa_newGene_12593
MSTRG.26975.1	ENSSSCG00000037592
MSTRG.15918.1	ENSSSCG00000008675
MSTRG.15918.1	ENSSSCG00000000849
MSTRG.15918.1	ENSSSCG00000026520
MSTRG.15918.1	ENSSSCG00000032369
MSTRG.15918.1	ENSSSCG00000003867
MSTRG.15918.1	ENSSSCG00000025943
MSTRG.15918.1	ENSSSCG00000000038
MSTRG.15918.1	ENSSSCG00000028908
MSTRG.15918.1	ENSSSCG00000031769
MSTRG.15918.1	ENSSSCG00000010948
MSTRG.15918.1	ENSSSCG00000035983
MSTRG.15918.1	ENSSSCG00000002452
MSTRG.15918.1	ENSSSCG00000005055
MSTRG.15918.1	ENSSSCG00000027922
MSTRG.15918.1	ENSSSCG00000032341
MSTRG.15918.1	ENSSSCG00000038348
MSTRG.15918.1	ENSSSCG00000004203
MSTRG.15918.1	ENSSSCG00000001810
MSTRG.15918.1	ENSSSCG00000009652
MSTRG.15918.1	ENSSSCG00000015491
MSTRG.15918.1	ENSSSCG00000011453
MSTRG.15918.1	ENSSSCG00000032768
MSTRG.15918.1	ENSSSCG00000004058
MSTRG.15918.1	ENSSSCG00000028210
MSTRG.15918.1	ENSSSCG00000038677
MSTRG.15918.1	ENSSSCG00000006219
MSTRG.15918.1	ENSSSCG00000022080
MSTRG.15918.1	ENSSSCG00000004232
MSTRG.15918.1	ENSSSCG00000003154
MSTRG.23249.4	Sus_scrofa_newGene_7744
MSTRG.23249.4	ENSSSCG00000047733
MSTRG.23249.4	ENSSSCG00000039212
MSTRG.23249.4	ENSSSCG00000043585
MSTRG.23249.4	Sus_scrofa_newGene_12851
MSTRG.23249.4	ENSSSCG00000003284
MSTRG.23249.4	ENSSSCG00000032373
MSTRG.23249.4	ENSSSCG00000022759
MSTRG.23249.4	ENSSSCG00000004213
MSTRG.23249.4	ENSSSCG00000050140
MSTRG.23249.4	ENSSSCG00000047030
MSTRG.23249.4	ENSSSCG00000024977
MSTRG.23249.4	Sus_scrofa_newGene_12389
MSTRG.23249.4	ENSSSCG00000049943
MSTRG.23249.4	ENSSSCG00000041209
MSTRG.23249.4	ENSSSCG00000006875
MSTRG.23249.4	ENSSSCG00000040130
MSTRG.23249.4	ENSSSCG00000035401
MSTRG.23249.4	ENSSSCG00000048592
MSTRG.23249.4	ENSSSCG00000031634
MSTRG.23249.4	ENSSSCG00000017285
MSTRG.23249.4	Sus_scrofa_newGene_13421
MSTRG.23249.4	ENSSSCG00000048273
MSTRG.23249.4	ENSSSCG00000033990
MSTRG.23249.4	ENSSSCG00000029419
MSTRG.23249.4	ENSSSCG00000037359
MSTRG.23249.4	ENSSSCG00000050652
MSTRG.23249.4	ENSSSCG00000004829
MSTRG.23249.4	ENSSSCG00000039073
MSTRG.23249.4	ENSSSCG00000005562
MSTRG.23249.4	ENSSSCG00000031306
MSTRG.23249.4	ENSSSCG00000046333
MSTRG.23249.4	Sus_scrofa_newGene_902
MSTRG.23249.4	ENSSSCG00000040026
MSTRG.23249.4	ENSSSCG00000016639
MSTRG.23249.4	ENSSSCG00000049914
MSTRG.23249.4	ENSSSCG00000006021
MSTRG.23249.4	ENSSSCG00000041314
MSTRG.23249.4	ENSSSCG00000035738
MSTRG.23249.4	ENSSSCG00000011456
MSTRG.23249.4	ENSSSCG00000017207
MSTRG.23249.4	Sus_scrofa_newGene_7258
MSTRG.23249.4	ENSSSCG00000034604
MSTRG.23249.4	Sus_scrofa_newGene_9705
MSTRG.23249.4	ENSSSCG00000037471
MSTRG.23249.4	ENSSSCG00000011596
MSTRG.23249.4	ENSSSCG00000037368
MSTRG.23249.4	ENSSSCG00000002270
MSTRG.23249.4	ENSSSCG00000037526
MSTRG.23249.4	ENSSSCG00000004151
MSTRG.23249.4	ENSSSCG00000044269
MSTRG.23249.4	ENSSSCG00000008976
MSTRG.23249.4	Sus_scrofa_newGene_10280
MSTRG.23249.4	ENSSSCG00000000983
MSTRG.23249.4	ENSSSCG00000045257
MSTRG.23249.4	ENSSSCG00000047907
MSTRG.23249.4	ENSSSCG00000050642
MSTRG.23249.4	ENSSSCG00000036910
MSTRG.23249.4	ENSSSCG00000047797
MSTRG.23249.4	ENSSSCG00000045500
MSTRG.23249.4	ENSSSCG00000032669
MSTRG.23249.4	ENSSSCG00000044671
MSTRG.23249.4	ENSSSCG00000012251
MSTRG.11540.1	ENSSSCG00000040465
MSTRG.11540.1	ENSSSCG00000003524
MSTRG.11540.1	Sus_scrofa_newGene_11194
MSTRG.11540.1	ENSSSCG00000004891
MSTRG.11540.1	ENSSSCG00000006400
MSTRG.11540.1	ENSSSCG00000021591
MSTRG.11540.1	ENSSSCG00000047384
MSTRG.11540.1	ENSSSCG00000013510
MSTRG.11540.1	ENSSSCG00000013890
MSTRG.11540.1	ENSSSCG00000023706
MSTRG.11540.1	ENSSSCG00000000974
MSTRG.11540.1	ENSSSCG00000033453
MSTRG.11540.1	ENSSSCG00000005727
MSTRG.11540.1	ENSSSCG00000003763
MSTRG.11540.1	ENSSSCG00000012633
MSTRG.11540.1	ENSSSCG00000003187
MSTRG.11540.1	ENSSSCG00000001858
MSTRG.11540.1	ENSSSCG00000007914
MSTRG.11540.1	ENSSSCG00000021222
MSTRG.11540.1	ENSSSCG00000017705
MSTRG.11540.1	ENSSSCG00000042961
MSTRG.11540.1	Sus_scrofa_newGene_4886
MSTRG.11540.1	ENSSSCG00000004374
MSTRG.11540.1	ENSSSCG00000013045
MSTRG.11540.1	ENSSSCG00000013040
MSTRG.11540.1	ENSSSCG00000014132
MSTRG.11540.1	ENSSSCG00000008648
MSTRG.11540.1	ENSSSCG00000022679
MSTRG.11540.1	Sus_scrofa_newGene_1300
MSTRG.11540.1	ENSSSCG00000023263
MSTRG.11540.1	ENSSSCG00000003108
MSTRG.11540.1	ENSSSCG00000015549
MSTRG.11540.1	ENSSSCG00000029761
MSTRG.11540.1	ENSSSCG00000017637
MSTRG.11540.1	ENSSSCG00000025846
MSTRG.11540.1	ENSSSCG00000017176
MSTRG.11540.1	ENSSSCG00000038251
MSTRG.11540.1	ENSSSCG00000015821
MSTRG.11540.1	ENSSSCG00000036544
MSTRG.11540.1	ENSSSCG00000034943
MSTRG.11540.1	ENSSSCG00000010011
MSTRG.11540.1	ENSSSCG00000020780
MSTRG.11540.1	ENSSSCG00000013937
MSTRG.11540.1	ENSSSCG00000013645
MSTRG.11540.1	ENSSSCG00000003390
MSTRG.11540.1	ENSSSCG00000026793
MSTRG.11540.1	ENSSSCG00000035634
MSTRG.11540.1	ENSSSCG00000006858
MSTRG.11540.1	ENSSSCG00000035376
MSTRG.11540.1	ENSSSCG00000038905
MSTRG.11540.1	ENSSSCG00000008923
MSTRG.11540.1	ENSSSCG00000041289
MSTRG.11540.1	Sus_scrofa_newGene_7144
MSTRG.11540.1	ENSSSCG00000048651
MSTRG.11540.1	ENSSSCG00000029370
MSTRG.11540.1	ENSSSCG00000010779
MSTRG.11540.1	ENSSSCG00000012969
MSTRG.11540.1	ENSSSCG00000028671
MSTRG.11540.1	ENSSSCG00000037572
MSTRG.11540.1	ENSSSCG00000032067
MSTRG.11540.1	ENSSSCG00000025086
MSTRG.11540.1	ENSSSCG00000009517
MSTRG.11540.1	ENSSSCG00000008397
MSTRG.11540.1	ENSSSCG00000038706
MSTRG.11540.1	ENSSSCG00000008980
MSTRG.11540.1	ENSSSCG00000040682
MSTRG.11540.1	ENSSSCG00000002831
MSTRG.11540.1	ENSSSCG00000002830
MSTRG.11540.1	ENSSSCG00000048852
MSTRG.11540.1	ENSSSCG00000017720
MSTRG.11540.1	Sus_scrofa_newGene_13777
MSTRG.11540.1	ENSSSCG00000039869
MSTRG.11540.1	ENSSSCG00000001096
MSTRG.11540.1	ENSSSCG00000014092
MSTRG.11540.1	ENSSSCG00000038877
MSTRG.11540.1	ENSSSCG00000006175
MSTRG.11540.1	ENSSSCG00000006455
MSTRG.11540.1	ENSSSCG00000038329
MSTRG.11540.1	ENSSSCG00000002730
MSTRG.11540.1	ENSSSCG00000001422
MSTRG.11540.1	ENSSSCG00000000774
MSTRG.11540.1	ENSSSCG00000028711
MSTRG.11540.1	ENSSSCG00000017758
MSTRG.11540.1	ENSSSCG00000037504
MSTRG.11540.1	ENSSSCG00000023374
MSTRG.11540.1	ENSSSCG00000038553
MSTRG.11540.1	ENSSSCG00000001453
MSTRG.11540.1	ENSSSCG00000001457
MSTRG.11540.1	ENSSSCG00000001455
MSTRG.11540.1	ENSSSCG00000030548
MSTRG.11540.1	ENSSSCG00000038711
MSTRG.11540.1	ENSSSCG00000013551
MSTRG.11540.1	ENSSSCG00000017754
MSTRG.11540.1	Sus_scrofa_newGene_8015
MSTRG.11540.1	Sus_scrofa_newGene_8014
MSTRG.11540.1	ENSSSCG00000033920
MSTRG.11540.1	ENSSSCG00000045175
MSTRG.11540.1	Sus_scrofa_newGene_7789
MSTRG.11540.1	ENSSSCG00000007391
MSTRG.11540.1	ENSSSCG00000007226
MSTRG.11540.1	ENSSSCG00000009240
MSTRG.11540.1	ENSSSCG00000036317
MSTRG.11540.1	ENSSSCG00000006064
MSTRG.11540.1	ENSSSCG00000009385
MSTRG.11540.1	ENSSSCG00000029414
MSTRG.11540.1	ENSSSCG00000023032
MSTRG.11540.1	ENSSSCG00000039961
MSTRG.11540.1	ENSSSCG00000015249
MSTRG.11540.1	ENSSSCG00000032436
MSTRG.11540.1	ENSSSCG00000032381
MSTRG.11540.1	ENSSSCG00000048063
MSTRG.11540.1	ENSSSCG00000007982
MSTRG.11540.1	ENSSSCG00000038489
MSTRG.11540.1	ENSSSCG00000028944
MSTRG.11540.1	Sus_scrofa_newGene_7171
MSTRG.11540.1	ENSSSCG00000012837
MSTRG.11540.1	ENSSSCG00000017934
MSTRG.11540.1	ENSSSCG00000007146
MSTRG.11540.1	ENSSSCG00000024344
MSTRG.11540.1	ENSSSCG00000023759
MSTRG.11540.1	Sus_scrofa_newGene_13107
MSTRG.11540.1	ENSSSCG00000005646
MSTRG.11540.1	ENSSSCG00000017524
MSTRG.11540.1	ENSSSCG00000002002
MSTRG.11540.1	ENSSSCG00000010057
MSTRG.11540.1	ENSSSCG00000032777
MSTRG.11540.1	ENSSSCG00000000136
MSTRG.11540.1	ENSSSCG00000000137
MSTRG.11540.1	ENSSSCG00000027988
MSTRG.11540.1	ENSSSCG00000034570
MSTRG.11540.1	ENSSSCG00000008913
MSTRG.11540.1	ENSSSCG00000033860
MSTRG.11540.1	ENSSSCG00000012879
MSTRG.11540.1	ENSSSCG00000034970
MSTRG.11540.1	ENSSSCG00000042270
MSTRG.11540.1	ENSSSCG00000000623
MSTRG.11540.1	ENSSSCG00000004658
MSTRG.11540.1	ENSSSCG00000006777
MSTRG.11540.1	ENSSSCG00000033262
MSTRG.11540.1	ENSSSCG00000022701
MSTRG.11540.1	ENSSSCG00000029130
MSTRG.11540.1	ENSSSCG00000012019
MSTRG.11540.1	ENSSSCG00000017087
MSTRG.11540.1	ENSSSCG00000026951
MSTRG.11540.1	ENSSSCG00000013415
MSTRG.11540.1	ENSSSCG00000013417
MSTRG.11540.1	ENSSSCG00000035064
MSTRG.11540.1	ENSSSCG00000040678
MSTRG.11540.1	ENSSSCG00000006862
MSTRG.11540.1	ENSSSCG00000038283
MSTRG.11540.1	ENSSSCG00000030446
[truncated: 25,105 more rows]

## Sheet: DE miRNA target gene
miRNA	PTGs		type	number
ssc-miR-190b	ENSSSCG00000015401		novel_miR_100	1585
ssc-miR-190b	ENSSSCG00000016882		novel_miR_118	615
ssc-miR-194a-5p	ENSSSCG00000016608		novel_miR_126	1136
ssc-miR-194a-5p	ENSSSCG00000050958		novel_miR_278	1118
ssc-miR-194a-5p	ENSSSCG00000036954		novel_miR_398	1388
ssc-miR-194a-5p	ENSSSCG00000012713		novel_miR_434	57
novel_miR_100	Sus_scrofa_newGene_14459		novel_miR_447	4
novel_miR_100	ENSSSCG00000008633		novel_miR_45	96
novel_miR_100	ENSSSCG00000002433		novel_miR_476	1013
novel_miR_100	ENSSSCG00000010703		novel_miR_489	66
novel_miR_100	ENSSSCG00000004901		novel_miR_511	142
novel_miR_100	ENSSSCG00000015933		novel_miR_551	7
novel_miR_100	ENSSSCG00000015435		novel_miR_7	1542
novel_miR_100	ENSSSCG00000034569		ssc-miR-190b	2
novel_miR_100	Sus_scrofa_newGene_6582		ssc-miR-194a-5p	4
novel_miR_100	ENSSSCG00000024610		总计	8775
novel_miR_100	ENSSSCG00000032043
novel_miR_100	ENSSSCG00000013895
novel_miR_100	ENSSSCG00000017172
novel_miR_100	ENSSSCG00000015386
novel_miR_100	Sus_scrofa_newGene_11846
novel_miR_100	Sus_scrofa_newGene_11719
novel_miR_100	Sus_scrofa_newGene_13729
novel_miR_100	Sus_scrofa_newGene_6401
novel_miR_100	ENSSSCG00000036527
novel_miR_100	ENSSSCG00000040643
novel_miR_100	Sus_scrofa_newGene_4496
novel_miR_100	Sus_scrofa_newGene_6304
novel_miR_100	Sus_scrofa_newGene_12826
novel_miR_100	ENSSSCG00000012589
novel_miR_100	Sus_scrofa_newGene_13226
novel_miR_100	ENSSSCG00000010203
novel_miR_100	ENSSSCG00000028699
novel_miR_100	ENSSSCG00000004736
novel_miR_100	Sus_scrofa_newGene_10966
novel_miR_100	Sus_scrofa_newGene_6813
novel_miR_100	ENSSSCG00000025116
novel_miR_100	Sus_scrofa_newGene_1747
novel_miR_100	ENSSSCG00000004252
novel_miR_100	ENSSSCG00000011018
novel_miR_100	ENSSSCG00000033340
novel_miR_100	ENSSSCG00000023482
novel_miR_100	Sus_scrofa_newGene_11302
novel_miR_100	ENSSSCG00000014411
novel_miR_100	ENSSSCG00000044138
novel_miR_100	Sus_scrofa_newGene_3872
novel_miR_100	ENSSSCG00000008969
novel_miR_100	ENSSSCG00000013499
novel_miR_100	Sus_scrofa_newGene_6546
novel_miR_100	ENSSSCG00000005125
novel_miR_100	ENSSSCG00000011495
novel_miR_100	ENSSSCG00000032612
novel_miR_100	ENSSSCG00000034964
novel_miR_100	ENSSSCG00000002442
novel_miR_100	ENSSSCG00000000580
novel_miR_100	ENSSSCG00000021383
novel_miR_100	ENSSSCG00000001090
novel_miR_100	ENSSSCG00000040838
novel_miR_100	Sus_scrofa_newGene_6801
novel_miR_100	ENSSSCG00000047997
novel_miR_100	ENSSSCG00000015091
novel_miR_100	ENSSSCG00000011442
novel_miR_100	ENSSSCG00000010083
novel_miR_100	Sus_scrofa_newGene_7980
novel_miR_100	ENSSSCG00000029516
novel_miR_100	Sus_scrofa_newGene_13324
novel_miR_100	Sus_scrofa_newGene_2845
novel_miR_100	ENSSSCG00000036280
novel_miR_100	ENSSSCG00000014880
novel_miR_100	ENSSSCG00000017214
novel_miR_100	ENSSSCG00000016970
novel_miR_100	ENSSSCG00000017555
novel_miR_100	ENSSSCG00000036639
novel_miR_100	ENSSSCG00000009854
novel_miR_100	ENSSSCG00000050305
novel_miR_100	ENSSSCG00000030827
novel_miR_100	ENSSSCG00000001698
novel_miR_100	Sus_scrofa_newGene_10677
novel_miR_100	Sus_scrofa_newGene_3715
novel_miR_100	Sus_scrofa_newGene_8836
novel_miR_100	Sus_scrofa_newGene_4466
novel_miR_100	ENSSSCG00000025109
novel_miR_100	Sus_scrofa_newGene_11066
novel_miR_100	ENSSSCG00000032581
novel_miR_100	Sus_scrofa_newGene_11998
novel_miR_100	Sus_scrofa_newGene_306
novel_miR_100	Sus_scrofa_newGene_66
novel_miR_100	ENSSSCG00000010896
novel_miR_100	ENSSSCG00000046706
novel_miR_100	ENSSSCG00000034625
novel_miR_100	ENSSSCG00000016272
novel_miR_100	Sus_scrofa_newGene_8175
novel_miR_100	ENSSSCG00000028691
novel_miR_100	ENSSSCG00000020657
novel_miR_100	ENSSSCG00000050716
novel_miR_100	Sus_scrofa_newGene_4487
novel_miR_100	ENSSSCG00000032443
novel_miR_100	ENSSSCG00000003088
novel_miR_100	ENSSSCG00000013594
novel_miR_100	ENSSSCG00000043916
novel_miR_100	ENSSSCG00000046002
novel_miR_100	ENSSSCG00000049544
novel_miR_100	ENSSSCG00000011550
novel_miR_100	ENSSSCG00000002755
novel_miR_100	ENSSSCG00000015082
novel_miR_100	Sus_scrofa_newGene_9797
novel_miR_100	ENSSSCG00000015569
novel_miR_100	Sus_scrofa_newGene_8833
novel_miR_100	Sus_scrofa_newGene_9209
novel_miR_100	ENSSSCG00000038222
novel_miR_100	ENSSSCG00000041016
novel_miR_100	ENSSSCG00000042941
novel_miR_100	Sus_scrofa_newGene_1126
novel_miR_100	ENSSSCG00000006504
novel_miR_100	Sus_scrofa_newGene_1861
novel_miR_100	ENSSSCG00000049113
novel_miR_100	ENSSSCG00000000856
novel_miR_100	ENSSSCG00000012018
novel_miR_100	ENSSSCG00000045237
novel_miR_100	Sus_scrofa_newGene_4674
novel_miR_100	Sus_scrofa_newGene_2784
novel_miR_100	ENSSSCG00000013889
novel_miR_100	ENSSSCG00000015540
novel_miR_100	ENSSSCG00000023483
novel_miR_100	ENSSSCG00000015549
novel_miR_100	ENSSSCG00000003583
novel_miR_100	ENSSSCG00000007954
novel_miR_100	Sus_scrofa_newGene_466
novel_miR_100	ENSSSCG00000038619
novel_miR_100	ENSSSCG00000009184
novel_miR_100	Sus_scrofa_newGene_13051
novel_miR_100	ENSSSCG00000002697
novel_miR_100	ENSSSCG00000049795
novel_miR_100	ENSSSCG00000011538
novel_miR_100	ENSSSCG00000014170
novel_miR_100	ENSSSCG00000001950
novel_miR_100	ENSSSCG00000046948
novel_miR_100	ENSSSCG00000033602
novel_miR_100	ENSSSCG00000010240
novel_miR_100	ENSSSCG00000039473
novel_miR_100	Sus_scrofa_newGene_3446
novel_miR_100	ENSSSCG00000034153
novel_miR_100	ENSSSCG00000009667
novel_miR_100	ENSSSCG00000017834
novel_miR_100	ENSSSCG00000048635
novel_miR_100	ENSSSCG00000044703
novel_miR_100	ENSSSCG00000043716
novel_miR_100	ENSSSCG00000012970
novel_miR_100	ENSSSCG00000007521
novel_miR_100	ENSSSCG00000017566
novel_miR_100	Sus_scrofa_newGene_8300
novel_miR_100	Sus_scrofa_newGene_12982
novel_miR_100	ENSSSCG00000014406
novel_miR_100	ENSSSCG00000000770
novel_miR_100	Sus_scrofa_newGene_11358
novel_miR_100	ENSSSCG00000025876
novel_miR_100	ENSSSCG00000039240
novel_miR_100	ENSSSCG00000008400
novel_miR_100	ENSSSCG00000032831
novel_miR_100	ENSSSCG00000011712
novel_miR_100	ENSSSCG00000046969
novel_miR_100	Sus_scrofa_newGene_10950
novel_miR_100	ENSSSCG00000013762
novel_miR_100	Sus_scrofa_newGene_100
novel_miR_100	Sus_scrofa_newGene_8076
novel_miR_100	Sus_scrofa_newGene_2977
novel_miR_100	Sus_scrofa_newGene_3735
novel_miR_100	ENSSSCG00000004939
novel_miR_100	ENSSSCG00000023323
novel_miR_100	Sus_scrofa_newGene_11071
novel_miR_100	ENSSSCG00000023619
novel_miR_100	ENSSSCG00000037951
novel_miR_100	ENSSSCG00000004785
novel_miR_100	ENSSSCG00000037655
novel_miR_100	ENSSSCG00000031524
novel_miR_100	ENSSSCG00000051705
novel_miR_100	ENSSSCG00000041719
novel_miR_100	ENSSSCG00000005751
novel_miR_100	Sus_scrofa_newGene_11515
novel_miR_100	ENSSSCG00000037354
novel_miR_100	Sus_scrofa_newGene_1898
novel_miR_100	Sus_scrofa_newGene_11844
novel_miR_100	ENSSSCG00000025306
novel_miR_100	ENSSSCG00000030206
novel_miR_100	ENSSSCG00000032782
novel_miR_100	ENSSSCG00000011367
novel_miR_100	ENSSSCG00000006475
novel_miR_100	ENSSSCG00000030660
novel_miR_100	ENSSSCG00000034137
novel_miR_100	ENSSSCG00000014014
novel_miR_100	Sus_scrofa_newGene_12983
novel_miR_100	Sus_scrofa_newGene_5127
novel_miR_100	Sus_scrofa_newGene_4354
novel_miR_100	ENSSSCG00000034328
novel_miR_100	ENSSSCG00000021610
novel_miR_100	ENSSSCG00000007786
novel_miR_100	ENSSSCG00000014126
novel_miR_100	ENSSSCG00000011798
novel_miR_100	ENSSSCG00000001398
novel_miR_100	Sus_scrofa_newGene_9530
novel_miR_100	Sus_scrofa_newGene_7051
novel_miR_100	ENSSSCG00000036494
novel_miR_100	ENSSSCG00000014804
novel_miR_100	ENSSSCG00000023929
novel_miR_100	Sus_scrofa_newGene_1910
novel_miR_100	ENSSSCG00000033842
novel_miR_100	ENSSSCG00000051471
novel_miR_100	ENSSSCG00000007391
novel_miR_100	ENSSSCG00000010455
novel_miR_100	ENSSSCG00000010190
novel_miR_100	Sus_scrofa_newGene_1127
novel_miR_100	ENSSSCG00000004193
novel_miR_100	ENSSSCG00000013444
novel_miR_100	Sus_scrofa_newGene_10426
novel_miR_100	ENSSSCG00000015233
novel_miR_100	ENSSSCG00000008980
novel_miR_100	Sus_scrofa_newGene_9501
novel_miR_100	Sus_scrofa_newGene_8454
novel_miR_100	ENSSSCG00000006393
novel_miR_100	Sus_scrofa_newGene_14243
novel_miR_100	ENSSSCG00000031874
novel_miR_100	Sus_scrofa_newGene_5505
novel_miR_100	ENSSSCG00000000130
novel_miR_100	ENSSSCG00000011120
novel_miR_100	ENSSSCG00000031373
novel_miR_100	Sus_scrofa_newGene_10912
novel_miR_100	Sus_scrofa_newGene_9118
novel_miR_100	Sus_scrofa_newGene_12475
novel_miR_100	Sus_scrofa_newGene_2658
novel_miR_100	ENSSSCG00000021408
novel_miR_100	ENSSSCG00000026991
novel_miR_100	ENSSSCG00000036622
novel_miR_100	ENSSSCG00000010460
novel_miR_100	ENSSSCG00000004638
novel_miR_100	ENSSSCG00000002701
novel_miR_100	Sus_scrofa_newGene_5248
novel_miR_100	Sus_scrofa_newGene_13270
novel_miR_100	ENSSSCG00000003589
novel_miR_100	ENSSSCG00000010332
novel_miR_100	ENSSSCG00000012988
novel_miR_100	ENSSSCG00000014903
novel_miR_100	ENSSSCG00000008874
novel_miR_100	ENSSSCG00000006105
novel_miR_100	ENSSSCG00000044515
novel_miR_100	ENSSSCG00000011280
novel_miR_100	Sus_scrofa_newGene_8595
novel_miR_100	Sus_scrofa_newGene_2008
novel_miR_100	Sus_scrofa_newGene_5541
novel_miR_100	ENSSSCG00000009840
novel_miR_100	ENSSSCG00000011465
novel_miR_100	ENSSSCG00000023991
novel_miR_100	ENSSSCG00000041930
novel_miR_100	ENSSSCG00000041878
novel_miR_100	Sus_scrofa_newGene_10381
novel_miR_100	ENSSSCG00000002245
novel_miR_100	ENSSSCG00000003339
novel_miR_100	Sus_scrofa_newGene_3353
novel_miR_100	ENSSSCG00000034388
novel_miR_100	ENSSSCG00000023266
novel_miR_100	Sus_scrofa_newGene_10325
novel_miR_100	ENSSSCG00000047024
novel_miR_100	ENSSSCG00000027741
novel_miR_100	Sus_scrofa_newGene_12636
novel_miR_100	ENSSSCG00000043733
novel_miR_100	ENSSSCG00000039903
novel_miR_100	ENSSSCG00000011657
novel_miR_100	ENSSSCG00000047728
novel_miR_100	ENSSSCG00000033377
novel_miR_100	ENSSSCG00000036441
novel_miR_100	ENSSSCG00000047183
novel_miR_100	ENSSSCG00000008808
novel_miR_100	ENSSSCG00000036801
novel_miR_100	ENSSSCG00000008832
novel_miR_100	ENSSSCG00000010259
novel_miR_100	ENSSSCG00000024108
novel_miR_100	ENSSSCG00000010248
novel_miR_100	ENSSSCG00000015443
novel_miR_100	ENSSSCG00000038765
novel_miR_100	ENSSSCG00000034838
novel_miR_100	ENSSSCG00000011436
novel_miR_100	ENSSSCG00000014256
novel_miR_100	ENSSSCG00000031072
novel_miR_100	ENSSSCG00000039395
novel_miR_100	ENSSSCG00000040869
novel_miR_100	ENSSSCG00000017073
novel_miR_100	ENSSSCG00000016877
novel_miR_100	ENSSSCG00000041674
novel_miR_100	ENSSSCG00000031196
novel_miR_100	ENSSSCG00000033606
novel_miR_100	ENSSSCG00000021769
novel_miR_100	ENSSSCG00000015462
novel_miR_100	ENSSSCG00000016475
novel_miR_100	ENSSSCG00000015496
novel_miR_100	Sus_scrofa_newGene_1528
novel_miR_100	Sus_scrofa_newGene_1749
novel_miR_100	ENSSSCG00000044403
novel_miR_100	ENSSSCG00000000439
novel_miR_100	ENSSSCG00000031299
novel_miR_100	ENSSSCG00000023569
novel_miR_100	ENSSSCG00000016441
novel_miR_100	Sus_scrofa_newGene_5099
novel_miR_100	ENSSSCG00000008452
novel_miR_100	Sus_scrofa_newGene_12742
novel_miR_100	ENSSSCG00000022790
novel_miR_100	ENSSSCG00000016406
novel_miR_100	Sus_scrofa_newGene_11490
novel_miR_100	ENSSSCG00000016724
novel_miR_100	ENSSSCG00000017099
novel_miR_100	ENSSSCG00000036257
novel_miR_100	ENSSSCG00000005610
novel_miR_100	ENSSSCG00000002749
novel_miR_100	Sus_scrofa_newGene_12802
novel_miR_100	ENSSSCG00000031228
novel_miR_100	ENSSSCG00000018049
novel_miR_100	ENSSSCG00000003575
novel_miR_100	ENSSSCG00000036411
novel_miR_100	ENSSSCG00000007472
novel_miR_100	ENSSSCG00000034624
novel_miR_100	ENSSSCG00000032048
novel_miR_100	ENSSSCG00000028123
novel_miR_100	ENSSSCG00000004543
novel_miR_100	ENSSSCG00000014182
novel_miR_100	ENSSSCG00000024385
novel_miR_100	ENSSSCG00000008423
novel_miR_100	ENSSSCG00000032113
novel_miR_100	ENSSSCG00000003354
novel_miR_100	Sus_scrofa_newGene_14030
novel_miR_100	Sus_scrofa_newGene_1173
novel_miR_100	ENSSSCG00000023391
novel_miR_100	Sus_scrofa_newGene_463
novel_miR_100	ENSSSCG00000048793
novel_miR_100	ENSSSCG00000025013
novel_miR_100	ENSSSCG00000016728
novel_miR_100	ENSSSCG00000007085
novel_miR_100	ENSSSCG00000043252
novel_miR_100	ENSSSCG00000007324
novel_miR_100	ENSSSCG00000007495
novel_miR_100	ENSSSCG00000021461
novel_miR_100	ENSSSCG00000004565
novel_miR_100	ENSSSCG00000013858
novel_miR_100	ENSSSCG00000000806
novel_miR_100	ENSSSCG00000002627
novel_miR_100	Sus_scrofa_newGene_9348
novel_miR_100	ENSSSCG00000047956
novel_miR_100	Sus_scrofa_newGene_5646
novel_miR_100	ENSSSCG00000039905
novel_miR_100	ENSSSCG00000020677
novel_miR_100	ENSSSCG00000009890
novel_miR_100	Sus_scrofa_newGene_10280
novel_miR_100	ENSSSCG00000000233
novel_miR_100	ENSSSCG00000023027
novel_miR_100	ENSSSCG00000032003
novel_miR_100	ENSSSCG00000036828
novel_miR_100	ENSSSCG00000000093
novel_miR_100	Sus_scrofa_newGene_1125
novel_miR_100	ENSSSCG00000011199
novel_miR_100	ENSSSCG00000007854
novel_miR_100	ENSSSCG00000012137
novel_miR_100	ENSSSCG00000022714
novel_miR_100	ENSSSCG00000014946
novel_miR_100	Sus_scrofa_newGene_11239
novel_miR_100	ENSSSCG00000050055
novel_miR_100	ENSSSCG00000035929
novel_miR_100	ENSSSCG00000050791
novel_miR_100	ENSSSCG00000031076
novel_miR_100	ENSSSCG00000034039
novel_miR_100	ENSSSCG00000006825
novel_miR_100	ENSSSCG00000050522
novel_miR_100	ENSSSCG00000009629
novel_miR_100	ENSSSCG00000000169
novel_miR_100	ENSSSCG00000015732
novel_miR_100	Sus_scrofa_newGene_556
novel_miR_100	ENSSSCG00000012484
novel_miR_100	ENSSSCG00000009753
novel_miR_100	ENSSSCG00000001578
novel_miR_100	ENSSSCG00000002028
novel_miR_100	ENSSSCG00000046693
novel_miR_100	ENSSSCG00000008044
novel_miR_100	ENSSSCG00000010854
novel_miR_100	ENSSSCG00000008447
novel_miR_100	ENSSSCG00000043570
novel_miR_100	ENSSSCG00000049414
novel_miR_100	Sus_scrofa_newGene_1320
novel_miR_100	ENSSSCG00000046228
novel_miR_100	Sus_scrofa_newGene_8794
novel_miR_100	ENSSSCG00000036684
novel_miR_100	ENSSSCG00000016488
novel_miR_100	ENSSSCG00000017818
novel_miR_100	Sus_scrofa_newGene_1151
novel_miR_100	Sus_scrofa_newGene_171
novel_miR_100	ENSSSCG00000025206
novel_miR_100	ENSSSCG00000006346
novel_miR_100	ENSSSCG00000009745
novel_miR_100	ENSSSCG00000040850
novel_miR_100	Sus_scrofa_newGene_1706
novel_miR_100	Sus_scrofa_newGene_1323
novel_miR_100	ENSSSCG00000005655
novel_miR_100	ENSSSCG00000012491
novel_miR_100	ENSSSCG00000022672
novel_miR_100	ENSSSCG00000031882
novel_miR_100	ENSSSCG00000013246
novel_miR_100	ENSSSCG00000036898
novel_miR_100	ENSSSCG00000027774
novel_miR_100	ENSSSCG00000009341
novel_miR_100	Sus_scrofa_newGene_4
novel_miR_100	ENSSSCG00000039258
novel_miR_100	ENSSSCG00000015286
novel_miR_100	ENSSSCG00000035161
novel_miR_100	ENSSSCG00000042648
novel_miR_100	Sus_scrofa_newGene_7542
novel_miR_100	ENSSSCG00000007200
novel_miR_100	ENSSSCG00000049352
novel_miR_100	ENSSSCG00000008480
novel_miR_100	Sus_scrofa_newGene_5102
novel_miR_100	ENSSSCG00000036673
novel_miR_100	ENSSSCG00000051100
novel_miR_100	ENSSSCG00000048790
novel_miR_100	ENSSSCG00000011336
novel_miR_100	ENSSSCG00000041972
novel_miR_100	ENSSSCG00000040296
novel_miR_100	ENSSSCG00000015845
novel_miR_100	Sus_scrofa_newGene_5944
novel_miR_100	Sus_scrofa_newGene_10680
novel_miR_100	ENSSSCG00000025792
novel_miR_100	ENSSSCG00000012651
novel_miR_100	Sus_scrofa_newGene_10646
novel_miR_100	ENSSSCG00000000517
novel_miR_100	ENSSSCG00000030359
novel_miR_100	ENSSSCG00000001209
novel_miR_100	ENSSSCG00000008829
novel_miR_100	Sus_scrofa_newGene_9580
novel_miR_100	Sus_scrofa_newGene_13339
novel_miR_100	ENSSSCG00000030538
novel_miR_100	ENSSSCG00000013978
novel_miR_100	ENSSSCG00000008098
novel_miR_100	ENSSSCG00000001866
novel_miR_100	ENSSSCG00000031847
novel_miR_100	Sus_scrofa_newGene_14017
novel_miR_100	ENSSSCG00000006355
novel_miR_100	ENSSSCG00000046214
novel_miR_100	ENSSSCG00000017372
novel_miR_100	ENSSSCG00000040928
novel_miR_100	ENSSSCG00000016219
novel_miR_100	ENSSSCG00000017343
novel_miR_100	ENSSSCG00000032929
novel_miR_100	Sus_scrofa_newGene_5247
novel_miR_100	ENSSSCG00000017065
novel_miR_100	ENSSSCG00000002305
novel_miR_100	ENSSSCG00000036887
novel_miR_100	Sus_scrofa_newGene_11895
novel_miR_100	ENSSSCG00000040208
novel_miR_100	ENSSSCG00000024437
novel_miR_100	ENSSSCG00000038290
novel_miR_100	Sus_scrofa_newGene_12378
novel_miR_100	Sus_scrofa_newGene_1
novel_miR_100	ENSSSCG00000007757
novel_miR_100	ENSSSCG00000027665
novel_miR_100	ENSSSCG00000004907
novel_miR_100	ENSSSCG00000013715
novel_miR_100	ENSSSCG00000006153
novel_miR_100	Sus_scrofa_newGene_14261
novel_miR_100	ENSSSCG00000035663
novel_miR_100	ENSSSCG00000034812
novel_miR_100	Sus_scrofa_newGene_6769
novel_miR_100	Sus_scrofa_newGene_4203
novel_miR_100	Sus_scrofa_newGene_6629
novel_miR_100	ENSSSCG00000013539
novel_miR_100	Sus_scrofa_newGene_1663
novel_miR_100	Sus_scrofa_newGene_1278
novel_miR_100	ENSSSCG00000000362
novel_miR_100	ENSSSCG00000004807
novel_miR_100	Sus_scrofa_newGene_8116
novel_miR_100	ENSSSCG00000013008
novel_miR_100	ENSSSCG00000035533
novel_miR_100	ENSSSCG00000035914
novel_miR_100	Sus_scrofa_newGene_4283
novel_miR_100	Sus_scrofa_newGene_8730
novel_miR_100	Sus_scrofa_newGene_10470
novel_miR_100	ENSSSCG00000033333
novel_miR_100	ENSSSCG00000006078
novel_miR_100	ENSSSCG00000034040
novel_miR_100	ENSSSCG00000034203
novel_miR_100	ENSSSCG00000017271
novel_miR_100	ENSSSCG00000007033
novel_miR_100	ENSSSCG00000009246
novel_miR_100	ENSSSCG00000003834
novel_miR_100	ENSSSCG00000015526
novel_miR_100	ENSSSCG00000016868
novel_miR_100	ENSSSCG00000040411
novel_miR_100	Sus_scrofa_newGene_3563
novel_miR_100	ENSSSCG00000005955
novel_miR_100	Sus_scrofa_newGene_10713
novel_miR_100	ENSSSCG00000038128
novel_miR_100	ENSSSCG00000013955
novel_miR_100	ENSSSCG00000007799
novel_miR_100	ENSSSCG00000004039
novel_miR_100	ENSSSCG00000017497
novel_miR_100	ENSSSCG00000002869
novel_miR_100	Sus_scrofa_newGene_4840
novel_miR_100	ENSSSCG00000015387
novel_miR_100	Sus_scrofa_newGene_4861
novel_miR_100	ENSSSCG00000005664
novel_miR_100	ENSSSCG00000013667
novel_miR_100	ENSSSCG00000005204
novel_miR_100	ENSSSCG00000033524
novel_miR_100	ENSSSCG00000047544
novel_miR_100	ENSSSCG00000006503
novel_miR_100	ENSSSCG00000039983
novel_miR_100	Sus_scrofa_newGene_6865
novel_miR_100	ENSSSCG00000006535
novel_miR_100	Sus_scrofa_newGene_9108
novel_miR_100	Sus_scrofa_newGene_887
novel_miR_100	ENSSSCG00000007161
novel_miR_100	Sus_scrofa_newGene_11021
novel_miR_100	ENSSSCG00000001095
novel_miR_100	ENSSSCG00000008414
novel_miR_100	ENSSSCG00000001840
novel_miR_100	ENSSSCG00000017696
novel_miR_100	ENSSSCG00000045042
novel_miR_100	ENSSSCG00000001765
novel_miR_100	ENSSSCG00000033162
novel_miR_100	ENSSSCG00000017146
novel_miR_100	Sus_scrofa_newGene_12603
novel_miR_100	ENSSSCG00000037013
novel_miR_100	ENSSSCG00000010608
novel_miR_100	ENSSSCG00000025661
novel_miR_100	ENSSSCG00000041005
novel_miR_100	Sus_scrofa_newGene_1163
novel_miR_100	ENSSSCG00000008456
novel_miR_100	ENSSSCG00000009074
novel_miR_100	ENSSSCG00000003111
novel_miR_100	ENSSSCG00000009742
novel_miR_100	ENSSSCG00000048230
novel_miR_100	ENSSSCG00000050777
novel_miR_100	ENSSSCG00000050597
novel_miR_100	ENSSSCG00000045235
novel_miR_100	ENSSSCG00000035357
novel_miR_100	ENSSSCG00000028638
novel_miR_100	ENSSSCG00000037647
novel_miR_100	ENSSSCG00000009181
novel_miR_100	ENSSSCG00000040727
novel_miR_100	ENSSSCG00000008587
novel_miR_100	ENSSSCG00000047413
novel_miR_100	ENSSSCG00000002010
novel_miR_100	Sus_scrofa_newGene_11253
novel_miR_100	ENSSSCG00000050070
novel_miR_100	ENSSSCG00000026695
novel_miR_100	ENSSSCG00000036785
novel_miR_100	ENSSSCG00000048864
novel_miR_100	ENSSSCG00000044224
novel_miR_100	ENSSSCG00000031492
novel_miR_100	ENSSSCG00000048294
novel_miR_100	ENSSSCG00000010478
novel_miR_100	ENSSSCG00000045421
novel_miR_100	ENSSSCG00000007351
novel_miR_100	ENSSSCG00000006956
novel_miR_100	ENSSSCG00000020906
novel_miR_100	ENSSSCG00000022080
novel_miR_100	ENSSSCG00000035448
novel_miR_100	ENSSSCG00000040215
novel_miR_100	Sus_scrofa_newGene_9918
novel_miR_100	ENSSSCG00000050751
novel_miR_100	ENSSSCG00000017773
novel_miR_100	ENSSSCG00000017254
novel_miR_100	ENSSSCG00000011970
novel_miR_100	ENSSSCG00000034448
novel_miR_100	Sus_scrofa_newGene_1525
novel_miR_100	Sus_scrofa_newGene_9568
novel_miR_100	ENSSSCG00000016385
novel_miR_100	Sus_scrofa_newGene_3058
novel_miR_100	ENSSSCG00000000712
novel_miR_100	ENSSSCG00000003083
novel_miR_100	ENSSSCG00000034516
novel_miR_100	ENSSSCG00000023118
novel_miR_100	ENSSSCG00000005975
novel_miR_100	ENSSSCG00000008089
novel_miR_100	ENSSSCG00000016541
novel_miR_100	ENSSSCG00000004314
novel_miR_100	ENSSSCG00000001838
novel_miR_100	ENSSSCG00000024669
novel_miR_100	ENSSSCG00000038757
novel_miR_100	ENSSSCG00000013173
novel_miR_100	ENSSSCG00000025751
novel_miR_100	ENSSSCG00000004554
novel_miR_100	ENSSSCG00000005773
novel_miR_100	ENSSSCG00000026842
novel_miR_100	Sus_scrofa_newGene_10495
novel_miR_100	ENSSSCG00000042270
novel_miR_100	ENSSSCG00000007899
novel_miR_100	Sus_scrofa_newGene_310
novel_miR_100	ENSSSCG00000037950
novel_miR_100	ENSSSCG00000001877
novel_miR_100	Sus_scrofa_newGene_8477
novel_miR_100	ENSSSCG00000006499
novel_miR_100	Sus_scrofa_newGene_10363
novel_miR_100	ENSSSCG00000038269
novel_miR_100	ENSSSCG00000039041
novel_miR_100	ENSSSCG00000027629
novel_miR_100	ENSSSCG00000009679
novel_miR_100	Sus_scrofa_newGene_4664
novel_miR_100	ENSSSCG00000011726
novel_miR_100	ENSSSCG00000002340
novel_miR_100	ENSSSCG00000016217
novel_miR_100	ENSSSCG00000028856
novel_miR_100	ENSSSCG00000048819
novel_miR_100	Sus_scrofa_newGene_8201
novel_miR_100	ENSSSCG00000000488
novel_miR_100	ENSSSCG00000043622
novel_miR_100	Sus_scrofa_newGene_9875
novel_miR_100	ENSSSCG00000038843
novel_miR_100	ENSSSCG00000031959
novel_miR_100	Sus_scrofa_newGene_7903
novel_miR_100	ENSSSCG00000046153
novel_miR_100	Sus_scrofa_newGene_2362
novel_miR_100	Sus_scrofa_newGene_572
novel_miR_100	ENSSSCG00000047170
novel_miR_100	ENSSSCG00000000379
novel_miR_100	ENSSSCG00000029169
novel_miR_100	ENSSSCG00000007580
novel_miR_100	Sus_scrofa_newGene_7868
novel_miR_100	ENSSSCG00000042584
novel_miR_100	ENSSSCG00000005576
novel_miR_100	ENSSSCG00000041425
novel_miR_100	ENSSSCG00000032965
novel_miR_100	ENSSSCG00000012485
novel_miR_100	Sus_scrofa_newGene_4177
novel_miR_100	ENSSSCG00000032323
novel_miR_100	ENSSSCG00000017128
novel_miR_100	Sus_scrofa_newGene_12922
novel_miR_100	ENSSSCG00000014437
novel_miR_100	ENSSSCG00000017988
novel_miR_100	ENSSSCG00000015336
novel_miR_100	ENSSSCG00000039161
novel_miR_100	Sus_scrofa_newGene_9159
novel_miR_100	ENSSSCG00000013464
novel_miR_100	ENSSSCG00000017669
novel_miR_100	ENSSSCG00000023662
novel_miR_100	Sus_scrofa_newGene_3439
novel_miR_100	Sus_scrofa_newGene_4791
novel_miR_100	Sus_scrofa_newGene_8731
novel_miR_100	ENSSSCG00000011162
novel_miR_100	ENSSSCG00000048844
novel_miR_100	ENSSSCG00000016857
novel_miR_100	ENSSSCG00000011254
novel_miR_100	ENSSSCG00000038231
novel_miR_100	ENSSSCG00000012076
novel_miR_100	Sus_scrofa_newGene_2060
novel_miR_100	ENSSSCG00000009442
novel_miR_100	Sus_scrofa_newGene_9776
novel_miR_100	ENSSSCG00000043603
novel_miR_100	Sus_scrofa_newGene_2602
novel_miR_100	ENSSSCG00000047266
novel_miR_100	ENSSSCG00000034913
novel_miR_100	ENSSSCG00000015524
novel_miR_100	ENSSSCG00000033553
novel_miR_100	ENSSSCG00000028707
novel_miR_100	ENSSSCG00000009113
novel_miR_100	ENSSSCG00000047914
novel_miR_100	ENSSSCG00000003989
novel_miR_100	ENSSSCG00000007839
novel_miR_100	ENSSSCG00000028471
novel_miR_100	ENSSSCG00000025768
novel_miR_100	ENSSSCG00000034664
novel_miR_100	ENSSSCG00000003919
novel_miR_100	ENSSSCG00000029494
novel_miR_100	ENSSSCG00000006168
novel_miR_100	ENSSSCG00000027417
novel_miR_100	Sus_scrofa_newGene_10843
novel_miR_100	Sus_scrofa_newGene_1341
novel_miR_100	Sus_scrofa_newGene_14050
novel_miR_100	ENSSSCG00000031212
novel_miR_100	ENSSSCG00000025455
novel_miR_100	Sus_scrofa_newGene_3299
novel_miR_100	Sus_scrofa_newGene_11376
novel_miR_100	ENSSSCG00000003830
novel_miR_100	Sus_scrofa_newGene_13299
novel_miR_100	Sus_scrofa_newGene_1098
novel_miR_100	ENSSSCG00000021155
novel_miR_100	ENSSSCG00000050180
novel_miR_100	ENSSSCG00000041597
novel_miR_100	ENSSSCG00000029059
novel_miR_100	ENSSSCG00000017754
novel_miR_100	Sus_scrofa_newGene_5665
novel_miR_100	ENSSSCG00000044999
novel_miR_100	ENSSSCG00000002311
novel_miR_100	Sus_scrofa_newGene_13019
novel_miR_100	ENSSSCG00000011027
novel_miR_100	ENSSSCG00000025182
novel_miR_100	Sus_scrofa_newGene_3704
novel_miR_100	ENSSSCG00000017067
novel_miR_100	Sus_scrofa_newGene_226
novel_miR_100	ENSSSCG00000006704
novel_miR_100	Sus_scrofa_newGene_2248
novel_miR_100	ENSSSCG00000003485
novel_miR_100	Sus_scrofa_newGene_4864
novel_miR_100	ENSSSCG00000011453
novel_miR_100	ENSSSCG00000030547
novel_miR_100	ENSSSCG00000040796
novel_miR_100	ENSSSCG00000017439
novel_miR_100	ENSSSCG00000008595
novel_miR_100	ENSSSCG00000039537
novel_miR_100	Sus_scrofa_newGene_7953
novel_miR_100	ENSSSCG00000010060
novel_miR_100	ENSSSCG00000013066
novel_miR_100	ENSSSCG00000037105
novel_miR_100	Sus_scrofa_newGene_457
novel_miR_100	ENSSSCG00000014184
novel_miR_100	ENSSSCG00000037262
novel_miR_100	ENSSSCG00000000024
novel_miR_100	ENSSSCG00000002651
novel_miR_100	ENSSSCG00000017382
novel_miR_100	ENSSSCG00000007281
novel_miR_100	Sus_scrofa_newGene_8045
novel_miR_100	ENSSSCG00000013729
novel_miR_100	Sus_scrofa_newGene_739
novel_miR_100	ENSSSCG00000012307
novel_miR_100	ENSSSCG00000037238
novel_miR_100	ENSSSCG00000045030
novel_miR_100	Sus_scrofa_newGene_1289
novel_miR_100	Sus_scrofa_newGene_6365
novel_miR_100	ENSSSCG00000033297
novel_miR_100	Sus_scrofa_newGene_8484
novel_miR_100	ENSSSCG00000012627
novel_miR_100	Sus_scrofa_newGene_13220
novel_miR_100	ENSSSCG00000045256
novel_miR_100	ENSSSCG00000008141
novel_miR_100	ENSSSCG00000018047
novel_miR_100	ENSSSCG00000039442
novel_miR_100	Sus_scrofa_newGene_4114
novel_miR_100	Sus_scrofa_newGene_5493
novel_miR_100	ENSSSCG00000004263
novel_miR_100	Sus_scrofa_newGene_2718
novel_miR_100	ENSSSCG00000007084
novel_miR_100	ENSSSCG00000029005
novel_miR_100	Sus_scrofa_newGene_10686
novel_miR_100	ENSSSCG00000011390
novel_miR_100	ENSSSCG00000033873
novel_miR_100	ENSSSCG00000047383
novel_miR_100	ENSSSCG00000012983
novel_miR_100	ENSSSCG00000040359
novel_miR_100	ENSSSCG00000000161
novel_miR_100	ENSSSCG00000037204
novel_miR_100	ENSSSCG00000012366
novel_miR_100	ENSSSCG00000033991
novel_miR_100	Sus_scrofa_newGene_444
novel_miR_100	ENSSSCG00000010525
novel_miR_100	Sus_scrofa_newGene_4293
novel_miR_100	Sus_scrofa_newGene_9785
novel_miR_100	ENSSSCG00000000259
novel_miR_100	ENSSSCG00000033586
novel_miR_100	Sus_scrofa_newGene_875
novel_miR_100	ENSSSCG00000046838
novel_miR_100	Sus_scrofa_newGene_5361
novel_miR_100	ENSSSCG00000006736
novel_miR_100	ENSSSCG00000002877
novel_miR_100	ENSSSCG00000011023
novel_miR_100	ENSSSCG00000004957
novel_miR_100	ENSSSCG00000008961
novel_miR_100	ENSSSCG00000039201
novel_miR_100	ENSSSCG00000009176
novel_miR_100	ENSSSCG00000013043
novel_miR_100	ENSSSCG00000041010
novel_miR_100	Sus_scrofa_newGene_9486
novel_miR_100	ENSSSCG00000000020
novel_miR_100	ENSSSCG00000002441
novel_miR_100	ENSSSCG00000011916
novel_miR_100	ENSSSCG00000026042
novel_miR_100	ENSSSCG00000044227
novel_miR_100	Sus_scrofa_newGene_1531
novel_miR_100	ENSSSCG00000012519
novel_miR_100	ENSSSCG00000030597
novel_miR_100	ENSSSCG00000002452
novel_miR_100	ENSSSCG00000021041
novel_miR_100	ENSSSCG00000034502
novel_miR_100	ENSSSCG00000024189
novel_miR_100	ENSSSCG00000042607
novel_miR_100	ENSSSCG00000004758
novel_miR_100	ENSSSCG00000012992
novel_miR_100	Sus_scrofa_newGene_2478
novel_miR_100	ENSSSCG00000041571
novel_miR_100	ENSSSCG00000024623
novel_miR_100	ENSSSCG00000034656
novel_miR_100	ENSSSCG00000028672
novel_miR_100	Sus_scrofa_newGene_9248
novel_miR_100	Sus_scrofa_newGene_6138
novel_miR_100	ENSSSCG00000025928
novel_miR_100	Sus_scrofa_newGene_6599
novel_miR_100	ENSSSCG00000009799
novel_miR_100	Sus_scrofa_newGene_14341
novel_miR_100	ENSSSCG00000012400
novel_miR_100	Sus_scrofa_newGene_2075
novel_miR_100	ENSSSCG00000022029
novel_miR_100	ENSSSCG00000033716
novel_miR_100	ENSSSCG00000001553
novel_miR_100	ENSSSCG00000029875
novel_miR_100	ENSSSCG00000011928
novel_miR_100	Sus_scrofa_newGene_1136
novel_miR_100	ENSSSCG00000011271
novel_miR_100	ENSSSCG00000015211
novel_miR_100	ENSSSCG00000030991
novel_miR_100	Sus_scrofa_newGene_10684
novel_miR_100	ENSSSCG00000016509
novel_miR_100	ENSSSCG00000043825
novel_miR_100	ENSSSCG00000008966
novel_miR_100	ENSSSCG00000036886
novel_miR_100	Sus_scrofa_newGene_5815
novel_miR_100	ENSSSCG00000040587
novel_miR_100	Sus_scrofa_newGene_5322
novel_miR_100	ENSSSCG00000012561
novel_miR_100	ENSSSCG00000013736
novel_miR_100	Sus_scrofa_newGene_14357
novel_miR_100	ENSSSCG00000048932
novel_miR_100	ENSSSCG00000004374
novel_miR_100	ENSSSCG00000017924
novel_miR_100	Sus_scrofa_newGene_14241
novel_miR_100	ENSSSCG00000034692
novel_miR_100	Sus_scrofa_newGene_5287
novel_miR_100	ENSSSCG00000015482
novel_miR_100	ENSSSCG00000010105
novel_miR_100	ENSSSCG00000005933
novel_miR_100	ENSSSCG00000040396
novel_miR_100	ENSSSCG00000016512
novel_miR_100	ENSSSCG00000023738
novel_miR_100	ENSSSCG00000028794
novel_miR_100	Sus_scrofa_newGene_2279
novel_miR_100	Sus_scrofa_newGene_10323
novel_miR_100	ENSSSCG00000007544
novel_miR_100	ENSSSCG00000026084
novel_miR_100	ENSSSCG00000036106
novel_miR_100	ENSSSCG00000000366
novel_miR_100	ENSSSCG00000024663
novel_miR_100	ENSSSCG00000003368
novel_miR_100	Sus_scrofa_newGene_14450
novel_miR_100	ENSSSCG00000032702
novel_miR_100	Sus_scrofa_newGene_8122
novel_miR_100	Sus_scrofa_newGene_9571
novel_miR_100	Sus_scrofa_newGene_5157
novel_miR_100	ENSSSCG00000023820
novel_miR_100	ENSSSCG00000046718
novel_miR_100	Sus_scrofa_newGene_10210
novel_miR_100	ENSSSCG00000017583
novel_miR_100	ENSSSCG00000015973
novel_miR_100	ENSSSCG00000046962
novel_miR_100	ENSSSCG00000007862
novel_miR_100	Sus_scrofa_newGene_10703
novel_miR_100	ENSSSCG00000015644
novel_miR_100	ENSSSCG00000032596
novel_miR_100	ENSSSCG00000037429
novel_miR_100	ENSSSCG00000007232
novel_miR_100	ENSSSCG00000011962
novel_miR_100	Sus_scrofa_newGene_8280
novel_miR_100	ENSSSCG00000048401
novel_miR_100	ENSSSCG00000021946
novel_miR_100	Sus_scrofa_newGene_4933
novel_miR_100	ENSSSCG00000035254
novel_miR_100	ENSSSCG00000011456
novel_miR_100	ENSSSCG00000005393
novel_miR_100	ENSSSCG00000012171
novel_miR_100	ENSSSCG00000051740
novel_miR_100	ENSSSCG00000005097
novel_miR_100	ENSSSCG00000013376
novel_miR_100	ENSSSCG00000010132
novel_miR_100	ENSSSCG00000036013
novel_miR_100	Sus_scrofa_newGene_2104
novel_miR_100	Sus_scrofa_newGene_7888
novel_miR_100	ENSSSCG00000017886
novel_miR_100	Sus_scrofa_newGene_11403
novel_miR_100	Sus_scrofa_newGene_13296
novel_miR_100	ENSSSCG00000035842
novel_miR_100	ENSSSCG00000042968
novel_miR_100	ENSSSCG00000017626
novel_miR_100	Sus_scrofa_newGene_10375
novel_miR_100	Sus_scrofa_newGene_996
novel_miR_100	ENSSSCG00000000530
novel_miR_100	ENSSSCG00000007502
novel_miR_100	ENSSSCG00000016808
novel_miR_100	ENSSSCG00000006135
novel_miR_100	ENSSSCG00000051753
novel_miR_100	ENSSSCG00000030577
novel_miR_100	ENSSSCG00000006866
novel_miR_100	Sus_scrofa_newGene_3824
novel_miR_100	ENSSSCG00000034156
novel_miR_100	ENSSSCG00000032188
novel_miR_100	Sus_scrofa_newGene_2424
novel_miR_100	Sus_scrofa_newGene_12903
novel_miR_100	ENSSSCG00000028944
novel_miR_100	ENSSSCG00000020898
novel_miR_100	ENSSSCG00000017511
novel_miR_100	ENSSSCG00000006039
novel_miR_100	ENSSSCG00000039798
novel_miR_100	ENSSSCG00000050670
novel_miR_100	ENSSSCG00000010999
novel_miR_100	ENSSSCG00000003741
novel_miR_100	ENSSSCG00000004934
novel_miR_100	Sus_scrofa_newGene_8605
novel_miR_100	ENSSSCG00000007881
novel_miR_100	ENSSSCG00000015284
novel_miR_100	ENSSSCG00000024424
novel_miR_100	ENSSSCG00000023325
novel_miR_100	ENSSSCG00000004078
novel_miR_100	ENSSSCG00000007849
novel_miR_100	Sus_scrofa_newGene_12902
novel_miR_100	ENSSSCG00000034469
novel_miR_100	ENSSSCG00000030318
novel_miR_100	Sus_scrofa_newGene_1753
novel_miR_100	Sus_scrofa_newGene_3590
novel_miR_100	ENSSSCG00000031730
novel_miR_100	ENSSSCG00000011627
novel_miR_100	Sus_scrofa_newGene_84
novel_miR_100	Sus_scrofa_newGene_5735
novel_miR_100	Sus_scrofa_newGene_6183
novel_miR_100	Sus_scrofa_newGene_9202
novel_miR_100	ENSSSCG00000048669
novel_miR_100	Sus_scrofa_newGene_287
novel_miR_100	ENSSSCG00000039633
novel_miR_100	ENSSSCG00000046535
novel_miR_100	ENSSSCG00000001972
novel_miR_100	Sus_scrofa_newGene_8437
novel_miR_100	ENSSSCG00000012489
novel_miR_100	ENSSSCG00000003684
novel_miR_100	Sus_scrofa_newGene_8968
novel_miR_100	Sus_scrofa_newGene_8266
novel_miR_100	ENSSSCG00000034731
novel_miR_100	ENSSSCG00000031736
novel_miR_100	ENSSSCG00000035506
novel_miR_100	ENSSSCG00000034696
novel_miR_100	ENSSSCG00000001905
novel_miR_100	Sus_scrofa_newGene_5890
novel_miR_100	ENSSSCG00000051243
novel_miR_100	ENSSSCG00000000661
novel_miR_100	ENSSSCG00000041162
novel_miR_100	ENSSSCG00000001236
novel_miR_100	Sus_scrofa_newGene_1934
novel_miR_100	Sus_scrofa_newGene_4729
novel_miR_100	ENSSSCG00000005467
novel_miR_100	Sus_scrofa_newGene_5173
novel_miR_100	ENSSSCG00000043380
novel_miR_100	ENSSSCG00000029484
novel_miR_100	ENSSSCG00000042086
novel_miR_100	Sus_scrofa_newGene_7021
novel_miR_100	ENSSSCG00000036877
novel_miR_100	ENSSSCG00000031594
novel_miR_100	ENSSSCG00000011855
novel_miR_100	ENSSSCG00000022448
novel_miR_100	ENSSSCG00000006310
novel_miR_100	Sus_scrofa_newGene_1771
novel_miR_100	ENSSSCG00000006876
novel_miR_100	Sus_scrofa_newGene_4984
novel_miR_100	ENSSSCG00000001638
novel_miR_100	ENSSSCG00000037507
novel_miR_100	ENSSSCG00000040664
novel_miR_100	ENSSSCG00000001483
novel_miR_100	ENSSSCG00000017437
novel_miR_100	ENSSSCG00000013252
novel_miR_100	Sus_scrofa_newGene_13683
novel_miR_100	ENSSSCG00000015598
novel_miR_100	ENSSSCG00000013533
novel_miR_100	ENSSSCG00000036352
novel_miR_100	ENSSSCG00000010579
novel_miR_100	ENSSSCG00000035230
novel_miR_100	ENSSSCG00000008304
novel_miR_100	ENSSSCG00000012980
novel_miR_100	ENSSSCG00000012487
novel_miR_100	ENSSSCG00000030325
novel_miR_100	ENSSSCG00000006734
novel_miR_100	ENSSSCG00000009322
novel_miR_100	ENSSSCG00000017897
novel_miR_100	ENSSSCG00000020899
novel_miR_100	ENSSSCG00000009266
novel_miR_100	ENSSSCG00000033169
novel_miR_100	ENSSSCG00000039004
novel_miR_100	Sus_scrofa_newGene_12907
novel_miR_100	ENSSSCG00000008549
novel_miR_100	ENSSSCG00000010200
novel_miR_100	Sus_scrofa_newGene_11292
novel_miR_100	ENSSSCG00000015850
novel_miR_100	ENSSSCG00000044125
novel_miR_100	ENSSSCG00000010204
novel_miR_100	ENSSSCG00000031741
novel_miR_100	ENSSSCG00000008239
novel_miR_100	ENSSSCG00000040144
novel_miR_100	ENSSSCG00000037381
novel_miR_100	ENSSSCG00000009755
novel_miR_100	ENSSSCG00000016555
novel_miR_100	Sus_scrofa_newGene_3387
novel_miR_100	Sus_scrofa_newGene_11655
novel_miR_100	Sus_scrofa_newGene_10810
novel_miR_100	ENSSSCG00000021861
novel_miR_100	ENSSSCG00000006790
novel_miR_100	ENSSSCG00000016473
novel_miR_100	ENSSSCG00000024325
novel_miR_100	Sus_scrofa_newGene_5241
novel_miR_100	ENSSSCG00000025438
novel_miR_100	ENSSSCG00000030535
novel_miR_100	ENSSSCG00000015135
novel_miR_100	ENSSSCG00000030567
novel_miR_100	ENSSSCG00000013618
novel_miR_100	Sus_scrofa_newGene_8585
novel_miR_100	ENSSSCG00000001477
novel_miR_100	ENSSSCG00000045469
novel_miR_100	ENSSSCG00000035768
novel_miR_100	ENSSSCG00000049039
novel_miR_100	ENSSSCG00000040854
novel_miR_100	ENSSSCG00000045136
novel_miR_100	ENSSSCG00000004541
novel_miR_100	ENSSSCG00000005949
novel_miR_100	ENSSSCG00000040768
novel_miR_100	Sus_scrofa_newGene_6684
novel_miR_100	ENSSSCG00000045349
novel_miR_100	ENSSSCG00000050756
novel_miR_100	ENSSSCG00000012269
novel_miR_100	ENSSSCG00000007720
novel_miR_100	ENSSSCG00000016671
novel_miR_100	Sus_scrofa_newGene_913
novel_miR_100	ENSSSCG00000047495
novel_miR_100	ENSSSCG00000007340
novel_miR_100	ENSSSCG00000034347
novel_miR_100	ENSSSCG00000027324
novel_miR_100	ENSSSCG00000011398
novel_miR_100	ENSSSCG00000000870
novel_miR_100	Sus_scrofa_newGene_6767
novel_miR_100	ENSSSCG00000044244
novel_miR_100	ENSSSCG00000040479
novel_miR_100	ENSSSCG00000037384
novel_miR_100	ENSSSCG00000013786
novel_miR_100	ENSSSCG00000041744
novel_miR_100	Sus_scrofa_newGene_8721
novel_miR_100	ENSSSCG00000024904
novel_miR_100	ENSSSCG00000009180
novel_miR_100	ENSSSCG00000007370
novel_miR_100	Sus_scrofa_newGene_11781
novel_miR_100	ENSSSCG00000008574
novel_miR_100	ENSSSCG00000014766
novel_miR_100	ENSSSCG00000017364
novel_miR_100	ENSSSCG00000038570
novel_miR_100	ENSSSCG00000023245
novel_miR_100	Sus_scrofa_newGene_8451
novel_miR_100	ENSSSCG00000011205
novel_miR_100	ENSSSCG00000029901
novel_miR_100	ENSSSCG00000041558
novel_miR_100	ENSSSCG00000050969
novel_miR_100	ENSSSCG00000033157
novel_miR_100	Sus_scrofa_newGene_14337
novel_miR_100	ENSSSCG00000010640
novel_miR_100	Sus_scrofa_newGene_12846
novel_miR_100	ENSSSCG00000011679
novel_miR_100	ENSSSCG00000030229
novel_miR_100	Sus_scrofa_newGene_7806
novel_miR_100	ENSSSCG00000008799
novel_miR_100	Sus_scrofa_newGene_7701
novel_miR_100	ENSSSCG00000012792
novel_miR_100	Sus_scrofa_newGene_2819
novel_miR_100	ENSSSCG00000014979
novel_miR_100	Sus_scrofa_newGene_9208
novel_miR_100	ENSSSCG00000006788
novel_miR_100	ENSSSCG00000010550
novel_miR_100	Sus_scrofa_newGene_11476
novel_miR_100	ENSSSCG00000045350
novel_miR_100	ENSSSCG00000022794
novel_miR_100	Sus_scrofa_newGene_12688
novel_miR_100	ENSSSCG00000004205
novel_miR_100	Sus_scrofa_newGene_11398
novel_miR_100	ENSSSCG00000017177
novel_miR_100	Sus_scrofa_newGene_1784
novel_miR_100	ENSSSCG00000028168
novel_miR_100	ENSSSCG00000006462
novel_miR_100	ENSSSCG00000030053
novel_miR_100	Sus_scrofa_newGene_14346
novel_miR_100	ENSSSCG00000040985
novel_miR_100	Sus_scrofa_newGene_12018
novel_miR_100	Sus_scrofa_newGene_3673
novel_miR_100	ENSSSCG00000015491
novel_miR_100	ENSSSCG00000044692
novel_miR_100	Sus_scrofa_newGene_9332
novel_miR_100	Sus_scrofa_newGene_9
novel_miR_100	ENSSSCG00000006604
novel_miR_100	ENSSSCG00000044175
novel_miR_100	Sus_scrofa_newGene_11029
novel_miR_100	ENSSSCG00000012456
novel_miR_100	ENSSSCG00000003230
novel_miR_100	ENSSSCG00000012560
novel_miR_100	ENSSSCG00000013642
novel_miR_100	ENSSSCG00000003061
novel_miR_100	ENSSSCG00000001820
novel_miR_100	ENSSSCG00000039677
novel_miR_100	ENSSSCG00000050615
novel_miR_100	ENSSSCG00000000082
novel_miR_100	Sus_scrofa_newGene_6856
novel_miR_100	ENSSSCG00000004499
novel_miR_100	ENSSSCG00000025638
novel_miR_100	ENSSSCG00000012035
novel_miR_100	Sus_scrofa_newGene_13843
novel_miR_100	ENSSSCG00000036575
novel_miR_100	ENSSSCG00000026748
novel_miR_100	Sus_scrofa_newGene_3969
novel_miR_100	ENSSSCG00000044553
novel_miR_100	Sus_scrofa_newGene_15
novel_miR_100	Sus_scrofa_newGene_6253
novel_miR_100	Sus_scrofa_newGene_817
novel_miR_100	ENSSSCG00000016545
novel_miR_100	ENSSSCG00000012377
novel_miR_100	ENSSSCG00000009150
novel_miR_100	Sus_scrofa_newGene_1179
novel_miR_100	ENSSSCG00000050341
novel_miR_100	ENSSSCG00000034617
novel_miR_100	ENSSSCG00000000431
novel_miR_100	ENSSSCG00000014430
novel_miR_100	ENSSSCG00000005485
novel_miR_100	ENSSSCG00000001457
novel_miR_100	Sus_scrofa_newGene_9210
novel_miR_100	Sus_scrofa_newGene_9821
novel_miR_100	ENSSSCG00000040548
novel_miR_100	ENSSSCG00000039309
novel_miR_100	ENSSSCG00000009584
novel_miR_100	ENSSSCG00000035675
novel_miR_100	ENSSSCG00000008099
novel_miR_100	ENSSSCG00000009217
novel_miR_100	ENSSSCG00000025885
novel_miR_100	Sus_scrofa_newGene_4855
novel_miR_100	ENSSSCG00000009192
novel_miR_100	Sus_scrofa_newGene_14249
novel_miR_100	Sus_scrofa_newGene_3383
novel_miR_100	ENSSSCG00000006071
novel_miR_100	ENSSSCG00000029158
novel_miR_100	ENSSSCG00000001880
novel_miR_100	Sus_scrofa_newGene_12201
novel_miR_100	ENSSSCG00000045147
novel_miR_100	Sus_scrofa_newGene_8153
novel_miR_100	ENSSSCG00000014376
novel_miR_100	ENSSSCG00000049177
novel_miR_100	ENSSSCG00000032055
novel_miR_100	Sus_scrofa_newGene_10679
novel_miR_100	ENSSSCG00000039972
novel_miR_100	ENSSSCG00000027270
novel_miR_100	ENSSSCG00000024064
novel_miR_100	ENSSSCG00000027190
novel_miR_100	ENSSSCG00000034217
novel_miR_100	ENSSSCG00000010276
novel_miR_100	ENSSSCG00000030183
novel_miR_100	ENSSSCG00000016376
novel_miR_100	ENSSSCG00000014225
novel_miR_100	ENSSSCG00000003744
novel_miR_100	ENSSSCG00000033791
novel_miR_100	ENSSSCG00000025430
novel_miR_100	Sus_scrofa_newGene_9185
novel_miR_100	ENSSSCG00000008787
novel_miR_100	ENSSSCG00000010680
novel_miR_100	ENSSSCG00000002008
novel_miR_100	ENSSSCG00000043624
novel_miR_100	ENSSSCG00000027826
novel_miR_100	ENSSSCG00000043344
novel_miR_100	Sus_scrofa_newGene_5945
novel_miR_100	ENSSSCG00000034019
novel_miR_100	ENSSSCG00000010272
novel_miR_100	ENSSSCG00000000754
novel_miR_100	ENSSSCG00000000736
novel_miR_100	Sus_scrofa_newGene_2100
novel_miR_100	ENSSSCG00000033692
novel_miR_100	ENSSSCG00000003508
novel_miR_100	ENSSSCG00000032083
novel_miR_100	ENSSSCG00000017366
novel_miR_100	Sus_scrofa_newGene_10681
novel_miR_100	ENSSSCG00000032284
novel_miR_100	ENSSSCG00000010114
novel_miR_100	Sus_scrofa_newGene_6529
novel_miR_100	ENSSSCG00000017383
novel_miR_100	ENSSSCG00000008348
novel_miR_100	ENSSSCG00000029420
novel_miR_100	ENSSSCG00000023130
novel_miR_100	ENSSSCG00000009898
novel_miR_100	ENSSSCG00000045892
novel_miR_100	ENSSSCG00000015558
novel_miR_100	Sus_scrofa_newGene_908
novel_miR_100	Sus_scrofa_newGene_6212
novel_miR_100	ENSSSCG00000005584
novel_miR_100	ENSSSCG00000000079
novel_miR_100	ENSSSCG00000005959
novel_miR_100	ENSSSCG00000000887
novel_miR_100	Sus_scrofa_newGene_5284
novel_miR_100	Sus_scrofa_newGene_12502
novel_miR_100	ENSSSCG00000009568
novel_miR_100	Sus_scrofa_newGene_11001
novel_miR_100	ENSSSCG00000004635
novel_miR_100	ENSSSCG00000032632
novel_miR_100	ENSSSCG00000000477
novel_miR_100	ENSSSCG00000021184
novel_miR_100	ENSSSCG00000036321
novel_miR_100	ENSSSCG00000035364
novel_miR_100	Sus_scrofa_newGene_19
novel_miR_100	ENSSSCG00000007808
novel_miR_100	Sus_scrofa_newGene_9532
novel_miR_100	ENSSSCG00000003400
novel_miR_100	ENSSSCG00000035788
novel_miR_100	Sus_scrofa_newGene_7258
novel_miR_100	ENSSSCG00000044695
novel_miR_100	ENSSSCG00000027051
novel_miR_100	ENSSSCG00000010448
novel_miR_100	ENSSSCG00000038419
novel_miR_100	ENSSSCG00000035048
novel_miR_100	ENSSSCG00000000066
novel_miR_100	ENSSSCG00000032477
novel_miR_100	Sus_scrofa_newGene_10184
novel_miR_100	Sus_scrofa_newGene_1508
novel_miR_100	ENSSSCG00000027770
novel_miR_100	ENSSSCG00000008509
novel_miR_100	ENSSSCG00000030642
novel_miR_100	Sus_scrofa_newGene_242
novel_miR_100	ENSSSCG00000016173
novel_miR_100	ENSSSCG00000044637
novel_miR_100	ENSSSCG00000049229
novel_miR_100	ENSSSCG00000034444
novel_miR_100	Sus_scrofa_newGene_5401
novel_miR_100	ENSSSCG00000031661
novel_miR_100	ENSSSCG00000024162
novel_miR_100	ENSSSCG00000007733
novel_miR_100	ENSSSCG00000031346
novel_miR_100	ENSSSCG00000015360
novel_miR_100	Sus_scrofa_newGene_10101
novel_miR_100	ENSSSCG00000008316
novel_miR_100	ENSSSCG00000051044
novel_miR_100	ENSSSCG00000006176
novel_miR_100	ENSSSCG00000045794
novel_miR_100	Sus_scrofa_newGene_173
novel_miR_100	ENSSSCG00000051506
novel_miR_100	Sus_scrofa_newGene_9233
novel_miR_100	ENSSSCG00000033526
novel_miR_100	ENSSSCG00000017781
novel_miR_100	ENSSSCG00000046085
novel_miR_100	Sus_scrofa_newGene_10800
novel_miR_100	ENSSSCG00000028373
novel_miR_100	ENSSSCG00000012061
novel_miR_100	Sus_scrofa_newGene_5836
novel_miR_100	ENSSSCG00000010187
novel_miR_100	ENSSSCG00000040918
novel_miR_100	ENSSSCG00000043259
novel_miR_100	ENSSSCG00000003126
novel_miR_100	ENSSSCG00000008232
novel_miR_100	ENSSSCG00000009083
novel_miR_100	ENSSSCG00000001481
novel_miR_100	Sus_scrofa_newGene_12915
novel_miR_100	ENSSSCG00000039408
novel_miR_100	ENSSSCG00000007567
novel_miR_100	ENSSSCG00000012130
novel_miR_100	ENSSSCG00000034811
novel_miR_100	ENSSSCG00000035618
novel_miR_100	ENSSSCG00000032304
novel_miR_100	Sus_scrofa_newGene_13593
novel_miR_100	ENSSSCG00000025214
novel_miR_100	ENSSSCG00000012021
novel_miR_100	ENSSSCG00000038094
novel_miR_100	ENSSSCG00000001672
novel_miR_100	ENSSSCG00000006251
novel_miR_100	ENSSSCG00000022787
novel_miR_100	Sus_scrofa_newGene_5237
novel_miR_100	Sus_scrofa_newGene_6644
novel_miR_100	Sus_scrofa_newGene_11948
novel_miR_100	ENSSSCG00000015880
novel_miR_100	ENSSSCG00000013905
novel_miR_100	ENSSSCG00000011157
novel_miR_100	Sus_scrofa_newGene_11360
novel_miR_100	ENSSSCG00000036595
novel_miR_100	ENSSSCG00000000455
novel_miR_100	ENSSSCG00000038597
novel_miR_100	ENSSSCG00000033422
novel_miR_100	Sus_scrofa_newGene_14229
novel_miR_100	Sus_scrofa_newGene_13651
novel_miR_100	ENSSSCG00000022299
novel_miR_100	ENSSSCG00000008697
novel_miR_100	Sus_scrofa_newGene_14176
novel_miR_100	ENSSSCG00000040845
novel_miR_100	ENSSSCG00000007246
novel_miR_100	ENSSSCG00000009649
novel_miR_100	ENSSSCG00000032691
novel_miR_100	ENSSSCG00000007554
novel_miR_100	ENSSSCG00000026994
novel_miR_100	Sus_scrofa_newGene_3514
novel_miR_100	Sus_scrofa_newGene_1655
novel_miR_100	ENSSSCG00000032397
novel_miR_100	Sus_scrofa_newGene_10093
novel_miR_100	Sus_scrofa_newGene_13271
novel_miR_100	ENSSSCG00000004300
novel_miR_100	ENSSSCG00000002262
novel_miR_100	ENSSSCG00000038662
novel_miR_100	Sus_scrofa_newGene_3043
novel_miR_100	ENSSSCG00000036284
novel_miR_100	ENSSSCG00000033739
novel_miR_100	ENSSSCG00000005666
novel_miR_100	ENSSSCG00000001206
novel_miR_100	Sus_scrofa_newGene_12692
novel_miR_100	ENSSSCG00000008816
novel_miR_100	ENSSSCG00000007288
novel_miR_100	ENSSSCG00000024678
novel_miR_100	ENSSSCG00000003941
novel_miR_100	Sus_scrofa_newGene_11531
novel_miR_100	ENSSSCG00000043051
novel_miR_100	ENSSSCG00000016409
novel_miR_100	ENSSSCG00000016520
novel_miR_100	ENSSSCG00000032275
novel_miR_100	Sus_scrofa_newGene_6467
novel_miR_100	ENSSSCG00000006465
novel_miR_100	ENSSSCG00000014285
novel_miR_100	ENSSSCG00000024222
novel_miR_100	ENSSSCG00000028007
novel_miR_100	ENSSSCG00000008218
novel_miR_100	ENSSSCG00000012758
novel_miR_100	ENSSSCG00000013086
novel_miR_100	ENSSSCG00000036482
novel_miR_100	ENSSSCG00000002140
novel_miR_100	Sus_scrofa_newGene_14462
novel_miR_100	Sus_scrofa_newGene_2885
novel_miR_100	ENSSSCG00000027351
novel_miR_100	ENSSSCG00000024895
novel_miR_100	ENSSSCG00000035318
novel_miR_100	ENSSSCG00000038520
novel_miR_100	ENSSSCG00000003642
novel_miR_100	Sus_scrofa_newGene_222
novel_miR_100	Sus_scrofa_newGene_5398
novel_miR_100	ENSSSCG00000030186
novel_miR_100	ENSSSCG00000041931
novel_miR_100	ENSSSCG00000003775
novel_miR_100	ENSSSCG00000029790
novel_miR_100	ENSSSCG00000015390
novel_miR_100	ENSSSCG00000050671
novel_miR_100	Sus_scrofa_newGene_5742
novel_miR_100	ENSSSCG00000003844
novel_miR_100	ENSSSCG00000029163
novel_miR_100	ENSSSCG00000023127
novel_miR_100	ENSSSCG00000014082
novel_miR_100	ENSSSCG00000047654
novel_miR_100	Sus_scrofa_newGene_2888
novel_miR_100	Sus_scrofa_newGene_7835
novel_miR_100	ENSSSCG00000005907
novel_miR_100	ENSSSCG00000028674
novel_miR_100	Sus_scrofa_newGene_7554
novel_miR_100	Sus_scrofa_newGene_11318
novel_miR_100	ENSSSCG00000021612
novel_miR_100	ENSSSCG00000014394
novel_miR_100	ENSSSCG00000031288
novel_miR_100	ENSSSCG00000008788
novel_miR_100	ENSSSCG00000050471
novel_miR_100	ENSSSCG00000030196
novel_miR_100	ENSSSCG00000021138
novel_miR_100	Sus_scrofa_newGene_17
novel_miR_100	ENSSSCG00000007135
novel_miR_100	Sus_scrofa_newGene_5134
novel_miR_100	Sus_scrofa_newGene_14010
novel_miR_100	Sus_scrofa_newGene_4201
novel_miR_100	ENSSSCG00000024636
novel_miR_100	ENSSSCG00000042690
novel_miR_100	ENSSSCG00000012270
novel_miR_100	ENSSSCG00000015818
novel_miR_100	ENSSSCG00000006455
novel_miR_100	ENSSSCG00000045134
novel_miR_100	ENSSSCG00000023297
novel_miR_100	ENSSSCG00000031612
novel_miR_100	ENSSSCG00000029805
novel_miR_100	ENSSSCG00000050362
novel_miR_100	ENSSSCG00000010433
novel_miR_100	ENSSSCG00000012251
novel_miR_100	Sus_scrofa_newGene_2361
novel_miR_100	ENSSSCG00000047863
novel_miR_100	ENSSSCG00000028278
novel_miR_100	ENSSSCG00000038383
novel_miR_100	Sus_scrofa_newGene_8129
novel_miR_100	Sus_scrofa_newGene_12817
novel_miR_100	Sus_scrofa_newGene_8660
novel_miR_100	ENSSSCG00000015444
novel_miR_100	ENSSSCG00000036364
novel_miR_100	ENSSSCG00000048170
novel_miR_100	ENSSSCG00000043127
novel_miR_100	Sus_scrofa_newGene_11043
novel_miR_100	ENSSSCG00000020927
novel_miR_100	ENSSSCG00000023255
novel_miR_100	ENSSSCG00000040419
novel_miR_100	Sus_scrofa_newGene_1529
novel_miR_100	ENSSSCG00000026230
novel_miR_100	ENSSSCG00000048543
novel_miR_100	ENSSSCG00000023585
novel_miR_100	Sus_scrofa_newGene_8395
novel_miR_100	ENSSSCG00000015494
novel_miR_100	ENSSSCG00000027505
novel_miR_100	Sus_scrofa_newGene_9784
novel_miR_100	Sus_scrofa_newGene_4329
novel_miR_100	Sus_scrofa_newGene_14455
novel_miR_100	Sus_scrofa_newGene_13362
novel_miR_100	ENSSSCG00000017261
novel_miR_100	ENSSSCG00000014917
novel_miR_100	ENSSSCG00000045397
novel_miR_100	Sus_scrofa_newGene_8276
novel_miR_100	ENSSSCG00000009792
novel_miR_100	Sus_scrofa_newGene_2661
novel_miR_100	ENSSSCG00000005781
novel_miR_100	ENSSSCG00000002937
novel_miR_100	Sus_scrofa_newGene_9876
novel_miR_100	Sus_scrofa_newGene_4077
novel_miR_100	ENSSSCG00000014063
novel_miR_100	ENSSSCG00000037370
novel_miR_100	Sus_scrofa_newGene_4131
novel_miR_100	ENSSSCG00000003499
novel_miR_100	ENSSSCG00000034898
novel_miR_100	ENSSSCG00000009849
novel_miR_100	Sus_scrofa_newGene_8315
novel_miR_100	ENSSSCG00000011622
novel_miR_100	ENSSSCG00000005753
novel_miR_100	ENSSSCG00000038540
novel_miR_100	Sus_scrofa_newGene_11519
novel_miR_100	Sus_scrofa_newGene_10227
novel_miR_100	ENSSSCG00000012824
novel_miR_100	Sus_scrofa_newGene_5209
novel_miR_100	ENSSSCG00000025316
novel_miR_100	ENSSSCG00000046704
novel_miR_100	Sus_scrofa_newGene_10909
novel_miR_100	ENSSSCG00000035992
novel_miR_100	ENSSSCG00000009151
novel_miR_100	ENSSSCG00000005987
novel_miR_100	ENSSSCG00000023643
novel_miR_100	ENSSSCG00000030685
novel_miR_100	ENSSSCG00000003465
novel_miR_100	ENSSSCG00000022492
novel_miR_100	ENSSSCG00000030343
novel_miR_100	ENSSSCG00000003491
novel_miR_100	Sus_scrofa_newGene_11090
novel_miR_100	ENSSSCG00000032626
novel_miR_100	Sus_scrofa_newGene_6525
novel_miR_100	ENSSSCG00000040673
novel_miR_100	ENSSSCG00000000039
novel_miR_100	ENSSSCG00000011458
novel_miR_100	Sus_scrofa_newGene_70
novel_miR_100	ENSSSCG00000001455
novel_miR_100	ENSSSCG00000005456
novel_miR_100	ENSSSCG00000021436
novel_miR_100	Sus_scrofa_newGene_8483
novel_miR_100	Sus_scrofa_newGene_6530
novel_miR_100	ENSSSCG00000004077
novel_miR_100	Sus_scrofa_newGene_9485
novel_miR_100	ENSSSCG00000001786
novel_miR_100	Sus_scrofa_newGene_838
novel_miR_100	ENSSSCG00000026269
novel_miR_100	Sus_scrofa_newGene_8481
novel_miR_100	ENSSSCG00000010295
novel_miR_100	ENSSSCG00000014151
novel_miR_100	ENSSSCG00000008352
novel_miR_100	ENSSSCG00000008624
novel_miR_100	ENSSSCG00000004634
novel_miR_100	ENSSSCG00000013599
novel_miR_100	Sus_scrofa_newGene_14074
novel_miR_100	ENSSSCG00000023665
novel_miR_100	ENSSSCG00000021210
novel_miR_100	ENSSSCG00000015039
novel_miR_100	ENSSSCG00000038009
novel_miR_100	ENSSSCG00000005951
novel_miR_100	ENSSSCG00000008498
novel_miR_100	Sus_scrofa_newGene_14452
novel_miR_100	ENSSSCG00000044336
novel_miR_100	Sus_scrofa_newGene_11839
novel_miR_100	Sus_scrofa_newGene_3718
novel_miR_100	ENSSSCG00000010094
novel_miR_100	ENSSSCG00000008510
novel_miR_100	ENSSSCG00000015302
novel_miR_100	ENSSSCG00000010519
novel_miR_100	ENSSSCG00000003477
novel_miR_100	ENSSSCG00000029385
novel_miR_100	ENSSSCG00000036160
novel_miR_100	Sus_scrofa_newGene_5568
novel_miR_100	Sus_scrofa_newGene_4952
novel_miR_100	ENSSSCG00000009097
novel_miR_100	Sus_scrofa_newGene_13648
novel_miR_100	ENSSSCG00000014019
novel_miR_100	ENSSSCG00000032495
novel_miR_100	ENSSSCG00000021739
novel_miR_100	ENSSSCG00000007790
novel_miR_100	ENSSSCG00000008332
novel_miR_100	Sus_scrofa_newGene_395
novel_miR_100	ENSSSCG00000037663
novel_miR_100	Sus_scrofa_newGene_12923
novel_miR_100	ENSSSCG00000042327
novel_miR_100	Sus_scrofa_newGene_6756
novel_miR_100	ENSSSCG00000008217
novel_miR_100	Sus_scrofa_newGene_5560
novel_miR_100	ENSSSCG00000011090
novel_miR_100	ENSSSCG00000003805
novel_miR_100	ENSSSCG00000021027
novel_miR_100	Sus_scrofa_newGene_7874
novel_miR_100	ENSSSCG00000008802
novel_miR_100	Sus_scrofa_newGene_5254
novel_miR_100	ENSSSCG00000017693
novel_miR_100	ENSSSCG00000027609
novel_miR_100	ENSSSCG00000004753
novel_miR_100	Sus_scrofa_newGene_1129
novel_miR_100	ENSSSCG00000035091
novel_miR_100	Sus_scrofa_newGene_13876
novel_miR_100	ENSSSCG00000025188
novel_miR_100	ENSSSCG00000038487
novel_miR_100	ENSSSCG00000037446
novel_miR_100	Sus_scrofa_newGene_2339
novel_miR_100	ENSSSCG00000000487
novel_miR_100	ENSSSCG00000017551
novel_miR_100	ENSSSCG00000026264
novel_miR_100	ENSSSCG00000038062
novel_miR_100	ENSSSCG00000027902
novel_miR_100	ENSSSCG00000014161
novel_miR_100	Sus_scrofa_newGene_5286
novel_miR_100	ENSSSCG00000005126
novel_miR_100	ENSSSCG00000048538
novel_miR_100	Sus_scrofa_newGene_13314
novel_miR_100	ENSSSCG00000032854
novel_miR_100	ENSSSCG00000048260
novel_miR_100	ENSSSCG00000016448
novel_miR_100	ENSSSCG00000044626
novel_miR_100	ENSSSCG00000041130
novel_miR_100	ENSSSCG00000031781
novel_miR_100	ENSSSCG00000048212
novel_miR_100	ENSSSCG00000015294
novel_miR_100	ENSSSCG00000000839
novel_miR_100	Sus_scrofa_newGene_3131
novel_miR_100	ENSSSCG00000010955
novel_miR_100	ENSSSCG00000040863
novel_miR_100	ENSSSCG00000004811
novel_miR_100	Sus_scrofa_newGene_13108
novel_miR_100	ENSSSCG00000047938
novel_miR_100	Sus_scrofa_newGene_7876
novel_miR_100	ENSSSCG00000034753
novel_miR_100	Sus_scrofa_newGene_9271
novel_miR_100	Sus_scrofa_newGene_11930
novel_miR_100	ENSSSCG00000004148
novel_miR_100	ENSSSCG00000037985
novel_miR_100	ENSSSCG00000008747
novel_miR_100	ENSSSCG00000033750
novel_miR_100	ENSSSCG00000046628
novel_miR_100	ENSSSCG00000007099
novel_miR_100	ENSSSCG00000045296
novel_miR_100	ENSSSCG00000001507
novel_miR_100	ENSSSCG00000040749
novel_miR_100	Sus_scrofa_newGene_9116
novel_miR_100	Sus_scrofa_newGene_13376
novel_miR_100	Sus_scrofa_newGene_7873
novel_miR_100	ENSSSCG00000043152
novel_miR_100	ENSSSCG00000003828
novel_miR_100	ENSSSCG00000031101
novel_miR_100	ENSSSCG00000000151
novel_miR_100	ENSSSCG00000033311
novel_miR_100	Sus_scrofa_newGene_2311
novel_miR_100	ENSSSCG00000038307
novel_miR_100	ENSSSCG00000051578
novel_miR_100	Sus_scrofa_newGene_2293
novel_miR_100	Sus_scrofa_newGene_13787
novel_miR_100	ENSSSCG00000046293
novel_miR_100	ENSSSCG00000029698
novel_miR_100	ENSSSCG00000038125
novel_miR_100	ENSSSCG00000040566
novel_miR_100	ENSSSCG00000012298
novel_miR_100	ENSSSCG00000039073
novel_miR_100	ENSSSCG00000003553
novel_miR_100	ENSSSCG00000003068
novel_miR_100	ENSSSCG00000010744
novel_miR_100	ENSSSCG00000027981
novel_miR_100	ENSSSCG00000028237
novel_miR_100	ENSSSCG00000013347
novel_miR_100	ENSSSCG00000004105
novel_miR_100	Sus_scrofa_newGene_1259
novel_miR_100	Sus_scrofa_newGene_935
novel_miR_100	ENSSSCG00000021514
novel_miR_100	Sus_scrofa_newGene_1202
novel_miR_100	ENSSSCG00000013834
novel_miR_100	ENSSSCG00000042447
novel_miR_100	Sus_scrofa_newGene_13093
novel_miR_100	ENSSSCG00000029285
novel_miR_100	Sus_scrofa_newGene_14132
novel_miR_100	ENSSSCG00000036822
novel_miR_100	ENSSSCG00000032417
novel_miR_100	ENSSSCG00000007901
novel_miR_100	ENSSSCG00000001537
novel_miR_100	ENSSSCG00000001560
novel_miR_100	Sus_scrofa_newGene_14052
novel_miR_100	ENSSSCG00000006164
novel_miR_100	Sus_scrofa_newGene_3367
novel_miR_100	ENSSSCG00000008991
novel_miR_100	ENSSSCG00000011619
novel_miR_100	ENSSSCG00000048278
novel_miR_100	ENSSSCG00000042432
novel_miR_100	ENSSSCG00000007940
novel_miR_100	Sus_scrofa_newGene_4788
novel_miR_100	ENSSSCG00000016374
novel_miR_100	ENSSSCG00000023522
novel_miR_100	ENSSSCG00000038187
novel_miR_100	ENSSSCG00000002370
novel_miR_100	ENSSSCG00000015037
novel_miR_100	ENSSSCG00000005594
novel_miR_100	ENSSSCG00000012425
novel_miR_100	ENSSSCG00000050627
novel_miR_100	ENSSSCG00000039555
novel_miR_118	ENSSSCG00000002003
novel_miR_118	ENSSSCG00000000696
novel_miR_118	ENSSSCG00000026924
novel_miR_118	ENSSSCG00000031733
novel_miR_118	ENSSSCG00000007586
novel_miR_118	ENSSSCG00000020754
novel_miR_118	Sus_scrofa_newGene_10092
novel_miR_118	ENSSSCG00000047875
novel_miR_118	ENSSSCG00000010288
novel_miR_118	ENSSSCG00000037099
novel_miR_118	ENSSSCG00000013509
novel_miR_118	ENSSSCG00000031557
novel_miR_118	ENSSSCG00000022823
novel_miR_118	ENSSSCG00000025414
novel_miR_118	Sus_scrofa_newGene_11089
novel_miR_118	ENSSSCG00000035789
novel_miR_118	ENSSSCG00000049158
novel_miR_118	ENSSSCG00000007664
novel_miR_118	ENSSSCG00000003156
novel_miR_118	ENSSSCG00000029544
novel_miR_118	ENSSSCG00000002715
novel_miR_118	ENSSSCG00000036130
novel_miR_118	ENSSSCG00000017995
novel_miR_118	ENSSSCG00000038616
novel_miR_118	Sus_scrofa_newGene_7549
novel_miR_118	ENSSSCG00000006857
novel_miR_118	ENSSSCG00000040824
novel_miR_118	ENSSSCG00000007806
novel_miR_118	ENSSSCG00000017065
novel_miR_118	ENSSSCG00000009713
novel_miR_118	ENSSSCG00000011397
novel_miR_118	ENSSSCG00000016323
novel_miR_118	ENSSSCG00000030369
novel_miR_118	ENSSSCG00000000746
novel_miR_118	ENSSSCG00000043076
novel_miR_118	ENSSSCG00000015726
novel_miR_118	ENSSSCG00000011395
novel_miR_118	ENSSSCG00000038135
novel_miR_118	ENSSSCG00000007324
novel_miR_118	ENSSSCG00000012137
novel_miR_118	ENSSSCG00000010334
novel_miR_118	ENSSSCG00000012273
novel_miR_118	ENSSSCG00000018051
novel_miR_118	ENSSSCG00000014307
novel_miR_118	ENSSSCG00000015732
novel_miR_118	ENSSSCG00000000965
novel_miR_118	ENSSSCG00000035284
novel_miR_118	ENSSSCG00000037151
novel_miR_118	ENSSSCG00000048237
novel_miR_118	Sus_scrofa_newGene_5248
novel_miR_118	ENSSSCG00000010837
novel_miR_118	ENSSSCG00000011599
novel_miR_118	ENSSSCG00000012062
novel_miR_118	ENSSSCG00000038644
novel_miR_118	ENSSSCG00000041232
novel_miR_118	ENSSSCG00000010351
novel_miR_118	ENSSSCG00000035073
novel_miR_118	ENSSSCG00000039670
novel_miR_118	ENSSSCG00000036402
novel_miR_118	ENSSSCG00000034227
novel_miR_118	ENSSSCG00000013762
novel_miR_118	ENSSSCG00000000770
novel_miR_118	Sus_scrofa_newGene_8641
novel_miR_118	ENSSSCG00000000078
novel_miR_118	ENSSSCG00000026082
novel_miR_118	ENSSSCG00000017325
novel_miR_118	ENSSSCG00000038979
novel_miR_118	ENSSSCG00000031278
novel_miR_118	ENSSSCG00000004252
novel_miR_118	ENSSSCG00000007993
novel_miR_118	ENSSSCG00000000297
novel_miR_118	ENSSSCG00000013259
novel_miR_118	ENSSSCG00000017693
novel_miR_118	ENSSSCG00000033750
novel_miR_118	ENSSSCG00000025260
novel_miR_118	ENSSSCG00000039867
novel_miR_118	ENSSSCG00000037451
novel_miR_118	ENSSSCG00000014876
novel_miR_118	ENSSSCG00000009808
novel_miR_118	ENSSSCG00000010302
novel_miR_118	ENSSSCG00000008749
novel_miR_118	ENSSSCG00000008697
novel_miR_118	ENSSSCG00000009565
novel_miR_118	Sus_scrofa_newGene_13704
novel_miR_118	ENSSSCG00000012571
novel_miR_118	ENSSSCG00000011313
novel_miR_118	ENSSSCG00000010761
novel_miR_118	ENSSSCG00000005787
novel_miR_118	ENSSSCG00000016409
novel_miR_118	ENSSSCG00000002142
novel_miR_118	ENSSSCG00000011580
novel_miR_118	ENSSSCG00000008702
novel_miR_118	ENSSSCG00000007673
novel_miR_118	ENSSSCG00000030513
novel_miR_118	ENSSSCG00000038715
novel_miR_118	ENSSSCG00000016830
novel_miR_118	ENSSSCG00000040435
novel_miR_118	ENSSSCG00000000399
novel_miR_118	ENSSSCG00000006218
novel_miR_118	ENSSSCG00000013016
novel_miR_118	Sus_scrofa_newGene_10319
novel_miR_118	ENSSSCG00000005305
novel_miR_118	ENSSSCG00000039703
novel_miR_118	ENSSSCG00000017759
novel_miR_118	ENSSSCG00000002629
novel_miR_118	ENSSSCG00000038089
novel_miR_118	ENSSSCG00000006518
novel_miR_118	ENSSSCG00000013256
novel_miR_118	ENSSSCG00000009414
novel_miR_118	ENSSSCG00000029201
novel_miR_118	ENSSSCG00000011245
novel_miR_118	Sus_scrofa_newGene_8098
novel_miR_118	ENSSSCG00000026129
novel_miR_118	ENSSSCG00000015244
novel_miR_118	ENSSSCG00000025430
novel_miR_118	ENSSSCG00000013267
novel_miR_118	ENSSSCG00000032110
novel_miR_118	ENSSSCG00000021557
novel_miR_118	ENSSSCG00000039045
novel_miR_118	Sus_scrofa_newGene_2114
novel_miR_118	ENSSSCG00000022655
novel_miR_118	ENSSSCG00000029744
novel_miR_118	ENSSSCG00000014600
novel_miR_118	ENSSSCG00000043140
novel_miR_118	ENSSSCG00000021702
novel_miR_118	ENSSSCG00000005284
novel_miR_118	Sus_scrofa_newGene_9208
novel_miR_118	ENSSSCG00000003673
novel_miR_118	Sus_scrofa_newGene_1358
novel_miR_118	ENSSSCG00000024958
novel_miR_118	ENSSSCG00000028056
novel_miR_118	ENSSSCG00000000767
novel_miR_118	ENSSSCG00000017422
novel_miR_118	ENSSSCG00000039633
novel_miR_118	Sus_scrofa_newGene_3590
novel_miR_118	ENSSSCG00000011353
novel_miR_118	ENSSSCG00000017437
novel_miR_118	ENSSSCG00000013779
novel_miR_118	ENSSSCG00000033325
novel_miR_118	ENSSSCG00000014630
novel_miR_118	ENSSSCG00000022777
novel_miR_118	ENSSSCG00000049263
novel_miR_118	Sus_scrofa_newGene_13360
novel_miR_118	ENSSSCG00000005706
novel_miR_118	ENSSSCG00000008385
novel_miR_118	ENSSSCG00000048216
novel_miR_118	ENSSSCG00000005623
novel_miR_118	ENSSSCG00000031707
novel_miR_118	ENSSSCG00000002633
novel_miR_118	ENSSSCG00000015432
novel_miR_118	ENSSSCG00000025138
novel_miR_118	Sus_scrofa_newGene_2248
novel_miR_118	ENSSSCG00000039148
novel_miR_118	ENSSSCG00000021200
novel_miR_118	Sus_scrofa_newGene_4864
novel_miR_118	ENSSSCG00000002277
novel_miR_118	ENSSSCG00000050172
novel_miR_118	ENSSSCG00000010267
novel_miR_118	ENSSSCG00000034031
novel_miR_118	ENSSSCG00000017362
novel_miR_118	ENSSSCG00000009215
novel_miR_118	ENSSSCG00000034854
novel_miR_118	ENSSSCG00000039041
novel_miR_118	ENSSSCG00000005378
novel_miR_118	ENSSSCG00000011892
novel_miR_118	ENSSSCG00000010617
novel_miR_118	ENSSSCG00000008701
novel_miR_118	ENSSSCG00000001863
novel_miR_118	Sus_scrofa_newGene_12067
novel_miR_118	ENSSSCG00000022208
novel_miR_118	ENSSSCG00000022162
novel_miR_118	ENSSSCG00000036837
novel_miR_118	ENSSSCG00000009628
novel_miR_118	ENSSSCG00000003913
novel_miR_118	ENSSSCG00000015383
novel_miR_118	ENSSSCG00000037719
novel_miR_118	ENSSSCG00000050905
novel_miR_118	ENSSSCG00000003897
novel_miR_118	ENSSSCG00000014119
novel_miR_118	Sus_scrofa_newGene_9918
novel_miR_118	ENSSSCG00000031492
novel_miR_118	ENSSSCG00000046780
novel_miR_118	ENSSSCG00000005731
novel_miR_118	Sus_scrofa_newGene_2639
novel_miR_118	Sus_scrofa_newGene_5944
novel_miR_118	ENSSSCG00000012890
novel_miR_118	ENSSSCG00000027374
novel_miR_118	ENSSSCG00000040288
novel_miR_118	ENSSSCG00000015455
novel_miR_118	ENSSSCG00000010649
novel_miR_118	ENSSSCG00000031221
novel_miR_118	ENSSSCG00000001832
novel_miR_118	ENSSSCG00000001097
novel_miR_118	ENSSSCG00000029536
novel_miR_118	ENSSSCG00000021576
novel_miR_118	ENSSSCG00000029949
novel_miR_118	ENSSSCG00000024235
novel_miR_118	ENSSSCG00000016442
novel_miR_118	ENSSSCG00000008642
novel_miR_118	ENSSSCG00000010116
novel_miR_118	ENSSSCG00000007986
novel_miR_118	ENSSSCG00000006627
novel_miR_118	Sus_scrofa_newGene_8794
novel_miR_118	ENSSSCG00000038397
novel_miR_118	ENSSSCG00000007780
novel_miR_118	Sus_scrofa_newGene_876
novel_miR_118	ENSSSCG00000010878
novel_miR_118	ENSSSCG00000003619
novel_miR_118	ENSSSCG00000010476
novel_miR_118	ENSSSCG00000035069
novel_miR_118	ENSSSCG00000033204
novel_miR_118	ENSSSCG00000025691
novel_miR_118	ENSSSCG00000009011
novel_miR_118	ENSSSCG00000006892
novel_miR_118	ENSSSCG00000008041
novel_miR_118	ENSSSCG00000016543
novel_miR_118	ENSSSCG00000038578
novel_miR_118	ENSSSCG00000007954
novel_miR_118	ENSSSCG00000013062
novel_miR_118	ENSSSCG00000000272
novel_miR_118	ENSSSCG00000015107
novel_miR_118	Sus_scrofa_newGene_9010
novel_miR_118	Sus_scrofa_newGene_7415
novel_miR_118	ENSSSCG00000016578
novel_miR_118	ENSSSCG00000027628
novel_miR_118	Sus_scrofa_newGene_8101
novel_miR_118	ENSSSCG00000006490
novel_miR_118	ENSSSCG00000031746
novel_miR_118	ENSSSCG00000021241
novel_miR_118	ENSSSCG00000001612
novel_miR_118	Sus_scrofa_newGene_10728
novel_miR_118	ENSSSCG00000027669
novel_miR_118	ENSSSCG00000017429
novel_miR_118	ENSSSCG00000003821
novel_miR_118	ENSSSCG00000024837
novel_miR_118	ENSSSCG00000017444
novel_miR_118	ENSSSCG00000008583
novel_miR_118	ENSSSCG00000026706
novel_miR_118	ENSSSCG00000001787
novel_miR_118	ENSSSCG00000038631
novel_miR_118	ENSSSCG00000017495
novel_miR_118	ENSSSCG00000000216
novel_miR_118	ENSSSCG00000001875
novel_miR_118	ENSSSCG00000007526
novel_miR_118	ENSSSCG00000007778
novel_miR_118	ENSSSCG00000007503
novel_miR_118	ENSSSCG00000040893
novel_miR_118	ENSSSCG00000001560
novel_miR_118	ENSSSCG00000005969
novel_miR_118	ENSSSCG00000012978
novel_miR_118	Sus_scrofa_newGene_11800
novel_miR_118	ENSSSCG00000001518
novel_miR_118	ENSSSCG00000033291
novel_miR_118	ENSSSCG00000032433
novel_miR_118	ENSSSCG00000008853
novel_miR_118	ENSSSCG00000040134
novel_miR_118	ENSSSCG00000025794
novel_miR_118	Sus_scrofa_newGene_5568
novel_miR_118	ENSSSCG00000042278
novel_miR_118	ENSSSCG00000037959
novel_miR_118	ENSSSCG00000036356
novel_miR_118	ENSSSCG00000045443
novel_miR_118	ENSSSCG00000021571
novel_miR_118	ENSSSCG00000021647
novel_miR_118	ENSSSCG00000038777
novel_miR_118	ENSSSCG00000031703
novel_miR_118	ENSSSCG00000001100
novel_miR_118	ENSSSCG00000010138
novel_miR_118	ENSSSCG00000016882
novel_miR_118	ENSSSCG00000040599
novel_miR_118	ENSSSCG00000030196
novel_miR_118	ENSSSCG00000002782
novel_miR_118	Sus_scrofa_newGene_5300
novel_miR_118	Sus_scrofa_newGene_3206
novel_miR_118	ENSSSCG00000017445
novel_miR_118	ENSSSCG00000028019
novel_miR_118	ENSSSCG00000027689
novel_miR_118	ENSSSCG00000014418
novel_miR_118	Sus_scrofa_newGene_5807
novel_miR_118	ENSSSCG00000040615
novel_miR_118	ENSSSCG00000013434
novel_miR_118	ENSSSCG00000030361
novel_miR_118	ENSSSCG00000017197
novel_miR_118	ENSSSCG00000037455
novel_miR_118	ENSSSCG00000005934
novel_miR_118	ENSSSCG00000026850
novel_miR_118	ENSSSCG00000027197
novel_miR_118	ENSSSCG00000000293
novel_miR_118	ENSSSCG00000011028
novel_miR_118	ENSSSCG00000006256
novel_miR_118	ENSSSCG00000024520
novel_miR_118	ENSSSCG00000000418
novel_miR_118	ENSSSCG00000010181
novel_miR_118	ENSSSCG00000037970
novel_miR_118	Sus_scrofa_newGene_9332
novel_miR_118	ENSSSCG00000022004
novel_miR_118	ENSSSCG00000038598
novel_miR_118	ENSSSCG00000021634
novel_miR_118	ENSSSCG00000008888
novel_miR_118	ENSSSCG00000016269
novel_miR_118	ENSSSCG00000009931
novel_miR_118	ENSSSCG00000024626
novel_miR_118	ENSSSCG00000040339
novel_miR_118	ENSSSCG00000033168
novel_miR_118	ENSSSCG00000008549
novel_miR_118	ENSSSCG00000028552
novel_miR_118	ENSSSCG00000035212
novel_miR_118	ENSSSCG00000026004
novel_miR_118	ENSSSCG00000034853
novel_miR_118	ENSSSCG00000005646
novel_miR_118	ENSSSCG00000007957
novel_miR_118	ENSSSCG00000021624
novel_miR_118	ENSSSCG00000032668
novel_miR_118	ENSSSCG00000013571
novel_miR_118	ENSSSCG00000007589
novel_miR_118	ENSSSCG00000029096
novel_miR_118	ENSSSCG00000004207
novel_miR_118	ENSSSCG00000013248
novel_miR_118	ENSSSCG00000007956
novel_miR_118	ENSSSCG00000031727
novel_miR_118	ENSSSCG00000021562
novel_miR_118	ENSSSCG00000040355
novel_miR_118	Sus_scrofa_newGene_479
novel_miR_118	ENSSSCG00000034414
novel_miR_118	ENSSSCG00000016317
novel_miR_118	ENSSSCG00000016338
novel_miR_118	ENSSSCG00000004643
novel_miR_118	ENSSSCG00000010732
novel_miR_118	ENSSSCG00000048770
novel_miR_118	ENSSSCG00000012076
novel_miR_118	ENSSSCG00000001810
novel_miR_118	ENSSSCG00000030289
novel_miR_118	Sus_scrofa_newGene_554
novel_miR_118	ENSSSCG00000037120
novel_miR_118	ENSSSCG00000003421
novel_miR_118	ENSSSCG00000008456
novel_miR_118	ENSSSCG00000045508
novel_miR_118	ENSSSCG00000050967
novel_miR_118	ENSSSCG00000033946
novel_miR_118	ENSSSCG00000031139
novel_miR_118	ENSSSCG00000017287
novel_miR_118	ENSSSCG00000004506
novel_miR_118	ENSSSCG00000015595
novel_miR_118	ENSSSCG00000029723
novel_miR_118	ENSSSCG00000003596
novel_miR_118	ENSSSCG00000014048
novel_miR_118	ENSSSCG00000010651
novel_miR_118	ENSSSCG00000010911
novel_miR_118	ENSSSCG00000016652
novel_miR_118	ENSSSCG00000033333
novel_miR_118	ENSSSCG00000028317
novel_miR_118	ENSSSCG00000025176
novel_miR_118	ENSSSCG00000014375
novel_miR_118	ENSSSCG00000020725
novel_miR_118	ENSSSCG00000017357
novel_miR_118	ENSSSCG00000011410
novel_miR_118	ENSSSCG00000008710
novel_miR_118	ENSSSCG00000015080
novel_miR_118	ENSSSCG00000002252
novel_miR_118	ENSSSCG00000028066
novel_miR_118	ENSSSCG00000043513
novel_miR_118	ENSSSCG00000037605
novel_miR_118	ENSSSCG00000001927
novel_miR_118	Sus_scrofa_newGene_8159
novel_miR_118	ENSSSCG00000013916
novel_miR_118	ENSSSCG00000002004
novel_miR_118	ENSSSCG00000012988
novel_miR_118	ENSSSCG00000014964
novel_miR_118	ENSSSCG00000008213
novel_miR_118	ENSSSCG00000046588
novel_miR_118	ENSSSCG00000035671
novel_miR_118	ENSSSCG00000009862
novel_miR_118	ENSSSCG00000012667
novel_miR_118	ENSSSCG00000037539
novel_miR_118	ENSSSCG00000006273
novel_miR_118	ENSSSCG00000026001
novel_miR_118	Sus_scrofa_newGene_3444
novel_miR_118	ENSSSCG00000038278
novel_miR_118	ENSSSCG00000000435
novel_miR_118	ENSSSCG00000030706
novel_miR_118	ENSSSCG00000033304
novel_miR_118	ENSSSCG00000007836
novel_miR_118	ENSSSCG00000038112
novel_miR_118	ENSSSCG00000017593
novel_miR_118	ENSSSCG00000003438
novel_miR_118	ENSSSCG00000032151
novel_miR_118	ENSSSCG00000021584
novel_miR_118	ENSSSCG00000029516
novel_miR_118	Sus_scrofa_newGene_3715
novel_miR_118	ENSSSCG00000015581
novel_miR_118	ENSSSCG00000021852
novel_miR_118	ENSSSCG00000000760
novel_miR_118	ENSSSCG00000035653
novel_miR_118	ENSSSCG00000011251
novel_miR_118	ENSSSCG00000006767
novel_miR_118	ENSSSCG00000016374
novel_miR_118	ENSSSCG00000016674
novel_miR_118	ENSSSCG00000005613
novel_miR_118	ENSSSCG00000022968
novel_miR_118	ENSSSCG00000040457
novel_miR_118	ENSSSCG00000011857
novel_miR_118	ENSSSCG00000003303
novel_miR_118	ENSSSCG00000016635
novel_miR_118	Sus_scrofa_newGene_14453
novel_miR_118	ENSSSCG00000035038
novel_miR_118	ENSSSCG00000007247
novel_miR_118	ENSSSCG00000003356
novel_miR_118	ENSSSCG00000010941
[truncated: 6,776 more rows]

## Sheet: DE circRNA target gene
circRNA	PTGs
13:12542442|12548099	ENSSSCG00000011213
13:71794794|71797638	ENSSSCG00000011615
6:85922219|85927930	ENSSSCG00000003586
13:94310914|94312044	ENSSSCG00000024916
X:78666497|78695812	ENSSSCG00000012474
14:71348983|71349948	ENSSSCG00000029311
12:59320434|59323398	ENSSSCG00000050244
3:17290672|17292922	ENSSSCG00000007757
2:88184110|88206327	ENSSSCG00000014113
4:72630918|72657500	ENSSSCG00000006231
18:2648872|2661452	Sus_scrofa_newGene_3474
11:48077009|48108814	ENSSSCG00000040184
6:56516156|56533207	ENSSSCG00000038825
14:85576061|85579362	ENSSSCG00000010351
12:39408156|39428231	Sus_scrofa_newGene_14015
9:125732918|125735258	ENSSSCG00000015565
3:101765610|101780247	ENSSSCG00000020878
10:48702209|48742852	ENSSSCG00000011068
1:219193192|219198006	ENSSSCG00000005229
7:22824834|22956239	ENSSSCG00000001229
7:22889305|22956239	ENSSSCG00000041364
1:108385212|108386218	ENSSSCG00000004561
7:9980131|10010669	ENSSSCG00000001056
4:107828268|107853387	ENSSSCG00000006779
13:21753272|21757687	ENSSSCG00000027738
7:68514625|68532510	ENSSSCG00000040657
6:160703531|160720786	ENSSSCG00000003872
9:39494895|39504434	ENSSSCG00000029538
13:31673546|31676127	ENSSSCG00000011373
6:20298796|20321216	ENSSSCG00000002799
12:55192209|55228540	ENSSSCG00000029441
AEMK02000452.1:3658935|3676900	ENSSSCG00000037775
7:110475343|110495505	ENSSSCG00000002426
7:24101261|24107009	ENSSSCG00000023611
4:94184733|94185957	ENSSSCG00000006510
13:146263456|146274001	ENSSSCG00000011918
1:263932775|263940366	ENSSSCG00000020743
4:50433434|50447885	ENSSSCG00000006137
1:110902075|110909044	ENSSSCG00000004576
5:22002456|22009750	ENSSSCG00000000406
9:66405629|66409132	ENSSSCG00000022398
15:75944605|75953955	ENSSSCG00000031123
1:87134227|87153004	ENSSSCG00000004473
1:145950262|145964893	ENSSSCG00000004856
6:155709580|155715446	ENSSSCG00000036145
7:89519703|89589111	ENSSSCG00000002283
1:189419733|189437719	ENSSSCG00000005085
8:16716774|16743600	ENSSSCG00000008753
X:11938903|11965476	ENSSSCG00000012136
2:105138388|105166660	ENSSSCG00000014177
1:39426717|39441609	ENSSSCG00000027613
3:44121881|44122061	ENSSSCG00000008096
