# Supplementary material for: Systematic Identification and Comparison of the Expressed Profiles of lncRNAs, miRNAs, circRNAs, and mRNAs with Associated Co-Expression Networks in Pigs with Low and High Intramuscular Fat
Source: Animals (Basel). 2021 Nov 10;11(11):3212. doi: 10.3390/ani11113212 (PMC8614448; doi:10.3390/ani11113212)
Supplement: Supplementary file 1 [file animals-11-03212-s001.zip › Supplementary files/table S5 MRNA,miRNA,circRNA-GO&KEGG analysis.xlsx]

## Sheet: mRNA-GO
BP
ID	Description	GeneRatio	BgRatio	enrich_factor	pvalue	qvalue	geneID
GO:0044267	cellular protein metabolic process	0.0909	0.0169	5.39	2.38861e-06	0.00037192	Sus_scrofa_newGene_11220;Sus_scrofa_newGene_12204;Sus_scrofa_newGene_13272;Sus_scrofa_newGene_13362;Sus_scrofa_newGene_1665;Sus_scrofa_newGene_4135;Sus_scrofa_newGene_4788;Sus_scrofa_newGene_5398;Sus_scrofa_newGene_6212;Sus_scrofa_newGene_8481;Sus_scrofa_newGene_9075;Sus_scrofa_newGene_9272
GO:1903047	mitotic cell cycle process	0.0909	0.0171	5.32	2.70746e-06	0.00037192	Sus_scrofa_newGene_12204;Sus_scrofa_newGene_12846;Sus_scrofa_newGene_13272;Sus_scrofa_newGene_13362;Sus_scrofa_newGene_1665;Sus_scrofa_newGene_4135;Sus_scrofa_newGene_4788;Sus_scrofa_newGene_5398;Sus_scrofa_newGene_7971;Sus_scrofa_newGene_8484;Sus_scrofa_newGene_9075;Sus_scrofa_newGene_9272
GO:0030154	cell differentiation	0.1364	0.0463	2.94	3.75454e-05	0.00343837	ENSSSCG00000001849;Sus_scrofa_newGene_11305;Sus_scrofa_newGene_12204;Sus_scrofa_newGene_12846;Sus_scrofa_newGene_13272;Sus_scrofa_newGene_13339;Sus_scrofa_newGene_13362;Sus_scrofa_newGene_13683;Sus_scrofa_newGene_1665;Sus_scrofa_newGene_1766;Sus_scrofa_newGene_4135;Sus_scrofa_newGene_4788;Sus_scrofa_newGene_5658;Sus_scrofa_newGene_6212;Sus_scrofa_newGene_8481;Sus_scrofa_newGene_9075;Sus_scrofa_ne…
GO:0048280	vesicle fusion with Golgi apparatus	0.0758	0.0169	4.47	8.33655e-05	0.00513047	Sus_scrofa_newGene_12138;Sus_scrofa_newGene_12846;Sus_scrofa_newGene_13272;Sus_scrofa_newGene_13339;Sus_scrofa_newGene_13436;Sus_scrofa_newGene_13683;Sus_scrofa_newGene_3456;Sus_scrofa_newGene_4788;Sus_scrofa_newGene_6212;Sus_scrofa_newGene_8484
GO:0048513	animal organ development	0.0909	0.0244	3.73	9.33706e-05	0.00513047	Sus_scrofa_newGene_12204;Sus_scrofa_newGene_12846;Sus_scrofa_newGene_13272;Sus_scrofa_newGene_13362;Sus_scrofa_newGene_13683;Sus_scrofa_newGene_1665;Sus_scrofa_newGene_4135;Sus_scrofa_newGene_4788;Sus_scrofa_newGene_5398;Sus_scrofa_newGene_7971;Sus_scrofa_newGene_9075;Sus_scrofa_newGene_9272
GO:0006887	exocytosis	0.0758	0.0187	4.06	0.000183269	0.00661798	Sus_scrofa_newGene_12138;Sus_scrofa_newGene_12846;Sus_scrofa_newGene_13272;Sus_scrofa_newGene_13339;Sus_scrofa_newGene_13436;Sus_scrofa_newGene_13683;Sus_scrofa_newGene_3456;Sus_scrofa_newGene_4788;Sus_scrofa_newGene_6212;Sus_scrofa_newGene_8484
GO:0009653	anatomical structure morphogenesis	0.0758	0.0191	3.97	0.00021843	0.00661798	Sus_scrofa_newGene_12204;Sus_scrofa_newGene_12846;Sus_scrofa_newGene_13272;Sus_scrofa_newGene_13362;Sus_scrofa_newGene_13683;Sus_scrofa_newGene_1665;Sus_scrofa_newGene_4135;Sus_scrofa_newGene_4788;Sus_scrofa_newGene_9075;Sus_scrofa_newGene_9272
GO:0006888	ER to Golgi vesicle-mediated transport	0.0758	0.0191	3.96	0.000224809	0.00661798	Sus_scrofa_newGene_12138;Sus_scrofa_newGene_12846;Sus_scrofa_newGene_13272;Sus_scrofa_newGene_13339;Sus_scrofa_newGene_13436;Sus_scrofa_newGene_13683;Sus_scrofa_newGene_3456;Sus_scrofa_newGene_4788;Sus_scrofa_newGene_6212;Sus_scrofa_newGene_8484
GO:0051128	regulation of cellular component organization	0.0758	0.0193	3.93	0.000238035	0.00661798	Sus_scrofa_newGene_12204;Sus_scrofa_newGene_12846;Sus_scrofa_newGene_13272;Sus_scrofa_newGene_13362;Sus_scrofa_newGene_13683;Sus_scrofa_newGene_1665;Sus_scrofa_newGene_4135;Sus_scrofa_newGene_4788;Sus_scrofa_newGene_9075;Sus_scrofa_newGene_9272
GO:0071603	endothelial cell-cell adhesion	0.0152	0.0002	73.9	0.000240884	0.00661798	ENSSSCG00000006002;ENSSSCG00000014117
GO:0070884	regulation of calcineurin-NFAT signaling cascade	0.0152	0.0003	55.42	0.000478917	0.0119615	ENSSSCG00000001716;ENSSSCG00000012050
GO:0048731	system development	0.0833	0.0261	3.19	0.000683945	0.0156587	Sus_scrofa_newGene_11220;Sus_scrofa_newGene_11305;Sus_scrofa_newGene_11468;Sus_scrofa_newGene_13107;Sus_scrofa_newGene_13339;Sus_scrofa_newGene_1766;Sus_scrofa_newGene_5658;Sus_scrofa_newGene_6212;Sus_scrofa_newGene_7558;Sus_scrofa_newGene_8481;Sus_scrofa_newGene_9530
GO:0050794	regulation of cellular process	0.0227	0.0019	11.88	0.00199347	0.0421291	Sus_scrofa_newGene_11468;Sus_scrofa_newGene_6212;Sus_scrofa_newGene_8481
GO:0008156	negative regulation of DNA replication	0.0152	0.0006	24.63	0.00278962	0.0525829	ENSSSCG00000002385;ENSSSCG00000028523
GO:0006996	organelle organization	0.053	0.0143	3.71	0.00287091	0.0525829	Sus_scrofa_newGene_12204;Sus_scrofa_newGene_13362;Sus_scrofa_newGene_1665;Sus_scrofa_newGene_4135;Sus_scrofa_newGene_5398;Sus_scrofa_newGene_7971;Sus_scrofa_newGene_9075
GO:0044763	single-organism cellular process	0.0379	0.0075	5.04	0.00318261	0.0542671	Sus_scrofa_newGene_11220;Sus_scrofa_newGene_11468;Sus_scrofa_newGene_13107;Sus_scrofa_newGene_7558;Sus_scrofa_newGene_875
GO:0016043	cellular component organization	0.053	0.0147	3.61	0.0033579	0.0542671	Sus_scrofa_newGene_11220;Sus_scrofa_newGene_11305;Sus_scrofa_newGene_11468;Sus_scrofa_newGene_1766;Sus_scrofa_newGene_5658;Sus_scrofa_newGene_8481;Sus_scrofa_newGene_9530
GO:0018345	protein palmitoylation	0.0152	0.0009	17.05	0.00590306	0.0576393	ENSSSCG00000035027;ENSSSCG00000035983
GO:0034314	Arp2/3 complex-mediated actin nucleation	0.0152	0.0009	17.05	0.00590306	0.0576393	ENSSSCG00000005596;ENSSSCG00000015710
GO:0001932	regulation of protein phosphorylation	0.0152	0.001	14.78	0.00785331	0.0576393	ENSSSCG00000004766;ENSSSCG00000028523
GO:0001914	regulation of T cell mediated cytotoxicity	0.0076	0.0001	110.85	0.00902132	0.0576393	ENSSSCG00000001987
GO:0006942	regulation of striated muscle contraction	0.0076	0.0001	110.85	0.00902132	0.0576393	ENSSSCG00000011325
GO:0010611	regulation of cardiac muscle hypertrophy	0.0076	0.0001	110.85	0.00902132	0.0576393	ENSSSCG00000011538
GO:0010819	regulation of T cell chemotaxis	0.0076	0.0001	110.85	0.00902132	0.0576393	ENSSSCG00000032474
GO:0033275	actin-myosin filament sliding	0.0076	0.0001	110.85	0.00902132	0.0576393	ENSSSCG00000008294
GO:0034103	regulation of tissue remodeling	0.0076	0.0001	110.85	0.00902132	0.0576393	ENSSSCG00000014117
GO:0035853	chromosome passenger complex localization to spindle midzone	0.0076	0.0001	110.85	0.00902132	0.0576393	ENSSSCG00000003379
GO:0044778	meiotic DNA integrity checkpoint	0.0076	0.0001	110.85	0.00902132	0.0576393	ENSSSCG00000028523
GO:0046006	regulation of activated T cell proliferation	0.0076	0.0001	110.85	0.00902132	0.0576393	ENSSSCG00000001987
GO:0051695	actin filament uncapping	0.0076	0.0001	110.85	0.00902132	0.0576393	ENSSSCG00000010144
GO:0061090	positive regulation of sequestering of zinc ion	0.0076	0.0001	110.85	0.00902132	0.0576393	ENSSSCG00000026386
GO:0070235	regulation of activation-induced cell death of T cells	0.0076	0.0001	110.85	0.00902132	0.0576393	ENSSSCG00000001987
GO:0071677	positive regulation of mononuclear cell migration	0.0076	0.0001	110.85	0.00902132	0.0576393	ENSSSCG00000005055
GO:0086019	cell-cell signaling involved in cardiac conduction	0.0076	0.0001	110.85	0.00902132	0.0576393	ENSSSCG00000000528
GO:0086097	phospholipase C-activating angiotensin-activated signaling pathway	0.0076	0.0001	110.85	0.00902132	0.0576393	ENSSSCG00000010144
GO:0090312	positive regulation of protein deacetylation	0.0076	0.0001	110.85	0.00902132	0.0576393	ENSSSCG00000001987
GO:1901003	negative regulation of fermentation	0.0076	0.0001	110.85	0.00902132	0.0576393	ENSSSCG00000014633
GO:1901740	negative regulation of myoblast fusion	0.0076	0.0001	110.85	0.00902132	0.0576393	ENSSSCG00000032474
GO:1902109	negative regulation of mitochondrial membrane permeability involved in apoptotic process	0.0076	0.0001	110.85	0.00902132	0.0576393	ENSSSCG00000004510
GO:1990414	replication-born double-strand break repair via sister chromatid exchange	0.0076	0.0001	110.85	0.00902132	0.0576393	ENSSSCG00000004766
GO:1990426	mitotic recombination-dependent replication fork processing	0.0076	0.0001	110.85	0.00902132	0.0576393	ENSSSCG00000004766
GO:1990523	bone regeneration	0.0076	0.0001	110.85	0.00902132	0.0576393	ENSSSCG00000006002
GO:2000452	regulation of CD8-positive, alpha-beta cytotoxic T cell extravasation	0.0076	0.0001	110.85	0.00902132	0.0576393	ENSSSCG00000001987
GO:0055010	ventricular cardiac muscle tissue morphogenesis	0.0152	0.0012	13.04	0.0100529	0.0627704	ENSSSCG00000000528;ENSSSCG00000011325
GO:0048741	skeletal muscle fiber development	0.0152	0.0013	11.67	0.0124923	0.070497	ENSSSCG00000008294;Sus_scrofa_newGene_8484
GO:0071479	cellular response to ionizing radiation	0.0152	0.0013	11.67	0.0124923	0.070497	ENSSSCG00000004766;ENSSSCG00000028523
GO:0045662	negative regulation of myoblast differentiation	0.0152	0.0014	11.08	0.0137991	0.070497	ENSSSCG00000032474;ENSSSCG00000040860
GO:0002548	monocyte chemotaxis	0.0152	0.0015	10.08	0.0165812	0.070497	ENSSSCG00000005055;ENSSSCG00000032343
GO:0090002	protein localization to plasma membrane	0.0152	0.0015	10.08	0.0165812	0.070497	ENSSSCG00000000528;ENSSSCG00000010144
GO:0008356	asymmetric cell division	0.0076	0.0001	55.42	0.0179619	0.070497	ENSSSCG00000015710
GO:0010833	telomere maintenance via telomere lengthening	0.0076	0.0001	55.42	0.0179619	0.070497	ENSSSCG00000004766
GO:0010936	negative regulation of macrophage cytokine production	0.0076	0.0001	55.42	0.0179619	0.070497	ENSSSCG00000002385
GO:0014829	vascular smooth muscle contraction	0.0076	0.0001	55.42	0.0179619	0.070497	ENSSSCG00000008294
GO:0015801	aromatic amino acid transport	0.0076	0.0001	55.42	0.0179619	0.070497	ENSSSCG00000004419
GO:0016344	meiotic chromosome movement towards spindle pole	0.0076	0.0001	55.42	0.0179619	0.070497	ENSSSCG00000015710
GO:0032528	microvillus organization	0.0076	0.0001	55.42	0.0179619	0.070497	ENSSSCG00000004632
GO:0033206	meiotic cytokinesis	0.0076	0.0001	55.42	0.0179619	0.070497	ENSSSCG00000015710
GO:0043932	ossification involved in bone remodeling	0.0076	0.0001	55.42	0.0179619	0.070497	ENSSSCG00000002385
GO:0048659	smooth muscle cell proliferation	0.0076	0.0001	55.42	0.0179619	0.070497	ENSSSCG00000006002
GO:0050690	regulation of defense response to virus by virus	0.0076	0.0001	55.42	0.0179619	0.070497	ENSSSCG00000036074
GO:0051351	positive regulation of ligase activity	0.0076	0.0001	55.42	0.0179619	0.070497	ENSSSCG00000001987
GO:0060392	negative regulation of SMAD protein import into nucleus	0.0076	0.0001	55.42	0.0179619	0.070497	ENSSSCG00000006002
GO:0060545	positive regulation of necroptotic process	0.0076	0.0001	55.42	0.0179619	0.070497	ENSSSCG00000001987
GO:0070192	chromosome organization involved in meiotic cell cycle	0.0076	0.0001	55.42	0.0179619	0.070497	ENSSSCG00000004766
GO:0070232	regulation of T cell apoptotic process	0.0076	0.0001	55.42	0.0179619	0.070497	ENSSSCG00000005055
GO:0070483	detection of hypoxia	0.0076	0.0001	55.42	0.0179619	0.070497	ENSSSCG00000002385
GO:0072711	cellular response to hydroxyurea	0.0076	0.0001	55.42	0.0179619	0.070497	ENSSSCG00000004766
GO:0072757	cellular response to camptothecin	0.0076	0.0001	55.42	0.0179619	0.070497	ENSSSCG00000004766
GO:1902731	negative regulation of chondrocyte proliferation	0.0076	0.0001	55.42	0.0179619	0.070497	ENSSSCG00000006002
GO:2001259	positive regulation of cation channel activity	0.0076	0.0001	55.42	0.0179619	0.070497	ENSSSCG00000010144
GO:0006278	RNA-dependent DNA biosynthetic process	0.1288	0.0765	1.68	0.0236343	0.0856871	ENSSSCG00000042110;ENSSSCG00000045560;Sus_scrofa_newGene_10679;Sus_scrofa_newGene_10686;Sus_scrofa_newGene_12894;Sus_scrofa_newGene_1648;Sus_scrofa_newGene_1655;Sus_scrofa_newGene_3117;Sus_scrofa_newGene_3217;Sus_scrofa_newGene_4;Sus_scrofa_newGene_6573;Sus_scrofa_newGene_70;Sus_scrofa_newGene_768;Sus_scrofa_newGene_8021;Sus_scrofa_newGene_913;Sus_scrofa_newGene_9532;Sus_scrofa_newGene_9776
GO:0030199	collagen fibril organization	0.0152	0.0019	7.92	0.0261975	0.0856871	ENSSSCG00000000916;ENSSSCG00000035937
GO:0010922	positive regulation of phosphatase activity	0.0076	0.0002	36.95	0.0268224	0.0856871	ENSSSCG00000001987
GO:0030035	microspike assembly	0.0076	0.0002	36.95	0.0268224	0.0856871	ENSSSCG00000010144
GO:0032649	regulation of interferon-gamma production	0.0076	0.0002	36.95	0.0268224	0.0856871	ENSSSCG00000001987
GO:0033314	mitotic DNA replication checkpoint	0.0076	0.0002	36.95	0.0268224	0.0856871	ENSSSCG00000028523
GO:0036465	synaptic vesicle recycling	0.0076	0.0002	36.95	0.0268224	0.0856871	ENSSSCG00000036074
GO:0043117	positive regulation of vascular permeability	0.0076	0.0002	36.95	0.0268224	0.0856871	ENSSSCG00000036569
GO:0043686	co-translational protein modification	0.0076	0.0002	36.95	0.0268224	0.0856871	ENSSSCG00000015215
GO:0045110	intermediate filament bundle assembly	0.0076	0.0002	36.95	0.0268224	0.0856871	ENSSSCG00000000528
GO:0045162	clustering of voltage-gated sodium channels	0.0076	0.0002	36.95	0.0268224	0.0856871	ENSSSCG00000004632
GO:0051353	positive regulation of oxidoreductase activity	0.0076	0.0002	36.95	0.0268224	0.0856871	ENSSSCG00000001987
GO:0055013	cardiac muscle cell development	0.0076	0.0002	36.95	0.0268224	0.0856871	ENSSSCG00000010144
GO:0090027	negative regulation of monocyte chemotaxis	0.0076	0.0002	36.95	0.0268224	0.0856871	ENSSSCG00000006002
GO:1901509	regulation of endothelial tube morphogenesis	0.0076	0.0002	36.95	0.0268224	0.0856871	ENSSSCG00000032474
GO:2000052	positive regulation of non-canonical Wnt signaling pathway	0.0076	0.0002	36.95	0.0268224	0.0856871	ENSSSCG00000004218
GO:0051781	positive regulation of cell division	0.0152	0.0021	7.39	0.0297985	0.0873357	ENSSSCG00000002385;ENSSSCG00000014117
GO:0060271	cilium assembly	0.0152	0.0022	6.93	0.0335838	0.0873357	ENSSSCG00000015710;ENSSSCG00000029571
GO:0030593	neutrophil chemotaxis	0.0152	0.0023	6.72	0.0355432	0.0873357	ENSSSCG00000005055;ENSSSCG00000032343
GO:0002159	desmosome assembly	0.0076	0.0003	27.71	0.0356035	0.0873357	ENSSSCG00000000528
GO:0007435	salivary gland morphogenesis	0.0076	0.0003	27.71	0.0356035	0.0873357	ENSSSCG00000002385
GO:0009826	unidimensional cell growth	0.0076	0.0003	27.71	0.0356035	0.0873357	Sus_scrofa_newGene_8484
GO:0014839	myoblast migration involved in skeletal muscle regeneration	0.0076	0.0003	27.71	0.0356035	0.0873357	Sus_scrofa_newGene_8484
GO:0014909	smooth muscle cell migration	0.0076	0.0003	27.71	0.0356035	0.0873357	ENSSSCG00000006002
GO:0018022	peptidyl-lysine methylation	0.0076	0.0003	27.71	0.0356035	0.0873357	ENSSSCG00000031101
GO:0030816	positive regulation of cAMP metabolic process	0.0076	0.0003	27.71	0.0356035	0.0873357	ENSSSCG00000032474
GO:0032570	response to progesterone	0.0076	0.0003	27.71	0.0356035	0.0873357	ENSSSCG00000002385
GO:0032914	positive regulation of transforming growth factor beta1 production	0.0076	0.0003	27.71	0.0356035	0.0873357	ENSSSCG00000000916
GO:0033280	response to vitamin D	0.0076	0.0003	27.71	0.0356035	0.0873357	ENSSSCG00000009216
GO:0043687	post-translational protein modification	0.0076	0.0003	27.71	0.0356035	0.0873357	ENSSSCG00000015215
GO:0051106	positive regulation of DNA ligation	0.0076	0.0003	27.71	0.0356035	0.0873357	ENSSSCG00000004766
GO:0051653	spindle localization	0.0076	0.0003	27.71	0.0356035	0.0873357	ENSSSCG00000015710
GO:0071557	histone H3-K27 demethylation	0.0076	0.0003	27.71	0.0356035	0.0873357	ENSSSCG00000012262
GO:0072144	glomerular mesangial cell development	0.0076	0.0003	27.71	0.0356035	0.0873357	ENSSSCG00000008294
GO:0090131	mesenchyme migration	0.0076	0.0003	27.71	0.0356035	0.0873357	ENSSSCG00000008294
GO:1900746	regulation of vascular endothelial growth factor signaling pathway	0.0076	0.0003	27.71	0.0356035	0.0873357	ENSSSCG00000036569
GO:1901017	negative regulation of potassium ion transmembrane transporter activity	0.0076	0.0003	27.71	0.0356035	0.0873357	ENSSSCG00000010144
GO:1901018	positive regulation of potassium ion transmembrane transporter activity	0.0076	0.0003	27.71	0.0356035	0.0873357	ENSSSCG00000010144
GO:1901029	negative regulation of mitochondrial outer membrane permeabilization involved in apoptotic signaling pathway	0.0076	0.0003	27.71	0.0356035	0.0873357	ENSSSCG00000004510
GO:1990000	amyloid fibril formation	0.0076	0.0003	27.71	0.0356035	0.0873357	ENSSSCG00000001987
GO:2000009	negative regulation of protein localization to cell surface	0.0076	0.0003	27.71	0.0356035	0.0873357	ENSSSCG00000010144
GO:2001137	positive regulation of endocytic recycling	0.0076	0.0003	27.71	0.0356035	0.0873357	ENSSSCG00000010144
GO:0090305	nucleic acid phosphodiester bond hydrolysis	0.1212	0.0763	1.59	0.0435176	0.0981653	ENSSSCG00000042110;ENSSSCG00000045560;Sus_scrofa_newGene_10679;Sus_scrofa_newGene_10686;Sus_scrofa_newGene_12894;Sus_scrofa_newGene_1648;Sus_scrofa_newGene_3117;Sus_scrofa_newGene_3217;Sus_scrofa_newGene_4;Sus_scrofa_newGene_6573;Sus_scrofa_newGene_70;Sus_scrofa_newGene_768;Sus_scrofa_newGene_8021;Sus_scrofa_newGene_913;Sus_scrofa_newGene_9532;Sus_scrofa_newGene_9776
GO:0048518	positive regulation of biological process	0.0152	0.0025	5.99	0.0438041	0.0981653	Sus_scrofa_newGene_6212;Sus_scrofa_newGene_8481
GO:0048522	positive regulation of cellular process	0.0227	0.0059	3.82	0.0439865	0.0981653	Sus_scrofa_newGene_12846;Sus_scrofa_newGene_7971;Sus_scrofa_newGene_8484
GO:0000730	DNA recombinase assembly	0.0076	0.0003	22.17	0.044306	0.0981653	ENSSSCG00000004766
GO:0035094	response to nicotine	0.0076	0.0003	22.17	0.044306	0.0981653	ENSSSCG00000017909
GO:0035767	endothelial cell chemotaxis	0.0076	0.0003	22.17	0.044306	0.0981653	ENSSSCG00000006002
GO:0048246	macrophage chemotaxis	0.0076	0.0003	22.17	0.044306	0.0981653	ENSSSCG00000005055
GO:0048570	notochord morphogenesis	0.0076	0.0003	22.17	0.044306	0.0981653	ENSSSCG00000012262
GO:0061484	hematopoietic stem cell homeostasis	0.0076	0.0003	22.17	0.044306	0.0981653	ENSSSCG00000006002
GO:0086073	bundle of His cell-Purkinje myocyte adhesion involved in cell communication	0.0076	0.0003	22.17	0.044306	0.0981653	ENSSSCG00000000528
GO:1902589	single-organism organelle organization	0.0076	0.0003	22.17	0.044306	0.0981653	Sus_scrofa_newGene_9272
GO:2000406	positive regulation of T cell migration	0.0076	0.0003	22.17	0.044306	0.0981653	ENSSSCG00000032474
GO:0050790	regulation of catalytic activity	0.0152	0.0026	5.83	0.0459706	0.101039	ENSSSCG00000001716;ENSSSCG00000012050
CC
ID	Description	GeneRatio	BgRatio	enrich_factor	pvalue	qvalue	geneID
GO:0044446	intracellular organelle part	0.121	0.0297	4.07	4.08653e-06	0.000417256	Sus_scrofa_newGene_11305;Sus_scrofa_newGene_11468;Sus_scrofa_newGene_12204;Sus_scrofa_newGene_12846;Sus_scrofa_newGene_13272;Sus_scrofa_newGene_13339;Sus_scrofa_newGene_13362;Sus_scrofa_newGene_13683;Sus_scrofa_newGene_1665;Sus_scrofa_newGene_4135;Sus_scrofa_newGene_4788;Sus_scrofa_newGene_6212;Sus_scrofa_newGene_8481;Sus_scrofa_newGene_9075;Sus_scrofa_newGene_9272
GO:0044444	cytoplasmic part	0.0887	0.0226	3.92	0.000116706	0.00428839	Sus_scrofa_newGene_11305;Sus_scrofa_newGene_11468;Sus_scrofa_newGene_12204;Sus_scrofa_newGene_13362;Sus_scrofa_newGene_1665;Sus_scrofa_newGene_4135;Sus_scrofa_newGene_5398;Sus_scrofa_newGene_7971;Sus_scrofa_newGene_8481;Sus_scrofa_newGene_9075;Sus_scrofa_newGene_9272
GO:0031201	SNARE complex	0.0806	0.019	4.25	0.000125999	0.00428839	Sus_scrofa_newGene_12138;Sus_scrofa_newGene_12846;Sus_scrofa_newGene_13272;Sus_scrofa_newGene_13339;Sus_scrofa_newGene_13436;Sus_scrofa_newGene_13683;Sus_scrofa_newGene_3456;Sus_scrofa_newGene_4788;Sus_scrofa_newGene_6212;Sus_scrofa_newGene_8484
GO:0031012	extracellular matrix	0.0403	0.0042	9.49	0.00017971	0.00458735	ENSSSCG00000002385;ENSSSCG00000005055;ENSSSCG00000011538;ENSSSCG00000011973;ENSSSCG00000039573
GO:0005615	extracellular space	0.129	0.0512	2.52	0.000584731	0.0119408	ENSSSCG00000000916;ENSSSCG00000001849;ENSSSCG00000002368;ENSSSCG00000002385;ENSSSCG00000004632;ENSSSCG00000005055;ENSSSCG00000007170;ENSSSCG00000007522;ENSSSCG00000009216;ENSSSCG00000011538;ENSSSCG00000014117;ENSSSCG00000027357;ENSSSCG00000032343;ENSSSCG00000032474;ENSSSCG00000035937;ENSSSCG00000039573
GO:0031674	I band	0.0161	0.0005	33.62	0.00146352	0.0247406	ENSSSCG00000008294;ENSSSCG00000011325
GO:0032991	macromolecular complex	0.0565	0.0139	4.06	0.00173832	0.0247406	Sus_scrofa_newGene_12204;Sus_scrofa_newGene_13362;Sus_scrofa_newGene_1665;Sus_scrofa_newGene_4135;Sus_scrofa_newGene_5398;Sus_scrofa_newGene_7971;Sus_scrofa_newGene_9075
GO:0005885	Arp2/3 protein complex	0.0161	0.0005	29.41	0.00194052	0.0247406	ENSSSCG00000005596;ENSSSCG00000015710
GO:0043231	intracellular membrane-bounded organelle	0.0806	0.0274	2.94	0.00218074	0.0247406	ENSSSCG00000006002;ENSSSCG00000011973;Sus_scrofa_newGene_11305;Sus_scrofa_newGene_11468;Sus_scrofa_newGene_13683;Sus_scrofa_newGene_1766;Sus_scrofa_newGene_5658;Sus_scrofa_newGene_6212;Sus_scrofa_newGene_8481;Sus_scrofa_newGene_9530
GO:0005763	mitochondrial small ribosomal subunit	0.0161	0.0011	14.71	0.00795491	0.0667576	ENSSSCG00000026981;ENSSSCG00000037463
GO:0009353	mitochondrial oxoglutarate dehydrogenase complex	0.0081	0.0001	117.65	0.00849955	0.0667576	ENSSSCG00000037463
GO:0042643	actomyosin, actin portion	0.0081	0.0001	117.65	0.00849955	0.0667576	ENSSSCG00000008294
GO:0097458	neuron part	0.0081	0.0001	117.65	0.00849955	0.0667576	ENSSSCG00000038767
GO:0000125	PCAF complex	0.0081	0.0001	58.83	0.0169274	0.107569	ENSSSCG00000029630
GO:0000275	mitochondrial proton-transporting ATP synthase complex, catalytic core F(1)	0.0081	0.0001	58.83	0.0169274	0.107569	ENSSSCG00000035532
GO:0005583	fibrillar collagen trimer	0.0081	0.0001	58.83	0.0169274	0.107569	ENSSSCG00000000916
GO:0042995	cell projection	0.0161	0.0017	9.41	0.0189226	0.107569	ENSSSCG00000005596;ENSSSCG00000038767
GO:0012505	endomembrane system	0.0323	0.0083	3.89	0.0197156	0.107569	Sus_scrofa_newGene_12846;Sus_scrofa_newGene_4788;Sus_scrofa_newGene_7971;Sus_scrofa_newGene_8484
GO:0035861	site of double-strand break	0.0161	0.0018	9.05	0.0203869	0.107569	ENSSSCG00000004766;ENSSSCG00000028523
GO:0005927	muscle tendon junction	0.0081	0.0002	39.22	0.0252843	0.107569	ENSSSCG00000001762
GO:0030119	AP-type membrane coat adaptor complex	0.0081	0.0002	39.22	0.0252843	0.107569	ENSSSCG00000036074
GO:0030669	clathrin-coated endocytic vesicle membrane	0.0081	0.0002	39.22	0.0252843	0.107569	ENSSSCG00000036074
GO:0030896	checkpoint clamp complex	0.0081	0.0002	39.22	0.0252843	0.107569	ENSSSCG00000028523
GO:0071953	elastic fiber	0.0081	0.0002	39.22	0.0252843	0.107569	ENSSSCG00000002368
GO:0005634	nucleus	0.2177	0.1515	1.44	0.0303595	0.123994	ENSSSCG00000005055;ENSSSCG00000011538;ENSSSCG00000012817;ENSSSCG00000013226;ENSSSCG00000014157;ENSSSCG00000021322;ENSSSCG00000023181;ENSSSCG00000023498;ENSSSCG00000031101;ENSSSCG00000035403;ENSSSCG00000036569;Sus_scrofa_newGene_11220;Sus_scrofa_newGene_12204;Sus_scrofa_newGene_12846;Sus_scrofa_newGene_13272;Sus_scrofa_newGene_13339;Sus_scrofa_newGene_13362;Sus_scrofa_newGene_1665;Sus_scrofa_newGe…
GO:0005827	polar microtubule	0.0081	0.0003	29.41	0.0335706	0.12508	ENSSSCG00000003379
GO:0030485	smooth muscle contractile fiber	0.0081	0.0003	29.41	0.0335706	0.12508	ENSSSCG00000008294
GO:0030175	filopodium	0.0161	0.0024	6.72	0.0355252	0.12508	ENSSSCG00000008294;ENSSSCG00000010144
GO:0044424	intracellular part	0.0161	0.0024	6.72	0.0355252	0.12508	Sus_scrofa_newGene_875;Sus_scrofa_newGene_949
GO:0005578	proteinaceous extracellular matrix	0.0323	0.0101	3.18	0.0374809	0.127566	ENSSSCG00000002368;ENSSSCG00000006002;ENSSSCG00000006183;ENSSSCG00000035937
GO:0043229	intracellular organelle	0.0242	0.006	4.01	0.0390267	0.128543	Sus_scrofa_newGene_13107;Sus_scrofa_newGene_13436;Sus_scrofa_newGene_7558
GO:0005761	mitochondrial ribosome	0.0081	0.0003	23.53	0.0417871	0.133334	Sus_scrofa_newGene_4293
GO:0000800	lateral element	0.0081	0.0004	19.61	0.0499343	0.145673	ENSSSCG00000004766
GO:0008250	oligosaccharyltransferase complex	0.0081	0.0004	19.61	0.0499343	0.145673	ENSSSCG00000015215
GO:0031672	A band	0.0081	0.0004	19.61	0.0499343	0.145673	ENSSSCG00000011325
MF
ID	Description	GeneRatio	BgRatio	enrich_factor	pvalue	qvalue	geneID
GO:0000149	SNARE binding	0.0833	0.0198	4.2	0.000136569	0.00814742	Sus_scrofa_newGene_12138;Sus_scrofa_newGene_12846;Sus_scrofa_newGene_13272;Sus_scrofa_newGene_13339;Sus_scrofa_newGene_13436;Sus_scrofa_newGene_13683;Sus_scrofa_newGene_3456;Sus_scrofa_newGene_4788;Sus_scrofa_newGene_6212;Sus_scrofa_newGene_8484
GO:0005484	SNAP receptor activity	0.0833	0.0199	4.18	0.000140728	0.00814742	Sus_scrofa_newGene_12138;Sus_scrofa_newGene_12846;Sus_scrofa_newGene_13272;Sus_scrofa_newGene_13339;Sus_scrofa_newGene_13436;Sus_scrofa_newGene_13683;Sus_scrofa_newGene_3456;Sus_scrofa_newGene_4788;Sus_scrofa_newGene_6212;Sus_scrofa_newGene_8484
GO:0008597	calcium-dependent protein serine/threonine phosphatase regulator activity	0.0167	0.0002	76.17	0.000226624	0.00874691	ENSSSCG00000001716;ENSSSCG00000012050
GO:0008201	heparin binding	0.0417	0.0067	6.21	0.00126682	0.0366711	ENSSSCG00000002368;ENSSSCG00000004218;ENSSSCG00000006002;ENSSSCG00000014117;ENSSSCG00000032474
GO:0034714	type III transforming growth factor beta receptor binding	0.0083	0.0001	114.25	0.00875274	0.0972219	ENSSSCG00000002385
GO:0008138	protein tyrosine/serine/threonine phosphatase activity	0.0167	0.0013	12.69	0.0106069	0.0972219	ENSSSCG00000013226;ENSSSCG00000036569
GO:0019706	protein-cysteine S-palmitoyltransferase activity	0.0167	0.0013	12.69	0.0106069	0.0972219	ENSSSCG00000035027;ENSSSCG00000035983
GO:0003779	actin binding	0.0417	0.0117	3.57	0.0132365	0.0972219	ENSSSCG00000001804;ENSSSCG00000005596;ENSSSCG00000007288;ENSSSCG00000029571;ENSSSCG00000032838
GO:0005178	integrin binding	0.025	0.0042	6.01	0.0135765	0.0972219	ENSSSCG00000001762;ENSSSCG00000006002;ENSSSCG00000014117
GO:0005080	protein kinase C binding	0.0167	0.0016	10.39	0.0156541	0.0972219	ENSSSCG00000000528;ENSSSCG00000014633
GO:0003828	alpha-N-acetylneuraminate alpha-2,8-sialyltransferase activity	0.0083	0.0001	57.12	0.0174295	0.0972219	ENSSSCG00000039271
GO:0003988	acetyl-CoA C-acyltransferase activity	0.0083	0.0001	57.12	0.0174295	0.0972219	ENSSSCG00000004510
GO:0004439	phosphatidylinositol-4,5-bisphosphate 5-phosphatase activity	0.0083	0.0001	57.12	0.0174295	0.0972219	ENSSSCG00000013226
GO:0005049	nuclear export signal receptor activity	0.0083	0.0001	57.12	0.0174295	0.0972219	ENSSSCG00000017000
GO:0015173	aromatic amino acid transmembrane transporter activity	0.0083	0.0001	57.12	0.0174295	0.0972219	ENSSSCG00000004419
GO:0030160	GKAP/Homer scaffold activity	0.0083	0.0001	57.12	0.0174295	0.0972219	ENSSSCG00000001804
GO:0031433	telethonin binding	0.0083	0.0001	57.12	0.0174295	0.0972219	ENSSSCG00000032838
GO:0051373	FATZ binding	0.0083	0.0001	57.12	0.0174295	0.0972219	ENSSSCG00000010144
GO:0070080	titin Z domain binding	0.0083	0.0001	57.12	0.0174295	0.0972219	ENSSSCG00000010144
GO:0086080	protein binding involved in heterotypic cell-cell adhesion	0.0083	0.0001	57.12	0.0174295	0.0972219	ENSSSCG00000004632
GO:0003964	RNA-directed DNA polymerase activity	0.1417	0.0816	1.74	0.0176325	0.0972219	ENSSSCG00000042110;ENSSSCG00000045560;Sus_scrofa_newGene_10679;Sus_scrofa_newGene_10686;Sus_scrofa_newGene_12894;Sus_scrofa_newGene_1648;Sus_scrofa_newGene_1655;Sus_scrofa_newGene_3117;Sus_scrofa_newGene_3217;Sus_scrofa_newGene_4;Sus_scrofa_newGene_6573;Sus_scrofa_newGene_70;Sus_scrofa_newGene_768;Sus_scrofa_newGene_8021;Sus_scrofa_newGene_913;Sus_scrofa_newGene_9532;Sus_scrofa_newGene_9776
GO:0004591	oxoglutarate dehydrogenase (succinyl-transferring) activity	0.0083	0.0002	38.08	0.0260309	0.102063	ENSSSCG00000037463
GO:0004704	NF-kappaB-inducing kinase activity	0.0083	0.0002	38.08	0.0260309	0.102063	ENSSSCG00000001987
GO:0004719	protein-L-isoaspartate (D-aspartate) O-methyltransferase activity	0.0083	0.0002	38.08	0.0260309	0.102063	Sus_scrofa_newGene_3456
GO:0019215	intermediate filament binding	0.0083	0.0002	38.08	0.0260309	0.102063	ENSSSCG00000000528
GO:0030274	LIM domain binding	0.0083	0.0002	38.08	0.0260309	0.102063	ENSSSCG00000010144
GO:0035256	G-protein coupled glutamate receptor binding	0.0083	0.0002	38.08	0.0260309	0.102063	ENSSSCG00000001804
GO:0050436	microfibril binding	0.0083	0.0002	38.08	0.0260309	0.102063	ENSSSCG00000002368
GO:0004519	endonuclease activity	0.1333	0.0789	1.69	0.0264404	0.102063	ENSSSCG00000042110;ENSSSCG00000045560;Sus_scrofa_newGene_10679;Sus_scrofa_newGene_10686;Sus_scrofa_newGene_12894;Sus_scrofa_newGene_1648;Sus_scrofa_newGene_3117;Sus_scrofa_newGene_3217;Sus_scrofa_newGene_4;Sus_scrofa_newGene_6573;Sus_scrofa_newGene_70;Sus_scrofa_newGene_768;Sus_scrofa_newGene_8021;Sus_scrofa_newGene_913;Sus_scrofa_newGene_9532;Sus_scrofa_newGene_9776
GO:0008009	chemokine activity	0.0167	0.0021	7.88	0.0264435	0.102063	ENSSSCG00000032343;ENSSSCG00000032474
GO:0004579	dolichyl-diphosphooligosaccharide-protein glycotransferase activity	0.0083	0.0003	28.56	0.0345577	0.106512	ENSSSCG00000015215
GO:0005114	type II transforming growth factor beta receptor binding	0.0083	0.0003	28.56	0.0345577	0.106512	ENSSSCG00000002385
GO:0019863	IgE binding	0.0083	0.0003	28.56	0.0345577	0.106512	ENSSSCG00000005055
GO:0030375	thyroid hormone receptor coactivator activity	0.0083	0.0003	28.56	0.0345577	0.106512	ENSSSCG00000010144
GO:0048248	CXCR3 chemokine receptor binding	0.0083	0.0003	28.56	0.0345577	0.106512	ENSSSCG00000032474
GO:0071558	histone demethylase activity (H3-K27 specific)	0.0083	0.0003	28.56	0.0345577	0.106512	ENSSSCG00000012262
GO:1990050	phosphatidic acid transporter activity	0.0083	0.0003	28.56	0.0345577	0.106512	ENSSSCG00000007525
GO:0003700	transcription factor activity, sequence-specific DNA binding	0.075	0.0372	2.02	0.0349552	0.106512	ENSSSCG00000021322;ENSSSCG00000029630;ENSSSCG00000035403;Sus_scrofa_newGene_11305;Sus_scrofa_newGene_12138;Sus_scrofa_newGene_13339;Sus_scrofa_newGene_13683;Sus_scrofa_newGene_3456;Sus_scrofa_newGene_9075
GO:0000900	translation repressor activity, nucleic acid binding	0.0083	0.0004	22.85	0.0430104	0.11067	Sus_scrofa_newGene_5397
GO:0003854	3-beta-hydroxy-delta5-steroid dehydrogenase activity	0.0083	0.0004	22.85	0.0430104	0.11067	ENSSSCG00000032369
GO:0004366	glycerol-3-phosphate O-acyltransferase activity	0.0083	0.0004	22.85	0.0430104	0.11067	ENSSSCG00000009233
GO:0015349	thyroid hormone transmembrane transporter activity	0.0083	0.0004	22.85	0.0430104	0.11067	ENSSSCG00000004419
GO:0034713	type I transforming growth factor beta receptor binding	0.0083	0.0004	22.85	0.0430104	0.11067	ENSSSCG00000002385
GO:0043142	single-stranded DNA-dependent ATPase activity	0.0083	0.0004	22.85	0.0430104	0.11067	ENSSSCG00000004766
GO:0070181	small ribosomal subunit rRNA binding	0.0083	0.0004	22.85	0.0430104	0.11067	ENSSSCG00000026981
GO:0048306	calcium-dependent protein binding	0.0167	0.003	5.57	0.0499207	0.114431	ENSSSCG00000008294;ENSSSCG00000021084

## Sheet: mRNA KEGG
ID	Description	GeneRatio	BgRatio	enrich_factor	pvalue	qvalue	geneID
ko04260	Cardiac muscle contraction	0.0851	0.0108	7.85	0.00160581	0.107466	ENSSSCG00000006556;ENSSSCG00000011325;ENSSSCG00000039710;Sus_scrofa_newGene_949
ko05414	Dilated cardiomyopathy	0.0851	0.0116	7.32	0.00208353	0.107466	ENSSSCG00000002385;ENSSSCG00000011325;ENSSSCG00000039710;Sus_scrofa_newGene_11632
ko00120	Primary bile acid biosynthesis	0.0426	0.0021	20.12	0.00429028	0.147525	ENSSSCG00000011477;ENSSSCG00000032369
ko05410	Hypertrophic cardiomyopathy (HCM)	0.0638	0.01	6.35	0.0115147	0.296957	ENSSSCG00000002385;ENSSSCG00000011325;ENSSSCG00000039710
ko05322	Systemic lupus erythematosus	0.0638	0.0132	4.83	0.0238894	0.339495	ENSSSCG00000010144;ENSSSCG00000039615;Sus_scrofa_newGene_11632
ko05323	Rheumatoid arthritis	0.0638	0.0134	4.78	0.0245154	0.339495	ENSSSCG00000002385;ENSSSCG00000032343;Sus_scrofa_newGene_11632
ko04620	Toll-like receptor signaling pathway	0.0638	0.0137	4.64	0.0264467	0.339495	ENSSSCG00000009216;ENSSSCG00000032343;ENSSSCG00000032474
ko05146	Amoebiasis	0.0638	0.0149	4.27	0.0327189	0.339495	ENSSSCG00000002385;ENSSSCG00000010144;Sus_scrofa_newGene_11632
ko04510	Focal adhesion	0.0851	0.0264	3.22	0.0349303	0.339495	ENSSSCG00000009216;ENSSSCG00000010144;ENSSSCG00000014117;ENSSSCG00000039710
ko04919	Thyroid hormone signaling pathway	0.0638	0.0156	4.09	0.0365116	0.339495	ENSSSCG00000001716;ENSSSCG00000004419;ENSSSCG00000012050
ko00280	Valine, leucine and isoleucine degradation	0.0426	0.0065	6.57	0.0369353	0.339495	ENSSSCG00000004510;Sus_scrofa_newGene_10727
ko03460	Fanconi anemia pathway	0.0426	0.0069	6.19	0.0411625	0.339495	ENSSSCG00000004766;ENSSSCG00000012130
ko04060	Cytokine-cytokine receptor interaction	0.0851	0.0288	2.95	0.0456193	0.339495	ENSSSCG00000002385;ENSSSCG00000017920;ENSSSCG00000032343;ENSSSCG00000032474
ko04530	Tight junction	0.0638	0.0177	3.6	0.0500997	0.339495	ENSSSCG00000007288;ENSSSCG00000010144;ENSSSCG00000039710
ko04623	Cytosolic DNA-sensing pathway	0.0426	0.0081	5.28	0.0548555	0.339495	ENSSSCG00000001987;ENSSSCG00000032474
ko05144	Malaria	0.0426	0.0082	5.19	0.0564647	0.339495	ENSSSCG00000002385;ENSSSCG00000014117
ko05212	Pancreatic cancer	0.0426	0.0089	4.8	0.0647539	0.339495	ENSSSCG00000002385;ENSSSCG00000004766
ko05412	Arrhythmogenic right ventricular cardiomyopathy (ARVC)	0.0426	0.0089	4.8	0.0647539	0.339495	ENSSSCG00000000528;ENSSSCG00000010144
ko04261	Adrenergic signaling in cardiomyocytes	0.0638	0.0197	3.24	0.0647779	0.339495	ENSSSCG00000006556;ENSSSCG00000011325;ENSSSCG00000039710
ko00190	Oxidative phosphorylation	0.0638	0.0198	3.22	0.0658206	0.339495	ENSSSCG00000035532;Sus_scrofa_newGene_4293;Sus_scrofa_newGene_949
ko04520	Adherens junction	0.0426	0.0094	4.53	0.0716624	0.352026	ENSSSCG00000010144;ENSSSCG00000025652
ko05012	Parkinson's disease	0.0638	0.021	3.04	0.075552	0.354263	ENSSSCG00000035532;Sus_scrofa_newGene_4293;Sus_scrofa_newGene_949
ko05100	Bacterial invasion of epithelial cells	0.0426	0.0102	4.18	0.0824504	0.354392	ENSSSCG00000005596;ENSSSCG00000025652
ko05140	Leishmaniasis	0.0426	0.0102	4.18	0.0824504	0.354392	ENSSSCG00000002385;Sus_scrofa_newGene_11632
ko04062	Chemokine signaling pathway	0.0638	0.0231	2.76	0.0943268	0.389222	ENSSSCG00000017920;ENSSSCG00000032343;ENSSSCG00000032474
ko05132	Salmonella infection	0.0426	0.0115	3.7	0.101443	0.395542	ENSSSCG00000005596;ENSSSCG00000032343
ko04512	ECM-receptor interaction	0.0426	0.0119	3.58	0.107361	0.395542	ENSSSCG00000009216;ENSSSCG00000014117
ko04640	Hematopoietic cell lineage	0.0426	0.0119	3.58	0.107361	0.395542	ENSSSCG00000001849;Sus_scrofa_newGene_11632
ko04666	Fc gamma R-mediated phagocytosis	0.0426	0.0122	3.5	0.111358	0.39612	ENSSSCG00000005596;Sus_scrofa_newGene_11632
ko05010	Alzheimer's disease	0.0638	0.0255	2.5	0.117515	0.404088	ENSSSCG00000035532;Sus_scrofa_newGene_4293;Sus_scrofa_newGene_949
ko00062	Fatty acid elongation	0.0213	0.0032	6.71	0.139138	0.427815	ENSSSCG00000004510
ko04614	Renin-angiotensin system	0.0213	0.0033	6.44	0.144504	0.427815	ENSSSCG00000001849
ko04810	Regulation of actin cytoskeleton	0.0638	0.0284	2.25	0.148448	0.427815	ENSSSCG00000005596;ENSSSCG00000010144;ENSSSCG00000039710
ko05016	Huntington's disease	0.0638	0.0286	2.24	0.149914	0.427815	ENSSSCG00000035532;Sus_scrofa_newGene_4293;Sus_scrofa_newGene_949
ko04668	TNF signaling pathway	0.0426	0.0148	2.87	0.153244	0.427815	ENSSSCG00000001987;ENSSSCG00000032474
ko05216	Thyroid cancer	0.0213	0.0036	5.96	0.155139	0.427815	ENSSSCG00000025652
ko05142	Chagas disease (American trypanosomiasis)	0.0426	0.0149	2.85	0.155415	0.427815	ENSSSCG00000002385;ENSSSCG00000032343
ko04670	Leukocyte transendothelial migration	0.0426	0.0151	2.82	0.157593	0.427815	ENSSSCG00000010144;ENSSSCG00000039710
ko03440	Homologous recombination	0.0213	0.004	5.36	0.170848	0.451905	ENSSSCG00000004766
ko05310	Asthma	0.0213	0.0042	5.03	0.181161	0.467205	Sus_scrofa_newGene_11632
ko00760	Nicotinate and nicotinamide metabolism	0.0213	0.0044	4.88	0.186271	0.468666	ENSSSCG00000040860
ko04068	FoxO signaling pathway	0.0426	0.0176	2.42	0.199943	0.4851	ENSSSCG00000001804;ENSSSCG00000002385
ko05330	Allograft rejection	0.0213	0.005	4.24	0.211354	0.4851	Sus_scrofa_newGene_11632
ko05340	Primary immunodeficiency	0.0213	0.005	4.24	0.211354	0.4851	Sus_scrofa_newGene_11632
ko05219	Bladder cancer	0.0213	0.0052	4.13	0.216279	0.4851	ENSSSCG00000025652
ko00071	Fatty acid degradation	0.0213	0.0053	4.02	0.221174	0.4851	ENSSSCG00000004510
ko04390	Hippo signaling pathway	0.0426	0.0196	2.17	0.234282	0.4851	ENSSSCG00000002385;ENSSSCG00000025652
ko05143	African trypanosomiasis	0.0213	0.0061	3.5	0.249922	0.4851	Sus_scrofa_newGene_11632
ko05320	Autoimmune thyroid disease	0.0213	0.0061	3.5	0.249922	0.4851	Sus_scrofa_newGene_11632
ko04145	Phagosome	0.0426	0.0206	2.06	0.252767	0.4851	ENSSSCG00000014117;Sus_scrofa_newGene_11632
ko01212	Fatty acid metabolism	0.0213	0.0062	3.42	0.254611	0.4851	ENSSSCG00000004510
ko00480	Glutathione metabolism	0.0213	0.0063	3.35	0.259272	0.4851	ENSSSCG00000001849
ko03022	Basal transcription factors	0.0213	0.0065	3.28	0.263904	0.4851	ENSSSCG00000029630
ko05150	Staphylococcus aureus infection	0.0213	0.0066	3.22	0.268508	0.4851	Sus_scrofa_newGene_11632
ko05202	Transcriptional misregulation in cancer	0.0426	0.0215	1.97	0.268985	0.4851	ENSSSCG00000012262;Sus_scrofa_newGene_11632
ko05213	Endometrial cancer	0.0213	0.0067	3.16	0.273083	0.4851	ENSSSCG00000025652
ko00510	N-Glycan biosynthesis	0.0213	0.0069	3.09	0.277631	0.4851	ENSSSCG00000015215
ko05014	Amyotrophic lateral sclerosis (ALS)	0.0213	0.0069	3.09	0.277631	0.4851	ENSSSCG00000006354
ko04932	Non-alcoholic fatty liver disease (NAFLD)	0.0426	0.0222	1.92	0.280574	0.4851	Sus_scrofa_newGene_4293;Sus_scrofa_newGene_949
ko04672	Intestinal immune network for IgA production	0.0213	0.007	3.04	0.28215	0.4851	Sus_scrofa_newGene_11632
ko00561	Glycerolipid metabolism	0.0213	0.0077	2.77	0.304336	0.513027	ENSSSCG00000009233
ko05152	Tuberculosis	0.0426	0.0238	1.79	0.308339	0.513027	ENSSSCG00000002385;Sus_scrofa_newGene_11632
ko04622	RIG-I-like receptor signaling pathway	0.0213	0.0085	2.51	0.330075	0.522983	ENSSSCG00000032474
ko05416	Viral myocarditis	0.0213	0.0085	2.51	0.330075	0.522983	Sus_scrofa_newGene_11632
ko05210	Colorectal cancer	0.0213	0.0087	2.44	0.338446	0.522983	ENSSSCG00000002385
ko05211	Renal cell carcinoma	0.0213	0.009	2.37	0.346714	0.522983	ENSSSCG00000002385
ko04151	PI3K-Akt signaling pathway	0.0638	0.0446	1.43	0.34933	0.522983	ENSSSCG00000009216;ENSSSCG00000014117;Sus_scrofa_newGene_11632
ko04664	Fc epsilon RI signaling pathway	0.0213	0.0093	2.3	0.354881	0.522983	Sus_scrofa_newGene_11632
ko05218	Melanoma	0.0213	0.0093	2.3	0.354881	0.522983	ENSSSCG00000025652
ko05321	Inflammatory bowel disease (IBD)	0.0213	0.0093	2.3	0.354881	0.522983	ENSSSCG00000002385
ko05220	Chronic myeloid leukemia	0.0213	0.0095	2.24	0.362948	0.527338	ENSSSCG00000002385
ko04662	B cell receptor signaling pathway	0.0213	0.0098	2.17	0.370917	0.53143	Sus_scrofa_newGene_11632
ko03320	PPAR signaling pathway	0.0213	0.01	2.12	0.378787	0.535273	ENSSSCG00000011477
ko04146	Peroxisome	0.0213	0.0108	1.96	0.401826	0.552687	ENSSSCG00000011477
ko04610	Complement and coagulation cascades	0.0213	0.0108	1.96	0.401826	0.552687	ENSSSCG00000009668
ko04350	TGF-beta signaling pathway	0.0213	0.0118	1.81	0.427649	0.580465	ENSSSCG00000002385
ko00564	Glycerophospholipid metabolism	0.0213	0.0124	1.71	0.445422	0.587775	ENSSSCG00000009233
ko05200	Pathways in cancer	0.0638	0.0521	1.23	0.446246	0.587775	ENSSSCG00000002385;ENSSSCG00000004766;ENSSSCG00000025652
ko04650	Natural killer cell mediated cytotoxicity	0.0213	0.0127	1.68	0.452379	0.587775	Sus_scrofa_newGene_11632
ko04974	Protein digestion and absorption	0.0213	0.0128	1.66	0.455826	0.587775	ENSSSCG00000004419
ko04064	NF-kappa B signaling pathway	0.0213	0.0132	1.61	0.466038	0.593525	Sus_scrofa_newGene_11632
ko04144	Endocytosis	0.0426	0.0345	1.23	0.486165	0.60794	ENSSSCG00000002385;ENSSSCG00000005596
ko04933	AGE-RAGE signaling pathway in diabetic complications	0.0213	0.0141	1.5	0.489143	0.60794	ENSSSCG00000002385
ko04724	Glutamatergic synapse	0.0213	0.0149	1.42	0.508167	0.624064	ENSSSCG00000001804
ko05145	Toxoplasmosis	0.0213	0.0156	1.36	0.523489	0.635317	ENSSSCG00000002385
ko04142	Lysosome	0.0213	0.0163	1.31	0.538343	0.638325	ENSSSCG00000007522
ko04270	Vascular smooth muscle contraction	0.0213	0.0163	1.31	0.538343	0.638325	ENSSSCG00000008294
ko04110	Cell cycle	0.0213	0.0169	1.26	0.552744	0.647953	ENSSSCG00000002385
ko04210	Apoptosis	0.0213	0.0178	1.19	0.572168	0.64949	ENSSSCG00000007522
ko05034	Alcoholism	0.0213	0.0182	1.17	0.580238	0.64949	ENSSSCG00000039615
ko04310	Wnt signaling pathway	0.0213	0.0184	1.16	0.582895	0.64949	ENSSSCG00000035299
ko04514	Cell adhesion molecules (CAMs)	0.0213	0.0185	1.15	0.585535	0.64949	ENSSSCG00000025652
ko05162	Measles	0.0213	0.0185	1.15	0.585535	0.64949	Sus_scrofa_newGene_11632
ko05161	Hepatitis B	0.0213	0.019	1.12	0.595934	0.653992	ENSSSCG00000002385
ko04921	Oxytocin signaling pathway	0.0213	0.0196	1.09	0.606077	0.658122	ENSSSCG00000012050
ko04072	Phospholipase D signaling pathway	0.0213	0.02	1.07	0.61352	0.659265	Sus_scrofa_newGene_11632
ko04120	Ubiquitin mediated proteolysis	0.0213	0.0205	1.04	0.623231	0.662795	ENSSSCG00000015094
ko03013	RNA transport	0.0213	0.0223	0.95	0.655374	0.682261	ENSSSCG00000023315
ko05164	Influenza A	0.0213	0.0226	0.94	0.659741	0.682261	ENSSSCG00000032474
ko04141	Protein processing in endoplasmic reticulum	0.0213	0.0227	0.94	0.661904	0.682261	ENSSSCG00000015215
ko00230	Purine metabolism	0.0213	0.0231	0.92	0.668313	0.682261	ENSSSCG00000029761
ko05203	Viral carcinogenesis	0.0213	0.0235	0.9	0.674603	0.682261	ENSSSCG00000010144
ko05168	Herpes simplex infection	0.0213	0.025	0.85	0.696683	0.692959	ENSSSCG00000029630
ko04020	Calcium signaling pathway	0.0213	0.0251	0.85	0.698616	0.692959	Sus_scrofa_newGene_11632
ko05169	Epstein-Barr virus infection	0.0213	0.0256	0.83	0.706228	0.693838	Sus_scrofa_newGene_11632
ko05205	Proteoglycans in cancer	0.0213	0.0272	0.78	0.727953	0.705121	ENSSSCG00000000916
ko04015	Rap1 signaling pathway	0.0213	0.0278	0.77	0.734839	0.705121	ENSSSCG00000025652
ko03010	Ribosome	0.0213	0.028	0.76	0.738218	0.705121	ENSSSCG00000026981
ko05166	HTLV-I infection	0.0213	0.0332	0.64	0.796281	0.751617	ENSSSCG00000002385
ko04010	MAPK signaling pathway	0.0213	0.0337	0.63	0.801469	0.751617	ENSSSCG00000002385
ko04080	Neuroactive ligand-receptor interaction	0.0213	0.035	0.61	0.81388	0.756379	ENSSSCG00000017909

## Sheet: miRNA-GO
BP
ID	Description	GeneRatio	BgRatio	enrich_factor	pvalue	qvalue	geneID
GO:0048513	animal organ development	0.0418	0.0262	1.6	1.74998e-13	9.71066e-10	ENSSSCG00000008697;ENSSSCG00000016378;ENSSSCG00000032381;ENSSSCG00000042584;ENSSSCG00000044227;ENSSSCG00000048237;ENSSSCG00000050716;Sus_scrofa_newGene_100;Sus_scrofa_newGene_10016;Sus_scrofa_newGene_10201;Sus_scrofa_newGene_10280;Sus_scrofa_newGene_10318;Sus_scrofa_newGene_10328;Sus_scrofa_newGene_10363;Sus_scrofa_newGene_10375;Sus_scrofa_newGene_10443;Sus_scrofa_newGene_10470;Sus_scrofa_newGene…
GO:0009653	anatomical structure morphogenesis	0.0332	0.0205	1.62	1.25883e-11	3.49264e-08	ENSSSCG00000013594;ENSSSCG00000032381;ENSSSCG00000048237;ENSSSCG00000050716;Sus_scrofa_newGene_100;Sus_scrofa_newGene_10016;Sus_scrofa_newGene_10201;Sus_scrofa_newGene_10280;Sus_scrofa_newGene_10318;Sus_scrofa_newGene_10328;Sus_scrofa_newGene_10363;Sus_scrofa_newGene_10375;Sus_scrofa_newGene_10470;Sus_scrofa_newGene_10949;Sus_scrofa_newGene_11071;Sus_scrofa_newGene_11089;Sus_scrofa_newGene_1118;S…
GO:0051128	regulation of cellular component organization	0.0332	0.0206	1.61	2.43009e-11	4.49486e-08	ENSSSCG00000005751;ENSSSCG00000032381;ENSSSCG00000048237;ENSSSCG00000050716;Sus_scrofa_newGene_100;Sus_scrofa_newGene_10016;Sus_scrofa_newGene_10201;Sus_scrofa_newGene_10280;Sus_scrofa_newGene_10318;Sus_scrofa_newGene_10328;Sus_scrofa_newGene_10363;Sus_scrofa_newGene_10375;Sus_scrofa_newGene_10470;Sus_scrofa_newGene_10949;Sus_scrofa_newGene_11071;Sus_scrofa_newGene_11089;Sus_scrofa_newGene_1118;S…
GO:1903047	mitotic cell cycle process	0.0301	0.0183	1.64	4.28817e-11	5.94877e-08	ENSSSCG00000032381;ENSSSCG00000042584;ENSSSCG00000048237;ENSSSCG00000050716;Sus_scrofa_newGene_100;Sus_scrofa_newGene_10016;Sus_scrofa_newGene_10201;Sus_scrofa_newGene_10318;Sus_scrofa_newGene_10328;Sus_scrofa_newGene_10363;Sus_scrofa_newGene_10375;Sus_scrofa_newGene_10470;Sus_scrofa_newGene_1102;Sus_scrofa_newGene_11071;Sus_scrofa_newGene_11089;Sus_scrofa_newGene_1118;Sus_scrofa_newGene_1137;Sus…
GO:0030154	cell differentiation	0.0672	0.0495	1.36	3.76722e-10	4.18086e-07	ENSSSCG00000001410;ENSSSCG00000001440;ENSSSCG00000001849;ENSSSCG00000005589;ENSSSCG00000006316;ENSSSCG00000006709;ENSSSCG00000008587;ENSSSCG00000008686;ENSSSCG00000009314;ENSSSCG00000011048;ENSSSCG00000011297;ENSSSCG00000011739;ENSSSCG00000013377;ENSSSCG00000013599;ENSSSCG00000015873;ENSSSCG00000016342;ENSSSCG00000016868;ENSSSCG00000017103;ENSSSCG00000021181;ENSSSCG00000021225;ENSSSCG00000026142;…
GO:0048280	vesicle fusion with Golgi apparatus	0.0292	0.0182	1.6	6.2443e-10	5.1424e-07	ENSSSCG00000008971;ENSSSCG00000024904;ENSSSCG00000030183;ENSSSCG00000034200;ENSSSCG00000048237;ENSSSCG00000050716;Sus_scrofa_newGene_10470;Sus_scrofa_newGene_10646;Sus_scrofa_newGene_10713;Sus_scrofa_newGene_10839;Sus_scrofa_newGene_11001;Sus_scrofa_newGene_11089;Sus_scrofa_newGene_11090;Sus_scrofa_newGene_1137;Sus_scrofa_newGene_11437;Sus_scrofa_newGene_11478;Sus_scrofa_newGene_11506;Sus_scrofa_…
GO:0006888	ER to Golgi vesicle-mediated transport	0.032	0.0205	1.57	6.91746e-10	5.1424e-07	ENSSSCG00000001805;ENSSSCG00000002646;ENSSSCG00000004908;ENSSSCG00000007022;ENSSSCG00000008009;ENSSSCG00000008517;ENSSSCG00000008971;ENSSSCG00000009112;ENSSSCG00000016520;ENSSSCG00000016750;ENSSSCG00000023738;ENSSSCG00000024904;ENSSSCG00000030183;ENSSSCG00000031608;ENSSSCG00000033876;ENSSSCG00000034200;ENSSSCG00000048237;ENSSSCG00000050716;Sus_scrofa_newGene_10470;Sus_scrofa_newGene_10646;Sus_scr…
GO:0044267	cellular protein metabolic process	0.0289	0.0181	1.6	7.41381e-10	5.1424e-07	ENSSSCG00000008686;ENSSSCG00000014988;ENSSSCG00000032381;ENSSSCG00000042584;ENSSSCG00000048237;Sus_scrofa_newGene_100;Sus_scrofa_newGene_10201;Sus_scrofa_newGene_10363;Sus_scrofa_newGene_10375;Sus_scrofa_newGene_10470;Sus_scrofa_newGene_1102;Sus_scrofa_newGene_11071;Sus_scrofa_newGene_11089;Sus_scrofa_newGene_1118;Sus_scrofa_newGene_1126;Sus_scrofa_newGene_1137;Sus_scrofa_newGene_11453;Sus_scrofa…
GO:0006887	exocytosis	0.0306	0.02	1.53	8.08954e-09	4.98765e-06	ENSSSCG00000000703;ENSSSCG00000004280;ENSSSCG00000016684;ENSSSCG00000016742;ENSSSCG00000017190;ENSSSCG00000017705;ENSSSCG00000023297;ENSSSCG00000024904;ENSSSCG00000034200;ENSSSCG00000039607;ENSSSCG00000048237;ENSSSCG00000050716;Sus_scrofa_newGene_10470;Sus_scrofa_newGene_10646;Sus_scrofa_newGene_10713;Sus_scrofa_newGene_10839;Sus_scrofa_newGene_11001;Sus_scrofa_newGene_11089;Sus_scrofa_newGene_11…
GO:0006996	organelle organization	0.0234	0.0152	1.54	3.12245e-07	0.000173265	ENSSSCG00000016378;ENSSSCG00000032381;ENSSSCG00000034386;ENSSSCG00000042584;Sus_scrofa_newGene_100;Sus_scrofa_newGene_10016;Sus_scrofa_newGene_10201;Sus_scrofa_newGene_10318;Sus_scrofa_newGene_10328;Sus_scrofa_newGene_10363;Sus_scrofa_newGene_10375;Sus_scrofa_newGene_1102;Sus_scrofa_newGene_11071;Sus_scrofa_newGene_1118;Sus_scrofa_newGene_11453;Sus_scrofa_newGene_11490;Sus_scrofa_newGene_11836;Su…
GO:0048731	system development	0.039	0.028	1.39	3.54352e-07	0.000178755	ENSSSCG00000008587;ENSSSCG00000008686;ENSSSCG00000016868;ENSSSCG00000044562;Sus_scrofa_newGene_10092;Sus_scrofa_newGene_10196;Sus_scrofa_newGene_10227;Sus_scrofa_newGene_10331;Sus_scrofa_newGene_10387;Sus_scrofa_newGene_10677;Sus_scrofa_newGene_10703;Sus_scrofa_newGene_10713;Sus_scrofa_newGene_10824;Sus_scrofa_newGene_10839;Sus_scrofa_newGene_10919;Sus_scrofa_newGene_10966;Sus_scrofa_newGene_1109…
GO:0048522	positive regulation of cellular process	0.0115	0.0062	1.84	6.8908e-07	0.000318642	ENSSSCG00000027801;Sus_scrofa_newGene_10280;Sus_scrofa_newGene_11490;Sus_scrofa_newGene_12475;Sus_scrofa_newGene_12846;Sus_scrofa_newGene_12923;Sus_scrofa_newGene_12982;Sus_scrofa_newGene_13093;Sus_scrofa_newGene_13226;Sus_scrofa_newGene_1350;Sus_scrofa_newGene_13830;Sus_scrofa_newGene_14017;Sus_scrofa_newGene_14030;Sus_scrofa_newGene_1508;Sus_scrofa_newGene_1528;Sus_scrofa_newGene_1531;Sus_scrof…
GO:0006464	cellular protein modification process	0.0177	0.0123	1.44	0.000131351	0.0560665	ENSSSCG00000003968;ENSSSCG00000013362;ENSSSCG00000050716;Sus_scrofa_newGene_10016;Sus_scrofa_newGene_10196;Sus_scrofa_newGene_10318;Sus_scrofa_newGene_10328;Sus_scrofa_newGene_10703;Sus_scrofa_newGene_10839;Sus_scrofa_newGene_10949;Sus_scrofa_newGene_10966;Sus_scrofa_newGene_11490;Sus_scrofa_newGene_11664;Sus_scrofa_newGene_11848;Sus_scrofa_newGene_11998;Sus_scrofa_newGene_12165;Sus_scrofa_newGen…
GO:0043547	positive regulation of GTPase activity	0.0285	0.0217	1.31	0.000280091	0.106876	ENSSSCG00000000130;ENSSSCG00000000217;ENSSSCG00000000530;ENSSSCG00000000784;ENSSSCG00000000901;ENSSSCG00000001504;ENSSSCG00000001513;ENSSSCG00000002451;ENSSSCG00000003486;ENSSSCG00000005240;ENSSSCG00000005320;ENSSSCG00000005602;ENSSSCG00000005620;ENSSSCG00000005738;ENSSSCG00000006475;ENSSSCG00000006499;ENSSSCG00000006970;ENSSSCG00000007345;ENSSSCG00000007520;ENSSSCG00000007547;ENSSSCG00000007664;…
GO:0009888	tissue development	0.0182	0.0129	1.41	0.000288905	0.106876	ENSSSCG00000017156;ENSSSCG00000027525;ENSSSCG00000042584;Sus_scrofa_newGene_10280;Sus_scrofa_newGene_10646;Sus_scrofa_newGene_10949;Sus_scrofa_newGene_1102;Sus_scrofa_newGene_1126;Sus_scrofa_newGene_1137;Sus_scrofa_newGene_11470;Sus_scrofa_newGene_11488;Sus_scrofa_newGene_11998;Sus_scrofa_newGene_1203;Sus_scrofa_newGene_12197;Sus_scrofa_newGene_12198;Sus_scrofa_newGene_12893;Sus_scrofa_newGene_12…
GO:0001937	negative regulation of endothelial cell proliferation	0.0036	0.0016	2.22	0.000321093	0.111359	ENSSSCG00000000232;ENSSSCG00000002389;ENSSSCG00000003088;ENSSSCG00000004499;ENSSSCG00000005625;ENSSSCG00000008230;ENSSSCG00000008522;ENSSSCG00000012402;ENSSSCG00000016059;ENSSSCG00000016635;ENSSSCG00000017748;ENSSSCG00000024168;ENSSSCG00000026389;ENSSSCG00000027072;ENSSSCG00000028805
GO:0070373	negative regulation of ERK1 and ERK2 cascade	0.0043	0.0021	2.02	0.00046787	0.152718	ENSSSCG00000004058;ENSSSCG00000007469;ENSSSCG00000009083;ENSSSCG00000014561;ENSSSCG00000015595;ENSSSCG00000015835;ENSSSCG00000017091;ENSSSCG00000017232;ENSSSCG00000017549;ENSSSCG00000018051;ENSSSCG00000026389;ENSSSCG00000030309;ENSSSCG00000032003;ENSSSCG00000034154;ENSSSCG00000036322;ENSSSCG00000036499;ENSSSCG00000039619;ENSSSCG00000040961
GO:0072089	stem cell proliferation	0.0014	0.0004	3.26	0.00083334	0.2569	ENSSSCG00000009971;ENSSSCG00000015390;ENSSSCG00000027365;ENSSSCG00000032456;ENSSSCG00000035073;ENSSSCG00000036996
GO:0000281	mitotic cytokinesis	0.0053	0.0029	1.79	0.00117668	0.343654	ENSSSCG00000000217;ENSSSCG00000008517;ENSSSCG00000014326;ENSSSCG00000026748;ENSSSCG00000030535;ENSSSCG00000031337;Sus_scrofa_newGene_11459;Sus_scrofa_newGene_11845;Sus_scrofa_newGene_12378;Sus_scrofa_newGene_12907;Sus_scrofa_newGene_12922;Sus_scrofa_newGene_1341;Sus_scrofa_newGene_13586;Sus_scrofa_newGene_14176;Sus_scrofa_newGene_2361;Sus_scrofa_newGene_5854;Sus_scrofa_newGene_6689;Sus_scrofa_new…
GO:0048589	developmental growth	0.0139	0.0098	1.41	0.00133375	0.353521	ENSSSCG00000000837;ENSSSCG00000004952;ENSSSCG00000010896;ENSSSCG00000015733;ENSSSCG00000025966;Sus_scrofa_newGene_10646;Sus_scrofa_newGene_10949;Sus_scrofa_newGene_1102;Sus_scrofa_newGene_1126;Sus_scrofa_newGene_1137;Sus_scrofa_newGene_11470;Sus_scrofa_newGene_11488;Sus_scrofa_newGene_11998;Sus_scrofa_newGene_12197;Sus_scrofa_newGene_12893;Sus_scrofa_newGene_12923;Sus_scrofa_newGene_12982;Sus_scr…
GO:0000226	microtubule cytoskeleton organization	0.0072	0.0044	1.63	0.00133789	0.353521	ENSSSCG00000000190;ENSSSCG00000008677;ENSSSCG00000009649;ENSSSCG00000009979;ENSSSCG00000011493;ENSSSCG00000014860;ENSSSCG00000015482;ENSSSCG00000023674;ENSSSCG00000027074;ENSSSCG00000028052;ENSSSCG00000030196;ENSSSCG00000038202;ENSSSCG00000040824;ENSSSCG00000050094;Sus_scrofa_newGene_11459;Sus_scrofa_newGene_11845;Sus_scrofa_newGene_12378;Sus_scrofa_newGene_12907;Sus_scrofa_newGene_12922;Sus_scro…
GO:0034446	substrate adhesion-dependent cell spreading	0.0043	0.0023	1.89	0.00142402	0.359176	ENSSSCG00000000257;ENSSSCG00000004366;ENSSSCG00000004744;ENSSSCG00000006078;ENSSSCG00000007334;ENSSSCG00000007575;ENSSSCG00000008340;ENSSSCG00000010912;ENSSSCG00000013041;ENSSSCG00000015444;ENSSSCG00000015555;ENSSSCG00000016027;ENSSSCG00000016111;ENSSSCG00000016174;ENSSSCG00000016459;ENSSSCG00000026516;ENSSSCG00000027074;Sus_scrofa_newGene_3439
GO:0030206	chondroitin sulfate biosynthetic process	0.0019	0.0007	2.61	0.00186881	0.432085	ENSSSCG00000000837;ENSSSCG00000007005;ENSSSCG00000007567;ENSSSCG00000017573;ENSSSCG00000021610;ENSSSCG00000023662;ENSSSCG00000032043;ENSSSCG00000035371
GO:2000273	positive regulation of receptor activity	0.0019	0.0007	2.61	0.00186881	0.432085	ENSSSCG00000004578;ENSSSCG00000006194;ENSSSCG00000010144;ENSSSCG00000013416;ENSSSCG00000014437;ENSSSCG00000024070;ENSSSCG00000027342;ENSSSCG00000033657
GO:0070509	calcium ion import	0.0022	0.0009	2.44	0.00201459	0.447158	ENSSSCG00000000082;ENSSSCG00000001057;ENSSSCG00000004578;ENSSSCG00000007805;ENSSSCG00000009362;ENSSSCG00000011455;ENSSSCG00000017562;ENSSSCG00000024070;ENSSSCG00000034266
GO:0007088	regulation of mitotic nuclear division	0.005	0.0029	1.75	0.00215835	0.460641	ENSSSCG00000003353;ENSSSCG00000004077;ENSSSCG00000016635;ENSSSCG00000028052;ENSSSCG00000030196;Sus_scrofa_newGene_11459;Sus_scrofa_newGene_11845;Sus_scrofa_newGene_12378;Sus_scrofa_newGene_12907;Sus_scrofa_newGene_12922;Sus_scrofa_newGene_1341;Sus_scrofa_newGene_13586;Sus_scrofa_newGene_14176;Sus_scrofa_newGene_2361;Sus_scrofa_newGene_5854;Sus_scrofa_newGene_6689;Sus_scrofa_newGene_8098;Sus_scrof…
GO:0006979	response to oxidative stress	0.006	0.0036	1.66	0.00230265	0.473236	ENSSSCG00000000905;ENSSSCG00000001882;ENSSSCG00000002340;ENSSSCG00000003088;ENSSSCG00000003195;ENSSSCG00000004675;ENSSSCG00000004676;ENSSSCG00000004678;ENSSSCG00000005368;ENSSSCG00000006358;ENSSSCG00000011253;ENSSSCG00000016109;ENSSSCG00000016934;ENSSSCG00000016983;ENSSSCG00000017630;ENSSSCG00000017636;ENSSSCG00000023762;ENSSSCG00000026004;ENSSSCG00000027525;ENSSSCG00000029385;ENSSSCG00000029570;…
GO:0001958	endochondral ossification	0.0031	0.0015	2.02	0.00303202	0.600881	ENSSSCG00000000411;ENSSSCG00000001027;ENSSSCG00000006482;ENSSSCG00000007005;ENSSSCG00000007520;ENSSSCG00000014988;ENSSSCG00000025523;ENSSSCG00000026701;ENSSSCG00000032607;ENSSSCG00000033041;ENSSSCG00000033286;ENSSSCG00000035371;ENSSSCG00000036135
GO:0050775	positive regulation of dendrite morphogenesis	0.0043	0.0024	1.78	0.00366602	0.678996	ENSSSCG00000028052;ENSSSCG00000035448;Sus_scrofa_newGene_11459;Sus_scrofa_newGene_11845;Sus_scrofa_newGene_12378;Sus_scrofa_newGene_12907;Sus_scrofa_newGene_12922;Sus_scrofa_newGene_1341;Sus_scrofa_newGene_13586;Sus_scrofa_newGene_14176;Sus_scrofa_newGene_2361;Sus_scrofa_newGene_5854;Sus_scrofa_newGene_6689;Sus_scrofa_newGene_8098;Sus_scrofa_newGene_8122;Sus_scrofa_newGene_8129;Sus_scrofa_newGene…
GO:0007229	integrin-mediated signaling pathway	0.0067	0.0043	1.57	0.00367091	0.678996	ENSSSCG00000000257;ENSSSCG00000000795;ENSSSCG00000003485;ENSSSCG00000004961;ENSSSCG00000006357;ENSSSCG00000006359;ENSSSCG00000007334;ENSSSCG00000007754;ENSSSCG00000007797;ENSSSCG00000009589;ENSSSCG00000010772;ENSSSCG00000011496;ENSSSCG00000013041;ENSSSCG00000013553;ENSSSCG00000015886;ENSSSCG00000016027;ENSSSCG00000016131;ENSSSCG00000017109;ENSSSCG00000017306;ENSSSCG00000017357;ENSSSCG00000017869;…
GO:0043304	regulation of mast cell degranulation	0.0014	0.0005	2.79	0.00430044	0.724982	ENSSSCG00000001818;ENSSSCG00000017200;ENSSSCG00000021944;ENSSSCG00000027074;ENSSSCG00000036973;ENSSSCG00000037719
GO:0001932	regulation of protein phosphorylation	0.0024	0.0011	2.17	0.00437326	0.724982	ENSSSCG00000002440;ENSSSCG00000003155;ENSSSCG00000011360;ENSSSCG00000011436;ENSSSCG00000012117;ENSSSCG00000016893;ENSSSCG00000017584;ENSSSCG00000027074;ENSSSCG00000028717;Sus_scrofa_newGene_6666
GO:0001568	blood vessel development	0.0033	0.0018	1.9	0.00454258	0.724982	ENSSSCG00000000488;ENSSSCG00000002340;ENSSSCG00000003839;ENSSSCG00000005751;ENSSSCG00000009370;ENSSSCG00000009865;ENSSSCG00000010095;ENSSSCG00000010638;ENSSSCG00000017589;ENSSSCG00000021181;ENSSSCG00000021225;ENSSSCG00000033613;ENSSSCG00000036135;ENSSSCG00000039983
GO:1903861	positive regulation of dendrite extension	0.0022	0.001	2.26	0.00476334	0.724982	ENSSSCG00000003222;ENSSSCG00000004280;ENSSSCG00000008583;ENSSSCG00000009874;ENSSSCG00000010926;ENSSSCG00000013880;ENSSSCG00000022200;ENSSSCG00000028045;ENSSSCG00000030153
GO:0006511	ubiquitin-dependent protein catabolic process	0.0103	0.0073	1.42	0.00486721	0.724982	ENSSSCG00000000774;ENSSSCG00000001578;ENSSSCG00000004638;ENSSSCG00000005981;ENSSSCG00000006176;ENSSSCG00000007907;ENSSSCG00000009049;ENSSSCG00000009971;ENSSSCG00000010802;ENSSSCG00000011765;ENSSSCG00000012062;ENSSSCG00000012273;ENSSSCG00000014892;ENSSSCG00000016194;ENSSSCG00000017165;ENSSSCG00000017731;ENSSSCG00000017995;ENSSSCG00000023665;ENSSSCG00000024235;ENSSSCG00000024623;ENSSSCG00000030196;…
GO:0048468	cell development	0.0103	0.0073	1.42	0.00486721	0.724982	ENSSSCG00000002385;ENSSSCG00000015612;ENSSSCG00000020771;ENSSSCG00000025252;ENSSSCG00000029061;ENSSSCG00000032299;ENSSSCG00000037446;ENSSSCG00000037514;ENSSSCG00000038188;ENSSSCG00000042584;Sus_scrofa_newGene_10443;Sus_scrofa_newGene_1102;Sus_scrofa_newGene_1137;Sus_scrofa_newGene_1203;Sus_scrofa_newGene_12198;Sus_scrofa_newGene_12982;Sus_scrofa_newGene_13093;Sus_scrofa_newGene_1350;Sus_scrofa_ne…
GO:0030520	intracellular estrogen receptor signaling pathway	0.0017	0.0007	2.53	0.00493578	0.724982	ENSSSCG00000000152;ENSSSCG00000003559;ENSSSCG00000013522;ENSSSCG00000014437;ENSSSCG00000028168;Sus_scrofa_newGene_13324;Sus_scrofa_newGene_5542
GO:1902287	semaphorin-plexin signaling pathway involved in axon guidance	0.0019	0.0008	2.37	0.00500327	0.724982	ENSSSCG00000011346;ENSSSCG00000011350;ENSSSCG00000011398;ENSSSCG00000021562;ENSSSCG00000023483;ENSSSCG00000024001;ENSSSCG00000026412;Sus_scrofa_newGene_6666
GO:0016043	cellular component organization	0.0201	0.0158	1.27	0.00515183	0.724982	ENSSSCG00000008587;ENSSSCG00000008686;ENSSSCG00000016868;ENSSSCG00000030147;ENSSSCG00000044562;Sus_scrofa_newGene_10227;Sus_scrofa_newGene_10331;Sus_scrofa_newGene_10387;Sus_scrofa_newGene_10824;Sus_scrofa_newGene_11376;Sus_scrofa_newGene_11468;Sus_scrofa_newGene_116;Sus_scrofa_newGene_1179;Sus_scrofa_newGene_12201;Sus_scrofa_newGene_12342;Sus_scrofa_newGene_12636;Sus_scrofa_newGene_13051;Sus_scr…
GO:0031344	regulation of cell projection organization	0.0081	0.0055	1.48	0.00522603	0.724982	ENSSSCG00000042584;Sus_scrofa_newGene_10443;Sus_scrofa_newGene_1102;Sus_scrofa_newGene_1137;Sus_scrofa_newGene_1203;Sus_scrofa_newGene_12198;Sus_scrofa_newGene_12982;Sus_scrofa_newGene_13093;Sus_scrofa_newGene_1350;Sus_scrofa_newGene_1508;Sus_scrofa_newGene_2885;Sus_scrofa_newGene_2891;Sus_scrofa_newGene_4038;Sus_scrofa_newGene_4131;Sus_scrofa_newGene_479;Sus_scrofa_newGene_4996;Sus_scrofa_newGen…
GO:0048812	neuron projection morphogenesis	0.0036	0.002	1.81	0.00623192	0.734024	ENSSSCG00000003160;ENSSSCG00000003687;ENSSSCG00000013884;ENSSSCG00000015234;ENSSSCG00000015645;ENSSSCG00000016109;ENSSSCG00000017393;ENSSSCG00000021443;ENSSSCG00000024669;ENSSSCG00000025194;ENSSSCG00000027053;ENSSSCG00000029226;ENSSSCG00000030337;ENSSSCG00000032417;ENSSSCG00000033544
GO:0001578	microtubule bundle formation	0.0029	0.0015	1.96	0.00626399	0.734024	ENSSSCG00000001818;ENSSSCG00000008517;ENSSSCG00000010351;ENSSSCG00000010915;ENSSSCG00000013884;ENSSSCG00000014326;ENSSSCG00000016974;ENSSSCG00000025564;ENSSSCG00000026748;ENSSSCG00000028117;ENSSSCG00000036975;ENSSSCG00000039395
GO:0090263	positive regulation of canonical Wnt signaling pathway	0.0055	0.0034	1.59	0.00658338	0.734024	ENSSSCG00000000107;ENSSSCG00000000183;ENSSSCG00000000784;ENSSSCG00000003795;ENSSSCG00000004823;ENSSSCG00000004952;ENSSSCG00000006034;ENSSSCG00000006780;ENSSSCG00000007334;ENSSSCG00000009278;ENSSSCG00000010698;ENSSSCG00000010896;ENSSSCG00000012913;ENSSSCG00000013335;ENSSSCG00000016628;ENSSSCG00000022672;ENSSSCG00000025028;ENSSSCG00000025689;ENSSSCG00000027541;ENSSSCG00000032170;ENSSSCG00000036135;…
GO:0016567	protein ubiquitination	0.0179	0.014	1.28	0.00684062	0.734024	ENSSSCG00000002008;ENSSSCG00000002140;ENSSSCG00000002525;ENSSSCG00000002629;ENSSSCG00000002715;ENSSSCG00000003350;ENSSSCG00000004332;ENSSSCG00000004561;ENSSSCG00000004821;ENSSSCG00000005679;ENSSSCG00000005981;ENSSSCG00000007757;ENSSSCG00000008043;ENSSSCG00000008168;ENSSSCG00000008218;ENSSSCG00000008593;ENSSSCG00000008690;ENSSSCG00000008787;ENSSSCG00000009971;ENSSSCG00000011393;ENSSSCG00000011582;…
GO:0044260	cellular macromolecule metabolic process	0.0045	0.0027	1.67	0.00684889	0.734024	Sus_scrofa_newGene_10728;Sus_scrofa_newGene_11001;Sus_scrofa_newGene_11437;Sus_scrofa_newGene_11468;Sus_scrofa_newGene_116;Sus_scrofa_newGene_1179;Sus_scrofa_newGene_12201;Sus_scrofa_newGene_1281;Sus_scrofa_newGene_14313;Sus_scrofa_newGene_2722;Sus_scrofa_newGene_4446;Sus_scrofa_newGene_466;Sus_scrofa_newGene_5568;Sus_scrofa_newGene_6582;Sus_scrofa_newGene_6769;Sus_scrofa_newGene_6865;Sus_scrofa_…
GO:0043113	receptor clustering	0.0024	0.0012	2.04	0.00847069	0.734024	ENSSSCG00000000257;ENSSSCG00000001513;ENSSSCG00000007797;ENSSSCG00000014904;ENSSSCG00000015657;ENSSSCG00000022204;ENSSSCG00000024070;ENSSSCG00000025133;ENSSSCG00000033299;ENSSSCG00000039500
GO:0006468	protein phosphorylation	0.017	0.0133	1.28	0.0085592	0.734024	ENSSSCG00000000108;ENSSSCG00000001554;ENSSSCG00000002408;ENSSSCG00000002628;ENSSSCG00000003353;ENSSSCG00000003917;ENSSSCG00000004918;ENSSSCG00000005943;ENSSSCG00000006135;ENSSSCG00000006572;ENSSSCG00000007163;ENSSSCG00000007179;ENSSSCG00000007452;ENSSSCG00000007788;ENSSSCG00000008337;ENSSSCG00000008970;ENSSSCG00000009319;ENSSSCG00000009956;ENSSSCG00000010052;ENSSSCG00000010825;ENSSSCG00000011432;…
GO:0006206	pyrimidine nucleobase metabolic process	0.001	0.0003	3.26	0.00886141	0.734024	ENSSSCG00000005717;ENSSSCG00000012425;ENSSSCG00000035939;ENSSSCG00000039867
GO:0006835	dicarboxylic acid transport	0.001	0.0003	3.26	0.00886141	0.734024	ENSSSCG00000003105;ENSSSCG00000003852;ENSSSCG00000017763;ENSSSCG00000028282
GO:0018022	peptidyl-lysine methylation	0.001	0.0003	3.26	0.00886141	0.734024	ENSSSCG00000031101;ENSSSCG00000033381;ENSSSCG00000036466;Sus_scrofa_newGene_7554
GO:0040038	polar body extrusion after meiotic divisions	0.001	0.0003	3.26	0.00886141	0.734024	ENSSSCG00000000746;ENSSSCG00000002635;ENSSSCG00000005969;ENSSSCG00000014326
GO:0042335	cuticle development	0.001	0.0003	3.26	0.00886141	0.734024	ENSSSCG00000004675;ENSSSCG00000004676;ENSSSCG00000004678;ENSSSCG00000006489
GO:0043567	regulation of insulin-like growth factor receptor signaling pathway	0.001	0.0003	3.26	0.00886141	0.734024	ENSSSCG00000000261;ENSSSCG00000011996;ENSSSCG00000016673;ENSSSCG00000016728
GO:0046883	regulation of hormone secretion	0.001	0.0003	3.26	0.00886141	0.734024	ENSSSCG00000004807;ENSSSCG00000005267;ENSSSCG00000023501;ENSSSCG00000037452
GO:0050957	equilibrioception	0.001	0.0003	3.26	0.00886141	0.734024	ENSSSCG00000013377;ENSSSCG00000014876;ENSSSCG00000017223;ENSSSCG00000038545
GO:2001137	positive regulation of endocytic recycling	0.001	0.0003	3.26	0.00886141	0.734024	ENSSSCG00000010144;ENSSSCG00000013017;ENSSSCG00000015135;ENSSSCG00000023371
GO:0000187	activation of MAPK activity	0.005	0.0032	1.59	0.00948812	0.734024	ENSSSCG00000000784;ENSSSCG00000001523;ENSSSCG00000004119;ENSSSCG00000004943;ENSSSCG00000005106;ENSSSCG00000006475;ENSSSCG00000008326;ENSSSCG00000008533;ENSSSCG00000009888;ENSSSCG00000010081;ENSSSCG00000010483;ENSSSCG00000013235;ENSSSCG00000013566;ENSSSCG00000014091;ENSSSCG00000017254;ENSSSCG00000025306;ENSSSCG00000026041;ENSSSCG00000030289;ENSSSCG00000033544;ENSSSCG00000039442;ENSSSCG00000045526
GO:0043933	macromolecular complex subunit organization	0.0105	0.0077	1.37	0.00953418	0.734024	ENSSSCG00000011739;ENSSSCG00000050716;Sus_scrofa_newGene_10016;Sus_scrofa_newGene_10196;Sus_scrofa_newGene_10318;Sus_scrofa_newGene_10328;Sus_scrofa_newGene_10646;Sus_scrofa_newGene_10703;Sus_scrofa_newGene_10839;Sus_scrofa_newGene_10949;Sus_scrofa_newGene_10966;Sus_scrofa_newGene_1125;Sus_scrofa_newGene_11845;Sus_scrofa_newGene_11848;Sus_scrofa_newGene_11998;Sus_scrofa_newGene_12165;Sus_scrofa_n…
GO:0030199	collagen fibril organization	0.0036	0.0021	1.75	0.00965978	0.734024	ENSSSCG00000001832;ENSSSCG00000004578;ENSSSCG00000005751;ENSSSCG00000006857;ENSSSCG00000010071;ENSSSCG00000010272;ENSSSCG00000017748;ENSSSCG00000025523;ENSSSCG00000028879;ENSSSCG00000033608;ENSSSCG00000033657;ENSSSCG00000033844;ENSSSCG00000035968;ENSSSCG00000036135;ENSSSCG00000039756
GO:0050772	positive regulation of axonogenesis	0.0022	0.001	2.09	0.00971945	0.734024	ENSSSCG00000004943;ENSSSCG00000009649;ENSSSCG00000011346;ENSSSCG00000011350;ENSSSCG00000013429;ENSSSCG00000016372;ENSSSCG00000016494;ENSSSCG00000025238;Sus_scrofa_newGene_6666
GO:1901215	negative regulation of neuron death	0.0019	0.0009	2.17	0.0109806	0.734024	ENSSSCG00000000784;ENSSSCG00000002433;ENSSSCG00000007272;ENSSSCG00000015135;ENSSSCG00000021041;ENSSSCG00000024070;ENSSSCG00000024219;ENSSSCG00000048729
GO:0018105	peptidyl-serine phosphorylation	0.0084	0.0059	1.41	0.0114072	0.734024	ENSSSCG00000000107;ENSSSCG00000000784;ENSSSCG00000002962;ENSSSCG00000002989;ENSSSCG00000003413;ENSSSCG00000003898;ENSSSCG00000003913;ENSSSCG00000004022;ENSSSCG00000004558;ENSSSCG00000005657;ENSSSCG00000006274;ENSSSCG00000007599;ENSSSCG00000007673;ENSSSCG00000009370;ENSSSCG00000009589;ENSSSCG00000009890;ENSSSCG00000010081;ENSSSCG00000010761;ENSSSCG00000011131;ENSSSCG00000011415;ENSSSCG00000011679;…
GO:0000122	negative regulation of transcription from RNA polymerase II promoter	0.0385	0.0331	1.16	0.0116074	0.734024	ENSSSCG00000000399;ENSSSCG00000000488;ENSSSCG00000000847;ENSSSCG00000001027;ENSSSCG00000001061;ENSSSCG00000001248;ENSSSCG00000001420;ENSSSCG00000001498;ENSSSCG00000002340;ENSSSCG00000002526;ENSSSCG00000002752;ENSSSCG00000002933;ENSSSCG00000003108;ENSSSCG00000003197;ENSSSCG00000003211;ENSSSCG00000003326;ENSSSCG00000003559;ENSSSCG00000003862;ENSSSCG00000004058;ENSSSCG00000004252;ENSSSCG00000004332;…
GO:0031532	actin cytoskeleton reorganization	0.0043	0.0026	1.63	0.0118178	0.734024	ENSSSCG00000000024;ENSSSCG00000001052;ENSSSCG00000004058;ENSSSCG00000005267;ENSSSCG00000006465;ENSSSCG00000007469;ENSSSCG00000008340;ENSSSCG00000011183;ENSSSCG00000013658;ENSSSCG00000015526;ENSSSCG00000016368;ENSSSCG00000017917;ENSSSCG00000022080;ENSSSCG00000027074;ENSSSCG00000032702;ENSSSCG00000033299;ENSSSCG00000037337;ENSSSCG00000048439
GO:0005513	detection of calcium ion	0.0017	0.0007	2.28	0.012092	0.734024	ENSSSCG00000010142;ENSSSCG00000011761;ENSSSCG00000014792;ENSSSCG00000022545;ENSSSCG00000025768;ENSSSCG00000029240;Sus_scrofa_newGene_7889
GO:0007191	adenylate cyclase-activating dopamine receptor signaling pathway	0.0017	0.0007	2.28	0.012092	0.734024	ENSSSCG00000007520;ENSSSCG00000011911;ENSSSCG00000017232;ENSSSCG00000021890;ENSSSCG00000022163;ENSSSCG00000027952;ENSSSCG00000033041
GO:0031571	mitotic G1 DNA damage checkpoint	0.0017	0.0007	2.28	0.012092	0.734024	ENSSSCG00000002654;ENSSSCG00000002715;ENSSSCG00000003583;ENSSSCG00000013259;ENSSSCG00000016291;ENSSSCG00000025685;ENSSSCG00000037900
GO:0044710	single-organism metabolic process	0.0017	0.0007	2.28	0.012092	0.734024	ENSSSCG00000007163;ENSSSCG00000050777;Sus_scrofa_newGene_10196;Sus_scrofa_newGene_10328;Sus_scrofa_newGene_5935;Sus_scrofa_newGene_8605;Sus_scrofa_newGene_9885
GO:2000786	positive regulation of autophagosome assembly	0.0017	0.0007	2.28	0.012092	0.734024	ENSSSCG00000005613;ENSSSCG00000006930;ENSSSCG00000010824;ENSSSCG00000011079;ENSSSCG00000025455;ENSSSCG00000033291;ENSSSCG00000048439
GO:0006478	peptidyl-tyrosine sulfation	0.0012	0.0004	2.72	0.0121394	0.734024	ENSSSCG00000007737;ENSSSCG00000032119;Sus_scrofa_newGene_11318;Sus_scrofa_newGene_11358;Sus_scrofa_newGene_11781
GO:0043931	ossification involved in bone maturation	0.0012	0.0004	2.72	0.0121394	0.734024	ENSSSCG00000006524;ENSSSCG00000011346;ENSSSCG00000011350;Sus_scrofa_newGene_10114;Sus_scrofa_newGene_7889
GO:0045445	myoblast differentiation	0.0012	0.0004	2.72	0.0121394	0.734024	ENSSSCG00000000857;ENSSSCG00000002467;ENSSSCG00000004038;ENSSSCG00000014019;ENSSSCG00000016416
GO:0045806	negative regulation of endocytosis	0.0012	0.0004	2.72	0.0121394	0.734024	ENSSSCG00000000036;ENSSSCG00000005055;ENSSSCG00000005613;ENSSSCG00000011853;ENSSSCG00000027053
GO:0045821	positive regulation of glycolytic process	0.0012	0.0004	2.72	0.0121394	0.734024	ENSSSCG00000000214;ENSSSCG00000000857;ENSSSCG00000007710;ENSSSCG00000013566;ENSSSCG00000037452
GO:0048841	regulation of axon extension involved in axon guidance	0.0012	0.0004	2.72	0.0121394	0.734024	ENSSSCG00000011346;ENSSSCG00000011350;ENSSSCG00000021562;ENSSSCG00000024001;ENSSSCG00000026412
GO:0060999	positive regulation of dendritic spine development	0.0012	0.0004	2.72	0.0121394	0.734024	ENSSSCG00000002340;ENSSSCG00000003088;ENSSSCG00000010603;ENSSSCG00000011550;ENSSSCG00000035074
GO:0021785	branchiomotor neuron axon guidance	0.0014	0.0006	2.44	0.0127147	0.734024	ENSSSCG00000011346;ENSSSCG00000011350;ENSSSCG00000011398;ENSSSCG00000023483;ENSSSCG00000024001;ENSSSCG00000026412
GO:0045956	positive regulation of calcium ion-dependent exocytosis	0.0014	0.0006	2.44	0.0127147	0.734024	ENSSSCG00000000082;ENSSSCG00000007772;ENSSSCG00000017562;ENSSSCG00000021584;ENSSSCG00000024070;ENSSSCG00000034266
GO:0050793	regulation of developmental process	0.0014	0.0006	2.44	0.0127147	0.734024	ENSSSCG00000006709;Sus_scrofa_newGene_11664;Sus_scrofa_newGene_3131;Sus_scrofa_newGene_6560;Sus_scrofa_newGene_7258;Sus_scrofa_newGene_7701
GO:0051591	response to cAMP	0.0014	0.0006	2.44	0.0127147	0.734024	ENSSSCG00000004675;ENSSSCG00000004676;ENSSSCG00000004678;ENSSSCG00000016059;ENSSSCG00000016893;Sus_scrofa_newGene_4196
GO:0060484	lung-associated mesenchyme development	0.0014	0.0006	2.44	0.0127147	0.734024	ENSSSCG00000009278;ENSSSCG00000010698;ENSSSCG00000015815;ENSSSCG00000016416;ENSSSCG00000016703;ENSSSCG00000031524
GO:0070932	histone H3 deacetylation	0.0014	0.0006	2.44	0.0127147	0.734024	ENSSSCG00000004432;ENSSSCG00000014388;ENSSSCG00000014558;ENSSSCG00000017366;ENSSSCG00000024777;ENSSSCG00000034695
GO:0097320	plasma membrane tubulation	0.0014	0.0006	2.44	0.0127147	0.734024	ENSSSCG00000000036;ENSSSCG00000000118;ENSSSCG00000001805;ENSSSCG00000023371;ENSSSCG00000027053;ENSSSCG00000030535
GO:2001222	regulation of neuron migration	0.0014	0.0006	2.44	0.0127147	0.734024	ENSSSCG00000015830;ENSSSCG00000025194;ENSSSCG00000025879;ENSSSCG00000039028;ENSSSCG00000040166;Sus_scrofa_newGene_6666
GO:0032436	positive regulation of proteasomal ubiquitin-dependent protein catabolic process	0.005	0.0032	1.56	0.0129902	0.734024	ENSSSCG00000000107;ENSSSCG00000000488;ENSSSCG00000000684;ENSSSCG00000000784;ENSSSCG00000001924;ENSSSCG00000002340;ENSSSCG00000002648;ENSSSCG00000003729;ENSSSCG00000007554;ENSSSCG00000008969;ENSSSCG00000011367;ENSSSCG00000014394;ENSSSCG00000016217;ENSSSCG00000016857;ENSSSCG00000025206;ENSSSCG00000026748;ENSSSCG00000034455;ENSSSCG00000035842;ENSSSCG00000038500;ENSSSCG00000039080;ENSSSCG00000039139
GO:0044238	primary metabolic process	0.005	0.0032	1.56	0.0129902	0.734024	ENSSSCG00000046419;Sus_scrofa_newGene_10728;Sus_scrofa_newGene_11001;Sus_scrofa_newGene_11048;Sus_scrofa_newGene_11437;Sus_scrofa_newGene_11468;Sus_scrofa_newGene_116;Sus_scrofa_newGene_1179;Sus_scrofa_newGene_12201;Sus_scrofa_newGene_14313;Sus_scrofa_newGene_2722;Sus_scrofa_newGene_2888;Sus_scrofa_newGene_4446;Sus_scrofa_newGene_5127;Sus_scrofa_newGene_5568;Sus_scrofa_newGene_6769;Sus_scrofa_new…
GO:0090304	nucleic acid metabolic process	0.0151	0.0118	1.28	0.0134411	0.734024	ENSSSCG00000032525;ENSSSCG00000041558;ENSSSCG00000042702;ENSSSCG00000042709;ENSSSCG00000042968;ENSSSCG00000043628;ENSSSCG00000043930;ENSSSCG00000044244;ENSSSCG00000044403;ENSSSCG00000045030;ENSSSCG00000045296;ENSSSCG00000046013;ENSSSCG00000048294;ENSSSCG00000049592;ENSSSCG00000050055;ENSSSCG00000051006;ENSSSCG00000051044;ENSSSCG00000051397;ENSSSCG00000051740;Sus_scrofa_newGene_10244;Sus_scrofa_ne…
GO:0050919	negative chemotaxis	0.0031	0.0018	1.77	0.0139841	0.734024	ENSSSCG00000007541;ENSSSCG00000008197;ENSSSCG00000011398;ENSSSCG00000011440;ENSSSCG00000011872;ENSSSCG00000014224;ENSSSCG00000015396;ENSSSCG00000015399;ENSSSCG00000016027;ENSSSCG00000017012;ENSSSCG00000022080;ENSSSCG00000023483;ENSSSCG00000040166
GO:0000902	cell morphogenesis	0.0108	0.0081	1.33	0.0143661	0.734024	ENSSSCG00000006316;ENSSSCG00000010772;ENSSSCG00000014287;ENSSSCG00000015074;ENSSSCG00000015732;ENSSSCG00000020864;ENSSSCG00000022126;ENSSSCG00000027701;ENSSSCG00000031271;ENSSSCG00000033657;ENSSSCG00000034191;ENSSSCG00000042584;Sus_scrofa_newGene_10443;Sus_scrofa_newGene_1102;Sus_scrofa_newGene_1137;Sus_scrofa_newGene_1203;Sus_scrofa_newGene_12198;Sus_scrofa_newGene_12982;Sus_scrofa_newGene_13093…
GO:0016310	phosphorylation	0.0098	0.0073	1.35	0.0150346	0.734024	ENSSSCG00000000370;ENSSSCG00000000720;ENSSSCG00000003897;ENSSSCG00000005666;ENSSSCG00000005717;ENSSSCG00000005907;ENSSSCG00000006535;ENSSSCG00000006820;ENSSSCG00000007606;ENSSSCG00000009176;ENSSSCG00000009931;ENSSSCG00000010315;ENSSSCG00000010433;ENSSSCG00000010762;ENSSSCG00000011313;ENSSSCG00000011677;ENSSSCG00000012889;ENSSSCG00000015462;ENSSSCG00000015524;ENSSSCG00000016010;ENSSSCG00000016708;…
GO:0048518	positive regulation of biological process	0.0043	0.0027	1.59	0.0165251	0.734024	ENSSSCG00000044695;Sus_scrofa_newGene_10412;Sus_scrofa_newGene_12342;Sus_scrofa_newGene_12893;Sus_scrofa_newGene_12902;Sus_scrofa_newGene_13020;Sus_scrofa_newGene_246;Sus_scrofa_newGene_2891;Sus_scrofa_newGene_3206;Sus_scrofa_newGene_3259;Sus_scrofa_newGene_5217;Sus_scrofa_newGene_5890;Sus_scrofa_newGene_6212;Sus_scrofa_newGene_8026;Sus_scrofa_newGene_8276;Sus_scrofa_newGene_8477;Sus_scrofa_newGe…
GO:0001525	angiogenesis	0.0081	0.0059	1.38	0.0165878	0.734024	ENSSSCG00000000405;ENSSSCG00000001834;ENSSSCG00000001849;ENSSSCG00000004578;ENSSSCG00000004966;ENSSSCG00000006256;ENSSSCG00000008326;ENSSSCG00000009278;ENSSSCG00000009589;ENSSSCG00000010698;ENSSSCG00000010772;ENSSSCG00000011928;ENSSSCG00000015037;ENSSSCG00000015203;ENSSSCG00000015256;ENSSSCG00000015815;ENSSSCG00000016027;ENSSSCG00000016174;ENSSSCG00000016275;ENSSSCG00000016331;ENSSSCG00000016705;…
GO:0035116	embryonic hindlimb morphogenesis	0.0029	0.0016	1.78	0.0168493	0.734024	ENSSSCG00000006034;ENSSSCG00000006073;ENSSSCG00000006231;ENSSSCG00000007520;ENSSSCG00000008606;ENSSSCG00000009865;ENSSSCG00000016416;ENSSSCG00000033041;ENSSSCG00000036741;ENSSSCG00000039010;Sus_scrofa_newGene_10850;Sus_scrofa_newGene_14275
GO:0006898	receptor-mediated endocytosis	0.0065	0.0045	1.44	0.0172418	0.734024	ENSSSCG00000000118;ENSSSCG00000001422;ENSSSCG00000001484;ENSSSCG00000003088;ENSSSCG00000004193;ENSSSCG00000006455;ENSSSCG00000010109;ENSSSCG00000011030;ENSSSCG00000011443;ENSSSCG00000015086;ENSSSCG00000015885;ENSSSCG00000024071;ENSSSCG00000027801;ENSSSCG00000030535;ENSSSCG00000031085;ENSSSCG00000031874;ENSSSCG00000033608;ENSSSCG00000033623;ENSSSCG00000034329;ENSSSCG00000034914;ENSSSCG00000035171;…
GO:0050794	regulation of cellular process	0.0033	0.002	1.69	0.0174169	0.734024	ENSSSCG00000035750;ENSSSCG00000046207;Sus_scrofa_newGene_11437;Sus_scrofa_newGene_11468;Sus_scrofa_newGene_11664;Sus_scrofa_newGene_12342;Sus_scrofa_newGene_2722;Sus_scrofa_newGene_5890;Sus_scrofa_newGene_6212;Sus_scrofa_newGene_6769;Sus_scrofa_newGene_7874;Sus_scrofa_newGene_8026;Sus_scrofa_newGene_8153;Sus_scrofa_newGene_8481
GO:0016197	endosomal transport	0.0022	0.0011	1.96	0.0177387	0.734024	ENSSSCG00000005969;ENSSSCG00000007576;ENSSSCG00000012978;ENSSSCG00000014121;ENSSSCG00000016109;ENSSSCG00000030535;ENSSSCG00000031337;ENSSSCG00000033297;ENSSSCG00000036747
GO:0097503	sialylation	0.0022	0.0011	1.96	0.0177387	0.734024	ENSSSCG00000005623;ENSSSCG00000005943;ENSSSCG00000008141;ENSSSCG00000015232;ENSSSCG00000017172;ENSSSCG00000017177;ENSSSCG00000035539;ENSSSCG00000038843;ENSSSCG00000039271
GO:0019933	cAMP-mediated signaling	0.0026	0.0015	1.79	0.0203222	0.734024	ENSSSCG00000000175;ENSSSCG00000007950;ENSSSCG00000015401;ENSSSCG00000016673;ENSSSCG00000016726;ENSSSCG00000016893;ENSSSCG00000017232;ENSSSCG00000027952;ENSSSCG00000029388;ENSSSCG00000036201;ENSSSCG00000039408
GO:0001574	ganglioside biosynthetic process	0.0019	0.001	2.01	0.0209283	0.734024	ENSSSCG00000005623;ENSSSCG00000005943;ENSSSCG00000015232;ENSSSCG00000017172;ENSSSCG00000017177;ENSSSCG00000035539;ENSSSCG00000038843;ENSSSCG00000039271
GO:0040007	growth	0.0019	0.001	2.01	0.0209283	0.734024	ENSSSCG00000000363;ENSSSCG00000001027;ENSSSCG00000007501;ENSSSCG00000013522;ENSSSCG00000029061;ENSSSCG00000035357;ENSSSCG00000037514;ENSSSCG00000039442
GO:0031648	protein destabilization	0.0031	0.0018	1.69	0.0210776	0.734024	ENSSSCG00000000488;ENSSSCG00000001770;ENSSSCG00000002440;ENSSSCG00000006168;ENSSSCG00000006256;ENSSSCG00000006274;ENSSSCG00000007334;ENSSSCG00000010563;ENSSSCG00000011794;ENSSSCG00000024412;ENSSSCG00000026748;ENSSSCG00000028045;ENSSSCG00000039442
GO:0030335	positive regulation of cell migration	0.01	0.0076	1.32	0.0222199	0.734024	ENSSSCG00000002965;ENSSSCG00000003253;ENSSSCG00000005106;ENSSSCG00000006135;ENSSSCG00000008197;ENSSSCG00000010081;ENSSSCG00000011336;ENSSSCG00000011398;ENSSSCG00000011440;ENSSSCG00000011739;ENSSSCG00000011872;ENSSSCG00000013041;ENSSSCG00000013566;ENSSSCG00000015396;ENSSSCG00000015399;ENSSSCG00000015444;ENSSSCG00000015828;ENSSSCG00000016027;ENSSSCG00000016459;ENSSSCG00000016548;ENSSSCG00000016857;…
GO:0051179	localization	0.0077	0.0056	1.37	0.0227898	0.734024	Sus_scrofa_newGene_10443;Sus_scrofa_newGene_10949;Sus_scrofa_newGene_1126;Sus_scrofa_newGene_1127;Sus_scrofa_newGene_11998;Sus_scrofa_newGene_12198;Sus_scrofa_newGene_12893;Sus_scrofa_newGene_12907;Sus_scrofa_newGene_12923;Sus_scrofa_newGene_13020;Sus_scrofa_newGene_13093;Sus_scrofa_newGene_13318;Sus_scrofa_newGene_1350;Sus_scrofa_newGene_14050;Sus_scrofa_newGene_1508;Sus_scrofa_newGene_2060;Sus_…
GO:0044763	single-organism cellular process	0.0103	0.0079	1.31	0.0228105	0.734024	ENSSSCG00000003155;ENSSSCG00000006474;ENSSSCG00000027801;ENSSSCG00000031781;ENSSSCG00000046207;Sus_scrofa_newGene_10092;Sus_scrofa_newGene_10677;Sus_scrofa_newGene_10703;Sus_scrofa_newGene_10919;Sus_scrofa_newGene_11468;Sus_scrofa_newGene_1278;Sus_scrofa_newGene_1281;Sus_scrofa_newGene_13107;Sus_scrofa_newGene_13360;Sus_scrofa_newGene_13843;Sus_scrofa_newGene_14161;Sus_scrofa_newGene_14183;Sus_sc…
GO:0030308	negative regulation of cell growth	0.0069	0.005	1.39	0.0243501	0.734024	ENSSSCG00000000232;ENSSSCG00000000233;ENSSSCG00000000602;ENSSSCG00000004193;ENSSSCG00000004952;ENSSSCG00000005134;ENSSSCG00000006256;ENSSSCG00000006779;ENSSSCG00000007576;ENSSSCG00000007854;ENSSSCG00000008749;ENSSSCG00000011404;ENSSSCG00000011977;ENSSSCG00000012699;ENSSSCG00000013316;ENSSSCG00000013429;ENSSSCG00000013629;ENSSSCG00000015779;ENSSSCG00000016217;ENSSSCG00000017012;ENSSSCG00000017549;…
GO:0030010	establishment of cell polarity	0.0017	0.0008	2.07	0.0244973	0.734024	ENSSSCG00000010879;ENSSSCG00000013429;ENSSSCG00000015256;ENSSSCG00000016416;ENSSSCG00000028974;ENSSSCG00000037337;ENSSSCG00000039010
GO:0030539	male genitalia development	0.0017	0.0008	2.07	0.0244973	0.734024	ENSSSCG00000001027;ENSSSCG00000009865;ENSSSCG00000013316;ENSSSCG00000013335;ENSSSCG00000016340;ENSSSCG00000016416;ENSSSCG00000027525
GO:0030705	cytoskeleton-dependent intracellular transport	0.0017	0.0008	2.07	0.0244973	0.734024	ENSSSCG00000000439;ENSSSCG00000007247;ENSSSCG00000010879;ENSSSCG00000010912;ENSSSCG00000016794;ENSSSCG00000022919;Sus_scrofa_newGene_952
GO:0070301	cellular response to hydrogen peroxide	0.0024	0.0013	1.81	0.0245364	0.734024	ENSSSCG00000005134;ENSSSCG00000010330;ENSSSCG00000012980;ENSSSCG00000012981;ENSSSCG00000025910;ENSSSCG00000026041;ENSSSCG00000031076;ENSSSCG00000031349;ENSSSCG00000033190;ENSSSCG00000033844
GO:0007155	cell adhesion	0.0096	0.0073	1.32	0.0249856	0.734024	ENSSSCG00000000024;ENSSSCG00000000789;ENSSSCG00000001484;ENSSSCG00000001832;ENSSSCG00000001834;ENSSSCG00000003239;ENSSSCG00000005625;ENSSSCG00000005650;ENSSSCG00000005751;ENSSSCG00000005946;ENSSSCG00000006477;ENSSSCG00000006524;ENSSSCG00000007146;ENSSSCG00000007495;ENSSSCG00000007674;ENSSSCG00000007754;ENSSSCG00000008073;ENSSSCG00000008250;ENSSSCG00000011443;ENSSSCG00000011522;ENSSSCG00000011857;…
GO:0001890	placenta development	0.0053	0.0036	1.46	0.0250058	0.734024	ENSSSCG00000000158;ENSSSCG00000001539;ENSSSCG00000001701;ENSSSCG00000005169;ENSSSCG00000017589;ENSSSCG00000026326;Sus_scrofa_newGene_11459;Sus_scrofa_newGene_11845;Sus_scrofa_newGene_12378;Sus_scrofa_newGene_12907;Sus_scrofa_newGene_12922;Sus_scrofa_newGene_1341;Sus_scrofa_newGene_13586;Sus_scrofa_newGene_14176;Sus_scrofa_newGene_2361;Sus_scrofa_newGene_5854;Sus_scrofa_newGene_6689;Sus_scrofa_new…
GO:0001933	negative regulation of protein phosphorylation	0.0033	0.0021	1.63	0.025174	0.734024	ENSSSCG00000000784;ENSSSCG00000002915;ENSSSCG00000003253;ENSSSCG00000003839;ENSSSCG00000004412;ENSSSCG00000004952;ENSSSCG00000005106;ENSSSCG00000006274;ENSSSCG00000008522;ENSSSCG00000008749;ENSSSCG00000028740;ENSSSCG00000031707;ENSSSCG00000034863;ENSSSCG00000035058
GO:0046854	phosphatidylinositol phosphorylation	0.0033	0.0021	1.63	0.025174	0.734024	ENSSSCG00000003909;ENSSSCG00000005629;ENSSSCG00000011079;ENSSSCG00000011390;ENSSSCG00000013381;ENSSSCG00000015283;ENSSSCG00000016050;ENSSSCG00000017988;ENSSSCG00000017990;ENSSSCG00000021203;ENSSSCG00000024162;ENSSSCG00000032531;ENSSSCG00000033291;ENSSSCG00000033791
GO:0035556	intracellular signal transduction	0.0153	0.0124	1.23	0.0269752	0.734024	ENSSSCG00000000217;ENSSSCG00000000370;ENSSSCG00000001554;ENSSSCG00000001612;ENSSSCG00000002467;ENSSSCG00000002628;ENSSSCG00000002640;ENSSSCG00000002688;ENSSSCG00000002989;ENSSSCG00000003898;ENSSSCG00000003913;ENSSSCG00000004022;ENSSSCG00000004779;ENSSSCG00000004821;ENSSSCG00000004952;ENSSSCG00000005305;ENSSSCG00000005625;ENSSSCG00000005657;ENSSSCG00000005679;ENSSSCG00000006572;ENSSSCG00000007163;…
GO:0032793	positive regulation of CREB transcription factor activity	0.0155	0.0126	1.23	0.0271856	0.734024	ENSSSCG00000011739;ENSSSCG00000013915;ENSSSCG00000033432;ENSSSCG00000034090;ENSSSCG00000050716;Sus_scrofa_newGene_10016;Sus_scrofa_newGene_10196;Sus_scrofa_newGene_10318;Sus_scrofa_newGene_10328;Sus_scrofa_newGene_10646;Sus_scrofa_newGene_10703;Sus_scrofa_newGene_10839;Sus_scrofa_newGene_10843;Sus_scrofa_newGene_10949;Sus_scrofa_newGene_10966;Sus_scrofa_newGene_1125;Sus_scrofa_newGene_1126;Sus_sc…
GO:0007010	cytoskeleton organization	0.0048	0.0032	1.48	0.0275248	0.734024	ENSSSCG00000001499;ENSSSCG00000003090;ENSSSCG00000003627;ENSSSCG00000003913;ENSSSCG00000005753;ENSSSCG00000009018;ENSSSCG00000009029;ENSSSCG00000010669;ENSSSCG00000011022;ENSSSCG00000011313;ENSSSCG00000011373;ENSSSCG00000013732;ENSSSCG00000015401;ENSSSCG00000017393;ENSSSCG00000017445;ENSSSCG00000021814;ENSSSCG00000024610;ENSSSCG00000027701;ENSSSCG00000032304;ENSSSCG00000037912
GO:0002481	antigen processing and presentation of exogenous protein antigen via MHC class Ib, TAP-dependent	0.0014	0.0007	2.17	0.0282724	0.734024	ENSSSCG00000004687;ENSSSCG00000009784;ENSSSCG00000015390;ENSSSCG00000024520;ENSSSCG00000032456;ENSSSCG00000035073
GO:0006103	2-oxoglutarate metabolic process	0.0014	0.0007	2.17	0.0282724	0.734024	ENSSSCG00000001852;ENSSSCG00000002847;ENSSSCG00000006925;ENSSSCG00000009708;ENSSSCG00000017402;ENSSSCG00000017406
GO:0008156	negative regulation of DNA replication	0.0014	0.0007	2.17	0.0282724	0.734024	ENSSSCG00000001095;ENSSSCG00000002385;ENSSSCG00000004719;ENSSSCG00000011679;ENSSSCG00000028602;ENSSSCG00000028707
GO:0010832	negative regulation of myotube differentiation	0.0014	0.0007	2.17	0.0282724	0.734024	ENSSSCG00000005713;ENSSSCG00000007757;ENSSSCG00000017366;ENSSSCG00000024777;ENSSSCG00000028552;ENSSSCG00000038489
GO:0071360	cellular response to exogenous dsRNA	0.0014	0.0007	2.17	0.0282724	0.734024	ENSSSCG00000007143;ENSSSCG00000016512;ENSSSCG00000021383;ENSSSCG00000025455;ENSSSCG00000028045;ENSSSCG00000048439
GO:0002318	myeloid progenitor cell differentiation	0.0007	0.0002	3.26	0.0288892	0.734024	ENSSSCG00000009157;ENSSSCG00000015256;ENSSSCG00000016494
GO:0002685	regulation of leukocyte migration	0.0007	0.0002	3.26	0.0288892	0.734024	ENSSSCG00000005267;ENSSSCG00000006764;ENSSSCG00000012402
GO:0006101	citrate metabolic process	0.0007	0.0002	3.26	0.0288892	0.734024	ENSSSCG00000017402;ENSSSCG00000017406;ENSSSCG00000017421
GO:0006333	chromatin assembly or disassembly	0.0007	0.0002	3.26	0.0288892	0.734024	ENSSSCG00000011048;ENSSSCG00000021363;ENSSSCG00000027342
GO:0006438	valyl-tRNA aminoacylation	0.0007	0.0002	3.26	0.0288892	0.734024	ENSSSCG00000001384;ENSSSCG00000030369;ENSSSCG00000038950
GO:0007020	microtubule nucleation	0.0007	0.0002	3.26	0.0288892	0.734024	ENSSSCG00000008821;ENSSSCG00000036106;ENSSSCG00000040479
GO:0007386	compartment pattern specification	0.0007	0.0002	3.26	0.0288892	0.734024	ENSSSCG00000002987;ENSSSCG00000007572;ENSSSCG00000027726
GO:0007442	hindgut morphogenesis	0.0007	0.0002	3.26	0.0288892	0.734024	ENSSSCG00000015733;ENSSSCG00000016416;ENSSSCG00000035859
GO:0014894	response to denervation involved in regulation of muscle adaptation	0.0007	0.0002	3.26	0.0288892	0.734024	ENSSSCG00000005981;ENSSSCG00000024777;ENSSSCG00000038323
GO:0014910	regulation of smooth muscle cell migration	0.0007	0.0002	3.26	0.0288892	0.734024	ENSSSCG00000007541;ENSSSCG00000015135;ENSSSCG00000024001
GO:0016558	protein import into peroxisome matrix	0.0007	0.0002	3.26	0.0288892	0.734024	ENSSSCG00000006168;ENSSSCG00000013267;ENSSSCG00000017713
GO:0019885	antigen processing and presentation of endogenous peptide antigen via MHC class I	0.0007	0.0002	3.26	0.0288892	0.734024	ENSSSCG00000001507;ENSSSCG00000004687;ENSSSCG00000027860
GO:0021697	cerebellar cortex formation	0.0007	0.0002	3.26	0.0288892	0.734024	ENSSSCG00000004943;ENSSSCG00000024070;ENSSSCG00000030289
GO:0030035	microspike assembly	0.0007	0.0002	3.26	0.0288892	0.734024	ENSSSCG00000000530;ENSSSCG00000007586;ENSSSCG00000010144
GO:0030213	hyaluronan biosynthetic process	0.0007	0.0002	3.26	0.0288892	0.734024	ENSSSCG00000003239;ENSSSCG00000011404;ENSSSCG00000049263
GO:0030327	prenylated protein catabolic process	0.0007	0.0002	3.26	0.0288892	0.734024	ENSSSCG00000014433;ENSSSCG00000027902;ENSSSCG00000029790
GO:0032387	negative regulation of intracellular transport	0.0007	0.0002	3.26	0.0288892	0.734024	ENSSSCG00000016974;ENSSSCG00000017311;ENSSSCG00000036724
GO:0034499	late endosome to Golgi transport	0.0007	0.0002	3.26	0.0288892	0.734024	ENSSSCG00000008138;ENSSSCG00000017829;ENSSSCG00000036352
GO:0036514	dopaminergic neuron axon guidance	0.0007	0.0002	3.26	0.0288892	0.734024	ENSSSCG00000006383;ENSSSCG00000009679;ENSSSCG00000011360
GO:0036515	serotonergic neuron axon guidance	0.0007	0.0002	3.26	0.0288892	0.734024	ENSSSCG00000006383;ENSSSCG00000009679;ENSSSCG00000011360
GO:0044211	CTP salvage	0.0007	0.0002	3.26	0.0288892	0.734024	ENSSSCG00000005717;ENSSSCG00000035939;ENSSSCG00000039867
GO:0045218	zonula adherens maintenance	0.0007	0.0002	3.26	0.0288892	0.734024	ENSSSCG00000002812;ENSSSCG00000013382;ENSSSCG00000013583
GO:0045927	positive regulation of growth	0.0007	0.0002	3.26	0.0288892	0.734024	ENSSSCG00000010079;ENSSSCG00000015732;ENSSSCG00000032452
GO:0050779	RNA destabilization	0.0007	0.0002	3.26	0.0288892	0.734024	ENSSSCG00000001425;ENSSSCG00000022208;ENSSSCG00000028056
GO:0051310	metaphase plate congression	0.0007	0.0002	3.26	0.0288892	0.734024	ENSSSCG00000007351;ENSSSCG00000015581;ENSSSCG00000024663
GO:0055013	cardiac muscle cell development	0.0007	0.0002	3.26	0.0288892	0.734024	ENSSSCG00000003413;ENSSSCG00000010144;ENSSSCG00000040643
GO:0060125	negative regulation of growth hormone secretion	0.0007	0.0002	3.26	0.0288892	0.734024	ENSSSCG00000017249;ENSSSCG00000027106;ENSSSCG00000030289
GO:0060161	positive regulation of dopamine receptor signaling pathway	0.0007	0.0002	3.26	0.0288892	0.734024	ENSSSCG00000000784;ENSSSCG00000011911;ENSSSCG00000016635
GO:0060231	mesenchymal to epithelial transition	0.0007	0.0002	3.26	0.0288892	0.734024	ENSSSCG00000013316;ENSSSCG00000016111;ENSSSCG00000036940
GO:0060397	JAK-STAT cascade involved in growth hormone signaling pathway	0.0007	0.0002	3.26	0.0288892	0.734024	ENSSSCG00000010081;ENSSSCG00000017402;ENSSSCG00000017406
GO:0060638	mesenchymal-epithelial cell signaling	0.0007	0.0002	3.26	0.0288892	0.734024	ENSSSCG00000006780;ENSSSCG00000016703;ENSSSCG00000035859
GO:0061180	mammary gland epithelium development	0.0007	0.0002	3.26	0.0288892	0.734024	ENSSSCG00000002671;ENSSSCG00000016628;ENSSSCG00000027365
GO:0070100	negative regulation of chemokine-mediated signaling pathway	0.0007	0.0002	3.26	0.0288892	0.734024	ENSSSCG00000008749;ENSSSCG00000017012;ENSSSCG00000017705
GO:0071257	cellular response to electrical stimulus	0.0007	0.0002	3.26	0.0288892	0.734024	ENSSSCG00000004119;ENSSSCG00000033583;ENSSSCG00000042718
GO:0072136	metanephric mesenchymal cell proliferation involved in metanephros development	0.0007	0.0002	3.26	0.0288892	0.734024	ENSSSCG00000007501;ENSSSCG00000016059;ENSSSCG00000016416
GO:0090306	spindle assembly involved in meiosis	0.0007	0.0002	3.26	0.0288892	0.734024	ENSSSCG00000000746;ENSSSCG00000005969;ENSSSCG00000010896
GO:0090324	negative regulation of oxidative phosphorylation	0.0007	0.0002	3.26	0.0288892	0.734024	ENSSSCG00000007710;ENSSSCG00000010330;ENSSSCG00000038323
GO:0097531	mast cell migration	0.0007	0.0002	3.26	0.0288892	0.734024	ENSSSCG00000011514;ENSSSCG00000017402;ENSSSCG00000017406
GO:0098907	regulation of SA node cell action potential	0.0007	0.0002	3.26	0.0288892	0.734024	ENSSSCG00000009125;ENSSSCG00000010142;Sus_scrofa_newGene_7889
GO:1900106	positive regulation of hyaluranon cable assembly	0.0007	0.0002	3.26	0.0288892	0.734024	ENSSSCG00000007501;ENSSSCG00000011404;ENSSSCG00000049263
GO:2000172	regulation of branching morphogenesis of a nerve	0.0007	0.0002	3.26	0.0288892	0.734024	ENSSSCG00000000784;ENSSSCG00000025238;ENSSSCG00000032007
GO:0003007	heart morphogenesis	0.0022	0.0012	1.83	0.0296548	0.734024	ENSSSCG00000003413;ENSSSCG00000005751;ENSSSCG00000006231;ENSSSCG00000007248;ENSSSCG00000013566;ENSSSCG00000017156;ENSSSCG00000025523;ENSSSCG00000027342;Sus_scrofa_newGene_10114
GO:0060716	labyrinthine layer blood vessel development	0.0022	0.0012	1.83	0.0296548	0.734024	ENSSSCG00000004038;ENSSSCG00000004223;ENSSSCG00000010081;ENSSSCG00000012758;ENSSSCG00000016628;ENSSSCG00000022155;ENSSSCG00000033001;ENSSSCG00000036377;ENSSSCG00000039139
GO:0001837	epithelial to mesenchymal transition	0.0043	0.0029	1.5	0.0301462	0.734024	ENSSSCG00000007351;ENSSSCG00000033608;Sus_scrofa_newGene_11459;Sus_scrofa_newGene_11845;Sus_scrofa_newGene_12378;Sus_scrofa_newGene_12907;Sus_scrofa_newGene_12922;Sus_scrofa_newGene_1341;Sus_scrofa_newGene_13586;Sus_scrofa_newGene_14176;Sus_scrofa_newGene_2361;Sus_scrofa_newGene_5854;Sus_scrofa_newGene_6689;Sus_scrofa_newGene_8098;Sus_scrofa_newGene_8122;Sus_scrofa_newGene_8129;Sus_scrofa_newGene…
GO:0001934	positive regulation of protein phosphorylation	0.0043	0.0029	1.5	0.0301462	0.734024	ENSSSCG00000000183;ENSSSCG00000002921;ENSSSCG00000002989;ENSSSCG00000007143;ENSSSCG00000007563;ENSSSCG00000009266;ENSSSCG00000010770;ENSSSCG00000013252;ENSSSCG00000014388;ENSSSCG00000017154;ENSSSCG00000018051;ENSSSCG00000021748;ENSSSCG00000026969;ENSSSCG00000030030;ENSSSCG00000033985;ENSSSCG00000035256;ENSSSCG00000036973;ENSSSCG00000039619
GO:1901576	organic substance biosynthetic process	0.0043	0.0029	1.5	0.0301462	0.734024	Sus_scrofa_newGene_10728;Sus_scrofa_newGene_11001;Sus_scrofa_newGene_12342;Sus_scrofa_newGene_12893;Sus_scrofa_newGene_12902;Sus_scrofa_newGene_13020;Sus_scrofa_newGene_13093;Sus_scrofa_newGene_14017;Sus_scrofa_newGene_1508;Sus_scrofa_newGene_3735;Sus_scrofa_newGene_5890;Sus_scrofa_newGene_6865;Sus_scrofa_newGene_8026;Sus_scrofa_newGene_8276;Sus_scrofa_newGene_8481;Sus_scrofa_newGene_9568;Sus_scr…
GO:0006355	regulation of transcription, DNA-templated	0.0528	0.0476	1.11	0.0303207	0.734024	ENSSSCG00000000020;ENSSSCG00000000220;ENSSSCG00000000233;ENSSSCG00000000736;ENSSSCG00000000887;ENSSSCG00000001206;ENSSSCG00000001209;ENSSSCG00000001440;ENSSSCG00000001810;ENSSSCG00000002388;ENSSSCG00000002763;ENSSSCG00000003042;ENSSSCG00000003072;ENSSSCG00000003189;ENSSSCG00000003196;ENSSSCG00000003741;ENSSSCG00000003778;ENSSSCG00000004971;ENSSSCG00000005475;ENSSSCG00000005576;ENSSSCG00000006169;…
GO:0040018	positive regulation of multicellular organism growth	0.0031	0.0019	1.63	0.030538	0.734024	ENSSSCG00000004058;ENSSSCG00000006231;ENSSSCG00000011996;ENSSSCG00000013239;ENSSSCG00000016673;ENSSSCG00000016842;ENSSSCG00000017402;ENSSSCG00000017406;ENSSSCG00000020906;ENSSSCG00000025252;ENSSSCG00000033613;ENSSSCG00000034137;ENSSSCG00000034212
GO:0046835	carbohydrate phosphorylation	0.0026	0.0015	1.71	0.0310459	0.734024	ENSSSCG00000008031;ENSSSCG00000008261;ENSSSCG00000008316;ENSSSCG00000008556;ENSSSCG00000011133;ENSSSCG00000011353;ENSSSCG00000014048;ENSSSCG00000015660;ENSSSCG00000021129;ENSSSCG00000024814;ENSSSCG00000041777
GO:0006259	DNA metabolic process	0.0012	0.0005	2.33	0.0317368	0.734024	ENSSSCG00000017783;ENSSSCG00000024412;ENSSSCG00000038348;Sus_scrofa_newGene_14337;Sus_scrofa_newGene_8101
GO:0010812	negative regulation of cell-substrate adhesion	0.0012	0.0005	2.33	0.0317368	0.734024	ENSSSCG00000000183;ENSSSCG00000016111;ENSSSCG00000017136;ENSSSCG00000032423;ENSSSCG00000036135
GO:0017015	regulation of transforming growth factor beta receptor signaling pathway	0.0012	0.0005	2.33	0.0317368	0.734024	ENSSSCG00000004952;ENSSSCG00000005625;ENSSSCG00000011025;ENSSSCG00000015828;ENSSSCG00000040643
GO:0030517	negative regulation of axon extension	0.0012	0.0005	2.33	0.0317368	0.734024	ENSSSCG00000003423;ENSSSCG00000017993;ENSSSCG00000024070;ENSSSCG00000032007;ENSSSCG00000034656
GO:0035067	negative regulation of histone acetylation	0.0012	0.0005	2.33	0.0317368	0.734024	ENSSSCG00000012300;ENSSSCG00000023973;ENSSSCG00000028168;ENSSSCG00000033735;Sus_scrofa_newGene_10850
GO:0035871	protein K11-linked deubiquitination	0.0012	0.0005	2.33	0.0317368	0.734024	ENSSSCG00000002469;ENSSSCG00000006209;ENSSSCG00000006663;ENSSSCG00000015659;ENSSSCG00000016194
GO:0042730	fibrinolysis	0.0012	0.0005	2.33	0.0317368	0.734024	ENSSSCG00000004038;ENSSSCG00000004578;ENSSSCG00000008997;ENSSSCG00000013252;ENSSSCG00000026067
GO:0043518	negative regulation of DNA damage response, signal transduction by p53 class mediator	0.0012	0.0005	2.33	0.0317368	0.734024	ENSSSCG00000000488;ENSSSCG00000011794;ENSSSCG00000032613;ENSSSCG00000039568;Sus_scrofa_newGene_10850
GO:0050709	negative regulation of protein secretion	0.0012	0.0005	2.33	0.0317368	0.734024	ENSSSCG00000007968;ENSSSCG00000007970;ENSSSCG00000009888;ENSSSCG00000011911;ENSSSCG00000023362
GO:0050995	negative regulation of lipid catabolic process	0.0012	0.0005	2.33	0.0317368	0.734024	ENSSSCG00000001844;ENSSSCG00000006355;ENSSSCG00000024162;ENSSSCG00000024598;ENSSSCG00000034090
GO:0051044	positive regulation of membrane protein ectodomain proteolysis	0.0012	0.0005	2.33	0.0317368	0.734024	ENSSSCG00000003088;ENSSSCG00000009018;ENSSSCG00000010772;ENSSSCG00000022208;ENSSSCG00000030535
GO:0060020	Bergmann glial cell differentiation	0.0012	0.0005	2.33	0.0317368	0.734024	ENSSSCG00000003839;ENSSSCG00000004943;ENSSSCG00000010081;ENSSSCG00000016416;ENSSSCG00000030289
GO:0070886	positive regulation of calcineurin-NFAT signaling cascade	0.0012	0.0005	2.33	0.0317368	0.734024	ENSSSCG00000000857;ENSSSCG00000009917;ENSSSCG00000011538;ENSSSCG00000020725;ENSSSCG00000034827
GO:2000177	regulation of neural precursor cell proliferation	0.0012	0.0005	2.33	0.0317368	0.734024	ENSSSCG00000002849;ENSSSCG00000004387;ENSSSCG00000009370;ENSSSCG00000028707;ENSSSCG00000036996
GO:0001501	skeletal system development	0.0045	0.0031	1.47	0.0329503	0.734024	ENSSSCG00000000363;ENSSSCG00000001927;ENSSSCG00000002987;ENSSSCG00000006231;ENSSSCG00000006477;ENSSSCG00000009865;ENSSSCG00000017557;ENSSSCG00000020864;ENSSSCG00000024777;ENSSSCG00000024912;ENSSSCG00000026264;ENSSSCG00000029590;ENSSSCG00000030597;ENSSSCG00000030827;ENSSSCG00000034887;ENSSSCG00000036201;ENSSSCG00000036512;ENSSSCG00000038164;ENSSSCG00000039756
GO:0003417	growth plate cartilage development	0.001	0.0004	2.61	0.0334363	0.734024	ENSSSCG00000006524;ENSSSCG00000013916;ENSSSCG00000014988;Sus_scrofa_newGene_14275
GO:0006029	proteoglycan metabolic process	0.001	0.0004	2.61	0.0334363	0.734024	ENSSSCG00000006857;ENSSSCG00000014035;ENSSSCG00000025523;ENSSSCG00000039442
GO:0006105	succinate metabolic process	0.001	0.0004	2.61	0.0334363	0.734024	ENSSSCG00000001090;ENSSSCG00000008247;ENSSSCG00000017402;ENSSSCG00000017406
GO:0006390	transcription from mitochondrial promoter	0.001	0.0004	2.61	0.0334363	0.734024	ENSSSCG00000014437;ENSSSCG00000030428;ENSSSCG00000033148;ENSSSCG00000035693
GO:0009308	amine metabolic process	0.001	0.0004	2.61	0.0334363	0.734024	ENSSSCG00000017383;ENSSSCG00000017384;ENSSSCG00000017385;ENSSSCG00000037487
GO:0019953	sexual reproduction	0.001	0.0004	2.61	0.0334363	0.734024	ENSSSCG00000001927;ENSSSCG00000015841;ENSSSCG00000025188;ENSSSCG00000025966
GO:0034453	microtubule anchoring	0.001	0.0004	2.61	0.0334363	0.734024	ENSSSCG00000008138;ENSSSCG00000013583;ENSSSCG00000014969;ENSSSCG00000033377
GO:0035331	negative regulation of hippo signaling	0.001	0.0004	2.61	0.0334363	0.734024	ENSSSCG00000011313;ENSSSCG00000012108;ENSSSCG00000021731;ENSSSCG00000029201
GO:0035630	bone mineralization involved in bone maturation	0.001	0.0004	2.61	0.0334363	0.734024	ENSSSCG00000000857;ENSSSCG00000026701;ENSSSCG00000033286;ENSSSCG00000039442
GO:0040023	nuclear migration	0.001	0.0004	2.61	0.0334363	0.734024	ENSSSCG00000004082;ENSSSCG00000017232;ENSSSCG00000017993;ENSSSCG00000031744
GO:0042796	snRNA transcription from RNA polymerase III promoter	0.001	0.0004	2.61	0.0334363	0.734024	ENSSSCG00000005097;ENSSSCG00000008099;ENSSSCG00000038262;ENSSSCG00000040181
GO:0043569	negative regulation of insulin-like growth factor receptor signaling pathway	0.001	0.0004	2.61	0.0334363	0.734024	ENSSSCG00000007757;ENSSSCG00000011493;ENSSSCG00000031924;ENSSSCG00000039442
GO:0044319	wound healing, spreading of cells	0.001	0.0004	2.61	0.0334363	0.734024	ENSSSCG00000001382;ENSSSCG00000006777;ENSSSCG00000011739;ENSSSCG00000022080
GO:0046855	inositol phosphate dephosphorylation	0.001	0.0004	2.61	0.0334363	0.734024	ENSSSCG00000016050;ENSSSCG00000033791;ENSSSCG00000036785;ENSSSCG00000040869
GO:0047497	mitochondrion transport along microtubule	0.001	0.0004	2.61	0.0334363	0.734024	ENSSSCG00000016974;ENSSSCG00000017311;ENSSSCG00000029226;Sus_scrofa_newGene_5221
GO:0048714	positive regulation of oligodendrocyte differentiation	0.001	0.0004	2.61	0.0334363	0.734024	ENSSSCG00000003413;ENSSSCG00000016416;ENSSSCG00000040893;Sus_scrofa_newGene_10455
GO:0050665	hydrogen peroxide biosynthetic process	0.001	0.0004	2.61	0.0334363	0.734024	ENSSSCG00000004675;ENSSSCG00000004676;ENSSSCG00000004678;ENSSSCG00000036246
GO:0051646	mitochondrion localization	0.001	0.0004	2.61	0.0334363	0.734024	ENSSSCG00000003434;ENSSSCG00000007563;ENSSSCG00000025545;ENSSSCG00000028045
GO:0071361	cellular response to ethanol	0.001	0.0004	2.61	0.0334363	0.734024	ENSSSCG00000000555;ENSSSCG00000017078;ENSSSCG00000034321;ENSSSCG00000039408
GO:0080135	regulation of cellular response to stress	0.001	0.0004	2.61	0.0334363	0.734024	ENSSSCG00000003155;Sus_scrofa_newGene_10280;Sus_scrofa_newGene_13324;Sus_scrofa_newGene_9885
GO:0090161	Golgi ribbon formation	0.001	0.0004	2.61	0.0334363	0.734024	ENSSSCG00000007516;ENSSSCG00000008138;ENSSSCG00000015482;ENSSSCG00000030045
GO:1900118	negative regulation of execution phase of apoptosis	0.001	0.0004	2.61	0.0334363	0.734024	ENSSSCG00000009679;ENSSSCG00000012402;ENSSSCG00000024162;ENSSSCG00000035357
GO:2000675	negative regulation of type B pancreatic cell apoptotic process	0.001	0.0004	2.61	0.0334363	0.734024	ENSSSCG00000010638;ENSSSCG00000014170;ENSSSCG00000032452;ENSSSCG00000035817
GO:0032456	endocytic recycling	0.0019	0.001	1.86	0.0358734	0.734024	ENSSSCG00000007599;ENSSSCG00000013005;ENSSSCG00000017812;ENSSSCG00000021072;ENSSSCG00000021461;ENSSSCG00000022982;ENSSSCG00000033876;ENSSSCG00000036828
GO:0030901	midbrain development	0.0024	0.0014	1.71	0.0378099	0.734024	ENSSSCG00000003795;ENSSSCG00000005730;ENSSSCG00000010698;ENSSSCG00000010802;ENSSSCG00000015815;ENSSSCG00000016416;ENSSSCG00000026268;ENSSSCG00000032731;ENSSSCG00000035859;ENSSSCG00000035968
GO:0045662	negative regulation of myoblast differentiation	0.0024	0.0014	1.71	0.0378099	0.734024	ENSSSCG00000001539;ENSSSCG00000002028;ENSSSCG00000002752;ENSSSCG00000009865;ENSSSCG00000012676;ENSSSCG00000014310;ENSSSCG00000015037;ENSSSCG00000027726;ENSSSCG00000037970;ENSSSCG00000044553
GO:0030036	actin cytoskeleton organization	0.005	0.0035	1.43	0.0380666	0.734024	ENSSSCG00000000036;ENSSSCG00000001595;ENSSSCG00000004962;ENSSSCG00000005975;ENSSSCG00000010052;ENSSSCG00000011442;ENSSSCG00000011471;ENSSSCG00000014399;ENSSSCG00000014430;ENSSSCG00000014822;ENSSSCG00000015696;ENSSSCG00000017232;ENSSSCG00000017748;ENSSSCG00000017804;ENSSSCG00000025114;ENSSSCG00000026969;ENSSSCG00000027812;ENSSSCG00000030000;ENSSSCG00000033272;ENSSSCG00000039656;Sus_scrofa_newGene_…
GO:0016050	vesicle organization	0.0017	0.0009	1.9	0.0434207	0.734024	ENSSSCG00000004077;ENSSSCG00000006831;ENSSSCG00000011489;ENSSSCG00000012400;ENSSSCG00000030535;ENSSSCG00000031337;ENSSSCG00000036828
GO:2000045	regulation of G1/S transition of mitotic cell cycle	0.0017	0.0009	1.9	0.0434207	0.734024	ENSSSCG00000002004;ENSSSCG00000004753;ENSSSCG00000010295;ENSSSCG00000010912;ENSSSCG00000011794;ENSSSCG00000013434;ENSSSCG00000035058
GO:0032008	positive regulation of TOR signaling	0.0022	0.0012	1.73	0.0461803	0.734024	ENSSSCG00000006499;ENSSSCG00000008044;ENSSSCG00000009176;ENSSSCG00000011572;ENSSSCG00000014388;ENSSSCG00000015343;ENSSSCG00000018051;ENSSSCG00000025244;ENSSSCG00000030343
GO:0032091	negative regulation of protein binding	0.0041	0.0028	1.46	0.0472991	0.734024	ENSSSCG00000000784;ENSSSCG00000000847;ENSSSCG00000005134;ENSSSCG00000007391;ENSSSCG00000008701;ENSSSCG00000011550;ENSSSCG00000012913;ENSSSCG00000015135;ENSSSCG00000016857;ENSSSCG00000017557;ENSSSCG00000025455;ENSSSCG00000031600;ENSSSCG00000031856;ENSSSCG00000033592;ENSSSCG00000039185;ENSSSCG00000040875;ENSSSCG00000048439
GO:0060395	SMAD protein signal transduction	0.0041	0.0028	1.46	0.0472991	0.734024	ENSSSCG00000000162;ENSSSCG00000000363;ENSSSCG00000001027;ENSSSCG00000001927;ENSSSCG00000002385;ENSSSCG00000004952;ENSSSCG00000007501;ENSSSCG00000008230;ENSSSCG00000020771;ENSSSCG00000025316;ENSSSCG00000029061;ENSSSCG00000032299;ENSSSCG00000037446;ENSSSCG00000037514;ENSSSCG00000038188;ENSSSCG00000039442;ENSSSCG00000040944
GO:0098869	cellular oxidant detoxification	0.0041	0.0028	1.46	0.0472991	0.734024	ENSSSCG00000002396;ENSSSCG00000003088;ENSSSCG00000004675;ENSSSCG00000004676;ENSSSCG00000004678;ENSSSCG00000006325;ENSSSCG00000010131;ENSSSCG00000010340;ENSSSCG00000012171;ENSSSCG00000017630;ENSSSCG00000017636;ENSSSCG00000029570;ENSSSCG00000033193;ENSSSCG00000034313;ENSSSCG00000034321;ENSSSCG00000037325;ENSSSCG00000038094
CC
ID	Description	GeneRatio	BgRatio	enrich_factor	pvalue	qvalue	geneID
GO:0031201	SNARE complex	0.032	0.0202	1.58	3.29414e-10	2.40267e-07	ENSSSCG00000000703;ENSSSCG00000004190;ENSSSCG00000007516;ENSSSCG00000010094;ENSSSCG00000016750;ENSSSCG00000016985;ENSSSCG00000022820;ENSSSCG00000024904;ENSSSCG00000030183;ENSSSCG00000033682;ENSSSCG00000034200;ENSSSCG00000034964;ENSSSCG00000036022;ENSSSCG00000036828;ENSSSCG00000038731;ENSSSCG00000039888;ENSSSCG00000048237;ENSSSCG00000050716;Sus_scrofa_newGene_10470;Sus_scrofa_newGene_10646;Sus_scr…
GO:0044446	intracellular organelle part	0.0456	0.0313	1.45	5.30205e-10	2.40267e-07	ENSSSCG00000011739;ENSSSCG00000044562;ENSSSCG00000048237;ENSSSCG00000050716;Sus_scrofa_newGene_100;Sus_scrofa_newGene_10016;Sus_scrofa_newGene_10196;Sus_scrofa_newGene_10201;Sus_scrofa_newGene_10280;Sus_scrofa_newGene_10318;Sus_scrofa_newGene_10328;Sus_scrofa_newGene_10363;Sus_scrofa_newGene_10375;Sus_scrofa_newGene_10470;Sus_scrofa_newGene_10646;Sus_scrofa_newGene_10703;Sus_scrofa_newGene_10713;…
GO:0032991	macromolecular complex	0.0224	0.0148	1.51	1.67403e-06	0.000505734	ENSSSCG00000032381;ENSSSCG00000042584;Sus_scrofa_newGene_100;Sus_scrofa_newGene_10016;Sus_scrofa_newGene_10201;Sus_scrofa_newGene_10318;Sus_scrofa_newGene_10328;Sus_scrofa_newGene_10363;Sus_scrofa_newGene_10375;Sus_scrofa_newGene_1102;Sus_scrofa_newGene_11071;Sus_scrofa_newGene_1118;Sus_scrofa_newGene_11453;Sus_scrofa_newGene_11490;Sus_scrofa_newGene_11836;Sus_scrofa_newGene_12018;Sus_scrofa_newG…
GO:0043235	receptor complex	0.01	0.0055	1.83	4.28986e-06	0.000971992	ENSSSCG00000000555;ENSSSCG00000000708;ENSSSCG00000000853;ENSSSCG00000001009;ENSSSCG00000001382;ENSSSCG00000004952;ENSSSCG00000005106;ENSSSCG00000005625;ENSSSCG00000006465;ENSSSCG00000006572;ENSSSCG00000006709;ENSSSCG00000006825;ENSSSCG00000008453;ENSSSCG00000009735;ENSSSCG00000011280;ENSSSCG00000012117;ENSSSCG00000014007;ENSSSCG00000015657;ENSSSCG00000015815;ENSSSCG00000015885;ENSSSCG00000016331;…
GO:0044444	cytoplasmic part	0.0317	0.024	1.32	7.30122e-05	0.0132344	ENSSSCG00000003155;ENSSSCG00000042584;ENSSSCG00000044562;ENSSSCG00000050615;Sus_scrofa_newGene_100;Sus_scrofa_newGene_10016;Sus_scrofa_newGene_10201;Sus_scrofa_newGene_10318;Sus_scrofa_newGene_10328;Sus_scrofa_newGene_10363;Sus_scrofa_newGene_10375;Sus_scrofa_newGene_10443;Sus_scrofa_newGene_10949;Sus_scrofa_newGene_10950;Sus_scrofa_newGene_10966;Sus_scrofa_newGene_1102;Sus_scrofa_newGene_11071;S…
GO:0043231	intracellular membrane-bounded organelle	0.0365	0.0287	1.27	0.000232709	0.0351513	ENSSSCG00000001689;ENSSSCG00000002869;ENSSSCG00000003155;ENSSSCG00000003338;ENSSSCG00000005654;ENSSSCG00000006372;ENSSSCG00000006391;ENSSSCG00000007476;ENSSSCG00000008043;ENSSSCG00000008051;ENSSSCG00000008686;ENSSSCG00000009781;ENSSSCG00000010926;ENSSSCG00000013425;ENSSSCG00000013512;ENSSSCG00000013566;ENSSSCG00000014121;ENSSSCG00000015586;ENSSSCG00000016548;ENSSSCG00000016868;ENSSSCG00000017078;…
GO:0009986	cell surface	0.0253	0.0191	1.32	0.000414204	0.0536285	ENSSSCG00000000183;ENSSSCG00000000232;ENSSSCG00000000233;ENSSSCG00000000257;ENSSSCG00000000405;ENSSSCG00000000703;ENSSSCG00000000708;ENSSSCG00000001440;ENSSSCG00000001536;ENSSSCG00000001597;ENSSSCG00000001765;ENSSSCG00000001817;ENSSSCG00000002267;ENSSSCG00000002277;ENSSSCG00000003090;ENSSSCG00000004044;ENSSSCG00000004193;ENSSSCG00000004578;ENSSSCG00000004990;ENSSSCG00000005325;ENSSSCG00000005664;…
GO:0012505	endomembrane system	0.0129	0.0088	1.47	0.000609887	0.0690938	ENSSSCG00000000076;ENSSSCG00000002701;ENSSSCG00000003155;ENSSSCG00000003413;ENSSSCG00000004719;ENSSSCG00000005376;ENSSSCG00000007281;ENSSSCG00000007798;ENSSSCG00000009464;ENSSSCG00000011120;ENSSSCG00000011896;ENSSSCG00000014014;ENSSSCG00000017232;ENSSSCG00000017829;ENSSSCG00000017876;ENSSSCG00000032741;ENSSSCG00000036022;ENSSSCG00000050716;Sus_scrofa_newGene_10016;Sus_scrofa_newGene_10328;Sus_scr…
GO:0005915	zonula adherens	0.0014	0.0004	3.26	0.000823739	0.082952	ENSSSCG00000002812;ENSSSCG00000003090;ENSSSCG00000013382;ENSSSCG00000013583;ENSSSCG00000014339;ENSSSCG00000036702
GO:0005634	nucleus	0.1696	0.1562	1.09	0.00235337	0.212213	ENSSSCG00000000020;ENSSSCG00000000092;ENSSSCG00000000107;ENSSSCG00000000184;ENSSSCG00000000190;ENSSSCG00000000220;ENSSSCG00000000251;ENSSSCG00000000393;ENSSSCG00000000405;ENSSSCG00000000411;ENSSSCG00000000602;ENSSSCG00000000685;ENSSSCG00000000700;ENSSSCG00000000720;ENSSSCG00000000754;ENSSSCG00000001025;ENSSSCG00000001052;ENSSSCG00000001095;ENSSSCG00000001209;ENSSSCG00000001425;ENSSSCG00000001471;…
GO:0005737	cytoplasm	0.1744	0.161	1.08	0.00257564	0.212213	ENSSSCG00000000061;ENSSSCG00000000084;ENSSSCG00000000152;ENSSSCG00000000183;ENSSSCG00000000184;ENSSSCG00000000217;ENSSSCG00000000297;ENSSSCG00000000398;ENSSSCG00000000439;ENSSSCG00000000488;ENSSSCG00000000580;ENSSSCG00000000753;ENSSSCG00000000859;ENSSSCG00000000892;ENSSSCG00000000900;ENSSSCG00000001095;ENSSSCG00000001206;ENSSSCG00000001234;ENSSSCG00000001242;ENSSSCG00000001376;ENSSSCG00000001425;…
GO:0005578	proteinaceous extracellular matrix	0.0146	0.0107	1.35	0.00324617	0.245171	ENSSSCG00000000183;ENSSSCG00000000712;ENSSSCG00000000795;ENSSSCG00000000918;ENSSSCG00000001765;ENSSSCG00000001793;ENSSSCG00000002368;ENSSSCG00000004907;ENSSSCG00000005938;ENSSSCG00000005946;ENSSSCG00000006164;ENSSSCG00000006345;ENSSSCG00000006359;ENSSSCG00000006477;ENSSSCG00000006780;ENSSSCG00000007649;ENSSSCG00000008073;ENSSSCG00000008510;ENSSSCG00000008557;ENSSSCG00000008749;ENSSSCG00000009975;…
GO:1990393	3M complex	0.0041	0.0023	1.79	0.00427934	0.257448	ENSSSCG00000028052;Sus_scrofa_newGene_11459;Sus_scrofa_newGene_11845;Sus_scrofa_newGene_12378;Sus_scrofa_newGene_12907;Sus_scrofa_newGene_12922;Sus_scrofa_newGene_1341;Sus_scrofa_newGene_13586;Sus_scrofa_newGene_14176;Sus_scrofa_newGene_2361;Sus_scrofa_newGene_5854;Sus_scrofa_newGene_6689;Sus_scrofa_newGene_8098;Sus_scrofa_newGene_8122;Sus_scrofa_newGene_8129;Sus_scrofa_newGene_8316;Sus_scrofa_ne…
GO:0030864	cortical actin cytoskeleton	0.0033	0.0018	1.9	0.00445479	0.257448	ENSSSCG00000000418;ENSSSCG00000003253;ENSSSCG00000006970;ENSSSCG00000007085;ENSSSCG00000008456;ENSSSCG00000012309;ENSSSCG00000017584;ENSSSCG00000017777;ENSSSCG00000023526;ENSSSCG00000028707;ENSSSCG00000033518;ENSSSCG00000037429;ENSSSCG00000039888;ENSSSCG00000040859
GO:0001725	stress fiber	0.0045	0.0026	1.72	0.00454535	0.257448	ENSSSCG00000002029;ENSSSCG00000002965;ENSSSCG00000004570;ENSSSCG00000006383;ENSSSCG00000007586;ENSSSCG00000010190;ENSSSCG00000011090;ENSSSCG00000011471;ENSSSCG00000012309;ENSSSCG00000012920;ENSSSCG00000013849;ENSSSCG00000014430;ENSSSCG00000016661;ENSSSCG00000025564;ENSSSCG00000026116;ENSSSCG00000027992;ENSSSCG00000036402;ENSSSCG00000036702;ENSSSCG00000039395
GO:0002116	semaphorin receptor complex	0.0017	0.0007	2.54	0.00487633	0.257448	ENSSSCG00000011346;ENSSSCG00000011350;ENSSSCG00000021562;ENSSSCG00000023483;ENSSSCG00000024001;ENSSSCG00000026412;Sus_scrofa_newGene_6666
GO:0044430	cytoskeletal part	0.0081	0.0055	1.48	0.00505497	0.257448	ENSSSCG00000042584;Sus_scrofa_newGene_10443;Sus_scrofa_newGene_1102;Sus_scrofa_newGene_1137;Sus_scrofa_newGene_1203;Sus_scrofa_newGene_12198;Sus_scrofa_newGene_12982;Sus_scrofa_newGene_13093;Sus_scrofa_newGene_1350;Sus_scrofa_newGene_1508;Sus_scrofa_newGene_2885;Sus_scrofa_newGene_2891;Sus_scrofa_newGene_4038;Sus_scrofa_newGene_4131;Sus_scrofa_newGene_479;Sus_scrofa_newGene_4996;Sus_scrofa_newGen…
GO:0031467	Cul7-RING ubiquitin ligase complex	0.0038	0.0021	1.8	0.00511308	0.257448	Sus_scrofa_newGene_11459;Sus_scrofa_newGene_11845;Sus_scrofa_newGene_12378;Sus_scrofa_newGene_12907;Sus_scrofa_newGene_12922;Sus_scrofa_newGene_1341;Sus_scrofa_newGene_13586;Sus_scrofa_newGene_14176;Sus_scrofa_newGene_2361;Sus_scrofa_newGene_5854;Sus_scrofa_newGene_6689;Sus_scrofa_newGene_8098;Sus_scrofa_newGene_8122;Sus_scrofa_newGene_8129;Sus_scrofa_newGene_8316;Sus_scrofa_newGene_8343
GO:0008076	voltage-gated potassium channel complex	0.0064	0.0042	1.52	0.0076931	0.366967	ENSSSCG00000005228;ENSSSCG00000005953;ENSSSCG00000006021;ENSSSCG00000006802;ENSSSCG00000006810;ENSSSCG00000007385;ENSSSCG00000007476;ENSSSCG00000007772;ENSSSCG00000008119;ENSSSCG00000010892;ENSSSCG00000011761;ENSSSCG00000013374;ENSSSCG00000017393;ENSSSCG00000020749;ENSSSCG00000022545;ENSSSCG00000026680;ENSSSCG00000029131;ENSSSCG00000029240;ENSSSCG00000029323;ENSSSCG00000031746;ENSSSCG00000031917;…
GO:0031941	filamentous actin	0.0021	0.001	2.1	0.00958633	0.419093	ENSSSCG00000000418;ENSSSCG00000004478;ENSSSCG00000004570;ENSSSCG00000009957;ENSSSCG00000012309;ENSSSCG00000013849;ENSSSCG00000013876;ENSSSCG00000021821;ENSSSCG00000036973
GO:0016459	myosin complex	0.0041	0.0024	1.68	0.0097107	0.419093	ENSSSCG00000000418;ENSSSCG00000002029;ENSSSCG00000004478;ENSSSCG00000004511;ENSSSCG00000007288;ENSSSCG00000007799;ENSSSCG00000009935;ENSSSCG00000009957;ENSSSCG00000013604;ENSSSCG00000013876;ENSSSCG00000014876;ENSSSCG00000016742;ENSSSCG00000016794;ENSSSCG00000017783;ENSSSCG00000018007;ENSSSCG00000024416;ENSSSCG00000035038
GO:0033588	Elongator holoenzyme complex	0.0012	0.0004	2.72	0.0120307	0.432165	ENSSSCG00000011336;ENSSSCG00000020898;ENSSSCG00000027514;ENSSSCG00000028278;Sus_scrofa_newGene_9485
GO:0035253	ciliary rootlet	0.0012	0.0004	2.72	0.0120307	0.432165	ENSSSCG00000000439;ENSSSCG00000002340;ENSSSCG00000003478;ENSSSCG00000011027;ENSSSCG00000022919
GO:0097431	mitotic spindle pole	0.0012	0.0004	2.72	0.0120307	0.432165	ENSSSCG00000007351;ENSSSCG00000010896;ENSSSCG00000014802;ENSSSCG00000028117;Sus_scrofa_newGene_1173
GO:0043229	intracellular organelle	0.0088	0.0064	1.39	0.0122786	0.432165	ENSSSCG00000003998;ENSSSCG00000036280;Sus_scrofa_newGene_10092;Sus_scrofa_newGene_10677;Sus_scrofa_newGene_10919;Sus_scrofa_newGene_10950;Sus_scrofa_newGene_11664;Sus_scrofa_newGene_1281;Sus_scrofa_newGene_13107;Sus_scrofa_newGene_13360;Sus_scrofa_newGene_13843;Sus_scrofa_newGene_1706;Sus_scrofa_newGene_19;Sus_scrofa_newGene_2675;Sus_scrofa_newGene_2722;Sus_scrofa_newGene_2888;Sus_scrofa_newGene_…
GO:0030672	synaptic vesicle membrane	0.0026	0.0014	1.89	0.0123978	0.432165	ENSSSCG00000006811;ENSSSCG00000007772;ENSSSCG00000008197;ENSSSCG00000010926;ENSSSCG00000015346;ENSSSCG00000021843;ENSSSCG00000023225;ENSSSCG00000024837;ENSSSCG00000026661;ENSSSCG00000035357;ENSSSCG00000038946
GO:0005871	kinesin complex	0.0045	0.0028	1.59	0.0134298	0.450801	ENSSSCG00000000439;ENSSSCG00000001511;ENSSSCG00000001659;ENSSSCG00000001840;ENSSSCG00000002547;ENSSSCG00000002812;ENSSSCG00000010879;ENSSSCG00000010912;ENSSSCG00000011027;ENSSSCG00000012377;ENSSSCG00000014326;ENSSSCG00000021571;ENSSSCG00000021706;ENSSSCG00000021724;ENSSSCG00000022919;ENSSSCG00000031184;ENSSSCG00000040479;ENSSSCG00000040510;Sus_scrofa_newGene_952
GO:0031234	extrinsic component of cytoplasmic side of plasma membrane	0.0045	0.0029	1.55	0.0183694	0.59459	ENSSSCG00000000217;ENSSSCG00000001818;ENSSSCG00000007334;ENSSSCG00000009589;ENSSSCG00000012137;ENSSSCG00000013888;ENSSSCG00000016635;ENSSSCG00000022080;ENSSSCG00000026142;ENSSSCG00000026969;ENSSSCG00000027074;ENSSSCG00000027505;ENSSSCG00000030535;ENSSSCG00000031337;ENSSSCG00000031474;ENSSSCG00000031942;ENSSSCG00000032429;ENSSSCG00000034768;ENSSSCG00000040286
GO:0005765	lysosomal membrane	0.0136	0.0107	1.27	0.0210382	0.657491	ENSSSCG00000000767;ENSSSCG00000001680;ENSSSCG00000001849;ENSSSCG00000002672;ENSSSCG00000002776;ENSSSCG00000003413;ENSSSCG00000004044;ENSSSCG00000004190;ENSSSCG00000004193;ENSSSCG00000004578;ENSSSCG00000005610;ENSSSCG00000006263;ENSSSCG00000006489;ENSSSCG00000006499;ENSSSCG00000006824;ENSSSCG00000007799;ENSSSCG00000007984;ENSSSCG00000007985;ENSSSCG00000008024;ENSSSCG00000009075;ENSSSCG00000009784;…
GO:0016324	apical plasma membrane	0.0136	0.0108	1.26	0.024229	0.716417	ENSSSCG00000000418;ENSSSCG00000000601;ENSSSCG00000000707;ENSSSCG00000000767;ENSSSCG00000001553;ENSSSCG00000001700;ENSSSCG00000001746;ENSSSCG00000002907;ENSSSCG00000004675;ENSSSCG00000004676;ENSSSCG00000004678;ENSSSCG00000005267;ENSSSCG00000006383;ENSSSCG00000007836;ENSSSCG00000008453;ENSSSCG00000009679;ENSSSCG00000009735;ENSSSCG00000011030;ENSSSCG00000011404;ENSSSCG00000011643;ENSSSCG00000011916;…
GO:0000408	EKC/KEOPS complex	0.0007	0.0002	3.26	0.0287223	0.716417	ENSSSCG00000002138;ENSSSCG00000007452;ENSSSCG00000016043
GO:0005786	signal recognition particle, endoplasmic reticulum targeting	0.0007	0.0002	3.26	0.0287223	0.716417	ENSSSCG00000004785;ENSSSCG00000017191;ENSSSCG00000026230
GO:0045261	proton-transporting ATP synthase complex, catalytic core F(1)	0.0007	0.0002	3.26	0.0287223	0.716417	ENSSSCG00000000405;ENSSSCG00000004499;ENSSSCG00000034086
GO:0045298	tubulin complex	0.0007	0.0002	3.26	0.0287223	0.716417	ENSSSCG00000000207;ENSSSCG00000017311;ENSSSCG00000040929
GO:0097542	ciliary tip	0.0007	0.0002	3.26	0.0287223	0.716417	ENSSSCG00000002628;ENSSSCG00000015733;ENSSSCG00000040286
GO:0016328	lateral plasma membrane	0.0031	0.0019	1.63	0.0300663	0.716417	ENSSSCG00000000418;ENSSSCG00000000601;ENSSSCG00000004366;ENSSSCG00000005267;ENSSSCG00000006078;ENSSSCG00000006383;ENSSSCG00000006475;ENSSSCG00000009679;ENSSSCG00000017136;ENSSSCG00000020725;ENSSSCG00000021821;ENSSSCG00000036702;ENSSSCG00000038901
GO:0042612	MHC class I protein complex	0.0012	0.0005	2.33	0.0314729	0.716417	ENSSSCG00000001229;ENSSSCG00000001396;ENSSSCG00000001398;ENSSSCG00000004687;ENSSSCG00000015540
GO:0031901	early endosome membrane	0.0038	0.0025	1.54	0.0322042	0.716417	ENSSSCG00000002921;ENSSSCG00000003485;ENSSSCG00000005267;ENSSSCG00000007425;ENSSSCG00000007560;ENSSSCG00000008689;ENSSSCG00000013508;ENSSSCG00000015252;ENSSSCG00000016230;ENSSSCG00000022126;ENSSSCG00000027417;ENSSSCG00000036828;ENSSSCG00000036973;ENSSSCG00000039175;ENSSSCG00000040650;ENSSSCG00000040859
GO:0030667	secretory granule membrane	0.001	0.0004	2.61	0.0331998	0.716417	ENSSSCG00000000555;ENSSSCG00000015346;ENSSSCG00000023186;ENSSSCG00000026661
GO:0036057	slit diaphragm	0.001	0.0004	2.61	0.0331998	0.716417	ENSSSCG00000002915;ENSSSCG00000015526;ENSSSCG00000016548;ENSSSCG00000024022
GO:0065010	extracellular membrane-bounded organelle	0.001	0.0004	2.61	0.0331998	0.716417	ENSSSCG00000004578;ENSSSCG00000026701;ENSSSCG00000032607;ENSSSCG00000033286
GO:0097381	photoreceptor disc membrane	0.001	0.0004	2.61	0.0331998	0.716417	ENSSSCG00000004736;ENSSSCG00000021890;ENSSSCG00000042718;ENSSSCG00000045526
GO:0030173	integral component of Golgi membrane	0.0033	0.0021	1.58	0.0346575	0.726627	ENSSSCG00000001702;ENSSSCG00000005943;ENSSSCG00000007572;ENSSSCG00000015232;ENSSSCG00000015302;ENSSSCG00000015535;ENSSSCG00000016541;ENSSSCG00000017177;ENSSSCG00000030209;ENSSSCG00000034213;ENSSSCG00000035539;ENSSSCG00000037325;ENSSSCG00000038843;ENSSSCG00000039271
GO:0005901	caveola	0.0041	0.0027	1.5	0.0355921	0.726627	ENSSSCG00000000036;ENSSSCG00000000784;ENSSSCG00000002642;ENSSSCG00000004366;ENSSSCG00000006078;ENSSSCG00000006970;ENSSSCG00000007334;ENSSSCG00000009362;ENSSSCG00000010081;ENSSSCG00000013566;ENSSSCG00000016450;ENSSSCG00000016635;ENSSSCG00000023371;ENSSSCG00000025545;ENSSSCG00000037025;ENSSSCG00000037452;ENSSSCG00000040643
GO:0030139	endocytic vesicle	0.0036	0.0023	1.53	0.0389236	0.726627	ENSSSCG00000004044;ENSSSCG00000004190;ENSSSCG00000007146;ENSSSCG00000011027;ENSSSCG00000011030;ENSSSCG00000011404;ENSSSCG00000013017;ENSSSCG00000013627;ENSSSCG00000015283;ENSSSCG00000017777;ENSSSCG00000021514;ENSSSCG00000022126;ENSSSCG00000036046;ENSSSCG00000040746;ENSSSCG00000048439
GO:0005654	nucleoplasm	0.0868	0.0806	1.08	0.0408958	0.726627	ENSSSCG00000000007;ENSSSCG00000000036;ENSSSCG00000000080;ENSSSCG00000000152;ENSSSCG00000000217;ENSSSCG00000000363;ENSSSCG00000000366;ENSSSCG00000000431;ENSSSCG00000000528;ENSSSCG00000000580;ENSSSCG00000000661;ENSSSCG00000000736;ENSSSCG00000000806;ENSSSCG00000000859;ENSSSCG00000000900;ENSSSCG00000001000;ENSSSCG00000001206;ENSSSCG00000001376;ENSSSCG00000001410;ENSSSCG00000001420;ENSSSCG00000001475;…
GO:0005686	U2 snRNP	0.0017	0.0009	1.9	0.0429842	0.726627	ENSSSCG00000003016;ENSSSCG00000008587;ENSSSCG00000010002;ENSSSCG00000012957;ENSSSCG00000023062;ENSSSCG00000028124;ENSSSCG00000035082
GO:0005622	intracellular	0.0355	0.0316	1.12	0.0473751	0.726627	ENSSSCG00000000039;ENSSSCG00000000175;ENSSSCG00000001235;ENSSSCG00000001612;ENSSSCG00000002000;ENSSSCG00000002640;ENSSSCG00000002933;ENSSSCG00000003068;ENSSSCG00000003072;ENSSSCG00000003438;ENSSSCG00000003573;ENSSSCG00000003729;ENSSSCG00000003989;ENSSSCG00000004045;ENSSSCG00000004758;ENSSSCG00000004821;ENSSSCG00000005240;ENSSSCG00000005475;ENSSSCG00000005620;ENSSSCG00000005657;ENSSSCG00000005679;…
MF
ID	Description	GeneRatio	BgRatio	enrich_factor	pvalue	qvalue	geneID
GO:0005484	SNAP receptor activity	0.0337	0.0214	1.57	5.43106e-10	9.7216e-07	ENSSSCG00000000703;ENSSSCG00000004190;ENSSSCG00000007516;ENSSSCG00000007772;ENSSSCG00000010094;ENSSSCG00000016750;ENSSSCG00000016985;ENSSSCG00000022820;ENSSSCG00000024904;ENSSSCG00000030183;ENSSSCG00000034200;ENSSSCG00000034964;ENSSSCG00000036022;ENSSSCG00000038731;ENSSSCG00000048237;ENSSSCG00000050716;Sus_scrofa_newGene_10470;Sus_scrofa_newGene_10646;Sus_scrofa_newGene_10713;Sus_scrofa_newGene_1…
GO:0000149	SNARE binding	0.0325	0.0214	1.52	1.69139e-08	1.5138e-05	ENSSSCG00000000703;ENSSSCG00000007772;ENSSSCG00000016750;ENSSSCG00000022820;ENSSSCG00000024904;ENSSSCG00000030183;ENSSSCG00000034200;ENSSSCG00000036022;ENSSSCG00000039607;ENSSSCG00000048237;ENSSSCG00000050716;Sus_scrofa_newGene_10470;Sus_scrofa_newGene_10646;Sus_scrofa_newGene_10713;Sus_scrofa_newGene_10839;Sus_scrofa_newGene_11001;Sus_scrofa_newGene_11089;Sus_scrofa_newGene_11090;Sus_scrofa_newG…
GO:0005524	ATP binding	0.102	0.0827	1.23	1.43158e-07	8.54175e-05	ENSSSCG00000000107;ENSSSCG00000000108;ENSSSCG00000000158;ENSSSCG00000000175;ENSSSCG00000000232;ENSSSCG00000000233;ENSSSCG00000000370;ENSSSCG00000000405;ENSSSCG00000000418;ENSSSCG00000000439;ENSSSCG00000000580;ENSSSCG00000000753;ENSSSCG00000000781;ENSSSCG00000000784;ENSSSCG00000000847;ENSSSCG00000001009;ENSSSCG00000001376;ENSSSCG00000001382;ENSSSCG00000001384;ENSSSCG00000001511;ENSSSCG00000001554;…
GO:0008270	zinc ion binding	0.0815	0.0652	1.25	6.56885e-07	0.000293956	ENSSSCG00000000020;ENSSSCG00000000118;ENSSSCG00000000405;ENSSSCG00000000449;ENSSSCG00000000488;ENSSSCG00000000614;ENSSSCG00000000661;ENSSSCG00000000684;ENSSSCG00000000795;ENSSSCG00000000806;ENSSSCG00000001234;ENSSSCG00000001235;ENSSSCG00000001420;ENSSSCG00000001477;ENSSSCG00000001539;ENSSSCG00000001578;ENSSSCG00000001706;ENSSSCG00000001765;ENSSSCG00000001780;ENSSSCG00000001793;ENSSSCG00000001819;…
GO:0051015	actin filament binding	0.0123	0.0072	1.7	1.36961e-05	0.0049032	ENSSSCG00000000418;ENSSSCG00000002277;ENSSSCG00000002965;ENSSSCG00000003374;ENSSSCG00000003393;ENSSSCG00000003493;ENSSSCG00000004058;ENSSSCG00000004082;ENSSSCG00000004478;ENSSSCG00000004736;ENSSSCG00000004962;ENSSSCG00000006307;ENSSSCG00000007586;ENSSSCG00000007625;ENSSSCG00000008250;ENSSSCG00000008340;ENSSSCG00000010144;ENSSSCG00000011022;ENSSSCG00000011090;ENSSSCG00000012309;ENSSSCG00000012920;…
GO:0003676	nucleic acid binding	0.0463	0.0368	1.26	0.000129219	0.0385503	ENSSSCG00000000039;ENSSSCG00000000393;ENSSSCG00000001413;ENSSSCG00000001537;ENSSSCG00000001578;ENSSSCG00000001706;ENSSSCG00000001865;ENSSSCG00000001928;ENSSSCG00000002305;ENSSSCG00000002656;ENSSSCG00000002722;ENSSSCG00000002808;ENSSSCG00000003072;ENSSSCG00000003317;ENSSSCG00000003326;ENSSSCG00000003918;ENSSSCG00000003984;ENSSSCG00000003998;ENSSSCG00000004090;ENSSSCG00000004193;ENSSSCG00000004709;…
GO:0008017	microtubule binding	0.0153	0.0104	1.48	0.000241625	0.0617868	ENSSSCG00000000217;ENSSSCG00000000439;ENSSSCG00000001511;ENSSSCG00000001805;ENSSSCG00000001818;ENSSSCG00000001840;ENSSSCG00000002812;ENSSSCG00000002813;ENSSSCG00000002921;ENSSSCG00000003485;ENSSSCG00000003738;ENSSSCG00000003913;ENSSSCG00000004058;ENSSSCG00000004104;ENSSSCG00000005753;ENSSSCG00000007247;ENSSSCG00000007281;ENSSSCG00000007351;ENSSSCG00000008406;ENSSSCG00000008517;ENSSSCG00000008534;…
GO:0046872	metal ion binding	0.092	0.0797	1.15	0.000397841	0.0832006	ENSSSCG00000000158;ENSSSCG00000000175;ENSSSCG00000000217;ENSSSCG00000000232;ENSSSCG00000000297;ENSSSCG00000000853;ENSSSCG00000000870;ENSSSCG00000000901;ENSSSCG00000001206;ENSSSCG00000001209;ENSSSCG00000001248;ENSSSCG00000001537;ENSSSCG00000001639;ENSSSCG00000001810;ENSSSCG00000001817;ENSSSCG00000001925;ENSSSCG00000001993;ENSSSCG00000002138;ENSSSCG00000002350;ENSSSCG00000002496;ENSSSCG00000002640;…
GO:0003700	transcription factor activity, sequence-specific DNA binding	0.0478	0.0389	1.23	0.000418327	0.0832006	ENSSSCG00000000220;ENSSSCG00000000736;ENSSSCG00000001206;ENSSSCG00000001209;ENSSSCG00000001639;ENSSSCG00000002350;ENSSSCG00000002388;ENSSSCG00000002526;ENSSSCG00000002648;ENSSSCG00000002933;ENSSSCG00000003072;ENSSSCG00000003741;ENSSSCG00000003989;ENSSSCG00000005134;ENSSSCG00000005233;ENSSSCG00000005475;ENSSSCG00000006310;ENSSSCG00000006562;ENSSSCG00000006959;ENSSSCG00000007312;ENSSSCG00000007526;…
GO:0019838	growth factor binding	0.0023	0.0009	2.66	0.000696848	0.124736	ENSSSCG00000000233;ENSSSCG00000002368;ENSSSCG00000014007;ENSSSCG00000015873;ENSSSCG00000016673;ENSSSCG00000016850;ENSSSCG00000017497;ENSSSCG00000020725;ENSSSCG00000023362
GO:0003779	actin binding	0.0166	0.0121	1.37	0.00157471	0.256248	ENSSSCG00000000024;ENSSSCG00000000746;ENSSSCG00000000784;ENSSSCG00000001052;ENSSSCG00000001499;ENSSSCG00000001595;ENSSSCG00000001805;ENSSSCG00000002029;ENSSSCG00000002140;ENSSSCG00000002494;ENSSSCG00000002635;ENSSSCG00000003121;ENSSSCG00000003478;ENSSSCG00000003687;ENSSSCG00000004132;ENSSSCG00000004412;ENSSSCG00000004511;ENSSSCG00000004570;ENSSSCG00000005596;ENSSSCG00000005654;ENSSSCG00000007085;…
GO:0030507	spectrin binding	0.0031	0.0014	2.17	0.00178072	0.265624	ENSSSCG00000004736;ENSSSCG00000005753;ENSSSCG00000007022;ENSSSCG00000009125;ENSSSCG00000013377;ENSSSCG00000013583;ENSSSCG00000014876;ENSSSCG00000016218;ENSSSCG00000016794;ENSSSCG00000017223;ENSSSCG00000020736;ENSSSCG00000031608
GO:0005085	guanyl-nucleotide exchange factor activity	0.0041	0.0021	1.93	0.00196211	0.270168	ENSSSCG00000001504;ENSSSCG00000005240;ENSSSCG00000005602;ENSSSCG00000005620;ENSSSCG00000005738;ENSSSCG00000006499;ENSSSCG00000009176;ENSSSCG00000009460;ENSSSCG00000010483;ENSSSCG00000011416;ENSSSCG00000014557;ENSSSCG00000015383;ENSSSCG00000017478;ENSSSCG00000018051;ENSSSCG00000022112;ENSSSCG00000023140
GO:0005516	calmodulin binding	0.0089	0.0059	1.52	0.00260546	0.325319	ENSSSCG00000000297;ENSSSCG00000000418;ENSSSCG00000003069;ENSSSCG00000003898;ENSSSCG00000004478;ENSSSCG00000005654;ENSSSCG00000005753;ENSSSCG00000005953;ENSSSCG00000006475;ENSSSCG00000007788;ENSSSCG00000007839;ENSSSCG00000009890;ENSSSCG00000010142;ENSSSCG00000010896;ENSSSCG00000011415;ENSSSCG00000013034;ENSSSCG00000013583;ENSSSCG00000013876;ENSSSCG00000014860;ENSSSCG00000014876;ENSSSCG00000015741;…
GO:0032041	NAD-dependent histone deacetylase activity (H3-K14 specific)	0.0013	0.0004	3.26	0.00272614	0.325319	ENSSSCG00000004432;ENSSSCG00000014388;ENSSSCG00000014558;ENSSSCG00000017366;ENSSSCG00000024777
GO:0031625	ubiquitin protein ligase binding	0.021	0.0162	1.3	0.00322078	0.360325	ENSSSCG00000000190;ENSSSCG00000000488;ENSSSCG00000000685;ENSSSCG00000000706;ENSSSCG00000001009;ENSSSCG00000001410;ENSSSCG00000001457;ENSSSCG00000001578;ENSSSCG00000001924;ENSSSCG00000002525;ENSSSCG00000003434;ENSSSCG00000003583;ENSSSCG00000004952;ENSSSCG00000005511;ENSSSCG00000006358;ENSSSCG00000006490;ENSSSCG00000006866;ENSSSCG00000007281;ENSSSCG00000007907;ENSSSCG00000008452;ENSSSCG00000009370;…
GO:0003824	catalytic activity	0.021	0.0162	1.29	0.00375408	0.374379	ENSSSCG00000001715;ENSSSCG00000007502;ENSSSCG00000007733;ENSSSCG00000011163;ENSSSCG00000013416;ENSSSCG00000015774;ENSSSCG00000021132;ENSSSCG00000023225;ENSSSCG00000025876;ENSSSCG00000029196;ENSSSCG00000032525;ENSSSCG00000038128;ENSSSCG00000041558;ENSSSCG00000042702;ENSSSCG00000042709;ENSSSCG00000042968;ENSSSCG00000043628;ENSSSCG00000043930;ENSSSCG00000044244;ENSSSCG00000044403;ENSSSCG00000045030;…
GO:0042803	protein homodimerization activity	0.0399	0.0333	1.2	0.00376471	0.374379	ENSSSCG00000000214;ENSSSCG00000000399;ENSSSCG00000000601;ENSSSCG00000000712;ENSSSCG00000000781;ENSSSCG00000000784;ENSSSCG00000000847;ENSSSCG00000001578;ENSSSCG00000002023;ENSSSCG00000002455;ENSSSCG00000002535;ENSSSCG00000002627;ENSSSCG00000002885;ENSSSCG00000002907;ENSSSCG00000002965;ENSSSCG00000003042;ENSSSCG00000003061;ENSSSCG00000003088;ENSSSCG00000003090;ENSSSCG00000003377;ENSSSCG00000003693;…
GO:0008157	protein phosphatase 1 binding	0.0015	0.0005	2.79	0.00431547	0.406563	ENSSSCG00000001052;ENSSSCG00000007528;ENSSSCG00000014410;ENSSSCG00000017584;ENSSSCG00000027074;ENSSSCG00000039556
GO:0008139	nuclear localization sequence binding	0.0023	0.001	2.25	0.00478514	0.422342	ENSSSCG00000005204;ENSSSCG00000014794;ENSSSCG00000016572;ENSSSCG00000017514;ENSSSCG00000028475;ENSSSCG00000029005;ENSSSCG00000029430;ENSSSCG00000035318;ENSSSCG00000040595
GO:0048038	quinone binding	0.0018	0.0007	2.53	0.00495485	0.422342	ENSSSCG00000006358;ENSSSCG00000008586;ENSSSCG00000009045;ENSSSCG00000017383;ENSSSCG00000017384;ENSSSCG00000017385;ENSSSCG00000037487
GO:0004702	signal transducer, downstream of receptor, with serine/threonine kinase activity	0.0061	0.0038	1.59	0.00553405	0.433254	ENSSSCG00000000232;ENSSSCG00000000233;ENSSSCG00000004943;ENSSSCG00000004955;ENSSSCG00000008164;ENSSSCG00000008606;ENSSSCG00000009714;ENSSSCG00000010606;ENSSSCG00000011253;ENSSSCG00000015696;ENSSSCG00000015873;ENSSSCG00000016372;ENSSSCG00000017254;ENSSSCG00000017917;ENSSSCG00000020705;ENSSSCG00000021333;ENSSSCG00000025306;ENSSSCG00000031271;Sus_scrofa_newGene_10280;Sus_scrofa_newGene_11664;Sus_scr…
GO:0004674	protein serine/threonine kinase activity	0.0166	0.0126	1.31	0.00556695	0.433254	ENSSSCG00000000107;ENSSSCG00000000108;ENSSSCG00000000753;ENSSSCG00000001009;ENSSSCG00000001554;ENSSSCG00000002628;ENSSSCG00000002989;ENSSSCG00000003413;ENSSSCG00000003913;ENSSSCG00000004558;ENSSSCG00000004918;ENSSSCG00000005657;ENSSSCG00000006135;ENSSSCG00000007179;ENSSSCG00000007452;ENSSSCG00000007599;ENSSSCG00000008337;ENSSSCG00000008970;ENSSSCG00000009589;ENSSSCG00000010052;ENSSSCG00000010761;…
GO:0005096	GTPase activator activity	0.0164	0.0125	1.31	0.00639366	0.476861	ENSSSCG00000000076;ENSSSCG00000000217;ENSSSCG00000000784;ENSSSCG00000001513;ENSSSCG00000005376;ENSSSCG00000005602;ENSSSCG00000006475;ENSSSCG00000006970;ENSSSCG00000007345;ENSSSCG00000007547;ENSSSCG00000007664;ENSSSCG00000007798;ENSSSCG00000007981;ENSSSCG00000008509;ENSSSCG00000008642;ENSSSCG00000009029;ENSSSCG00000009464;ENSSSCG00000009567;ENSSSCG00000009874;ENSSSCG00000009925;ENSSSCG00000010052;…
GO:0017048	Rho GTPase binding	0.0026	0.0013	2.04	0.00851063	0.570166	ENSSSCG00000000784;ENSSSCG00000001595;ENSSSCG00000006475;ENSSSCG00000007247;ENSSSCG00000014387;ENSSSCG00000024223;ENSSSCG00000025114;ENSSSCG00000025306;ENSSSCG00000032170;ENSSSCG00000034863
GO:0004849	uridine kinase activity	0.001	0.0003	3.26	0.00888367	0.570166	ENSSSCG00000005717;ENSSSCG00000012425;ENSSSCG00000035939;ENSSSCG00000039867
GO:0030235	nitric-oxide synthase regulator activity	0.001	0.0003	3.26	0.00888367	0.570166	ENSSSCG00000001701;ENSSSCG00000002535;ENSSSCG00000022126;ENSSSCG00000039139
GO:0050839	cell adhesion molecule binding	0.0033	0.0018	1.84	0.0089188	0.570166	ENSSSCG00000000257;ENSSSCG00000001025;ENSSSCG00000003061;ENSSSCG00000003090;ENSSSCG00000004058;ENSSSCG00000007797;ENSSSCG00000008997;ENSSSCG00000010772;ENSSSCG00000025133;ENSSSCG00000026180;ENSSSCG00000026861;ENSSSCG00000027302;ENSSSCG00000032702
GO:0019887	protein kinase regulator activity	0.0018	0.0008	2.28	0.0121363	0.681023	ENSSSCG00000001701;ENSSSCG00000007264;ENSSSCG00000009898;ENSSSCG00000013647;ENSSSCG00000015549;ENSSSCG00000021944;ENSSSCG00000036973
GO:0004716	signal transducer, downstream of receptor, with protein tyrosine kinase activity	0.0013	0.0005	2.71	0.0121747	0.681023	ENSSSCG00000009589;ENSSSCG00000013566;ENSSSCG00000017497;ENSSSCG00000020725;ENSSSCG00000022126
GO:0008476	protein-tyrosine sulfotransferase activity	0.0013	0.0005	2.71	0.0121747	0.681023	ENSSSCG00000007737;ENSSSCG00000032119;Sus_scrofa_newGene_11318;Sus_scrofa_newGene_11358;Sus_scrofa_newGene_11781
GO:0070700	BMP receptor binding	0.0013	0.0005	2.71	0.0121747	0.681023	ENSSSCG00000001027;ENSSSCG00000007501;ENSSSCG00000029061;ENSSSCG00000037514;ENSSSCG00000039442
GO:0042277	peptide binding	0.0033	0.0019	1.76	0.0140583	0.688833	ENSSSCG00000001481;ENSSSCG00000001817;ENSSSCG00000001849;ENSSSCG00000004045;ENSSSCG00000010330;ENSSSCG00000014221;ENSSSCG00000015639;ENSSSCG00000016599;ENSSSCG00000016778;ENSSSCG00000023520;ENSSSCG00000027860;ENSSSCG00000034151;ENSSSCG00000037142
GO:0004222	metalloendopeptidase activity	0.0089	0.0064	1.39	0.0142691	0.688833	ENSSSCG00000000795;ENSSSCG00000001765;ENSSSCG00000002806;ENSSSCG00000003351;ENSSSCG00000003870;ENSSSCG00000006359;ENSSSCG00000006651;ENSSSCG00000008853;ENSSSCG00000009290;ENSSSCG00000010071;ENSSSCG00000010272;ENSSSCG00000010746;ENSSSCG00000010772;ENSSSCG00000011496;ENSSSCG00000011857;ENSSSCG00000014259;ENSSSCG00000014988;ENSSSCG00000015250;ENSSSCG00000016043;ENSSSCG00000016131;ENSSSCG00000016285;…
GO:0004672	protein kinase activity	0.0079	0.0057	1.4	0.0177233	0.688833	ENSSSCG00000002408;ENSSSCG00000003353;ENSSSCG00000003917;ENSSSCG00000004823;ENSSSCG00000006572;ENSSSCG00000009319;ENSSSCG00000011217;ENSSSCG00000012984;ENSSSCG00000015549;ENSSSCG00000015933;ENSSSCG00000016732;ENSSSCG00000017099;ENSSSCG00000017705;ENSSSCG00000021656;ENSSSCG00000025345;ENSSSCG00000026724;ENSSSCG00000027722;ENSSSCG00000037364;ENSSSCG00000037900;ENSSSCG00000038500;ENSSSCG00000038561;…
GO:0008140	cAMP response element binding protein binding	0.0169	0.0135	1.25	0.0187802	0.688833	ENSSSCG00000011739;ENSSSCG00000013915;ENSSSCG00000034090;ENSSSCG00000035037;ENSSSCG00000044553;ENSSSCG00000050716;Sus_scrofa_newGene_10016;Sus_scrofa_newGene_10196;Sus_scrofa_newGene_10318;Sus_scrofa_newGene_10328;Sus_scrofa_newGene_10646;Sus_scrofa_newGene_10703;Sus_scrofa_newGene_10839;Sus_scrofa_newGene_10843;Sus_scrofa_newGene_10949;Sus_scrofa_newGene_10966;Sus_scrofa_newGene_1125;Sus_scrofa_…
GO:0005509	calcium ion binding	0.0463	0.0408	1.13	0.0225255	0.688833	ENSSSCG00000000207;ENSSSCG00000000370;ENSSSCG00000000517;ENSSSCG00000000732;ENSSSCG00000001434;ENSSSCG00000001440;ENSSSCG00000001499;ENSSSCG00000001536;ENSSSCG00000001832;ENSSSCG00000001866;ENSSSCG00000002257;ENSSSCG00000002368;ENSSSCG00000002430;ENSSSCG00000002642;ENSSSCG00000002795;ENSSSCG00000002806;ENSSSCG00000002965;ENSSSCG00000002987;ENSSSCG00000003021;ENSSSCG00000003083;ENSSSCG00000003126;…
GO:0017137	Rab GTPase binding	0.0082	0.006	1.37	0.0229777	0.688833	ENSSSCG00000000076;ENSSSCG00000000118;ENSSSCG00000001992;ENSSSCG00000002451;ENSSSCG00000002455;ENSSSCG00000002633;ENSSSCG00000003775;ENSSSCG00000004280;ENSSSCG00000004412;ENSSSCG00000004511;ENSSSCG00000005320;ENSSSCG00000005376;ENSSSCG00000007798;ENSSSCG00000009464;ENSSSCG00000010824;ENSSSCG00000011120;ENSSSCG00000011896;ENSSSCG00000012484;ENSSSCG00000014014;ENSSSCG00000014578;ENSSSCG00000016109;…
GO:0008574	ATP-dependent microtubule motor activity, plus-end-directed	0.0018	0.0009	2.07	0.0245821	0.688833	ENSSSCG00000000439;ENSSSCG00000010879;ENSSSCG00000010912;ENSSSCG00000011027;ENSSSCG00000012377;ENSSSCG00000021724;ENSSSCG00000022919
GO:0017154	semaphorin receptor activity	0.0018	0.0009	2.07	0.0245821	0.688833	ENSSSCG00000011346;ENSSSCG00000011350;ENSSSCG00000021562;ENSSSCG00000023483;ENSSSCG00000024001;ENSSSCG00000026412;Sus_scrofa_newGene_6666
GO:0005160	transforming growth factor beta receptor binding	0.0031	0.0018	1.7	0.0256763	0.688833	ENSSSCG00000000363;ENSSSCG00000001027;ENSSSCG00000004952;ENSSSCG00000007501;ENSSSCG00000020771;ENSSSCG00000024636;ENSSSCG00000029061;ENSSSCG00000032299;ENSSSCG00000037446;ENSSSCG00000037514;ENSSSCG00000038188;ENSSSCG00000039442
GO:0016874	ligase activity	0.0092	0.0069	1.33	0.0267239	0.688833	ENSSSCG00000000488;ENSSSCG00000001477;ENSSSCG00000001578;ENSSSCG00000001924;ENSSSCG00000002370;ENSSSCG00000003729;ENSSSCG00000004561;ENSSSCG00000008232;ENSSSCG00000009933;ENSSSCG00000011367;ENSSSCG00000011876;ENSSSCG00000011930;ENSSSCG00000013517;ENSSSCG00000014394;ENSSSCG00000014410;ENSSSCG00000015568;ENSSSCG00000015853;ENSSSCG00000016176;ENSSSCG00000016409;ENSSSCG00000016992;ENSSSCG00000017566;…
GO:0032794	GTPase activating protein binding	0.0015	0.0007	2.17	0.0283598	0.688833	ENSSSCG00000005602;ENSSSCG00000011346;ENSSSCG00000011350;ENSSSCG00000017333;ENSSSCG00000025114;ENSSSCG00000039619
GO:0003923	GPI-anchor transamidase activity	0.0008	0.0002	3.26	0.0289441	0.688833	ENSSSCG00000007282;ENSSSCG00000017759;ENSSSCG00000021861
GO:0004832	valine-tRNA ligase activity	0.0008	0.0002	3.26	0.0289441	0.688833	ENSSSCG00000001384;ENSSSCG00000030369;ENSSSCG00000038950
GO:0008332	low voltage-gated calcium channel activity	0.0008	0.0002	3.26	0.0289441	0.688833	ENSSSCG00000000082;ENSSSCG00000017562;ENSSSCG00000034266
GO:0008429	phosphatidylethanolamine binding	0.0008	0.0002	3.26	0.0289441	0.688833	ENSSSCG00000001834;ENSSSCG00000007281;ENSSSCG00000017748
GO:0016520	growth hormone-releasing hormone receptor activity	0.0008	0.0002	3.26	0.0289441	0.688833	ENSSSCG00000016673;ENSSSCG00000020906;ENSSSCG00000022064
GO:0030297	transmembrane receptor protein tyrosine kinase activator activity	0.0008	0.0002	3.26	0.0289441	0.688833	ENSSSCG00000007198;ENSSSCG00000013599;ENSSSCG00000033657
GO:0031698	beta-2 adrenergic receptor binding	0.0008	0.0002	3.26	0.0289441	0.688833	ENSSSCG00000007520;ENSSSCG00000017232;ENSSSCG00000033041
GO:0031748	D1 dopamine receptor binding	0.0008	0.0002	3.26	0.0289441	0.688833	ENSSSCG00000007520;ENSSSCG00000016635;ENSSSCG00000033041
GO:0031852	mu-type opioid receptor binding	0.0008	0.0002	3.26	0.0289441	0.688833	ENSSSCG00000007520;ENSSSCG00000033041;ENSSSCG00000034192
GO:0043426	MRF binding	0.0008	0.0002	3.26	0.0289441	0.688833	ENSSSCG00000007951;ENSSSCG00000028552;ENSSSCG00000030241
GO:0045505	dynein intermediate chain binding	0.0008	0.0002	3.26	0.0289441	0.688833	ENSSSCG00000004736;ENSSSCG00000007543;ENSSSCG00000008697
GO:0048273	mitogen-activated protein kinase p38 binding	0.0008	0.0002	3.26	0.0289441	0.688833	ENSSSCG00000003189;ENSSSCG00000028806;ENSSSCG00000033228
GO:0050436	microfibril binding	0.0008	0.0002	3.26	0.0289441	0.688833	ENSSSCG00000002368;ENSSSCG00000008510;ENSSSCG00000026425
GO:0050501	hyaluronan synthase activity	0.0008	0.0002	3.26	0.0289441	0.688833	ENSSSCG00000003239;ENSSSCG00000011404;ENSSSCG00000049263
GO:0051377	mannose-ethanolamine phosphotransferase activity	0.0008	0.0002	3.26	0.0289441	0.688833	ENSSSCG00000004901;ENSSSCG00000005303;ENSSSCG00000034874
GO:0051430	corticotropin-releasing hormone receptor 1 binding	0.0008	0.0002	3.26	0.0289441	0.688833	ENSSSCG00000007520;ENSSSCG00000033041;ENSSSCG00000034192
GO:0070087	chromo shadow domain binding	0.0008	0.0002	3.26	0.0289441	0.688833	ENSSSCG00000013509;ENSSSCG00000016842;ENSSSCG00000032397
GO:0017134	fibroblast growth factor binding	0.0023	0.0013	1.83	0.0297725	0.688833	ENSSSCG00000003042;ENSSSCG00000010698;ENSSSCG00000012969;ENSSSCG00000014969;ENSSSCG00000015815;ENSSSCG00000030420;ENSSSCG00000030827;ENSSSCG00000033697;ENSSSCG00000036512
GO:0015459	potassium channel regulator activity	0.0028	0.0016	1.71	0.0311841	0.688833	ENSSSCG00000007385;ENSSSCG00000008119;ENSSSCG00000011761;ENSSSCG00000012049;ENSSSCG00000020749;ENSSSCG00000021443;ENSSSCG00000024325;ENSSSCG00000029240;ENSSSCG00000029323;ENSSSCG00000035842;ENSSSCG00000038598
GO:0004407	histone deacetylase activity	0.0013	0.0005	2.33	0.0318228	0.688833	ENSSSCG00000009849;ENSSSCG00000012939;ENSSSCG00000013062;ENSSSCG00000015368;ENSSSCG00000025545
GO:0005522	profilin binding	0.0013	0.0005	2.33	0.0318228	0.688833	ENSSSCG00000008697;ENSSSCG00000015401;ENSSSCG00000017333;ENSSSCG00000036317;ENSSSCG00000037105
GO:0008093	cytoskeletal adaptor activity	0.0013	0.0005	2.33	0.0318228	0.688833	ENSSSCG00000007022;ENSSSCG00000017142;ENSSSCG00000025564;ENSSSCG00000031608;ENSSSCG00000039395
GO:0008376	acetylgalactosaminyltransferase activity	0.0013	0.0005	2.33	0.0318228	0.688833	ENSSSCG00000010200;ENSSSCG00000021610;ENSSSCG00000033692;ENSSSCG00000033780;ENSSSCG00000035069
GO:0070330	aromatase activity	0.0013	0.0005	2.33	0.0318228	0.688833	ENSSSCG00000000046;ENSSSCG00000009151;ENSSSCG00000026798;ENSSSCG00000030168;ENSSSCG00000040085
GO:0019900	kinase binding	0.0049	0.0033	1.47	0.0331484	0.688833	ENSSSCG00000001701;ENSSSCG00000004929;ENSSSCG00000006764;ENSSSCG00000007334;ENSSSCG00000007772;ENSSSCG00000008509;ENSSSCG00000008710;ENSSSCG00000010448;ENSSSCG00000010762;ENSSSCG00000011207;ENSSSCG00000012108;ENSSSCG00000014904;ENSSSCG00000017471;ENSSSCG00000021129;ENSSSCG00000021731;ENSSSCG00000024633;ENSSSCG00000027486;ENSSSCG00000028572;ENSSSCG00000032613
GO:0005007	fibroblast growth factor-activated receptor activity	0.001	0.0004	2.61	0.0335138	0.688833	ENSSSCG00000010698;ENSSSCG00000015815;ENSSSCG00000030827;ENSSSCG00000036512
GO:0008131	primary amine oxidase activity	0.001	0.0004	2.61	0.0335138	0.688833	ENSSSCG00000017383;ENSSSCG00000017384;ENSSSCG00000017385;ENSSSCG00000037487
GO:0042826	histone deacetylase binding	0.0069	0.005	1.37	0.0339178	0.688833	ENSSSCG00000001095;ENSSSCG00000001701;ENSSSCG00000002535;ENSSSCG00000004223;ENSSSCG00000006482;ENSSSCG00000006490;ENSSSCG00000009849;ENSSSCG00000012300;ENSSSCG00000012914;ENSSSCG00000012939;ENSSSCG00000012981;ENSSSCG00000013779;ENSSSCG00000014388;ENSSSCG00000016842;ENSSSCG00000017366;ENSSSCG00000017549;ENSSSCG00000024621;ENSSSCG00000024777;ENSSSCG00000025545;ENSSSCG00000025717;ENSSSCG00000028552;…
GO:0005044	scavenger receptor activity	0.0043	0.0029	1.5	0.0364367	0.688833	ENSSSCG00000001422;ENSSSCG00000001484;ENSSSCG00000004193;ENSSSCG00000006455;ENSSSCG00000010109;ENSSSCG00000011443;ENSSSCG00000015086;ENSSSCG00000024071;ENSSSCG00000027801;ENSSSCG00000031085;ENSSSCG00000033608;ENSSSCG00000034329;ENSSSCG00000034914;ENSSSCG00000035171;ENSSSCG00000038667;ENSSSCG00000049267;Sus_scrofa_newGene_1119
GO:0002039	p53 binding	0.0054	0.0038	1.42	0.0383038	0.688833	ENSSSCG00000000488;ENSSSCG00000002544;ENSSSCG00000002715;ENSSSCG00000005106;ENSSSCG00000007452;ENSSSCG00000007907;ENSSSCG00000007951;ENSSSCG00000008697;ENSSSCG00000008969;ENSSSCG00000009890;ENSSSCG00000010894;ENSSSCG00000013429;ENSSSCG00000013629;ENSSSCG00000015583;ENSSSCG00000015779;ENSSSCG00000015835;ENSSSCG00000017417;ENSSSCG00000024070;ENSSSCG00000025685;ENSSSCG00000028051;ENSSSCG00000032861
GO:0000976	transcription regulatory region sequence-specific DNA binding	0.0018	0.0009	1.9	0.0435623	0.688833	ENSSSCG00000004772;ENSSSCG00000008221;ENSSSCG00000009569;ENSSSCG00000011048;ENSSSCG00000013270;ENSSSCG00000031924;Sus_scrofa_newGene_13704
GO:0033613	activating transcription factor binding	0.0018	0.0009	1.9	0.0435623	0.688833	ENSSSCG00000006482;ENSSSCG00000006954;ENSSSCG00000008230;ENSSSCG00000012981;ENSSSCG00000021490;ENSSSCG00000024777;ENSSSCG00000027859
GO:0042605	peptide antigen binding	0.0018	0.0009	1.9	0.0435623	0.688833	ENSSSCG00000001229;ENSSSCG00000001396;ENSSSCG00000001398;ENSSSCG00000001457;ENSSSCG00000014019;ENSSSCG00000015540;ENSSSCG00000027525
GO:0043014	alpha-tubulin binding	0.0018	0.0009	1.9	0.0435623	0.688833	ENSSSCG00000000217;ENSSSCG00000000746;ENSSSCG00000004753;ENSSSCG00000008517;ENSSSCG00000025545;ENSSSCG00000036967;ENSSSCG00000040643
GO:0050431	transforming growth factor beta binding	0.0018	0.0009	1.9	0.0435623	0.688833	ENSSSCG00000000232;ENSSSCG00000002385;ENSSSCG00000005625;ENSSSCG00000008510;ENSSSCG00000011404;ENSSSCG00000016027;ENSSSCG00000033760
GO:0005547	phosphatidylinositol-3,4,5-trisphosphate binding	0.0028	0.0017	1.63	0.0454349	0.688833	ENSSSCG00000000217;ENSSSCG00000014121;ENSSSCG00000014391;ENSSSCG00000014817;ENSSSCG00000016742;ENSSSCG00000016794;ENSSSCG00000034285;ENSSSCG00000034768;ENSSSCG00000037179;ENSSSCG00000039139;Sus_scrofa_newGene_12802
GO:0042802	identical protein binding	0.0284	0.0247	1.15	0.045538	0.688833	ENSSSCG00000000036;ENSSSCG00000000118;ENSSSCG00000000488;ENSSSCG00000000706;ENSSSCG00000000754;ENSSSCG00000001009;ENSSSCG00000001946;ENSSSCG00000002385;ENSSSCG00000002811;ENSSSCG00000002916;ENSSSCG00000003068;ENSSSCG00000003098;ENSSSCG00000003172;ENSSSCG00000003189;ENSSSCG00000004044;ENSSSCG00000004687;ENSSSCG00000004823;ENSSSCG00000005701;ENSSSCG00000005975;ENSSSCG00000006580;ENSSSCG00000006939;…
GO:0005507	copper ion binding	0.0043	0.003	1.46	0.0475544	0.688833	ENSSSCG00000004191;ENSSSCG00000005742;ENSSSCG00000010161;ENSSSCG00000011700;ENSSSCG00000012818;ENSSSCG00000012822;ENSSSCG00000014184;ENSSSCG00000017383;ENSSSCG00000017384;ENSSSCG00000017385;ENSSSCG00000028814;ENSSSCG00000031420;ENSSSCG00000033608;ENSSSCG00000037487;ENSSSCG00000038991;ENSSSCG00000039972;ENSSSCG00000044704

## Sheet: miRNA-KEGG
ID	Description	GeneRatio	BgRatio	enrich_factor	pvalue	qvalue	geneID
ko00970	Aminoacyl-tRNA biosynthesis	0.0124	0.0068	1.82	0.000448789	0.0980573	ENSSSCG00000001384;ENSSSCG00000001706;ENSSSCG00000002723;ENSSSCG00000002972;ENSSSCG00000003843;ENSSSCG00000004374;ENSSSCG00000004543;ENSSSCG00000005781;ENSSSCG00000009015;ENSSSCG00000010797;ENSSSCG00000010821;ENSSSCG00000012857;ENSSSCG00000013745;ENSSSCG00000014375;ENSSSCG00000014376;ENSSSCG00000014411;ENSSSCG00000014893;ENSSSCG00000017015;ENSSSCG00000025315;ENSSSCG00000030369;ENSSSCG00000031757;…
ko04360	Axon guidance	0.0193	0.0123	1.57	0.000739321	0.0980573	ENSSSCG00000001818;ENSSSCG00000003523;ENSSSCG00000008197;ENSSSCG00000008560;ENSSSCG00000008749;ENSSSCG00000008919;ENSSSCG00000009362;ENSSSCG00000009584;ENSSSCG00000010276;ENSSSCG00000010651;ENSSSCG00000011346;ENSSSCG00000011350;ENSSSCG00000011398;ENSSSCG00000011440;ENSSSCG00000011872;ENSSSCG00000014049;ENSSSCG00000014224;ENSSSCG00000014430;ENSSSCG00000015396;ENSSSCG00000015399;ENSSSCG00000015645;…
ko05414	Dilated cardiomyopathy	0.0168	0.0105	1.6	0.00114413	0.101165	ENSSSCG00000000175;ENSSSCG00000000257;ENSSSCG00000000293;ENSSSCG00000000857;ENSSSCG00000001988;ENSSSCG00000002385;ENSSSCG00000003255;ENSSSCG00000004570;ENSSSCG00000004961;ENSSSCG00000007520;ENSSSCG00000007950;ENSSSCG00000008578;ENSSSCG00000010142;ENSSSCG00000010816;ENSSSCG00000011455;ENSSSCG00000012298;ENSSSCG00000013236;ENSSSCG00000013849;ENSSSCG00000015886;ENSSSCG00000016027;ENSSSCG00000016726;…
ko00532	Glycosaminoglycan biosynthesis - chondroitin sulfate / dermatan sulfate	0.005	0.0022	2.29	0.00285462	0.189307	ENSSSCG00000000837;ENSSSCG00000007005;ENSSSCG00000007567;ENSSSCG00000010200;ENSSSCG00000021610;ENSSSCG00000023662;ENSSSCG00000028974;ENSSSCG00000029482;ENSSSCG00000035069;ENSSSCG00000035371
ko05164	Influenza A	0.0084	0.0048	1.77	0.00558979	0.232844	ENSSSCG00000001817;ENSSSCG00000004038;ENSSSCG00000007503;ENSSSCG00000012117;ENSSSCG00000013940;ENSSSCG00000014794;ENSSSCG00000015086;ENSSSCG00000015570;ENSSSCG00000017614;ENSSSCG00000026082;ENSSSCG00000026896;ENSSSCG00000028475;ENSSSCG00000029005;ENSSSCG00000030049;ENSSSCG00000036013;ENSSSCG00000038710;ENSSSCG00000044952
ko05412	Arrhythmogenic right ventricular cardiomyopathy (ARVC)	0.005	0.0023	2.14	0.0056342	0.232844	ENSSSCG00000000528;ENSSSCG00000001025;ENSSSCG00000002965;ENSSSCG00000010144;ENSSSCG00000010638;ENSSSCG00000014339;ENSSSCG00000030680;ENSSSCG00000036480;ENSSSCG00000036702;ENSSSCG00000038323
ko05222	Small cell lung cancer	0.0114	0.0071	1.61	0.00614449	0.232844	ENSSSCG00000002525;ENSSSCG00000002855;ENSSSCG00000003709;ENSSSCG00000004207;ENSSSCG00000005511;ENSSSCG00000005710;ENSSSCG00000012571;ENSSSCG00000015444;ENSSSCG00000015555;ENSSSCG00000015556;ENSSSCG00000016174;ENSSSCG00000025028;ENSSSCG00000032658;ENSSSCG00000032905;ENSSSCG00000033894;ENSSSCG00000034767;ENSSSCG00000035357;ENSSSCG00000036109;ENSSSCG00000037267;ENSSSCG00000038397;ENSSSCG00000044051;…
ko04213	Longevity regulating pathway - multiple species	0.002	0.0006	3.43	0.00720194	0.238801	ENSSSCG00000003194;ENSSSCG00000034444;ENSSSCG00000036724;ENSSSCG00000036887
ko00410	beta-Alanine metabolism	0.003	0.0012	2.57	0.00964549	0.284288	ENSSSCG00000004869;ENSSSCG00000007140;ENSSSCG00000017383;ENSSSCG00000017384;ENSSSCG00000017385;ENSSSCG00000037487
ko04150	mTOR signaling pathway	0.0064	0.0036	1.78	0.0134754	0.357454	ENSSSCG00000007340;ENSSSCG00000007981;ENSSSCG00000009176;ENSSSCG00000011572;ENSSSCG00000014269;ENSSSCG00000014804;ENSSSCG00000015343;ENSSSCG00000015631;ENSSSCG00000021748;ENSSSCG00000029169;ENSSSCG00000030343;ENSSSCG00000031175;ENSSSCG00000043195
ko05416	Viral myocarditis	0.0129	0.0088	1.46	0.0166469	0.40049	ENSSSCG00000000769;ENSSSCG00000001396;ENSSSCG00000001398;ENSSSCG00000001455;ENSSSCG00000001457;ENSSSCG00000002029;ENSSSCG00000003460;ENSSSCG00000005706;ENSSSCG00000007585;ENSSSCG00000007797;ENSSSCG00000009281;ENSSSCG00000017583;ENSSSCG00000021944;ENSSSCG00000024275;ENSSSCG00000025133;ENSSSCG00000030255;ENSSSCG00000032495;ENSSSCG00000032702;ENSSSCG00000035650;ENSSSCG00000036973;ENSSSCG00000036983;…
ko05032	Morphine addiction	0.0074	0.0045	1.66	0.0181312	0.40049	ENSSSCG00000000297;ENSSSCG00000001242;ENSSSCG00000001810;ENSSSCG00000003805;ENSSSCG00000004027;ENSSSCG00000006218;ENSSSCG00000006393;ENSSSCG00000009956;ENSSSCG00000012065;ENSSSCG00000013642;ENSSSCG00000014097;ENSSSCG00000014852;ENSSSCG00000021573;ENSSSCG00000029388;ENSSSCG00000035028
ko04728	Dopaminergic synapse	0.0045	0.0023	1.93	0.0211287	0.40049	ENSSSCG00000000439;ENSSSCG00000010132;ENSSSCG00000011027;ENSSSCG00000011911;ENSSSCG00000013016;ENSSSCG00000022919;ENSSSCG00000031498;ENSSSCG00000032029;ENSSSCG00000034701
ko04330	Notch signaling pathway	0.0054	0.003	1.8	0.021137	0.40049	ENSSSCG00000000449;ENSSSCG00000002555;ENSSSCG00000002987;ENSSSCG00000007572;ENSSSCG00000011876;ENSSSCG00000014019;ENSSSCG00000025430;ENSSSCG00000027726;ENSSSCG00000030209;ENSSSCG00000031736;ENSSSCG00000040385
ko04964	Proximal tubule bicarbonate reclamation	0.0025	0.001	2.45	0.0253343	0.448018	ENSSSCG00000007507;ENSSSCG00000011397;ENSSSCG00000023186;ENSSSCG00000025751;ENSSSCG00000033620
ko05230	Central carbon metabolism in cancer	0.0079	0.0051	1.57	0.0273476	0.453394	ENSSSCG00000000401;ENSSSCG00000003105;ENSSSCG00000005106;ENSSSCG00000008261;ENSSSCG00000009314;ENSSSCG00000010698;ENSSSCG00000014558;ENSSSCG00000015815;ENSSSCG00000017497;ENSSSCG00000020927;ENSSSCG00000021129;ENSSSCG00000023643;ENSSSCG00000024219;ENSSSCG00000025108;ENSSSCG00000030827;ENSSSCG00000032996
ko00310	Lysine degradation	0.0059	0.0036	1.65	0.0355297	0.554396	ENSSSCG00000002895;ENSSSCG00000003433;ENSSSCG00000007782;ENSSSCG00000008447;ENSSSCG00000011048;ENSSSCG00000011332;ENSSSCG00000013337;ENSSSCG00000016613;ENSSSCG00000020663;ENSSSCG00000031459;ENSSSCG00000032453;Sus_scrofa_newGene_1025
ko04922	Glucagon signaling pathway	0.005	0.0029	1.72	0.039548	0.582812	ENSSSCG00000002441;ENSSSCG00000003189;ENSSSCG00000007788;ENSSSCG00000012157;ENSSSCG00000021200;ENSSSCG00000024814;ENSSSCG00000032941;ENSSSCG00000034891;ENSSSCG00000035037;ENSSSCG00000041777
ko04612	Antigen processing and presentation	0.0025	0.0012	2.14	0.0514824	0.690902	ENSSSCG00000001507;ENSSSCG00000002004;ENSSSCG00000002452;ENSSSCG00000004687;ENSSSCG00000013901
ko04722	Neurotrophin signaling pathway	0.0035	0.0019	1.85	0.05384	0.690902	ENSSSCG00000003160;ENSSSCG00000003998;ENSSSCG00000006831;ENSSSCG00000007804;ENSSSCG00000012318;ENSSSCG00000032429;ENSSSCG00000033544
ko05206	MicroRNAs in cancer	0.0139	0.0105	1.32	0.0561404	0.690902	ENSSSCG00000001440;ENSSSCG00000002023;ENSSSCG00000004058;ENSSSCG00000006709;ENSSSCG00000007486;ENSSSCG00000010627;ENSSSCG00000011025;ENSSSCG00000013008;ENSSSCG00000014329;ENSSSCG00000015246;ENSSSCG00000015284;ENSSSCG00000015390;ENSSSCG00000015981;ENSSSCG00000017139;ENSSSCG00000020725;ENSSSCG00000021494;ENSSSCG00000022760;ENSSSCG00000025176;ENSSSCG00000029413;ENSSSCG00000031076;ENSSSCG00000031888;…
ko00520	Amino sugar and nucleotide sugar metabolism	0.0074	0.0051	1.47	0.0579358	0.690902	ENSSSCG00000000061;ENSSSCG00000003812;ENSSSCG00000005373;ENSSSCG00000006340;ENSSSCG00000008057;ENSSSCG00000008143;ENSSSCG00000008316;ENSSSCG00000008773;ENSSSCG00000008808;ENSSSCG00000012792;ENSSSCG00000025425;ENSSSCG00000027827;ENSSSCG00000030150;ENSSSCG00000031698;ENSSSCG00000040003
ko04070	Phosphatidylinositol signaling system	0.0089	0.0064	1.4	0.0629447	0.690902	ENSSSCG00000003642;ENSSSCG00000010525;ENSSSCG00000010765;ENSSSCG00000011390;ENSSSCG00000012035;ENSSSCG00000015283;ENSSSCG00000016050;ENSSSCG00000017642;ENSSSCG00000024999;ENSSSCG00000027340;ENSSSCG00000027629;ENSSSCG00000030123;ENSSSCG00000033791;ENSSSCG00000036785;ENSSSCG00000039272;ENSSSCG00000040863;ENSSSCG00000040869;ENSSSCG00000046588
ko04530	Tight junction	0.0099	0.0072	1.37	0.0648342	0.690902	ENSSSCG00000003093;ENSSSCG00000003687;ENSSSCG00000005247;ENSSSCG00000006767;ENSSSCG00000007288;ENSSSCG00000007314;ENSSSCG00000012071;ENSSSCG00000012309;ENSSSCG00000013491;ENSSSCG00000014287;ENSSSCG00000016543;ENSSSCG00000018007;ENSSSCG00000024416;ENSSSCG00000031942;ENSSSCG00000033518;ENSSSCG00000034863;ENSSSCG00000037429;ENSSSCG00000039607;ENSSSCG00000039793;ENSSSCG00000040859
ko04140	Regulation of autophagy	0.003	0.0016	1.87	0.0687983	0.690902	ENSSSCG00000011575;ENSSSCG00000011930;ENSSSCG00000013645;ENSSSCG00000016300;ENSSSCG00000029094;ENSSSCG00000032919
ko05215	Prostate cancer	0.0045	0.0027	1.63	0.071181	0.690902	ENSSSCG00000000084;ENSSSCG00000001701;ENSSSCG00000002535;ENSSSCG00000006465;ENSSSCG00000007951;ENSSSCG00000009370;ENSSSCG00000016520;ENSSSCG00000031924;ENSSSCG00000033740
ko04915	Estrogen signaling pathway	0.0015	0.0006	2.57	0.0773351	0.690902	ENSSSCG00000000743;ENSSSCG00000004119;ENSSSCG00000026422
ko04611	Platelet activation	0.0035	0.002	1.72	0.0812872	0.690902	ENSSSCG00000000712;ENSSSCG00000008997;ENSSSCG00000013041;ENSSSCG00000014792;ENSSSCG00000022820;ENSSSCG00000026602;ENSSSCG00000038735
ko05014	Amyotrophic lateral sclerosis (ALS)	0.0035	0.002	1.72	0.0812872	0.690902	ENSSSCG00000000206;ENSSSCG00000003089;ENSSSCG00000009649;ENSSSCG00000009979;ENSSSCG00000016109;ENSSSCG00000022208;ENSSSCG00000026041
ko04370	VEGF signaling pathway	0.001	0.0003	3.43	0.0849239	0.690902	ENSSSCG00000006466;ENSSSCG00000011415
ko04010	MAPK signaling pathway	0.0059	0.004	1.47	0.0851375	0.690902	ENSSSCG00000002962;ENSSSCG00000003098;ENSSSCG00000003573;ENSSSCG00000008164;ENSSSCG00000008475;ENSSSCG00000009890;ENSSSCG00000013020;ENSSSCG00000013269;ENSSSCG00000013358;ENSSSCG00000015850;ENSSSCG00000035750;ENSSSCG00000037669
ko04142	Lysosome	0.0149	0.0118	1.26	0.0874374	0.690902	ENSSSCG00000001418;ENSSSCG00000001807;ENSSSCG00000001927;ENSSSCG00000001972;ENSSSCG00000002014;ENSSSCG00000002015;ENSSSCG00000002645;ENSSSCG00000004634;ENSSSCG00000006995;ENSSSCG00000007033;ENSSSCG00000008031;ENSSSCG00000008714;ENSSSCG00000008980;ENSSSCG00000009075;ENSSSCG00000009784;ENSSSCG00000013720;ENSSSCG00000013731;ENSSSCG00000014627;ENSSSCG00000017156;ENSSSCG00000017211;ENSSSCG00000017261;…
ko05010	Alzheimer's disease	0.0064	0.0045	1.44	0.0878443	0.690902	ENSSSCG00000002340;ENSSSCG00000003088;ENSSSCG00000006346;ENSSSCG00000007805;ENSSSCG00000011723;ENSSSCG00000012022;ENSSSCG00000015079;ENSSSCG00000017311;ENSSSCG00000032949;ENSSSCG00000033958;ENSSSCG00000034386;ENSSSCG00000040631;ENSSSCG00000050094
ko04520	Adherens junction	0.0025	0.0013	1.91	0.0885561	0.690902	ENSSSCG00000003757;ENSSSCG00000016368;ENSSSCG00000028805;ENSSSCG00000032613;ENSSSCG00000040184
ko05168	Herpes simplex infection	0.0134	0.0107	1.25	0.103932	0.764888	ENSSSCG00000000202;ENSSSCG00000000708;ENSSSCG00000001554;ENSSSCG00000003090;ENSSSCG00000003943;ENSSSCG00000006954;ENSSSCG00000007143;ENSSSCG00000007720;ENSSSCG00000008909;ENSSSCG00000010187;ENSSSCG00000011127;ENSSSCG00000011251;ENSSSCG00000011436;ENSSSCG00000012913;ENSSSCG00000015125;ENSSSCG00000015455;ENSSSCG00000015549;ENSSSCG00000015644;ENSSSCG00000016338;ENSSSCG00000017626;ENSSSCG00000017983;…
ko00563	Glycosylphosphatidylinositol(GPI)-anchor biosynthesis	0.0054	0.0038	1.45	0.105574	0.764888	ENSSSCG00000004901;ENSSSCG00000005303;ENSSSCG00000007282;ENSSSCG00000007992;ENSSSCG00000012061;ENSSSCG00000017759;ENSSSCG00000021861;ENSSSCG00000026706;ENSSSCG00000027323;ENSSSCG00000029291;ENSSSCG00000034874
ko00512	Mucin type O-Glycan biosynthesis	0.0059	0.0042	1.42	0.10817	0.764888	ENSSSCG00000000718;ENSSSCG00000003743;ENSSSCG00000004584;ENSSSCG00000008524;ENSSSCG00000010185;ENSSSCG00000012602;ENSSSCG00000013403;ENSSSCG00000017172;ENSSSCG00000021805;ENSSSCG00000022671;ENSSSCG00000026146;ENSSSCG00000038187
ko01230	Biosynthesis of amino acids	0.0099	0.0077	1.29	0.111019	0.764888	ENSSSCG00000000685;ENSSSCG00000000856;ENSSSCG00000002847;ENSSSCG00000003139;ENSSSCG00000005287;ENSSSCG00000005701;ENSSSCG00000007738;ENSSSCG00000007748;ENSSSCG00000009708;ENSSSCG00000010143;ENSSSCG00000010855;ENSSSCG00000012560;ENSSSCG00000021408;ENSSSCG00000023325;ENSSSCG00000029163;ENSSSCG00000030229;ENSSSCG00000032498;ENSSSCG00000033883;ENSSSCG00000035686;ENSSSCG00000036208
ko00350	Tyrosine metabolism	0.002	0.001	1.96	0.115133	0.764888	ENSSSCG00000001780;ENSSSCG00000002396;ENSSSCG00000005742;ENSSSCG00000017501
ko04921	Oxytocin signaling pathway	0.0035	0.0022	1.6	0.11534	0.764888	ENSSSCG00000003135;ENSSSCG00000004955;ENSSSCG00000007839;ENSSSCG00000023762;ENSSSCG00000036402;ENSSSCG00000039506;Sus_scrofa_newGene_7889
ko00240	Pyrimidine metabolism	0.0045	0.003	1.47	0.127645	0.819067	ENSSSCG00000007986;ENSSSCG00000008647;ENSSSCG00000012425;ENSSSCG00000017591;ENSSSCG00000027070;ENSSSCG00000027997;ENSSSCG00000033739;ENSSSCG00000038130;ENSSSCG00000038348
ko05132	Salmonella infection	0.0054	0.0039	1.4	0.133183	0.819067	ENSSSCG00000001659;ENSSSCG00000002547;ENSSSCG00000005596;ENSSSCG00000005657;ENSSSCG00000007625;ENSSSCG00000011552;ENSSSCG00000013779;ENSSSCG00000033937;ENSSSCG00000039656;ENSSSCG00000040738;ENSSSCG00000050487
ko04512	ECM-receptor interaction	0.0025	0.0014	1.72	0.135861	0.819067	ENSSSCG00000002262;ENSSSCG00000006666;ENSSSCG00000017022;ENSSSCG00000022204;ENSSSCG00000026816
ko05219	Bladder cancer	0.0025	0.0014	1.72	0.135861	0.819067	ENSSSCG00000007334;ENSSSCG00000007436;ENSSSCG00000010949;ENSSSCG00000024377;ENSSSCG00000032170
ko04014	Ras signaling pathway	0.0035	0.0023	1.5	0.155574	0.865799	ENSSSCG00000001513;ENSSSCG00000009567;ENSSSCG00000009874;ENSSSCG00000012950;ENSSSCG00000017748;ENSSSCG00000027890;ENSSSCG00000040595
ko04914	Progesterone-mediated oocyte maturation	0.0035	0.0023	1.5	0.155574	0.865799	ENSSSCG00000012307;ENSSSCG00000014977;ENSSSCG00000026748;ENSSSCG00000029264;ENSSSCG00000030469;ENSSSCG00000038112;ENSSSCG00000038410
ko00514	Other types of O-glycan biosynthesis	0.004	0.0027	1.44	0.160087	0.865799	ENSSSCG00000002397;ENSSSCG00000008141;ENSSSCG00000009335;ENSSSCG00000011519;ENSSSCG00000013883;ENSSSCG00000015259;ENSSSCG00000028879;ENSSSCG00000030217
ko05340	Primary immunodeficiency	0.0059	0.0045	1.33	0.163935	0.865799	ENSSSCG00000006625;ENSSSCG00000007807;ENSSSCG00000007901;ENSSSCG00000008213;ENSSSCG00000008217;ENSSSCG00000009938;ENSSSCG00000011049;ENSSSCG00000012825;ENSSSCG00000025294;ENSSSCG00000034285;ENSSSCG00000039074;ENSSSCG00000040134
ko00790	Folate biosynthesis	0.002	0.0012	1.72	0.178784	0.865799	ENSSSCG00000005626;ENSSSCG00000008309;ENSSSCG00000032607;ENSSSCG00000034811
ko05410	Hypertrophic cardiomyopathy (HCM)	0.002	0.0012	1.72	0.178784	0.865799	ENSSSCG00000009840;ENSSSCG00000016200;ENSSSCG00000017296;ENSSSCG00000024598
ko04080	Neuroactive ligand-receptor interaction	0.0168	0.0146	1.15	0.184343	0.865799	ENSSSCG00000000074;ENSSSCG00000000121;ENSSSCG00000001481;ENSSSCG00000001751;ENSSSCG00000006503;ENSSSCG00000006788;ENSSSCG00000008122;ENSSSCG00000009160;ENSSSCG00000009665;ENSSSCG00000010352;ENSSSCG00000011280;ENSSSCG00000011712;ENSSSCG00000011888;ENSSSCG00000013474;ENSSSCG00000013658;ENSSSCG00000015969;ENSSSCG00000016287;ENSSSCG00000016673;ENSSSCG00000017078;ENSSSCG00000017868;ENSSSCG00000020906;…
ko04144	Endocytosis	0.0208	0.0183	1.13	0.187658	0.865799	ENSSSCG00000000130;ENSSSCG00000000746;ENSSSCG00000003493;ENSSSCG00000004044;ENSSSCG00000004639;ENSSSCG00000005629;ENSSSCG00000005969;ENSSSCG00000006930;ENSSSCG00000007272;ENSSSCG00000009925;ENSSSCG00000010528;ENSSSCG00000010579;ENSSSCG00000011237;ENSSSCG00000012400;ENSSSCG00000013017;ENSSSCG00000013245;ENSSSCG00000013508;ENSSSCG00000014391;ENSSSCG00000014812;ENSSSCG00000014817;ENSSSCG00000016317;…
ko00564	Glycerophospholipid metabolism	0.0064	0.0051	1.27	0.193778	0.865799	ENSSSCG00000000214;ENSSSCG00000008624;ENSSSCG00000010032;ENSSSCG00000015603;ENSSSCG00000026701;ENSSSCG00000027205;ENSSSCG00000033286;ENSSSCG00000034978;ENSSSCG00000036308;ENSSSCG00000037427;ENSSSCG00000037588;ENSSSCG00000039650;ENSSSCG00000039655
ko04933	AGE-RAGE signaling pathway in diabetic complications	0.003	0.002	1.47	0.198231	0.865799	ENSSSCG00000012485;ENSSSCG00000014387;ENSSSCG00000016450;ENSSSCG00000030361;ENSSSCG00000036246;ENSSSCG00000042607
ko04350	TGF-beta signaling pathway	0.004	0.0029	1.37	0.202103	0.865799	ENSSSCG00000003863;ENSSSCG00000008510;ENSSSCG00000014121;ENSSSCG00000016892;ENSSSCG00000024669;ENSSSCG00000030153;ENSSSCG00000032299;ENSSSCG00000038188
ko00051	Fructose and mannose metabolism	0.001	0.0004	2.29	0.205301	0.865799	ENSSSCG00000004679;ENSSSCG00000008556
ko00430	Taurine and hypotaurine metabolism	0.001	0.0004	2.29	0.205301	0.865799	ENSSSCG00000000259;ENSSSCG00000031360
ko05145	Toxoplasmosis	0.001	0.0004	2.29	0.205301	0.865799	ENSSSCG00000010330;ENSSSCG00000034192
ko03008	Ribosome biogenesis in eukaryotes	0.0089	0.0074	1.21	0.205534	0.865799	ENSSSCG00000001024;ENSSSCG00000004328;ENSSSCG00000005217;ENSSSCG00000007855;ENSSSCG00000008534;ENSSSCG00000010198;ENSSSCG00000010990;ENSSSCG00000014450;ENSSSCG00000017593;ENSSSCG00000028602;ENSSSCG00000028638;ENSSSCG00000030510;ENSSSCG00000031631;ENSSSCG00000031847;ENSSSCG00000033983;ENSSSCG00000037686;ENSSSCG00000039635;ENSSSCG00000040624
ko04146	Peroxisome	0.0114	0.0097	1.18	0.209192	0.865799	ENSSSCG00000000072;ENSSSCG00000000781;ENSSSCG00000001000;ENSSSCG00000001653;ENSSSCG00000001852;ENSSSCG00000002013;ENSSSCG00000002697;ENSSSCG00000005671;ENSSSCG00000006168;ENSSSCG00000006535;ENSSSCG00000008522;ENSSSCG00000008724;ENSSSCG00000009931;ENSSSCG00000011250;ENSSSCG00000013267;ENSSSCG00000017713;ENSSSCG00000017781;ENSSSCG00000025252;ENSSSCG00000028620;ENSSSCG00000034625;ENSSSCG00000038231;…
ko05231	Choline metabolism in cancer	0.0158	0.0139	1.14	0.211451	0.865799	ENSSSCG00000000272;ENSSSCG00000000370;ENSSSCG00000002989;ENSSSCG00000003413;ENSSSCG00000003839;ENSSSCG00000003909;ENSSSCG00000004039;ENSSSCG00000004943;ENSSSCG00000005738;ENSSSCG00000007356;ENSSSCG00000007541;ENSSSCG00000008040;ENSSSCG00000008841;ENSSSCG00000010081;ENSSSCG00000010872;ENSSSCG00000012182;ENSSSCG00000012889;ENSSSCG00000013259;ENSSSCG00000014275;ENSSSCG00000016521;ENSSSCG00000016604;…
ko05217	Basal cell carcinoma	0.0084	0.0071	1.19	0.23872	0.865799	ENSSSCG00000000183;ENSSSCG00000006164;ENSSSCG00000006780;ENSSSCG00000009045;ENSSSCG00000009679;ENSSSCG00000014920;ENSSSCG00000015733;ENSSSCG00000016111;ENSSSCG00000016416;ENSSSCG00000016628;ENSSSCG00000016763;ENSSSCG00000025689;ENSSSCG00000027365;ENSSSCG00000033001;ENSSSCG00000035859;ENSSSCG00000039010;ENSSSCG00000039442
ko00511	Other glycan degradation	0.0015	0.0009	1.72	0.239981	0.865799	ENSSSCG00000001881;ENSSSCG00000017128;ENSSSCG00000032411
ko00562	Inositol phosphate metabolism	0.0015	0.0009	1.72	0.239981	0.865799	ENSSSCG00000023749;ENSSSCG00000029744;ENSSSCG00000047075
ko04215	Apoptosis - multiple species	0.0015	0.0009	1.72	0.239981	0.865799	ENSSSCG00000009799;ENSSSCG00000017643;ENSSSCG00000032684
ko04510	Focal adhesion	0.0015	0.0009	1.72	0.239981	0.865799	ENSSSCG00000000024;ENSSSCG00000014007;ENSSSCG00000016461
ko04210	Apoptosis	0.0045	0.0035	1.29	0.244095	0.865799	ENSSSCG00000001770;ENSSSCG00000005654;ENSSSCG00000005661;ENSSSCG00000012843;ENSSSCG00000012970;ENSSSCG00000021436;ENSSSCG00000022957;ENSSSCG00000023033;ENSSSCG00000026655
ko05223	Non-small cell lung cancer	0.0045	0.0035	1.29	0.244095	0.865799	ENSSSCG00000002688;ENSSSCG00000004387;ENSSSCG00000005134;ENSSSCG00000006328;ENSSSCG00000008326;ENSSSCG00000008533;ENSSSCG00000016494;ENSSSCG00000038220;Sus_scrofa_newGene_14275
ko03320	PPAR signaling pathway	0.004	0.003	1.31	0.247923	0.865799	ENSSSCG00000006153;ENSSSCG00000006355;ENSSSCG00000013072;ENSSSCG00000013512;ENSSSCG00000013599;ENSSSCG00000029226;ENSSSCG00000032213;ENSSSCG00000034388
ko05220	Chronic myeloid leukemia	0.004	0.003	1.31	0.247923	0.865799	ENSSSCG00000000488;ENSSSCG00000003083;ENSSSCG00000004432;ENSSSCG00000010052;ENSSSCG00000010095;ENSSSCG00000030289;ENSSSCG00000038989;ENSSSCG00000039841
ko04923	Regulation of lipolysis in adipocytes	0.002	0.0013	1.52	0.250966	0.865799	ENSSSCG00000001844;ENSSSCG00000008888;ENSSSCG00000011297;ENSSSCG00000026914
ko03410	Base excision repair	0.003	0.0022	1.37	0.253492	0.865799	ENSSSCG00000000847;ENSSSCG00000001882;ENSSSCG00000003919;ENSSSCG00000007982;ENSSSCG00000024770;ENSSSCG00000028699
ko00670	One carbon pool by folate	0.0025	0.0017	1.43	0.253993	0.865799	ENSSSCG00000000839;ENSSSCG00000008961;ENSSSCG00000016173;ENSSSCG00000027926;ENSSSCG00000030626
ko04668	TNF signaling pathway	0.0025	0.0017	1.43	0.253993	0.865799	ENSSSCG00000002716;ENSSSCG00000020705;ENSSSCG00000028806;ENSSSCG00000035618;ENSSSCG00000040961
ko04710	Circadian rhythm	0.0025	0.0017	1.43	0.253993	0.865799	ENSSSCG00000000107;ENSSSCG00000010563;ENSSSCG00000013270;ENSSSCG00000028552;ENSSSCG00000035852
ko04110	Cell cycle	0.005	0.004	1.23	0.282004	0.865799	ENSSSCG00000006273;ENSSSCG00000006274;ENSSSCG00000011624;ENSSSCG00000014147;ENSSSCG00000017471;ENSSSCG00000022823;ENSSSCG00000027251;ENSSSCG00000027557;ENSSSCG00000035564;ENSSSCG00000037647
ko05034	Alcoholism	0.005	0.004	1.23	0.282004	0.865799	ENSSSCG00000006215;ENSSSCG00000009601;ENSSSCG00000010959;ENSSSCG00000015048;ENSSSCG00000017873;ENSSSCG00000022009;ENSSSCG00000023151;ENSSSCG00000023215;ENSSSCG00000035051;ENSSSCG00000036482
ko04514	Cell adhesion molecules (CAMs)	0.0074	0.0064	1.17	0.283404	0.865799	ENSSSCG00000000789;ENSSSCG00000001917;ENSSSCG00000002642;ENSSSCG00000003079;ENSSSCG00000007146;ENSSSCG00000012787;ENSSSCG00000013286;ENSSSCG00000017393;ENSSSCG00000025085;ENSSSCG00000026180;ENSSSCG00000029960;ENSSSCG00000030420;ENSSSCG00000032561;ENSSSCG00000034739;ENSSSCG00000040824
ko00020	Citrate cycle (TCA cycle)	0.0005	0.0001	3.43	0.291468	0.865799	ENSSSCG00000017421
ko00053	Ascorbate and aldarate metabolism	0.0005	0.0001	3.43	0.291468	0.865799	ENSSSCG00000009667
ko00071	Fatty acid degradation	0.0005	0.0001	3.43	0.291468	0.865799	ENSSSCG00000008048
ko00780	Biotin metabolism	0.0005	0.0001	3.43	0.291468	0.865799	ENSSSCG00000012059
ko04664	Fc epsilon RI signaling pathway	0.0005	0.0001	3.43	0.291468	0.865799	ENSSSCG00000017006
ko04745	Phototransduction - fly	0.0005	0.0001	3.43	0.291468	0.865799	ENSSSCG00000041010
ko04931	Insulin resistance	0.0059	0.0051	1.18	0.307405	0.865799	ENSSSCG00000003211;ENSSSCG00000004022;ENSSSCG00000004643;ENSSSCG00000005672;ENSSSCG00000006569;ENSSSCG00000007469;ENSSSCG00000007530;ENSSSCG00000009464;ENSSSCG00000012456;ENSSSCG00000014437;ENSSSCG00000035849;ENSSSCG00000039862
ko04115	p53 signaling pathway	0.0025	0.0019	1.32	0.320169	0.865799	ENSSSCG00000008586;ENSSSCG00000026665;ENSSSCG00000029521;ENSSSCG00000031741;ENSSSCG00000035891
ko04622	RIG-I-like receptor signaling pathway	0.0025	0.0019	1.32	0.320169	0.865799	ENSSSCG00000003729;ENSSSCG00000028258;ENSSSCG00000039619;ENSSSCG00000040286;Sus_scrofa_newGene_2008
ko04151	PI3K-Akt signaling pathway	0.002	0.0014	1.37	0.327703	0.865799	ENSSSCG00000007198;ENSSSCG00000008044;ENSSSCG00000013647;ENSSSCG00000024325
ko04960	Aldosterone-regulated sodium reabsorption	0.002	0.0014	1.37	0.327703	0.865799	ENSSSCG00000000707;ENSSSCG00000007836;ENSSSCG00000013566;ENSSSCG00000021443
ko05166	HTLV-I infection	0.0119	0.0108	1.1	0.332525	0.865799	ENSSSCG00000003216;ENSSSCG00000007606;ENSSSCG00000008727;ENSSSCG00000011102;ENSSSCG00000011679;ENSSSCG00000012916;ENSSSCG00000012980;ENSSSCG00000013533;ENSSSCG00000013915;ENSSSCG00000015595;ENSSSCG00000016753;ENSSSCG00000017118;ENSSSCG00000020899;ENSSSCG00000021815;ENSSSCG00000022849;ENSSSCG00000024088;ENSSSCG00000027872;ENSSSCG00000028056;ENSSSCG00000030642;ENSSSCG00000033051;ENSSSCG00000034090;…
ko00750	Vitamin B6 metabolism	0.001	0.0006	1.72	0.333267	0.865799	ENSSSCG00000032782;ENSSSCG00000034758
ko04066	HIF-1 signaling pathway	0.001	0.0006	1.72	0.333267	0.865799	ENSSSCG00000022343;ENSSSCG00000028373
ko00260	Glycine, serine and threonine metabolism	0.0015	0.001	1.47	0.333617	0.865799	ENSSSCG00000005740;ENSSSCG00000014110;ENSSSCG00000048844
ko00340	Histidine metabolism	0.0015	0.001	1.47	0.333617	0.865799	ENSSSCG00000000892;ENSSSCG00000001823;ENSSSCG00000004644
ko00450	Selenocompound metabolism	0.0015	0.001	1.47	0.333617	0.865799	ENSSSCG00000010131;ENSSSCG00000016334;ENSSSCG00000023929
ko00531	Glycosaminoglycan degradation	0.0015	0.001	1.47	0.333617	0.865799	ENSSSCG00000011402;ENSSSCG00000011404;ENSSSCG00000016603
ko04930	Type II diabetes mellitus	0.0015	0.001	1.47	0.333617	0.865799	ENSSSCG00000015543;ENSSSCG00000017562;ENSSSCG00000031027
ko04940	Type I diabetes mellitus	0.0015	0.001	1.47	0.333617	0.865799	ENSSSCG00000015346;ENSSSCG00000016218;ENSSSCG00000026661
ko05030	Cocaine addiction	0.0015	0.001	1.47	0.333617	0.865799	ENSSSCG00000015395;ENSSSCG00000024070;ENSSSCG00000035402
ko05210	Colorectal cancer	0.0015	0.001	1.47	0.333617	0.865799	ENSSSCG00000008428;ENSSSCG00000014126;ENSSSCG00000022080
ko00510	N-Glycan biosynthesis	0.0045	0.0038	1.19	0.336184	0.865799	ENSSSCG00000001819;ENSSSCG00000005666;ENSSSCG00000006885;ENSSSCG00000007919;ENSSSCG00000014538;ENSSSCG00000015701;ENSSSCG00000021319;ENSSSCG00000035611;ENSSSCG00000038126
ko04380	Osteoclast differentiation	0.0045	0.0038	1.19	0.336184	0.865799	ENSSSCG00000003259;ENSSSCG00000003272;ENSSSCG00000003282;ENSSSCG00000020913;ENSSSCG00000025687;ENSSSCG00000027665;ENSSSCG00000028802;ENSSSCG00000037426;Sus_scrofa_newGene_4196
ko04640	Hematopoietic cell lineage	0.0045	0.0038	1.19	0.336184	0.865799	ENSSSCG00000001849;ENSSSCG00000006450;ENSSSCG00000006452;ENSSSCG00000006736;ENSSSCG00000007673;ENSSSCG00000010968;ENSSSCG00000013618;ENSSSCG00000031176;ENSSSCG00000037364
ko01212	Fatty acid metabolism	0.004	0.0033	1.19	0.34728	0.885776	ENSSSCG00000003589;ENSSSCG00000005164;ENSSSCG00000009150;ENSSSCG00000021739;ENSSSCG00000024015;ENSSSCG00000024149;ENSSSCG00000031299;ENSSSCG00000038086
ko04976	Bile secretion	0.0074	0.0066	1.12	0.353944	0.894173	ENSSSCG00000005398;ENSSSCG00000006238;ENSSSCG00000008453;ENSSSCG00000009215;ENSSSCG00000009495;ENSSSCG00000021475;ENSSSCG00000024520;ENSSSCG00000027320;ENSSSCG00000027851;ENSSSCG00000029516;ENSSSCG00000029536;ENSSSCG00000031449;ENSSSCG00000033190;ENSSSCG00000035664;ENSSSCG00000035912
ko04130	SNARE interactions in vesicular transport	0.0035	0.0029	1.2	0.359399	0.899389	ENSSSCG00000000703;ENSSSCG00000010094;ENSSSCG00000015482;ENSSSCG00000016750;ENSSSCG00000016985;ENSSSCG00000030183;ENSSSCG00000034964
ko04141	Protein processing in endoplasmic reticulum	0.0163	0.0154	1.06	0.384148	0.921581	ENSSSCG00000002846;ENSSSCG00000003155;ENSSSCG00000003421;ENSSSCG00000004908;ENSSSCG00000005126;ENSSSCG00000007187;ENSSSCG00000008414;ENSSSCG00000008633;ENSSSCG00000009112;ENSSSCG00000009888;ENSSSCG00000010288;ENSSSCG00000011214;ENSSSCG00000011612;ENSSSCG00000011798;ENSSSCG00000013627;ENSSSCG00000014691;ENSSSCG00000015106;ENSSSCG00000015659;ENSSSCG00000016217;ENSSSCG00000016722;ENSSSCG00000023235;…
ko04610	Complement and coagulation cascades	0.0045	0.0039	1.14	0.384298	0.921581	ENSSSCG00000002481;ENSSSCG00000012818;ENSSSCG00000012822;ENSSSCG00000023301;ENSSSCG00000023693;ENSSSCG00000029503;ENSSSCG00000031274;ENSSSCG00000032653;ENSSSCG00000044704
ko00770	Pantothenate and CoA biosynthesis	0.0025	0.002	1.23	0.387912	0.921581	ENSSSCG00000003966;ENSSSCG00000004193;ENSSSCG00000007142;ENSSSCG00000027299;ENSSSCG00000038607
ko04392	Hippo signaling pathway -multiple species	0.004	0.0035	1.14	0.398873	0.921581	ENSSSCG00000000736;ENSSSCG00000011313;ENSSSCG00000026886;ENSSSCG00000028707;ENSSSCG00000029201;ENSSSCG00000036326;ENSSSCG00000039166;Sus_scrofa_newGene_10114
ko00380	Tryptophan metabolism	0.002	0.0016	1.25	0.405392	0.921581	ENSSSCG00000013729;ENSSSCG00000016442;ENSSSCG00000017176;Sus_scrofa_newGene_1753
ko03022	Basal transcription factors	0.002	0.0016	1.25	0.405392	0.921581	ENSSSCG00000013539;ENSSSCG00000028168;ENSSSCG00000034156;ENSSSCG00000035789
ko03420	Nucleotide excision repair	0.002	0.0016	1.25	0.405392	0.921581	ENSSSCG00000005090;ENSSSCG00000005368;ENSSSCG00000032046;ENSSSCG00000039929
ko03440	Homologous recombination	0.002	0.0016	1.25	0.405392	0.921581	ENSSSCG00000000754;ENSSSCG00000002546;ENSSSCG00000006105;ENSSSCG00000016488
ko04211	Longevity regulating pathway	0.002	0.0016	1.25	0.405392	0.921581	ENSSSCG00000001420;ENSSSCG00000009742;ENSSSCG00000029438;ENSSSCG00000038437
ko04270	Vascular smooth muscle contraction	0.002	0.0016	1.25	0.405392	0.921581	ENSSSCG00000015639;ENSSSCG00000016331;ENSSSCG00000016535;ENSSSCG00000017389
ko01200	Carbon metabolism	0.005	0.0045	1.11	0.41676	0.921581	ENSSSCG00000001925;ENSSSCG00000004454;ENSSSCG00000007133;ENSSSCG00000008247;ENSSSCG00000014919;ENSSSCG00000015443;ENSSSCG00000016743;ENSSSCG00000022390;ENSSSCG00000034502;ENSSSCG00000037459
ko00620	Pyruvate metabolism	0.0015	0.0012	1.29	0.426517	0.921581	ENSSSCG00000002712;ENSSSCG00000009889;ENSSSCG00000018041
ko04068	FoxO signaling pathway	0.0015	0.0012	1.29	0.426517	0.921581	ENSSSCG00000005981;ENSSSCG00000023665;ENSSSCG00000035074
ko04916	Melanogenesis	0.0015	0.0012	1.29	0.426517	0.921581	ENSSSCG00000009490;ENSSSCG00000022545;ENSSSCG00000025768
ko05321	Inflammatory bowel disease (IBD)	0.0045	0.004	1.1	0.432754	0.921581	ENSSSCG00000004952;ENSSSCG00000007816;ENSSSCG00000012300;ENSSSCG00000012981;ENSSSCG00000016059;ENSSSCG00000017517;ENSSSCG00000026427;ENSSSCG00000038073;ENSSSCG00000040435
ko00983	Drug metabolism - other enzymes	0.003	0.0026	1.14	0.433611	0.921581	ENSSSCG00000005717;ENSSSCG00000010060;ENSSSCG00000011864;ENSSSCG00000035939;ENSSSCG00000037120;ENSSSCG00000039867
ko04390	Hippo signaling pathway	0.003	0.0026	1.14	0.433611	0.921581	ENSSSCG00000005584;ENSSSCG00000007501;ENSSSCG00000010894;ENSSSCG00000014904;ENSSSCG00000032082;ENSSSCG00000037514
ko04977	Vitamin digestion and absorption	0.003	0.0026	1.14	0.433611	0.921581	ENSSSCG00000007199;ENSSSCG00000008595;ENSSSCG00000011030;ENSSSCG00000011193;ENSSSCG00000030696;ENSSSCG00000037354
ko00534	Glycosaminoglycan biosynthesis - heparan sulfate / heparin	0.004	0.0036	1.1	0.450491	0.921581	ENSSSCG00000007872;ENSSSCG00000009680;ENSSSCG00000014035;ENSSSCG00000017573;ENSSSCG00000021515;ENSSSCG00000022032;ENSSSCG00000032731;ENSSSCG00000038622
ko00533	Glycosaminoglycan biosynthesis - keratan sulfate	0.001	0.0007	1.37	0.454179	0.921581	ENSSSCG00000002709;ENSSSCG00000033015
ko00640	Propanoate metabolism	0.001	0.0007	1.37	0.454179	0.921581	ENSSSCG00000006866;ENSSSCG00000028794
ko04723	Retrograde endocannabinoid signaling	0.001	0.0007	1.37	0.454179	0.921581	ENSSSCG00000003901;ENSSSCG00000004280
ko00100	Steroid biosynthesis	0.0025	0.0022	1.14	0.455122	0.921581	ENSSSCG00000012758;ENSSSCG00000013389;ENSSSCG00000021181;ENSSSCG00000026044;ENSSSCG00000027525
ko04540	Gap junction	0.0025	0.0022	1.14	0.455122	0.921581	ENSSSCG00000000190;ENSSSCG00000002639;ENSSSCG00000027190;ENSSSCG00000029077;ENSSSCG00000038992
ko04962	Vasopressin-regulated water reabsorption	0.0025	0.0022	1.14	0.455122	0.921581	ENSSSCG00000007163;ENSSSCG00000012789;ENSSSCG00000038383;ENSSSCG00000038979;ENSSSCG00000040513
ko00604	Glycosphingolipid biosynthesis - ganglio series	0.002	0.0017	1.14	0.481092	0.931688	ENSSSCG00000005623;ENSSSCG00000005943;ENSSSCG00000025316;ENSSSCG00000038843
ko04932	Non-alcoholic fatty liver disease (NAFLD)	0.002	0.0017	1.14	0.481092	0.931688	ENSSSCG00000007710;ENSSSCG00000009794;ENSSSCG00000025188;ENSSSCG00000027628
ko05221	Acute myeloid leukemia	0.002	0.0017	1.14	0.481092	0.931688	ENSSSCG00000001539;ENSSSCG00000006115;ENSSSCG00000017402;ENSSSCG00000017406
ko05203	Viral carcinogenesis	0.0124	0.0121	1.02	0.491817	0.931688	ENSSSCG00000000697;ENSSSCG00000000706;ENSSSCG00000007907;ENSSSCG00000009589;ENSSSCG00000010580;ENSSSCG00000013094;ENSSSCG00000013888;ENSSSCG00000014388;ENSSSCG00000015368;ENSSSCG00000015845;ENSSSCG00000016590;ENSSSCG00000017366;ENSSSCG00000021867;ENSSSCG00000022155;ENSSSCG00000024621;ENSSSCG00000024777;ENSSSCG00000025545;ENSSSCG00000027859;ENSSSCG00000032284;ENSSSCG00000036321;ENSSSCG00000038308;…
ko00740	Riboflavin metabolism	0.0005	0.0003	1.72	0.498012	0.931688	ENSSSCG00000006538
ko01040	Biosynthesis of unsaturated fatty acids	0.0005	0.0003	1.72	0.498012	0.931688	ENSSSCG00000003377
ko01521	EGFR tyrosine kinase inhibitor resistance	0.0005	0.0003	1.72	0.498012	0.931688	ENSSSCG00000009565
ko05031	Amphetamine addiction	0.0005	0.0003	1.72	0.498012	0.931688	ENSSSCG00000007772
ko05142	Chagas disease (American trypanosomiasis)	0.0005	0.0003	1.72	0.498012	0.931688	ENSSSCG00000016101
ko05213	Endometrial cancer	0.0005	0.0003	1.72	0.498012	0.931688	ENSSSCG00000024222
ko00650	Butanoate metabolism	0.0015	0.0013	1.14	0.514292	0.931688	ENSSSCG00000001090;ENSSSCG00000009755;ENSSSCG00000024109
ko03430	Mismatch repair	0.0015	0.0013	1.14	0.514292	0.931688	ENSSSCG00000003128;ENSSSCG00000008788;ENSSSCG00000009854
ko04261	Adrenergic signaling in cardiomyocytes	0.0015	0.0013	1.14	0.514292	0.931688	ENSSSCG00000006556;ENSSSCG00000011259;ENSSSCG00000012049
ko04810	Regulation of actin cytoskeleton	0.0069	0.0068	1.02	0.516629	0.931688	ENSSSCG00000006475;ENSSSCG00000007799;ENSSSCG00000011079;ENSSSCG00000012119;ENSSSCG00000012335;ENSSSCG00000012917;ENSSSCG00000013252;ENSSSCG00000013553;ENSSSCG00000017142;ENSSSCG00000017787;ENSSSCG00000017869;ENSSSCG00000033291;ENSSSCG00000034630;Sus_scrofa_newGene_14049
ko00590	Arachidonic acid metabolism	0.0025	0.0023	1.07	0.520067	0.931688	ENSSSCG00000009151;ENSSSCG00000010055;ENSSSCG00000010056;ENSSSCG00000022655;ENSSSCG00000027013
ko03060	Protein export	0.0025	0.0023	1.07	0.520067	0.931688	ENSSSCG00000004785;ENSSSCG00000011639;ENSSSCG00000015227;ENSSSCG00000017191;ENSSSCG00000026230
ko04911	Insulin secretion	0.0025	0.0023	1.07	0.520067	0.931688	ENSSSCG00000011761;ENSSSCG00000015401;ENSSSCG00000022672;ENSSSCG00000029131;ENSSSCG00000029240
ko04974	Protein digestion and absorption	0.0099	0.0098	1.01	0.526847	0.931688	ENSSSCG00000001473;ENSSSCG00000003069;ENSSSCG00000003458;ENSSSCG00000004394;ENSSSCG00000004419;ENSSSCG00000005751;ENSSSCG00000005938;ENSSSCG00000006857;ENSSSCG00000011355;ENSSSCG00000012651;ENSSSCG00000013667;ENSSSCG00000023322;ENSSSCG00000025523;ENSSSCG00000027331;ENSSSCG00000029323;ENSSSCG00000031781;ENSSSCG00000037430;ENSSSCG00000038089;ENSSSCG00000039556;Sus_scrofa_newGene_6639
ko05205	Proteoglycans in cancer	0.0099	0.0098	1.01	0.526847	0.931688	ENSSSCG00000000555;ENSSSCG00000001518;ENSSSCG00000003514;ENSSSCG00000003569;ENSSSCG00000005169;ENSSSCG00000007022;ENSSSCG00000009125;ENSSSCG00000010483;ENSSSCG00000011471;ENSSSCG00000015129;ENSSSCG00000016578;ENSSSCG00000016635;ENSSSCG00000016809;ENSSSCG00000027801;ENSSSCG00000031608;ENSSSCG00000033171;ENSSSCG00000033299;ENSSSCG00000040215;ENSSSCG00000040643;Sus_scrofa_newGene_10850
ko00830	Retinol metabolism	0.003	0.0029	1.03	0.550646	0.953634	ENSSSCG00000000362;ENSSSCG00000003439;ENSSSCG00000008311;ENSSSCG00000010475;ENSSSCG00000027854;ENSSSCG00000033669
ko04012	ErbB signaling pathway	0.001	0.0009	1.14	0.561277	0.953634	ENSSSCG00000010344;ENSSSCG00000044227
ko05310	Asthma	0.001	0.0009	1.14	0.561277	0.953634	ENSSSCG00000006357;ENSSSCG00000017630
ko04310	Wnt signaling pathway	0.0054	0.0055	0.99	0.572055	0.953634	ENSSSCG00000001595;ENSSSCG00000006256;ENSSSCG00000006383;ENSSSCG00000009004;ENSSSCG00000011495;ENSSSCG00000011794;ENSSSCG00000012679;ENSSSCG00000017818;ENSSSCG00000030998;ENSSSCG00000036868;ENSSSCG00000037263
ko00760	Nicotinate and nicotinamide metabolism	0.0035	0.0035	1	0.575969	0.953634	ENSSSCG00000003400;ENSSSCG00000008092;ENSSSCG00000012859;ENSSSCG00000015435;ENSSSCG00000016877;ENSSSCG00000038967;Sus_scrofa_newGene_10647
ko05016	Huntington's disease	0.0173	0.0176	0.98	0.579174	0.953634	ENSSSCG00000000093;ENSSSCG00000000405;ENSSSCG00000000905;ENSSSCG00000002526;ENSSSCG00000003199;ENSSSCG00000004499;ENSSSCG00000006358;ENSSSCG00000008274;ENSSSCG00000008697;ENSSSCG00000009765;ENSSSCG00000011356;ENSSSCG00000013436;ENSSSCG00000013936;ENSSSCG00000015973;ENSSSCG00000016566;ENSSSCG00000016893;ENSSSCG00000017712;ENSSSCG00000018015;ENSSSCG00000021427;ENSSSCG00000023357;ENSSSCG00000023522;…
ko05162	Measles	0.0025	0.0025	1.01	0.581426	0.953634	ENSSSCG00000006016;ENSSSCG00000008969;ENSSSCG00000011131;ENSSSCG00000015293;ENSSSCG00000025685
ko00250	Alanine, aspartate and glutamate metabolism	0.0015	0.0014	1.03	0.594259	0.953634	ENSSSCG00000000665;ENSSSCG00000003968;ENSSSCG00000028978
ko03030	DNA replication	0.0015	0.0014	1.03	0.594259	0.953634	ENSSSCG00000010240;ENSSSCG00000024385;ENSSSCG00000025305
ko04114	Oocyte meiosis	0.0015	0.0014	1.03	0.594259	0.953634	ENSSSCG00000004077;ENSSSCG00000010606;ENSSSCG00000011207
ko04666	Fc gamma R-mediated phagocytosis	0.0015	0.0014	1.03	0.594259	0.953634	ENSSSCG00000008642;ENSSSCG00000015720;ENSSSCG00000016794
ko04672	Intestinal immune network for IgA production	0.0015	0.0014	1.03	0.594259	0.953634	ENSSSCG00000015657;ENSSSCG00000017392;ENSSSCG00000039500
ko04120	Ubiquitin mediated proteolysis	0.0094	0.0097	0.97	0.602665	0.953634	ENSSSCG00000003111;ENSSSCG00000004561;ENSSSCG00000006176;ENSSSCG00000009556;ENSSSCG00000009933;ENSSSCG00000010083;ENSSSCG00000011506;ENSSSCG00000012328;ENSSSCG00000015853;ENSSSCG00000016409;ENSSSCG00000016934;ENSSSCG00000022609;ENSSSCG00000025638;ENSSSCG00000026488;ENSSSCG00000027723;ENSSSCG00000028327;ENSSSCG00000029901;ENSSSCG00000033602;Sus_scrofa_newGene_907
ko04071	Sphingolipid signaling pathway	0.003	0.003	0.98	0.60485	0.953634	ENSSSCG00000002404;ENSSSCG00000002512;ENSSSCG00000004408;ENSSSCG00000010433;ENSSSCG00000028558;ENSSSCG00000034213
ko04925	Aldosterone synthesis and secretion	0.003	0.003	0.98	0.60485	0.953634	ENSSSCG00000000082;ENSSSCG00000001975;ENSSSCG00000006572;ENSSSCG00000011550;ENSSSCG00000031321;ENSSSCG00000034266
ko04152	AMPK signaling pathway	0.002	0.002	0.98	0.618494	0.953634	ENSSSCG00000011133;ENSSSCG00000011353;ENSSSCG00000028983;ENSSSCG00000031271
ko05200	Pathways in cancer	0.0079	0.0082	0.96	0.620699	0.953634	ENSSSCG00000000682;ENSSSCG00000003788;ENSSSCG00000004779;ENSSSCG00000006824;ENSSSCG00000008509;ENSSSCG00000013023;ENSSSCG00000013034;ENSSSCG00000013868;ENSSSCG00000021890;ENSSSCG00000032135;ENSSSCG00000037583;ENSSSCG00000040110;ENSSSCG00000045794;Sus_scrofa_newGene_10795;Sus_scrofa_newGene_4327;Sus_scrofa_newGene_9390
ko00601	Glycosphingolipid biosynthesis - lacto and neolacto series	0.0025	0.0026	0.95	0.638278	0.953634	ENSSSCG00000008374;ENSSSCG00000009798;ENSSSCG00000013530;ENSSSCG00000015232;ENSSSCG00000026793
ko00860	Porphyrin and chlorophyll metabolism	0.0025	0.0026	0.95	0.638278	0.953634	ENSSSCG00000004541;ENSSSCG00000010742;ENSSSCG00000011700;ENSSSCG00000016756;ENSSSCG00000018023
ko04724	Glutamatergic synapse	0.0025	0.0026	0.95	0.638278	0.953634	ENSSSCG00000003640;ENSSSCG00000003852;ENSSSCG00000015131;ENSSSCG00000031925;ENSSSCG00000033043
ko00040	Pentose and glucuronate interconversions	0.0005	0.0004	1.14	0.644368	0.953634	ENSSSCG00000011254
ko00120	Primary bile acid biosynthesis	0.0005	0.0004	1.14	0.644368	0.953634	ENSSSCG00000032369
ko00400	Phenylalanine, tyrosine and tryptophan biosynthesis	0.0005	0.0004	1.14	0.644368	0.953634	ENSSSCG00000003192
ko00730	Thiamine metabolism	0.0005	0.0004	1.14	0.644368	0.953634	ENSSSCG00000015462
ko00785	Lipoic acid metabolism	0.0005	0.0004	1.14	0.644368	0.953634	ENSSSCG00000029385
ko04730	Long-term depression	0.0005	0.0004	1.14	0.644368	0.953634	ENSSSCG00000010046
ko04966	Collecting duct acid secretion	0.0005	0.0004	1.14	0.644368	0.953634	ENSSSCG00000034302
ko04978	Mineral absorption	0.0054	0.0058	0.94	0.649148	0.953634	ENSSSCG00000006391;ENSSSCG00000011676;ENSSSCG00000015302;ENSSSCG00000021813;ENSSSCG00000027157;ENSSSCG00000028203;ENSSSCG00000034039;ENSSSCG00000039413;ENSSSCG00000039745;ENSSSCG00000039798;Sus_scrofa_newGene_14341
ko05169	Epstein-Barr virus infection	0.0124	0.013	0.95	0.651993	0.953634	ENSSSCG00000000169;ENSSSCG00000001009;ENSSSCG00000001414;ENSSSCG00000001703;ENSSSCG00000004154;ENSSSCG00000005711;ENSSSCG00000008742;ENSSSCG00000009622;ENSSSCG00000009761;ENSSSCG00000012145;ENSSSCG00000012795;ENSSSCG00000015294;ENSSSCG00000016272;ENSSSCG00000017254;ENSSSCG00000017287;ENSSSCG00000017731;ENSSSCG00000022507;ENSSSCG00000022955;ENSSSCG00000028007;ENSSSCG00000028278;ENSSSCG00000035256;…
ko04750	Inflammatory mediator regulation of TRP channels	0.003	0.0032	0.94	0.655256	0.953634	ENSSSCG00000000216;ENSSSCG00000017862;ENSSSCG00000018032;ENSSSCG00000032417;ENSSSCG00000037452;ENSSSCG00000040207
ko05012	Parkinson's disease	0.003	0.0032	0.94	0.655256	0.953634	ENSSSCG00000000784;ENSSSCG00000011393;ENSSSCG00000012270;ENSSSCG00000016599;ENSSSCG00000026977;ENSSSCG00000027165
ko05100	Bacterial invasion of epithelial cells	0.003	0.0032	0.94	0.655256	0.953634	ENSSSCG00000007933;ENSSSCG00000008986;ENSSSCG00000009029;ENSSSCG00000014058;ENSSSCG00000014285;ENSSSCG00000016370
ko04122	Sulfur relay system	0.0015	0.0016	0.94	0.665084	0.953634	ENSSSCG00000000007;ENSSSCG00000003235;ENSSSCG00000033920
ko04614	Renin-angiotensin system	0.0015	0.0016	0.94	0.665084	0.953634	ENSSSCG00000004045;ENSSSCG00000016778;ENSSSCG00000042011
ko04721	Synaptic vesicle cycle	0.0015	0.0016	0.94	0.665084	0.953634	ENSSSCG00000005305;ENSSSCG00000013880;ENSSSCG00000033682
ko04910	Insulin signaling pathway	0.003	0.0033	0.9	0.70147	0.954371	ENSSSCG00000003898;ENSSSCG00000007542;ENSSSCG00000017190;ENSSSCG00000017777;ENSSSCG00000029944;ENSSSCG00000038466
ko03460	Fanconi anemia pathway	0.0054	0.0061	0.9	0.717966	0.954371	ENSSSCG00000003583;ENSSSCG00000004845;ENSSSCG00000007881;ENSSSCG00000007954;ENSSSCG00000008684;ENSSSCG00000011261;ENSSSCG00000012130;ENSSSCG00000014082;ENSSSCG00000023955;ENSSSCG00000033654;ENSSSCG00000035839
ko05033	Nicotine addiction	0.004	0.0045	0.89	0.722172	0.954371	ENSSSCG00000004827;ENSSSCG00000006545;ENSSSCG00000022569;ENSSSCG00000023338;ENSSSCG00000033493;ENSSSCG00000035621;ENSSSCG00000038946;ENSSSCG00000039677
ko00630	Glyoxylate and dicarboxylate metabolism	0.001	0.0012	0.86	0.727616	0.954371	ENSSSCG00000005349;ENSSSCG00000011432
ko04621	NOD-like receptor signaling pathway	0.001	0.0012	0.86	0.727616	0.954371	ENSSSCG00000001867;ENSSSCG00000027486
ko03015	mRNA surveillance pathway	0.0059	0.0066	0.9	0.727806	0.954371	ENSSSCG00000006490;ENSSSCG00000007494;ENSSSCG00000011117;ENSSSCG00000012317;ENSSSCG00000015558;ENSSSCG00000015861;ENSSSCG00000016884;ENSSSCG00000017826;ENSSSCG00000025281;ENSSSCG00000032531;ENSSSCG00000038505;ENSSSCG00000039301
ko00900	Terpenoid backbone biosynthesis	0.002	0.0023	0.86	0.730513	0.954371	ENSSSCG00000012927;ENSSSCG00000027902;ENSSSCG00000029790;ENSSSCG00000036168
ko04340	Hedgehog signaling pathway	0.002	0.0023	0.86	0.730513	0.954371	ENSSSCG00000001840;ENSSSCG00000004558;ENSSSCG00000014435;ENSSSCG00000024399
ko04744	Phototransduction	0.002	0.0023	0.86	0.730513	0.954371	ENSSSCG00000002811;ENSSSCG00000025345;ENSSSCG00000042718;ENSSSCG00000045526
ko05146	Amoebiasis	0.002	0.0023	0.86	0.730513	0.954371	ENSSSCG00000005284;ENSSSCG00000022163;ENSSSCG00000031615;ENSSSCG00000036352
ko05211	Renal cell carcinoma	0.003	0.0035	0.86	0.743304	0.954371	ENSSSCG00000010172;ENSSSCG00000018051;ENSSSCG00000021333;ENSSSCG00000025306;ENSSSCG00000038715;ENSSSCG00000040288
ko00062	Fatty acid elongation	0.0005	0.0006	0.86	0.748068	0.954371	ENSSSCG00000035238
ko04660	T cell receptor signaling pathway	0.0005	0.0006	0.86	0.748068	0.954371	ENSSSCG00000025701
ko05143	African trypanosomiasis	0.0005	0.0006	0.86	0.748068	0.954371	ENSSSCG00000014091
ko02010	ABC transporters	0.0035	0.004	0.86	0.750309	0.954371	ENSSSCG00000001680;ENSSSCG00000008051;ENSSSCG00000023121;ENSSSCG00000027745;ENSSSCG00000031141;ENSSSCG00000034282;ENSSSCG00000039542
ko04975	Fat digestion and absorption	0.0035	0.004	0.86	0.750309	0.954371	ENSSSCG00000001435;ENSSSCG00000003499;ENSSSCG00000010659;ENSSSCG00000016746;ENSSSCG00000030709;ENSSSCG00000034102;ENSSSCG00000040845
ko00230	Purine metabolism	0.004	0.0046	0.86	0.757319	0.954371	ENSSSCG00000001820;ENSSSCG00000002650;ENSSSCG00000010315;ENSSSCG00000022492;ENSSSCG00000026724;ENSSSCG00000031125;ENSSSCG00000032067;ENSSSCG00000040337
ko03013	RNA transport	0.0124	0.0137	0.9	0.763446	0.954371	ENSSSCG00000000998;ENSSSCG00000001877;ENSSSCG00000004105;ENSSSCG00000004691;ENSSSCG00000006078;ENSSSCG00000006251;ENSSSCG00000007705;ENSSSCG00000008180;ENSSSCG00000008677;ENSSSCG00000010460;ENSSSCG00000010973;ENSSSCG00000011529;ENSSSCG00000016874;ENSSSCG00000016970;ENSSSCG00000017514;ENSSSCG00000017953;ENSSSCG00000023140;ENSSSCG00000027110;ENSSSCG00000028465;ENSSSCG00000029857;ENSSSCG00000030045;…
ko04918	Thyroid hormone synthesis	0.002	0.0025	0.81	0.776387	0.954371	ENSSSCG00000005725;ENSSSCG00000033727;ENSSSCG00000038094;ENSSSCG00000040746
ko00600	Sphingolipid metabolism	0.0015	0.0019	0.79	0.778555	0.954371	ENSSSCG00000010105;ENSSSCG00000037090;ENSSSCG00000038763
ko04015	Rap1 signaling pathway	0.0015	0.0019	0.79	0.778555	0.954371	ENSSSCG00000010169;ENSSSCG00000015383;ENSSSCG00000022029
ko04726	Serotonergic synapse	0.0015	0.0019	0.79	0.778555	0.954371	ENSSSCG00000000046;ENSSSCG00000023526;ENSSSCG00000025244
ko04060	Cytokine-cytokine receptor interaction	0.003	0.0036	0.82	0.780737	0.954371	ENSSSCG00000000765;ENSSSCG00000001727;ENSSSCG00000009283;ENSSSCG00000012915;ENSSSCG00000021647;ENSSSCG00000038351
ko04919	Thyroid hormone signaling pathway	0.003	0.0036	0.82	0.780737	0.954371	ENSSSCG00000005720;ENSSSCG00000006194;ENSSSCG00000009864;ENSSSCG00000012396;ENSSSCG00000013416;ENSSSCG00000015660
ko00270	Cysteine and methionine metabolism	0.001	0.0013	0.76	0.788566	0.954371	ENSSSCG00000007278;ENSSSCG00000009246
ko04725	Cholinergic synapse	0.001	0.0013	0.76	0.788566	0.954371	ENSSSCG00000005953;ENSSSCG00000031746
ko04913	Ovarian steroidogenesis	0.001	0.0013	0.76	0.788566	0.954371	ENSSSCG00000001027;ENSSSCG00000030168
ko04920	Adipocytokine signaling pathway	0.001	0.0013	0.76	0.788566	0.954371	ENSSSCG00000013429;ENSSSCG00000021155
ko05133	Pertussis	0.001	0.0013	0.76	0.788566	0.954371	ENSSSCG00000034980;Sus_scrofa_newGene_3750
ko05212	Pancreatic cancer	0.001	0.0013	0.76	0.788566	0.954371	ENSSSCG00000025455;ENSSSCG00000048439
ko05152	Tuberculosis	0.005	0.0059	0.84	0.798777	0.954371	ENSSSCG00000001611;ENSSSCG00000009555;ENSSSCG00000011570;ENSSSCG00000015885;ENSSSCG00000017178;ENSSSCG00000017300;ENSSSCG00000017753;ENSSSCG00000020864;ENSSSCG00000025691;ENSSSCG00000028674
ko03018	RNA degradation	0.0074	0.0087	0.86	0.801502	0.954371	ENSSSCG00000000393;ENSSSCG00000001903;ENSSSCG00000002771;ENSSSCG00000003660;ENSSSCG00000005925;ENSSSCG00000006983;ENSSSCG00000009319;ENSSSCG00000009460;ENSSSCG00000010518;ENSSSCG00000016193;ENSSSCG00000017067;ENSSSCG00000031882;ENSSSCG00000032220;ENSSSCG00000037958;ENSSSCG00000048594
ko05323	Rheumatoid arthritis	0.0074	0.0087	0.86	0.801502	0.954371	ENSSSCG00000000767;ENSSSCG00000002776;ENSSSCG00000005503;ENSSSCG00000006263;ENSSSCG00000008634;ENSSSCG00000009002;ENSSSCG00000009320;ENSSSCG00000009766;ENSSSCG00000011171;ENSSSCG00000011916;ENSSSCG00000012890;ENSSSCG00000015037;ENSSSCG00000017705;ENSSSCG00000037455;ENSSSCG00000045973
ko04970	Salivary secretion	0.0025	0.0032	0.78	0.813701	0.954371	ENSSSCG00000017636;ENSSSCG00000024765;ENSSSCG00000037360;ENSSSCG00000038598;ENSSSCG00000049267
ko04971	Gastric acid secretion	0.0025	0.0032	0.78	0.813701	0.954371	ENSSSCG00000002423;ENSSSCG00000012066;ENSSSCG00000017249;ENSSSCG00000029096;ENSSSCG00000039947
ko00980	Metabolism of xenobiotics by cytochrome P450	0.0005	0.0007	0.69	0.821541	0.954371	ENSSSCG00000003491
ko04022	cGMP-PKG signaling pathway	0.0005	0.0007	0.69	0.821541	0.954371	ENSSSCG00000006482
ko04623	Cytosolic DNA-sensing pathway	0.0005	0.0007	0.69	0.821541	0.954371	ENSSSCG00000021383
ko04924	Renin secretion	0.0005	0.0007	0.69	0.821541	0.954371	ENSSSCG00000016672
ko00480	Glutathione metabolism	0.0015	0.002	0.74	0.822208	0.954371	ENSSSCG00000007287;ENSSSCG00000027689;ENSSSCG00000037549
ko04670	Leukocyte transendothelial migration	0.0015	0.002	0.74	0.822208	0.954371	ENSSSCG00000004018;ENSSSCG00000015256;ENSSSCG00000036317
ko05150	Staphylococcus aureus infection	0.0015	0.002	0.74	0.822208	0.954371	ENSSSCG00000013418;ENSSSCG00000024914;ENSSSCG00000029371
ko05202	Transcriptional misregulation in cancer	0.0114	0.0131	0.87	0.824435	0.954371	ENSSSCG00000001880;ENSSSCG00000004759;ENSSSCG00000005089;ENSSSCG00000006331;ENSSSCG00000007754;ENSSSCG00000008682;ENSSSCG00000013019;ENSSSCG00000013316;ENSSSCG00000023229;ENSSSCG00000023324;ENSSSCG00000023593;ENSSSCG00000025182;ENSSSCG00000026103;ENSSSCG00000027722;ENSSSCG00000029668;ENSSSCG00000030798;ENSSSCG00000036488;ENSSSCG00000039161;ENSSSCG00000040727;ENSSSCG00000040728;ENSSSCG00000044553;…
ko04550	Signaling pathways regulating pluripotency of stem cells	0.0054	0.0066	0.82	0.8275	0.954371	ENSSSCG00000000233;ENSSSCG00000001061;ENSSSCG00000002388;ENSSSCG00000002752;ENSSSCG00000006645;ENSSSCG00000009865;ENSSSCG00000009869;ENSSSCG00000015873;ENSSSCG00000029983;ENSSSCG00000037446;ENSSSCG00000037564
ko05204	Chemical carcinogenesis	0.0054	0.0066	0.82	0.8275	0.954371	ENSSSCG00000002627;ENSSSCG00000006325;ENSSSCG00000006925;ENSSSCG00000009184;ENSSSCG00000010546;ENSSSCG00000010780;ENSSSCG00000020706;ENSSSCG00000021557;ENSSSCG00000030271;ENSSSCG00000032003;ENSSSCG00000035405
ko05218	Melanoma	0.0025	0.0033	0.75	0.844876	0.965551	ENSSSCG00000009278;ENSSSCG00000011514;ENSSSCG00000030560;ENSSSCG00000036213;ENSSSCG00000039236
ko00330	Arginine and proline metabolism	0.002	0.0027	0.72	0.849388	0.965551	ENSSSCG00000003619;ENSSSCG00000014840;ENSSSCG00000033787;ENSSSCG00000036132
ko04972	Pancreatic secretion	0.002	0.0027	0.72	0.849388	0.965551	ENSSSCG00000012769;ENSSSCG00000012875;ENSSSCG00000023501;ENSSSCG00000028359
ko04145	Phagosome	0.0015	0.0022	0.69	0.858284	0.965551	ENSSSCG00000004190;ENSSSCG00000010334;ENSSSCG00000038731
ko05144	Malaria	0.0015	0.0022	0.69	0.858284	0.965551	ENSSSCG00000006524;ENSSSCG00000013916;ENSSSCG00000017277
ko00500	Starch and sucrose metabolism	0.0005	0.0009	0.57	0.873594	0.965551	ENSSSCG00000008754
ko03020	RNA polymerase	0.0005	0.0009	0.57	0.873594	0.965551	ENSSSCG00000008098
ko04713	Circadian entrainment	0.0005	0.0009	0.57	0.873594	0.965551	ENSSSCG00000001612
ko04961	Endocrine and other factor-regulated calcium reabsorption	0.0005	0.0009	0.57	0.873594	0.965551	ENSSSCG00000016469
ko05140	Leishmaniasis	0.0005	0.0009	0.57	0.873594	0.965551	ENSSSCG00000000137
ko00910	Nitrogen metabolism	0.001	0.0017	0.57	0.90517	0.971123	ENSSSCG00000004565;ENSSSCG00000051368
ko04650	Natural killer cell mediated cytotoxicity	0.001	0.0017	0.57	0.90517	0.971123	ENSSSCG00000022004;ENSSSCG00000026042
ko04917	Prolactin signaling pathway	0.001	0.0017	0.57	0.90517	0.971123	ENSSSCG00000016830;ENSSSCG00000032214
ko00280	Valine, leucine and isoleucine degradation	0.0005	0.001	0.49	0.910469	0.971123	ENSSSCG00000023866
ko04320	Dorso-ventral axis formation	0.0005	0.001	0.49	0.910469	0.971123	ENSSSCG00000002635
ko04662	B cell receptor signaling pathway	0.0005	0.001	0.49	0.910469	0.971123	ENSSSCG00000002893
ko05161	Hepatitis B	0.0005	0.001	0.49	0.910469	0.971123	ENSSSCG00000022413
ko05214	Glioma	0.0005	0.001	0.49	0.910469	0.971123	ENSSSCG00000039535
ko04062	Chemokine signaling pathway	0.002	0.0032	0.62	0.920532	0.971123	ENSSSCG00000012402;ENSSSCG00000014310;ENSSSCG00000015098;ENSSSCG00000017920
ko05322	Systemic lupus erythematosus	0.0069	0.0092	0.75	0.926212	0.971123	ENSSSCG00000000614;ENSSSCG00000001422;ENSSSCG00000001427;ENSSSCG00000003834;ENSSSCG00000005840;ENSSSCG00000014307;ENSSSCG00000015938;ENSSSCG00000016738;ENSSSCG00000017202;ENSSSCG00000023971;ENSSSCG00000032055;ENSSSCG00000033606;ENSSSCG00000047716;Sus_scrofa_newGene_7169
ko04630	Jak-STAT signaling pathway	0.0035	0.0052	0.67	0.934109	0.971123	ENSSSCG00000012699;ENSSSCG00000016850;ENSSSCG00000021738;ENSSSCG00000029606;ENSSSCG00000034212;ENSSSCG00000034469;ENSSSCG00000039633
ko00130	Ubiquinone and other terpenoid-quinone biosynthesis	0.0005	0.0012	0.43	0.936591	0.971123	ENSSSCG00000002354
ko00603	Glycosphingolipid biosynthesis - globo series	0.0005	0.0012	0.43	0.936591	0.971123	ENSSSCG00000003145
ko03040	Spliceosome	0.0119	0.0152	0.78	0.940718	0.971123	ENSSSCG00000000204;ENSSSCG00000001376;ENSSSCG00000002034;ENSSSCG00000002748;ENSSSCG00000002998;ENSSSCG00000003596;ENSSSCG00000008587;ENSSSCG00000010002;ENSSSCG00000012957;ENSSSCG00000014061;ENSSSCG00000015387;ENSSSCG00000017378;ENSSSCG00000023231;ENSSSCG00000023792;ENSSSCG00000029119;ENSSSCG00000029158;ENSSSCG00000030119;ENSSSCG00000030225;ENSSSCG00000030435;ENSSSCG00000034314;ENSSSCG00000035082;…
ko00565	Ether lipid metabolism	0.001	0.002	0.49	0.945855	0.971123	ENSSSCG00000025109;ENSSSCG00000038619
ko04950	Maturity onset diabetes of the young	0.0015	0.0027	0.54	0.94606	0.971123	ENSSSCG00000024975;ENSSSCG00000035817;ENSSSCG00000038489
ko05134	Legionellosis	0.0015	0.0027	0.54	0.94606	0.971123	ENSSSCG00000014305;ENSSSCG00000016095;ENSSSCG00000040401
ko03450	Non-homologous end-joining	0.0005	0.0013	0.38	0.955094	0.971123	ENSSSCG00000016177
ko04024	cAMP signaling pathway	0.0005	0.0013	0.38	0.955094	0.971123	ENSSSCG00000022105
ko05320	Autoimmune thyroid disease	0.0005	0.0013	0.38	0.955094	0.971123	ENSSSCG00000033193
ko05160	Hepatitis C	0.003	0.0049	0.61	0.958433	0.971123	ENSSSCG00000007718;ENSSSCG00000009759;ENSSSCG00000011657;ENSSSCG00000021514;ENSSSCG00000027988;ENSSSCG00000038901
ko04973	Carbohydrate digestion and absorption	0.001	0.0022	0.46	0.959328	0.971123	ENSSSCG00000003341;ENSSSCG00000039973
ko03050	Proteasome	0.0015	0.003	0.49	0.967647	0.971123	ENSSSCG00000002433;ENSSSCG00000017913;ENSSSCG00000035914
ko00140	Steroid hormone biosynthesis	0.0005	0.0014	0.34	0.9682	0.971123	ENSSSCG00000017103
ko00190	Oxidative phosphorylation	0.0005	0.0016	0.31	0.977482	0.971123	ENSSSCG00000034019
ko04727	GABAergic synapse	0.0005	0.0016	0.31	0.977482	0.971123	Sus_scrofa_newGene_5127
ko05332	Graft-versus-host disease	0.0005	0.0016	0.31	0.977482	0.971123	ENSSSCG00000010448
ko04742	Taste transduction	0.0025	0.0053	0.46	0.992677	0.982456	ENSSSCG00000001523;ENSSSCG00000001920;ENSSSCG00000009735;ENSSSCG00000011721;Sus_scrofa_newGene_13018
ko03010	Ribosome	0.0139	0.0222	0.62	0.999429	0.982456	ENSSSCG00000001543;ENSSSCG00000001638;ENSSSCG00000001692;ENSSSCG00000003042;ENSSSCG00000005759;ENSSSCG00000007813;ENSSSCG00000012879;ENSSSCG00000013381;ENSSSCG00000013656;ENSSSCG00000013889;ENSSSCG00000017065;ENSSSCG00000021007;ENSSSCG00000024260;ENSSSCG00000025060;ENSSSCG00000025928;ENSSSCG00000029830;ENSSSCG00000031140;ENSSSCG00000033148;ENSSSCG00000033169;ENSSSCG00000033697;ENSSSCG00000034227;…
ko04740	Olfactory transduction	0.0233	0.1086	0.21	1	0.982456	ENSSSCG00000003955;ENSSSCG00000013173;ENSSSCG00000013955;ENSSSCG00000014630;ENSSSCG00000014745;ENSSSCG00000014766;ENSSSCG00000031365;ENSSSCG00000031784;ENSSSCG00000031964;ENSSSCG00000033157;ENSSSCG00000034713;ENSSSCG00000037147;ENSSSCG00000037370;ENSSSCG00000039297;ENSSSCG00000039326;ENSSSCG00000039552;ENSSSCG00000039565;ENSSSCG00000039786;ENSSSCG00000040664;ENSSSCG00000040928;ENSSSCG00000041930;…

## Sheet: circRNA-GO
BP
ID	Description	GeneRatio	BgRatio	enrich_factor	pvalue	qvalue	geneID
GO:0001778	plasma membrane repair	0.0571	0.0017	32.97	0.00117697	0.0457801	ENSSSCG00000007757;ENSSSCG00000029441
GO:0021702	cerebellar Purkinje cell differentiation	0.0571	0.0017	32.97	0.00117697	0.0457801	ENSSSCG00000004561;ENSSSCG00000004576
GO:0006491	N-glycan processing	0.0571	0.0035	16.49	0.00566355	0.0457801	ENSSSCG00000002283;ENSSSCG00000011918
GO:0022604	regulation of cell morphogenesis	0.0571	0.0035	16.49	0.00566355	0.0457801	ENSSSCG00000004473;ENSSSCG00000011373
GO:0001516	prostaglandin biosynthetic process	0.0286	0.0006	49.46	0.0202195	0.0457801	ENSSSCG00000000406
GO:0002474	antigen processing and presentation of peptide antigen via MHC class I	0.0286	0.0006	49.46	0.0202195	0.0457801	ENSSSCG00000001229
GO:0003009	skeletal muscle contraction	0.0286	0.0006	49.46	0.0202195	0.0457801	ENSSSCG00000014113
GO:0003012	muscle system process	0.0286	0.0006	49.46	0.0202195	0.0457801	ENSSSCG00000007757
GO:0006177	GMP biosynthetic process	0.0286	0.0006	49.46	0.0202195	0.0457801	ENSSSCG00000011373
GO:0006312	mitotic recombination	0.0286	0.0006	49.46	0.0202195	0.0457801	ENSSSCG00000011213
GO:0008015	blood circulation	0.0286	0.0006	49.46	0.0202195	0.0457801	ENSSSCG00000006231
GO:0010832	negative regulation of myotube differentiation	0.0286	0.0006	49.46	0.0202195	0.0457801	ENSSSCG00000007757
GO:0014808	release of sequestered calcium ion into cytosol by sarcoplasmic reticulum	0.0286	0.0006	49.46	0.0202195	0.0457801	ENSSSCG00000027613
GO:0014823	response to activity	0.0286	0.0006	49.46	0.0202195	0.0457801	ENSSSCG00000029441
GO:0016241	regulation of macroautophagy	0.0286	0.0006	49.46	0.0202195	0.0457801	ENSSSCG00000036145
GO:0019065	receptor-mediated endocytosis of virus by host cell	0.0286	0.0006	49.46	0.0202195	0.0457801	ENSSSCG00000003872
GO:0019218	regulation of steroid metabolic process	0.0286	0.0006	49.46	0.0202195	0.0457801	ENSSSCG00000004576
GO:0021517	ventral spinal cord development	0.0286	0.0006	49.46	0.0202195	0.0457801	ENSSSCG00000005229
GO:0021553	olfactory nerve development	0.0286	0.0006	49.46	0.0202195	0.0457801	ENSSSCG00000006231
GO:0030540	female genitalia development	0.0286	0.0006	49.46	0.0202195	0.0457801	ENSSSCG00000006231
GO:0032206	positive regulation of telomere maintenance	0.0286	0.0006	49.46	0.0202195	0.0457801	ENSSSCG00000024916
GO:0033173	calcineurin-NFAT signaling cascade	0.0286	0.0006	49.46	0.0202195	0.0457801	ENSSSCG00000004856
GO:0034436	glycoprotein transport	0.0286	0.0006	49.46	0.0202195	0.0457801	ENSSSCG00000005229
GO:0034447	very-low-density lipoprotein particle clearance	0.0286	0.0006	49.46	0.0202195	0.0457801	ENSSSCG00000005229
GO:0035116	embryonic hindlimb morphogenesis	0.0286	0.0006	49.46	0.0202195	0.0457801	ENSSSCG00000006231
GO:0035195	gene silencing by miRNA	0.0286	0.0006	49.46	0.0202195	0.0457801	ENSSSCG00000002799
GO:0035404	histone-serine phosphorylation	0.0286	0.0006	49.46	0.0202195	0.0457801	ENSSSCG00000036145
GO:0036071	N-glycan fucosylation	0.0286	0.0006	49.46	0.0202195	0.0457801	ENSSSCG00000002283
GO:0036315	cellular response to sterol	0.0286	0.0006	49.46	0.0202195	0.0457801	ENSSSCG00000004576
GO:0042692	muscle cell differentiation	0.0286	0.0006	49.46	0.0202195	0.0457801	ENSSSCG00000004576
GO:0043112	receptor metabolic process	0.0286	0.0006	49.46	0.0202195	0.0457801	ENSSSCG00000002283
GO:0043569	negative regulation of insulin-like growth factor receptor signaling pathway	0.0286	0.0006	49.46	0.0202195	0.0457801	ENSSSCG00000007757
GO:0043584	nose development	0.0286	0.0006	49.46	0.0202195	0.0457801	ENSSSCG00000006231
GO:0043923	positive regulation by host of viral transcription	0.0286	0.0006	49.46	0.0202195	0.0457801	ENSSSCG00000014177
GO:0044774	mitotic DNA integrity checkpoint	0.0286	0.0006	49.46	0.0202195	0.0457801	ENSSSCG00000011213
GO:0046068	cGMP metabolic process	0.0286	0.0006	49.46	0.0202195	0.0457801	ENSSSCG00000004576
GO:0046368	GDP-L-fucose metabolic process	0.0286	0.0006	49.46	0.0202195	0.0457801	ENSSSCG00000002283
GO:0046651	lymphocyte proliferation	0.0286	0.0006	49.46	0.0202195	0.0457801	ENSSSCG00000011373
GO:0048875	chemical homeostasis within a tissue	0.0286	0.0006	49.46	0.0202195	0.0457801	ENSSSCG00000014113
GO:0060123	regulation of growth hormone secretion	0.0286	0.0006	49.46	0.0202195	0.0457801	ENSSSCG00000006231
GO:0060429	epithelium development	0.0286	0.0006	49.46	0.0202195	0.0457801	ENSSSCG00000006231
GO:0060561	apoptotic process involved in morphogenesis	0.0286	0.0006	49.46	0.0202195	0.0457801	ENSSSCG00000029538
GO:0060850	regulation of transcription involved in cell fate commitment	0.0286	0.0006	49.46	0.0202195	0.0457801	ENSSSCG00000004576
GO:0070252	actin-mediated cell contraction	0.0286	0.0006	49.46	0.0202195	0.0457801	ENSSSCG00000029441
GO:0070328	triglyceride homeostasis	0.0286	0.0006	49.46	0.0202195	0.0457801	ENSSSCG00000004576
GO:0071353	cellular response to interleukin-4	0.0286	0.0006	49.46	0.0202195	0.0457801	ENSSSCG00000011373
GO:0072362	regulation of glycolytic process by negative regulation of transcription from RNA polymerase II promoter	0.0286	0.0006	49.46	0.0202195	0.0457801	ENSSSCG00000050244
GO:0072368	regulation of lipid transport by negative regulation of transcription from RNA polymerase II promoter	0.0286	0.0006	49.46	0.0202195	0.0457801	ENSSSCG00000050244
GO:0072539	T-helper 17 cell differentiation	0.0286	0.0006	49.46	0.0202195	0.0457801	ENSSSCG00000004576
GO:1900364	negative regulation of mRNA polyadenylation	0.0286	0.0006	49.46	0.0202195	0.0457801	ENSSSCG00000002426
GO:1900407	regulation of cellular response to oxidative stress	0.0286	0.0006	49.46	0.0202195	0.0457801	ENSSSCG00000002283
GO:2001256	regulation of store-operated calcium entry	0.0286	0.0006	49.46	0.0202195	0.0457801	ENSSSCG00000014113
GO:2001257	regulation of cation channel activity	0.0286	0.0006	49.46	0.0202195	0.0457801	ENSSSCG00000014113
GO:0007010	cytoskeleton organization	0.0571	0.0069	8.24	0.0230906	0.0513124	ENSSSCG00000004473;ENSSSCG00000011373
GO:0000819	sister chromatid segregation	0.0286	0.0012	24.73	0.0400417	0.0616026	ENSSSCG00000011213
GO:0006265	DNA topological change	0.0286	0.0012	24.73	0.0400417	0.0616026	ENSSSCG00000011213
GO:0006268	DNA unwinding involved in DNA replication	0.0286	0.0012	24.73	0.0400417	0.0616026	ENSSSCG00000011213
GO:0006633	fatty acid biosynthetic process	0.0286	0.0012	24.73	0.0400417	0.0616026	ENSSSCG00000036145
GO:0006805	xenobiotic metabolic process	0.0286	0.0012	24.73	0.0400417	0.0616026	ENSSSCG00000004576
GO:0007292	female gamete generation	0.0286	0.0012	24.73	0.0400417	0.0616026	ENSSSCG00000012474
GO:0007517	muscle organ development	0.0286	0.0012	24.73	0.0400417	0.0616026	ENSSSCG00000007757
GO:0021772	olfactory bulb development	0.0286	0.0012	24.73	0.0400417	0.0616026	ENSSSCG00000006231
GO:0021930	cerebellar granule cell precursor proliferation	0.0286	0.0012	24.73	0.0400417	0.0616026	ENSSSCG00000004576
GO:0033147	negative regulation of intracellular estrogen receptor signaling pathway	0.0286	0.0012	24.73	0.0400417	0.0616026	ENSSSCG00000002799
GO:0033578	protein glycosylation in Golgi	0.0286	0.0012	24.73	0.0400417	0.0616026	ENSSSCG00000002283
GO:0038026	reelin-mediated signaling pathway	0.0286	0.0012	24.73	0.0400417	0.0616026	ENSSSCG00000005229
GO:0042048	olfactory behavior	0.0286	0.0012	24.73	0.0400417	0.0616026	ENSSSCG00000006231
GO:0042921	glucocorticoid receptor signaling pathway	0.0286	0.0012	24.73	0.0400417	0.0616026	ENSSSCG00000000406
GO:0043030	regulation of macrophage activation	0.0286	0.0012	24.73	0.0400417	0.0616026	ENSSSCG00000004576
GO:0043488	regulation of mRNA stability	0.0286	0.0012	24.73	0.0400417	0.0616026	ENSSSCG00000002426
GO:0048148	behavioral response to cocaine	0.0286	0.0012	24.73	0.0400417	0.0616026	ENSSSCG00000014113
GO:0048741	skeletal muscle fiber development	0.0286	0.0012	24.73	0.0400417	0.0616026	ENSSSCG00000014113
GO:0048752	semicircular canal morphogenesis	0.0286	0.0012	24.73	0.0400417	0.0616026	ENSSSCG00000006231
GO:0060047	heart contraction	0.0286	0.0012	24.73	0.0400417	0.0616026	ENSSSCG00000027613
GO:0060213	positive regulation of nuclear-transcribed mRNA poly(A) tail shortening	0.0286	0.0012	24.73	0.0400417	0.0616026	ENSSSCG00000002799
GO:0090279	regulation of calcium ion import	0.0286	0.0012	24.73	0.0400417	0.0616026	ENSSSCG00000014113
GO:1900006	positive regulation of dendrite development	0.0286	0.0012	24.73	0.0400417	0.0616026	ENSSSCG00000005229
GO:2000188	regulation of cholesterol homeostasis	0.0286	0.0012	24.73	0.0400417	0.0616026	ENSSSCG00000004576
GO:0043161	proteasome-mediated ubiquitin-dependent protein catabolic process	0.0571	0.0098	5.82	0.0446716	0.065476	ENSSSCG00000006137;ENSSSCG00000007757
CC
ID	Description	GeneRatio	BgRatio	enrich_factor	pvalue	qvalue	geneID
GO:0005778	peroxisomal membrane	0.0606	0.0022	27.11	0.00193526	0.0854344	ENSSSCG00000002799;ENSSSCG00000011373
GO:0005826	actomyosin contractile ring	0.0303	0.0006	54.21	0.0184461	0.0854344	ENSSSCG00000029441
GO:0005859	muscle myosin complex	0.0303	0.0006	54.21	0.0184461	0.0854344	ENSSSCG00000029441
GO:0009295	nucleoid	0.0303	0.0006	54.21	0.0184461	0.0854344	ENSSSCG00000011213
GO:0009330	DNA topoisomerase complex (ATP-hydrolyzing)	0.0303	0.0006	54.21	0.0184461	0.0854344	ENSSSCG00000011213
GO:0030015	CCR4-NOT core complex	0.0303	0.0006	54.21	0.0184461	0.0854344	ENSSSCG00000002799
GO:0031672	A band	0.0303	0.0006	54.21	0.0184461	0.0854344	ENSSSCG00000029441
GO:0032982	myosin filament	0.0303	0.0006	54.21	0.0184461	0.0854344	ENSSSCG00000029441
GO:0034361	very-low-density lipoprotein particle	0.0303	0.0006	54.21	0.0184461	0.0854344	ENSSSCG00000005229
GO:0042612	MHC class I protein complex	0.0303	0.0006	54.21	0.0184461	0.0854344	ENSSSCG00000001229
GO:0030054	cell junction	0.0606	0.0084	7.23	0.029828	0.120957	ENSSSCG00000003586;ENSSSCG00000014113
GO:0016529	sarcoplasmic reticulum	0.0303	0.0011	27.11	0.036562	0.120957	ENSSSCG00000027613
GO:0016580	Sin3 complex	0.0303	0.0011	27.11	0.036562	0.120957	ENSSSCG00000050244
GO:1990077	primosome complex	0.0303	0.0011	27.11	0.036562	0.120957	ENSSSCG00000000406
MF
ID	Description	GeneRatio	BgRatio	enrich_factor	pvalue	qvalue	geneID
GO:0042826	histone deacetylase binding	0.0909	0.0049	18.5	0.00039701	0.0259102	ENSSSCG00000011213;ENSSSCG00000024916;ENSSSCG00000050244
GO:0003779	actin binding	0.0909	0.0154	5.92	0.0128839	0.0601319	ENSSSCG00000003586;ENSSSCG00000012474;ENSSSCG00000029441
GO:0001222	transcription corepressor binding	0.0303	0.0006	49.33	0.0202703	0.0601319	ENSSSCG00000004576
GO:0001223	transcription coactivator binding	0.0303	0.0006	49.33	0.0202703	0.0601319	ENSSSCG00000004576
GO:0002151	G-quadruplex RNA binding	0.0303	0.0006	49.33	0.0202703	0.0601319	ENSSSCG00000024916
GO:0003938	IMP dehydrogenase activity	0.0303	0.0006	49.33	0.0202703	0.0601319	ENSSSCG00000011373
GO:0004679	AMP-activated protein kinase activity	0.0303	0.0006	49.33	0.0202703	0.0601319	ENSSSCG00000036145
GO:0008142	oxysterol binding	0.0303	0.0006	49.33	0.0202703	0.0601319	ENSSSCG00000004576
GO:0008301	DNA binding, bending	0.0303	0.0006	49.33	0.0202703	0.0601319	ENSSSCG00000011213
GO:0008424	glycoprotein 6-alpha-L-fucosyltransferase activity	0.0303	0.0006	49.33	0.0202703	0.0601319	ENSSSCG00000002283
GO:0016817	hydrolase activity, acting on acid anhydrides	0.0303	0.0006	49.33	0.0202703	0.0601319	ENSSSCG00000006231
GO:0030275	LRR domain binding	0.0303	0.0006	49.33	0.0202703	0.0601319	ENSSSCG00000027738
GO:0034185	apolipoprotein binding	0.0303	0.0006	49.33	0.0202703	0.0601319	ENSSSCG00000005229
GO:0034189	very-low-density lipoprotein particle binding	0.0303	0.0006	49.33	0.0202703	0.0601319	ENSSSCG00000005229
GO:0034437	glycoprotein transporter activity	0.0303	0.0006	49.33	0.0202703	0.0601319	ENSSSCG00000005229
GO:0035174	histone serine kinase activity	0.0303	0.0006	49.33	0.0202703	0.0601319	ENSSSCG00000036145
GO:0035256	G-protein coupled glutamate receptor binding	0.0303	0.0006	49.33	0.0202703	0.0601319	ENSSSCG00000014113
GO:0038025	reelin receptor activity	0.0303	0.0006	49.33	0.0202703	0.0601319	ENSSSCG00000005229
GO:0047322	[hydroxymethylglutaryl-CoA reductase (NADPH)] kinase activity	0.0303	0.0006	49.33	0.0202703	0.0601319	ENSSSCG00000036145
GO:0050220	prostaglandin-E synthase activity	0.0303	0.0006	49.33	0.0202703	0.0601319	ENSSSCG00000000406
GO:0050405	[acetyl-CoA carboxylase] kinase activity	0.0303	0.0006	49.33	0.0202703	0.0601319	ENSSSCG00000036145
GO:0070016	armadillo repeat domain binding	0.0303	0.0006	49.33	0.0202703	0.0601319	ENSSSCG00000002799
GO:0003918	DNA topoisomerase type II (ATP-hydrolyzing) activity	0.0303	0.0012	24.67	0.0401419	0.100761	ENSSSCG00000011213
GO:0008143	poly(A) binding	0.0303	0.0012	24.67	0.0401419	0.100761	ENSSSCG00000002426
GO:0030229	very-low-density lipoprotein particle receptor activity	0.0303	0.0012	24.67	0.0401419	0.100761	ENSSSCG00000005229
GO:0042605	peptide antigen binding	0.0303	0.0012	24.67	0.0401419	0.100761	ENSSSCG00000001229

## Sheet: circRNA--KEGG
ID	Description	GeneRatio	BgRatio	enrich_factor	pvalue	qvalue	geneID
ko05321	Inflammatory bowel disease (IBD)	0.1	0.0044	22.78	0.00267816	0.022553	ENSSSCG00000004576;ENSSSCG00000004856
ko05410	Hypertrophic cardiomyopathy (HCM)	0.05	0.0011	45.55	0.0219539	0.05227	ENSSSCG00000036145
ko04530	Tight junction	0.1	0.0121	8.28	0.0223783	0.05227	ENSSSCG00000003586;ENSSSCG00000029441
ko03018	RNA degradation	0.1	0.0165	6.07	0.0405309	0.05227	ENSSSCG00000002799;ENSSSCG00000024916
ko00590	Arachidonic acid metabolism	0.05	0.0022	22.78	0.0434494	0.05227	ENSSSCG00000000406
ko01524	Platinum drug resistance	0.05	0.0022	22.78	0.0434494	0.05227	ENSSSCG00000011213
ko04724	Glutamatergic synapse	0.05	0.0022	22.78	0.0434494	0.05227	ENSSSCG00000014113
ko05152	Tuberculosis	0.05	0.0033	15.18	0.0644956	0.0678901	ENSSSCG00000011615
ko05202	Transcriptional misregulation in cancer	0.1	0.0241	4.14	0.0813601	0.0716644	ENSSSCG00000002283;ENSSSCG00000050244
ko04520	Adherens junction	0.05	0.0044	11.39	0.0851015	0.0716644	ENSSSCG00000040184
ko05160	Hepatitis C	0.05	0.0055	9.11	0.105276	0.0805938	ENSSSCG00000029538
ko04144	Endocytosis	0.1	0.0362	2.76	0.16125	0.113158	ENSSSCG00000003872;ENSSSCG00000006137
ko04810	Regulation of actin cytoskeleton	0.05	0.0121	4.14	0.217725	0.141036	ENSSSCG00000012474
ko04120	Ubiquitin mediated proteolysis	0.05	0.0187	2.68	0.316663	0.177775	ENSSSCG00000004561
ko05206	MicroRNAs in cancer	0.05	0.0187	2.68	0.316663	0.177775	ENSSSCG00000023611
