# Supplementary material for: Systematic Identification and Comparison of the Expressed Profiles of lncRNAs, miRNAs, circRNAs, and mRNAs with Associated Co-Expression Networks in Pigs with Low and High Intramuscular Fat
Source: Animals (Basel). 2021 Nov 10;11(11):3212. doi: 10.3390/ani11113212 (PMC8614448; doi:10.3390/ani11113212)
Supplement: Supplementary file 1 [file animals-11-03212-s001.zip › Supplementary files/table S6 LncRNA GO&KEGG.xlsx]

## Sheet: all lncRNAs GO
ID Description GeneRatio BgRatio enrich_factor pvalue qvalue geneID
GO:0048731 system development 3.62% 2.61% 1.39 5.91089588810973e-07 0.00244372933111407 ENSSSCG00000035297;Sus_scrofa_newGene_10092;Sus_scrofa_newGene_10227;Sus_scrofa_newGene_1038;Sus_scrofa_newGene_10387;Sus_scrofa_newGene_10395;Sus_scrofa_newGene_10473;Sus_scrofa_newGene_10677;Sus_scrofa_newGene_10707;Sus_scrofa_newGene_10713;Sus_scrofa_newGene_10824;Sus_scrofa_newGene_10845;Sus_scrofa_newGene…
GO:0006278 RNA-dependent DNA biosynthetic process 9.26% 7.65% 1.21 1.29171783237541e-06 0.00244372933111407 ENSSSCG00000001107;ENSSSCG00000003217;ENSSSCG00000017488;ENSSSCG00000021933;ENSSSCG00000031306;ENSSSCG00000033364;ENSSSCG00000033555;ENSSSCG00000034560;ENSSSCG00000034659;ENSSSCG00000035347;ENSSSCG00000036442;ENSSSCG00000036630;ENSSSCG00000037083;ENSSSCG00000038329;ENSSSCG00000039159;ENSSSC…
GO:0030154 cell differentiation 5.91% 4.63% 1.28 1.35536845874324e-06 0.00244372933111407 ENSSSCG00000000634;ENSSSCG00000001410;ENSSSCG00000001440;ENSSSCG00000001561;ENSSSCG00000001849;ENSSSCG00000002403;ENSSSCG00000002926;ENSSSCG00000003881;ENSSSCG00000005201;ENSSSCG00000007240;ENSSSCG00000008521;ENSSSCG00000009314;ENSSSCG00000011297;ENSSSCG00000011769;ENSSSCG00000011849;ENSSSCG00000012656;ENSSS…
GO:1903047 mitotic cell cycle process 2.49% 1.71% 1.46 2.25277668615938e-06 0.00304631727385902 ENSSSCG00000032381;ENSSSCG00000048237;Sus_scrofa_newGene_10005;Sus_scrofa_newGene_10318;Sus_scrofa_newGene_10335;Sus_scrofa_newGene_1039;Sus_scrofa_newGene_10652;Sus_scrofa_newGene_10718;Sus_scrofa_newGene_11089;Sus_scrofa_newGene_11656;Sus_scrofa_newGene_11836;Sus_scrofa_newGene_11896;Sus_scrofa_newGe…
GO:0048280 vesicle fusion with Golgi apparatus 2.45% 1.69% 1.44 4.93811407351011e-06 0.00468643749309119 ENSSSCG00000002295;ENSSSCG00000048237;Sus_scrofa_newGene_10126;Sus_scrofa_newGene_10445;Sus_scrofa_newGene_10473;Sus_scrofa_newGene_10629;Sus_scrofa_newGene_10713;Sus_scrofa_newGene_10915;Sus_scrofa_newGene_10940;Sus_scrofa_newGene_11042;Sus_scrofa_newGene_11089;Sus_scrofa_newGene_11090;Sus_sc…
GO:0048513 animal organ development 3.33% 2.44% 1.36 5.19848862239732e-06 0.00468643749309119 ENSSSCG00000032381;ENSSSCG00000044227;ENSSSCG00000048237;Sus_scrofa_newGene_10005;Sus_scrofa_newGene_10280;Sus_scrofa_newGene_10318;Sus_scrofa_newGene_10335;Sus_scrofa_newGene_1039;Sus_scrofa_newGene_10443;Sus_scrofa_newGene_10652;Sus_scrofa_newGene_10718;Sus_scrofa_newGene_10949;Sus_scrofa_newGene_11022…
GO:0090305 nucleic acid phosphodiester bond hydrolysis 9.06% 7.63% 1.19 1.36233576357638e-05 0.0105269630645495 ENSSSCG00000001107;ENSSSCG00000001425;ENSSSCG00000003217;ENSSSCG00000006079;ENSSSCG00000011001;ENSSSCG00000011003;ENSSSCG00000011678;ENSSSCG00000014280;ENSSSCG00000017488;ENSSSCG00000021933;ENSSSCG00000025992;ENSSSCG00000031306;ENSSSCG00000033364;ENSSSCG00000033555;ENSSSCG00000034560;EN…
GO:0006888 ER to Golgi vesicle-mediated transport 2.63% 1.91% 1.37 3.59836134794444e-05 0.0243294206637894 ENSSSCG00000002295;ENSSSCG00000002646;ENSSSCG00000005386;ENSSSCG00000012578;ENSSSCG00000016520;ENSSSCG00000016988;ENSSSCG00000023738;ENSSSCG00000035034;ENSSSCG00000038726;ENSSSCG00000048237;Sus_scrofa_newGene_10126;Sus_scrofa_newGene_10445;Sus_scrofa_newGene_10473;Sus_scrofa_newGene_10629;Su…
GO:0045071 negative regulation of viral genome replication 0.41% 0.18% 2.29 4.54662197968693e-05 0.0273251980979185 ENSSSCG00000001404;ENSSSCG00000007391;ENSSSCG00000008496;ENSSSCG00000008648;ENSSSCG00000009921;ENSSSCG00000012077;ENSSSCG00000013638;ENSSSCG00000015549;ENSSSCG00000015584;ENSSSCG00000017705;ENSSSCG00000024867;ENSSSCG00000026110;ENSSSCG00000032480;ENSSSCG00000033703;ENSSSCG0000003563…
GO:0006887 exocytosis 2.54% 1.87% 1.36 7.90215674507649e-05 0.0427427658341187 ENSSSCG00000004620;ENSSSCG00000009114;ENSSSCG00000011322;ENSSSCG00000016684;ENSSSCG00000017705;ENSSSCG00000048237;Sus_scrofa_newGene_10126;Sus_scrofa_newGene_10445;Sus_scrofa_newGene_10473;Sus_scrofa_newGene_10629;Sus_scrofa_newGene_10713;Sus_scrofa_newGene_10915;Sus_scrofa_newGene_10940;Sus_scrofa_newGene_11042;Sus_sc…
GO:0009653 anatomical structure morphogenesis 2.56% 1.91% 1.34 0.000137340486248958 0.0634528788089048 ENSSSCG00000004540;ENSSSCG00000004616;ENSSSCG00000032381;ENSSSCG00000048237;Sus_scrofa_newGene_10005;Sus_scrofa_newGene_10280;Sus_scrofa_newGene_10318;Sus_scrofa_newGene_10335;Sus_scrofa_newGene_1039;Sus_scrofa_newGene_10718;Sus_scrofa_newGene_10949;Sus_scrofa_newGene_11022;Sus_scrofa_newGene_11…
GO:0051128 regulation of cellular component organization 2.58% 1.93% 1.34 0.000140771777723582 0.0634528788089048 ENSSSCG00000005751;ENSSSCG00000022288;ENSSSCG00000032381;ENSSSCG00000034559;ENSSSCG00000048237;Sus_scrofa_newGene_10005;Sus_scrofa_newGene_10280;Sus_scrofa_newGene_10318;Sus_scrofa_newGene_10335;Sus_scrofa_newGene_1039;Sus_scrofa_newGene_10718;Sus_scrofa_newGene_10949;Sus_scrofa_newGe…
GO:0034765 regulation of ion transmembrane transport 0.86% 0.51% 1.68 0.000157508065787698 0.0655354713727429 ENSSSCG00000001863;ENSSSCG00000003135;ENSSSCG00000003159;ENSSSCG00000003257;ENSSSCG00000005953;ENSSSCG00000006021;ENSSSCG00000006393;ENSSSCG00000007476;ENSSSCG00000008465;ENSSSCG00000009827;ENSSSCG00000010325;ENSSSCG00000011260;ENSSSCG00000012066;ENSSSCG00000012959;ENSSSCG00000013330;ENSS…
GO:0042953 lipoprotein transport 0.16% 0.05% 3.31 0.000227318472439152 0.0878261155302409 ENSSSCG00000000668;ENSSSCG00000000952;ENSSSCG00000006979;ENSSSCG00000009179;ENSSSCG00000011030;ENSSSCG00000017761;ENSSSCG00000036046
GO:0055085 transmembrane transport 1.29% 0.86% 1.5 0.000244098277541513 0.0880218388814696 ENSSSCG00000000871;ENSSSCG00000001680;ENSSSCG00000002025;ENSSSCG00000002515;ENSSSCG00000003390;ENSSSCG00000006666;ENSSSCG00000006743;ENSSSCG00000006848;ENSSSCG00000006870;ENSSSCG00000007848;ENSSSCG00000008051;ENSSSCG00000009784;ENSSSCG00000010067;ENSSSCG00000011577;ENSSSCG00000011782;ENSSSCG00000012087;ENSS…
GO:0044267 cellular protein metabolic process 2.26% 1.69% 1.34 0.000328314296614616 0.110990751899278 ENSSSCG00000014073;ENSSSCG00000032381;ENSSSCG00000048237;Sus_scrofa_newGene_10005;Sus_scrofa_newGene_1039;Sus_scrofa_newGene_10652;Sus_scrofa_newGene_10718;Sus_scrofa_newGene_11022;Sus_scrofa_newGene_11042;Sus_scrofa_newGene_11089;Sus_scrofa_newGene_11220;Sus_scrofa_newGene_11836;Sus_scrofa_newGe…
GO:0006103 2-oxoglutarate metabolic process 0.18% 0.06% 2.95 0.000451516378244963 0.143661887642765 ENSSSCG00000001852;ENSSSCG00000002736;ENSSSCG00000002847;ENSSSCG00000009708;ENSSSCG00000017402;ENSSSCG00000017406;ENSSSCG00000023264;ENSSSCG00000037463
GO:0006996 organelle organization 1.92% 1.43% 1.35 0.000747833913595515 0.224724091035452 ENSSSCG00000032381;Sus_scrofa_newGene_10005;Sus_scrofa_newGene_10318;Sus_scrofa_newGene_10335;Sus_scrofa_newGene_1039;Sus_scrofa_newGene_10652;Sus_scrofa_newGene_10718;Sus_scrofa_newGene_11836;Sus_scrofa_newGene_12018;Sus_scrofa_newGene_1203;Sus_scrofa_newGene_12204;Sus_scrofa_newGene_12475;Sus_scrofa_newGen…
GO:0045579 positive regulation of B cell differentiation 0.16% 0.05% 2.9 0.00133883974430709 0.381146535629319 ENSSSCG00000000295;ENSSSCG00000002039;ENSSSCG00000004369;ENSSSCG00000009589;ENSSSCG00000013033;ENSSSCG00000017402;ENSSSCG00000017406
GO:0010951 negative regulation of endopeptidase activity 0.91% 0.6% 1.51 0.00173592358095747 0.46410755649507 ENSSSCG00000000659;ENSSSCG00000000660;ENSSSCG00000001011;ENSSSCG00000001427;ENSSSCG00000002341;ENSSSCG00000002954;ENSSSCG00000004485;ENSSSCG00000004888;ENSSSCG00000004889;ENSSSCG00000004890;ENSSSCG00000004891;ENSSSCG00000005584;ENSSSCG00000007391;ENSSSCG00000008513;ENSSSCG00000010093;ENSS…
GO:0000902 cell morphogenesis 1.09% 0.75% 1.45 0.00187074482994204 0.46410755649507 ENSSSCG00000001068;ENSSSCG00000008826;ENSSSCG00000009946;ENSSSCG00000014927;ENSSSCG00000015074;ENSSSCG00000015403;ENSSSCG00000015732;ENSSSCG00000017908;ENSSSCG00000020864;ENSSSCG00000022126;ENSSSCG00000027701;ENSSSCG00000033657;Sus_scrofa_newGene_10443;Sus_scrofa_newGene_10652;Sus_scrofa_newGene_11514;Sus_scrofa_n…
GO:0031344 regulation of cell projection organization 0.79% 0.51% 1.55 0.00188766245939943 0.46410755649507 Sus_scrofa_newGene_10443;Sus_scrofa_newGene_10652;Sus_scrofa_newGene_11656;Sus_scrofa_newGene_1203;Sus_scrofa_newGene_12061;Sus_scrofa_newGene_1250;Sus_scrofa_newGene_12527;Sus_scrofa_newGene_1267;Sus_scrofa_newGene_12982;Sus_scrofa_newGene_13290;Sus_scrofa_newGene_13549;Sus_scrofa_newGene_…
GO:0030913 paranodal junction assembly 0.11% 0.03% 3.31 0.00249999944463057 0.560650541868131 ENSSSCG00000003687;ENSSSCG00000010175;ENSSSCG00000017393;ENSSSCG00000022230;ENSSSCG00000031904
GO:0046847 filopodium assembly 0.11% 0.03% 3.31 0.00249999944463057 0.560650541868131 ENSSSCG00000003271;ENSSSCG00000004058;ENSSSCG00000013658;ENSSSCG00000015645;ENSSSCG00000015955
GO:0001947 heart looping 0.48% 0.27% 1.74 0.00259128555124853 0.560650541868131 ENSSSCG00000001661;ENSSSCG00000002340;ENSSSCG00000004241;ENSSSCG00000004952;ENSSSCG00000005096;ENSSSCG00000005625;ENSSSCG00000006383;ENSSSCG00000011632;ENSSSCG00000011768;ENSSSCG00000014149;ENSSSCG00000014283;ENSSSCG00000014835;ENSSSCG00000016393;ENSSSCG00000016416;ENSSSCG00000016569;ENSSSCG00000022693;ENSSSCG00000026…
GO:0016043 cellular component organization 1.9% 1.47% 1.29 0.00315412321258795 0.656178940649548 ENSSSCG00000030147;Sus_scrofa_newGene_10227;Sus_scrofa_newGene_1038;Sus_scrofa_newGene_10387;Sus_scrofa_newGene_10395;Sus_scrofa_newGene_10707;Sus_scrofa_newGene_10824;Sus_scrofa_newGene_10845;Sus_scrofa_newGene_1113;Sus_scrofa_newGene_11220;Sus_scrofa_newGene_11305;Sus_scrofa_newGene_11376;Sus_scrofa…
GO:0035435 phosphate ion transmembrane transport 0.14% 0.05% 2.84 0.00391348595567466 0.78400168645349 ENSSSCG00000007027;ENSSSCG00000031944;ENSSSCG00000036191;ENSSSCG00000037535;ENSSSCG00000037547;ENSSSCG00000040105
GO:0051384 response to glucocorticoid 0.16% 0.06% 2.58 0.00444447152552455 0.81868569075186 ENSSSCG00000001404;ENSSSCG00000001760;ENSSSCG00000009327;ENSSSCG00000015652;ENSSSCG00000016673;ENSSSCG00000020970;ENSSSCG00000022490
GO:0035023 regulation of Rho protein signal transduction 0.66% 0.44% 1.5 0.00742958478074043 0.81868569075186 ENSSSCG00000000901;ENSSSCG00000001771;ENSSSCG00000002260;ENSSSCG00000002782;ENSSSCG00000003376;ENSSSCG00000004147;ENSSSCG00000005743;ENSSSCG00000006199;ENSSSCG00000008583;ENSSSCG00000010544;ENSSSCG00000011598;ENSSSCG00000012362;ENSSSCG00000012712;ENSSSCG00000012848;ENSSSCG00000013553;ENSS…
GO:0050766 positive regulation of phagocytosis 0.23% 0.11% 2.07 0.00744120259969282 0.81868569075186 ENSSSCG00000001404;ENSSSCG00000004612;ENSSSCG00000006357;ENSSSCG00000006678;ENSSSCG00000013415;ENSSSCG00000013746;ENSSSCG00000017008;ENSSSCG00000025133;ENSSSCG00000031493;ENSSSCG00000043349
GO:0051281 positive regulation of release of sequestered calcium ion into cytosol 0.23% 0.11% 2.07 0.00744120259969282 0.81868569075186 ENSSSCG00000007356;ENSSSCG00000008978;ENSSSCG00000009203;ENSSSCG00000013868;ENSSSCG00000015298;ENSSSCG00000016664;ENSSSCG00000032474;ENSSSCG00000032777;ENSSSCG00000035355;ENSSSCG00000038929
GO:0001945 lymph vessel development 0.09% 0.03% 3.31 0.00828875609158115 0.81868569075186 ENSSSCG00000008021;ENSSSCG00000009589;ENSSSCG00000011859;Sus_scrofa_newGene_547
GO:0006308 DNA catabolic process 0.09% 0.03% 3.31 0.00828875609158115 0.81868569075186 ENSSSCG00000011569;ENSSSCG00000023007;ENSSSCG00000036527;ENSSSCG00000037032
GO:0006407 rRNA export from nucleus 0.09% 0.03% 3.31 0.00828875609158115 0.81868569075186 ENSSSCG00000013597;ENSSSCG00000037236;ENSSSCG00000046003;Sus_scrofa_newGene_6797
GO:0009826 unidimensional cell growth 0.09% 0.03% 3.31 0.00828875609158115 0.81868569075186 ENSSSCG00000009629;ENSSSCG00000039185;Sus_scrofa_newGene_8484;Sus_scrofa_newGene_903
GO:0010972 negative regulation of G2/M transition of mitotic cell cycle 0.09% 0.03% 3.31 0.00828875609158115 0.81868569075186 ENSSSCG00000003435;ENSSSCG00000012699;ENSSSCG00000013402;ENSSSCG00000036892
GO:0014839 myoblast migration involved in skeletal muscle regeneration 0.09% 0.03% 3.31 0.00828875609158115 0.81868569075186 ENSSSCG00000005267;ENSSSCG00000009629;Sus_scrofa_newGene_8484;Sus_scrofa_newGene_903
GO:0019441 tryptophan catabolic process to kynurenine 0.09% 0.03% 3.31 0.00828875609158115 0.81868569075186 ENSSSCG00000007007;ENSSSCG00000008868;ENSSSCG00000023054;ENSSSCG00000033636
GO:0042989 sequestering of actin monomers 0.09% 0.03% 3.31 0.00828875609158115 0.81868569075186 ENSSSCG00000000798;ENSSSCG00000008585;ENSSSCG00000015353;ENSSSCG00000037508
GO:0045588 positive regulation of gamma-delta T cell differentiation 0.09% 0.03% 3.31 0.00828875609158115 0.81868569075186 ENSSSCG00000000295;ENSSSCG00000009589;ENSSSCG00000017402;ENSSSCG00000017406
GO:0048845 venous blood vessel morphogenesis 0.09% 0.03% 3.31 0.00828875609158115 0.81868569075186 ENSSSCG00000005625;ENSSSCG00000011859;ENSSSCG00000015584;Sus_scrofa_newGene_547
GO:0006955 immune response 1.13% 0.84% 1.35 0.00842651066043062 0.81868569075186 ENSSSCG00000000482;ENSSSCG00000000706;ENSSSCG00000001229;ENSSSCG00000001341;ENSSSCG00000001394;ENSSSCG00000001398;ENSSSCG00000001453;ENSSSCG00000001455;ENSSSCG00000001459;ENSSSCG00000001469;ENSSSCG00000001470;ENSSSCG00000001472;ENSSSCG00000001484;ENSSSCG00000001979;ENSSSCG00000003834;ENSSSCG00000006183;ENSSSCG0000000…
GO:0051928 positive regulation of calcium ion transport 0.2% 0.1% 2.13 0.00862472519742396 0.81868569075186 ENSSSCG00000002891;ENSSSCG00000005318;ENSSSCG00000011040;ENSSSCG00000011322;ENSSSCG00000011867;ENSSSCG00000012332;ENSSSCG00000014443;ENSSSCG00000017705;ENSSSCG00000032452
GO:0045954 positive regulation of natural killer cell mediated cytotoxicity 0.16% 0.07% 2.32 0.0109522174764283 0.81868569075186 ENSSSCG00000000688;ENSSSCG00000006382;ENSSSCG00000012643;ENSSSCG00000013553;ENSSSCG00000017402;ENSSSCG00000017406;ENSSSCG00000040465
GO:0035265 organ growth 0.11% 0.04% 2.76 0.011230427531848 0.81868569075186 ENSSSCG00000001420;ENSSSCG00000009661;ENSSSCG00000027726;ENSSSCG00000030289;ENSSSCG00000035968
GO:0044341 sodium-dependent phosphate transport 0.11% 0.04% 2.76 0.011230427531848 0.81868569075186 ENSSSCG00000031944;ENSSSCG00000036191;ENSSSCG00000037535;ENSSSCG00000037547;ENSSSCG00000040105
GO:0051014 actin filament severing 0.11% 0.04% 2.76 0.011230427531848 0.81868569075186 ENSSSCG00000007085;ENSSSCG00000015353;ENSSSCG00000016196;ENSSSCG00000037508;ENSSSCG00000039324
GO:0048468 cell development 0.93% 0.68% 1.37 0.0112352855728946 0.81868569075186 ENSSSCG00000000669;ENSSSCG00000007538;ENSSSCG00000015612;ENSSSCG00000020771;ENSSSCG00000034559;ENSSSCG00000037446;Sus_scrofa_newGene_10443;Sus_scrofa_newGene_10652;Sus_scrofa_newGene_11656;Sus_scrofa_newGene_1203;Sus_scrofa_newGene_12061;Sus_scrofa_newGene_1250;Sus_scrofa_newGene_12527;Sus_scrofa_newGene_1267;Sus_scr…
GO:0015804 neutral amino acid transport 0.14% 0.05% 2.49 0.0116374245897774 0.81868569075186 ENSSSCG00000006147;ENSSSCG00000006148;ENSSSCG00000017120;ENSSSCG00000022935;ENSSSCG00000022948;ENSSSCG00000024108
GO:0019886 antigen processing and presentation of exogenous peptide antigen via MHC class II 0.14% 0.05% 2.49 0.0116374245897774 0.81868569075186 ENSSSCG00000001456;ENSSSCG00000001457;ENSSSCG00000001472;ENSSSCG00000006357;ENSSSCG00000021145;ENSSSCG00000033262
GO:0071404 cellular response to low-density lipoprotein particle stimulus 0.14% 0.05% 2.49 0.0116374245897774 0.81868569075186 ENSSSCG00000006357;ENSSSCG00000009589;ENSSSCG00000015405;ENSSSCG00000022230;ENSSSCG00000025133;ENSSSCG00000039243
GO:0002250 adaptive immune response 0.41% 0.25% 1.61 0.0138422952063021 0.81868569075186 ENSSSCG00000001727;ENSSSCG00000008997;ENSSSCG00000009517;ENSSSCG00000009589;ENSSSCG00000011946;ENSSSCG00000012643;ENSSSCG00000025644;ENSSSCG00000034940;ENSSSCG00000036510;ENSSSCG00000038003;ENSSSCG00000040465;ENSSSCG00000043301;ENSSSCG00000043817;ENSSSCG00000046003;ENSSSCG00000051680;Sus_scrofa_newGene_7193;S…
GO:0051603 proteolysis involved in cellular protein catabolic process 0.41% 0.25% 1.61 0.0138422952063021 0.81868569075186 ENSSSCG00000001463;ENSSSCG00000001484;ENSSSCG00000001770;ENSSSCG00000006648;ENSSSCG00000007431;ENSSSCG00000007522;ENSSSCG00000008867;ENSSSCG00000010948;ENSSSCG00000012970;ENSSSCG00000016816;ENSSSCG00000016903;ENSSSCG00000017617;ENSSSCG00000023666;ENSSSCG00000026951;ENSSSCG000…
GO:0009888 tissue development 1.52% 1.2% 1.26 0.0147961725829984 0.81868569075186 Sus_scrofa_newGene_10280;Sus_scrofa_newGene_10652;Sus_scrofa_newGene_10949;Sus_scrofa_newGene_11022;Sus_scrofa_newGene_11656;Sus_scrofa_newGene_1203;Sus_scrofa_newGene_12061;Sus_scrofa_newGene_12197;Sus_scrofa_newGene_12436;Sus_scrofa_newGene_1250;Sus_scrofa_newGene_12527;Sus_scrofa_newGene_1267;Sus_scrofa_newGene_1…
GO:2000352 negative regulation of endothelial cell apoptotic process 0.2% 0.1% 1.99 0.0158338722224426 0.81868569075186 ENSSSCG00000008691;ENSSSCG00000008997;ENSSSCG00000014281;ENSSSCG00000014282;ENSSSCG00000015987;ENSSSCG00000017389;ENSSSCG00000023032;ENSSSCG00000029260;ENSSSCG00000031076
GO:0090304 nucleic acid metabolic process 1.47% 1.17% 1.26 0.016734471570379 0.81868569075186 ENSSSCG00000000097;ENSSSCG00000031754;ENSSSCG00000032525;ENSSSCG00000041060;ENSSSCG00000042121;ENSSSCG00000042216;ENSSSCG00000042524;ENSSSCG00000042709;ENSSSCG00000042766;ENSSSCG00000042935;ENSSSCG00000043288;ENSSSCG00000043930;ENSSSCG00000043984;ENSSSCG00000044403;ENSSSCG00000046436;ENSSSCG00000046631;E…
GO:0007595 lactation 0.25% 0.14% 1.82 0.0178873831639704 0.81868569075186 ENSSSCG00000002885;ENSSSCG00000005096;ENSSSCG00000008522;ENSSSCG00000010603;ENSSSCG00000016634;ENSSSCG00000016673;ENSSSCG00000017402;ENSSSCG00000017406;ENSSSCG00000020864;ENSSSCG00000033570;ENSSSCG00000038348
GO:0015986 ATP synthesis coupled proton transport 0.25% 0.14% 1.82 0.0178873831639704 0.81868569075186 ENSSSCG00000000405;ENSSSCG00000007524;ENSSSCG00000012890;ENSSSCG00000017544;ENSSSCG00000018080;ENSSSCG00000023903;ENSSSCG00000032166;ENSSSCG00000032543;ENSSSCG00000033368;ENSSSCG00000034086;ENSSSCG00000035532
GO:0019933 cAMP-mediated signaling 0.25% 0.14% 1.82 0.0178873831639704 0.81868569075186 ENSSSCG00000001589;ENSSSCG00000007950;ENSSSCG00000012883;ENSSSCG00000015401;ENSSSCG00000015959;ENSSSCG00000016673;ENSSSCG00000017101;ENSSSCG00000027952;ENSSSCG00000031717;ENSSSCG00000035186;ENSSSCG00000036201
GO:0001574 ganglioside biosynthetic process 0.18% 0.09% 2.04 0.018870704379274 0.81868569075186 ENSSSCG00000005623;ENSSSCG00000005628;ENSSSCG00000005943;ENSSSCG00000011034;ENSSSCG00000024494;ENSSSCG00000033425;ENSSSCG00000035539;ENSSSCG00000039271
GO:0034314 Arp2/3 complex-mediated actin nucleation 0.18% 0.09% 2.04 0.018870704379274 0.81868569075186 ENSSSCG00000004835;ENSSSCG00000005596;ENSSSCG00000007609;ENSSSCG00000007625;ENSSSCG00000008358;ENSSSCG00000014088;ENSSSCG00000015560;ENSSSCG00000016185
GO:0019915 lipid storage 0.23% 0.12% 1.84 0.0218110961083827 0.81868569075186 ENSSSCG00000001927;ENSSSCG00000003819;ENSSSCG00000005918;ENSSSCG00000014073;ENSSSCG00000016634;ENSSSCG00000017087;ENSSSCG00000017402;ENSSSCG00000017406;ENSSSCG00000034102;ENSSSCG00000036427
GO:0006898 receptor-mediated endocytosis 0.61% 0.43% 1.42 0.0220281691817634 0.81868569075186 ENSSSCG00000000647;ENSSSCG00000000854;ENSSSCG00000001422;ENSSSCG00000001484;ENSSSCG00000002524;ENSSSCG00000005229;ENSSSCG00000006183;ENSSSCG00000006455;ENSSSCG00000006678;ENSSSCG00000006979;ENSSSCG00000007671;ENSSSCG00000007739;ENSSSCG00000009114;ENSSSCG00000011030;ENSSSCG00000012019;ENSSSCG00000014369;E…
GO:0045807 positive regulation of endocytosis 0.16% 0.08% 2.11 0.0223158492293656 0.81868569075186 ENSSSCG00000003908;ENSSSCG00000007671;ENSSSCG00000009203;ENSSSCG00000014369;ENSSSCG00000022725;ENSSSCG00000027726;ENSSSCG00000034701
GO:0030890 positive regulation of B cell proliferation 0.27% 0.16% 1.73 0.0224050578559309 0.81868569075186 ENSSSCG00000000295;ENSSSCG00000001565;ENSSSCG00000008742;ENSSSCG00000009517;ENSSSCG00000012652;ENSSSCG00000012915;ENSSSCG00000014149;ENSSSCG00000014281;ENSSSCG00000014282;ENSSSCG00000029870;ENSSSCG00000033262;ENSSSCG00000039243
GO:0051607 defense response to virus 0.75% 0.55% 1.37 0.0227444711153005 0.81868569075186 ENSSSCG00000006264;ENSSSCG00000008217;ENSSSCG00000008648;ENSSSCG00000009881;ENSSSCG00000009921;ENSSSCG00000010327;ENSSSCG00000010451;ENSSSCG00000010454;ENSSSCG00000010631;ENSSSCG00000011404;ENSSSCG00000011575;ENSSSCG00000012077;ENSSSCG00000013415;ENSSSCG00000014670;ENSSSCG00000015549;ENSSSCG00000020970;ENSSS…
GO:0006464 cellular protein modification process 1.43% 1.15% 1.24 0.0246357519613362 0.81868569075186 ENSSSCG00000033954;ENSSSCG00000035297;Sus_scrofa_newGene_10318;Sus_scrofa_newGene_10335;Sus_scrofa_newGene_10949;Sus_scrofa_newGene_10966;Sus_scrofa_newGene_11656;Sus_scrofa_newGene_11664;Sus_scrofa_newGene_11848;Sus_scrofa_newGene_12061;Sus_scrofa_newGene_1227;Sus_scrofa_newGene_12475;Sus_scrofa…
GO:0007088 regulation of mitotic nuclear division 0.41% 0.27% 1.53 0.0255587416744323 0.81868569075186 ENSSSCG00000001657;ENSSSCG00000003353;ENSSSCG00000016635;ENSSSCG00000029097;ENSSSCG00000030196;Sus_scrofa_newGene_1177;Sus_scrofa_newGene_11845;Sus_scrofa_newGene_1193;Sus_scrofa_newGene_12907;Sus_scrofa_newGene_12922;Sus_scrofa_newGene_13586;Sus_scrofa_newGene_14176;Sus_scrofa_newGene_2361;Sus_…
GO:0006171 cAMP biosynthetic process 0.14% 0.06% 2.21 0.0260233307182831 0.81868569075186 ENSSSCG00000007950;ENSSSCG00000017101;ENSSSCG00000027952;ENSSSCG00000031717;ENSSSCG00000036201;ENSSSCG00000036910
GO:0006401 RNA catabolic process 0.14% 0.06% 2.21 0.0260233307182831 0.81868569075186 ENSSSCG00000001424;ENSSSCG00000004024;ENSSSCG00000009881;ENSSSCG00000012979;ENSSSCG00000024867;Sus_scrofa_newGene_14337
GO:0021670 lateral ventricle development 0.14% 0.06% 2.21 0.0260233307182831 0.81868569075186 ENSSSCG00000014871;ENSSSCG00000022178;ENSSSCG00000023228;ENSSSCG00000031652;ENSSSCG00000033190;ENSSSCG00000045641
GO:1902475 L-alpha-amino acid transmembrane transport 0.14% 0.06% 2.21 0.0260233307182831 0.81868569075186 ENSSSCG00000002041;ENSSSCG00000006147;ENSSSCG00000006148;ENSSSCG00000010102;ENSSSCG00000011748;ENSSSCG00000024108
GO:0048856 anatomical structure development 0.2% 0.11% 1.86 0.0266244474516922 0.81868569075186 ENSSSCG00000016391;Sus_scrofa_newGene_12323;Sus_scrofa_newGene_13373;Sus_scrofa_newGene_13436;Sus_scrofa_newGene_3133;Sus_scrofa_newGene_3136;Sus_scrofa_newGene_6623;Sus_scrofa_newGene_7536;Sus_scrofa_newGene_8198
GO:0000052 citrulline metabolic process 0.07% 0.02% 3.31 0.0274770480090053 0.81868569075186 ENSSSCG00000005701;ENSSSCG00000038514;ENSSSCG00000040735
GO:0001774 microglial cell activation 0.07% 0.02% 3.31 0.0274770480090053 0.81868569075186 ENSSSCG00000009203;ENSSSCG00000013415;Sus_scrofa_newGene_11514
GO:0001798 positive regulation of type IIa hypersensitivity 0.07% 0.02% 3.31 0.0274770480090053 0.81868569075186 ENSSSCG00000006357;ENSSSCG00000006678;ENSSSCG00000013551
GO:0002175 protein localization to paranode region of axon 0.07% 0.02% 3.31 0.0274770480090053 0.81868569075186 ENSSSCG00000003687;ENSSSCG00000017393;ENSSSCG00000031904
GO:0002248 connective tissue replacement involved in inflammatory response wound healing 0.07% 0.02% 3.31 0.0274770480090053 0.81868569075186 ENSSSCG00000005096;ENSSSCG00000008090;ENSSSCG00000035355
GO:0003283 atrial septum development 0.07% 0.02% 3.31 0.0274770480090053 0.81868569075186 ENSSSCG00000000488;ENSSSCG00000009125;ENSSSCG00000011632
GO:0006572 tyrosine catabolic process 0.07% 0.02% 3.31 0.0274770480090053 0.81868569075186 ENSSSCG00000001780;ENSSSCG00000002736;ENSSSCG00000009805
GO:0006907 pinocytosis 0.07% 0.02% 3.31 0.0274770480090053 0.81868569075186 ENSSSCG00000007088;ENSSSCG00000007739;ENSSSCG00000016538
GO:0007228 positive regulation of hh target transcription factor activity 0.07% 0.02% 3.31 0.0274770480090053 0.81868569075186 ENSSSCG00000016416;ENSSSCG00000016569;ENSSSCG00000026964
GO:0010866 regulation of triglyceride biosynthetic process 0.07% 0.02% 3.31 0.0274770480090053 0.81868569075186 ENSSSCG00000013551;ENSSSCG00000033822;ENSSSCG00000037912
GO:0015867 ATP transport 0.07% 0.02% 3.31 0.0274770480090053 0.81868569075186 ENSSSCG00000000072;ENSSSCG00000006848;ENSSSCG00000013927
GO:0016056 rhodopsin mediated signaling pathway 0.07% 0.02% 3.31 0.0274770480090053 0.81868569075186 ENSSSCG00000010358;ENSSSCG00000010359;ENSSSCG00000045526
GO:0019065 receptor-mediated endocytosis of virus by host cell 0.07% 0.02% 3.31 0.0274770480090053 0.81868569075186 ENSSSCG00000003872;ENSSSCG00000016634;ENSSSCG00000016635
GO:0021696 cerebellar cortex morphogenesis 0.07% 0.02% 3.31 0.0274770480090053 0.81868569075186 ENSSSCG00000015733;ENSSSCG00000016569;ENSSSCG00000027325
GO:0021697 cerebellar cortex formation 0.07% 0.02% 3.31 0.0274770480090053 0.81868569075186 ENSSSCG00000004943;ENSSSCG00000024070;ENSSSCG00000030289
GO:0021938 smoothened signaling pathway involved in regulation of cerebellar granule cell precursor cell proliferation 0.07% 0.02% 3.31 0.0274770480090053 0.81868569075186 ENSSSCG00000015733;ENSSSCG00000016416;ENSSSCG00000016569
GO:0032439 endosome localization 0.07% 0.02% 3.31 0.0274770480090053 0.81868569075186 ENSSSCG00000004511;ENSSSCG00000012077;ENSSSCG00000017877
GO:0032648 regulation of interferon-beta production 0.07% 0.02% 3.31 0.0274770480090053 0.81868569075186 ENSSSCG00000002525;ENSSSCG00000021285;ENSSSCG00000035153
GO:0032800 receptor biosynthetic process 0.07% 0.02% 3.31 0.0274770480090053 0.81868569075186 ENSSSCG00000001404;ENSSSCG00000012138;ENSSSCG00000015652
GO:0034165 positive regulation of toll-like receptor 9 signaling pathway 0.07% 0.02% 3.31 0.0274770480090053 0.81868569075186 ENSSSCG00000006764;ENSSSCG00000008648;ENSSSCG00000009327
GO:0036486 ventral trunk neural crest cell migration 0.07% 0.02% 3.31 0.0274770480090053 0.81868569075186 ENSSSCG00000011398;ENSSSCG00000015398;ENSSSCG00000026383
GO:0036514 dopaminergic neuron axon guidance 0.07% 0.02% 3.31 0.0274770480090053 0.81868569075186 ENSSSCG00000006383;ENSSSCG00000009679;ENSSSCG00000011360
GO:0036515 serotonergic neuron axon guidance 0.07% 0.02% 3.31 0.0274770480090053 0.81868569075186 ENSSSCG00000006383;ENSSSCG00000009679;ENSSSCG00000011360
GO:0038094 Fc-gamma receptor signaling pathway 0.07% 0.02% 3.31 0.0274770480090053 0.81868569075186 ENSSSCG00000003187;ENSSSCG00000006357;ENSSSCG00000006678
GO:0042271 susceptibility to natural killer cell mediated cytotoxicity 0.07% 0.02% 3.31 0.0274770480090053 0.81868569075186 ENSSSCG00000001407;ENSSSCG00000003090;ENSSSCG00000031831
GO:0042994 cytoplasmic sequestering of transcription factor 0.07% 0.02% 3.31 0.0274770480090053 0.81868569075186 ENSSSCG00000005318;ENSSSCG00000015298;ENSSSCG00000023667
GO:0043243 positive regulation of protein complex disassembly 0.07% 0.02% 3.31 0.0274770480090053 0.81868569075186 ENSSSCG00000001404;ENSSSCG00000024388;ENSSSCG00000047251
GO:0045064 T-helper 2 cell differentiation 0.07% 0.02% 3.31 0.0274770480090053 0.81868569075186 ENSSSCG00000014282;ENSSSCG00000027426;Sus_scrofa_newGene_9407
GO:0045218 zonula adherens maintenance 0.07% 0.02% 3.31 0.0274770480090053 0.81868569075186 ENSSSCG00000002812;ENSSSCG00000013382;ENSSSCG00000013583
GO:0045730 respiratory burst 0.07% 0.02% 3.31 0.0274770480090053 0.81868569075186 ENSSSCG00000010517;ENSSSCG00000031493;ENSSSCG00000036246
GO:0048505 regulation of timing of cell differentiation 0.07% 0.02% 3.31 0.0274770480090053 0.81868569075186 ENSSSCG00000009278;ENSSSCG00000013320;ENSSSCG00000022155
GO:0048625 myoblast fate commitment 0.07% 0.02% 3.31 0.0274770480090053 0.81868569075186 ENSSSCG00000008443;ENSSSCG00000010638;ENSSSCG00000036741
GO:0050871 positive regulation of B cell activation 0.07% 0.02% 3.31 0.0274770480090053 0.81868569075186 ENSSSCG00000008691;ENSSSCG00000020970;ENSSSCG00000039074
GO:0051302 regulation of cell division 0.07% 0.02% 3.31 0.0274770480090053 0.81868569075186 ENSSSCG00000001858;ENSSSCG00000027726;ENSSSCG00000029724
GO:0055062 phosphate ion homeostasis 0.07% 0.02% 3.31 0.0274770480090053 0.81868569075186 ENSSSCG00000025535;ENSSSCG00000036191;ENSSSCG00000037547
GO:0060193 positive regulation of lipase activity 0.07% 0.02% 3.31 0.0274770480090053 0.81868569075186 ENSSSCG00000006777;ENSSSCG00000013513;ENSSSCG00000022080
GO:0061045 negative regulation of wound healing 0.07% 0.02% 3.31 0.0274770480090053 0.81868569075186 ENSSSCG00000004485;ENSSSCG00000004952;ENSSSCG00000023837
GO:0071727 cellular response to triacyl bacterial lipopeptide 0.07% 0.02% 3.31 0.0274770480090053 0.81868569075186 ENSSSCG00000009002;ENSSSCG00000014369;ENSSSCG00000026583
GO:0097490 sympathetic neuron projection extension 0.07% 0.02% 3.31 0.0274770480090053 0.81868569075186 ENSSSCG00000011398;ENSSSCG00000015398;ENSSSCG00000026383
GO:0097491 sympathetic neuron projection guidance 0.07% 0.02% 3.31 0.0274770480090053 0.81868569075186 ENSSSCG00000011398;ENSSSCG00000015398;ENSSSCG00000026383
GO:1901509 regulation of endothelial tube morphogenesis 0.07% 0.02% 3.31 0.0274770480090053 0.81868569075186 ENSSSCG00000016816;ENSSSCG00000024954;ENSSSCG00000032474
GO:1901844 regulation of cell communication by electrical coupling involved in cardiac conduction 0.07% 0.02% 3.31 0.0274770480090053 0.81868569075186 ENSSSCG00000003156;ENSSSCG00000015298;ENSSSCG00000016634
GO:1902896 terminal web assembly 0.07% 0.02% 3.31 0.0274770480090053 0.81868569075186 ENSSSCG00000004058;ENSSSCG00000011680;ENSSSCG00000016196
GO:1903598 positive regulation of gap junction assembly 0.07% 0.02% 3.31 0.0274770480090053 0.81868569075186 ENSSSCG00000010184;ENSSSCG00000012138;ENSSSCG00000016634
GO:1903672 positive regulation of sprouting angiogenesis 0.07% 0.02% 3.31 0.0274770480090053 0.81868569075186 ENSSSCG00000009327;ENSSSCG00000024954;ENSSSCG00000027726
GO:1990182 exosomal secretion 0.07% 0.02% 3.31 0.0274770480090053 0.81868569075186 ENSSSCG00000004612;ENSSSCG00000006203;ENSSSCG00000032312
GO:0044763 single-organism cellular process 0.97% 0.75% 1.3 0.0281940834120886 0.81868569075186 ENSSSCG00000031781;Sus_scrofa_newGene_10092;Sus_scrofa_newGene_10677;Sus_scrofa_newGene_10919;Sus_scrofa_newGene_11220;Sus_scrofa_newGene_12171;Sus_scrofa_newGene_12323;Sus_scrofa_newGene_12436;Sus_scrofa_newGene_13107;Sus_scrofa_newGene_13360;Sus_scrofa_newGene_13373;Sus_scrofa_newGene_13806;Sus_scrof…
GO:0048522 positive regulation of cellular process 0.79% 0.59% 1.33 0.0289247712906714 0.81868569075186 ENSSSCG00000034559;Sus_scrofa_newGene_10280;Sus_scrofa_newGene_11656;Sus_scrofa_newGene_12061;Sus_scrofa_newGene_12475;Sus_scrofa_newGene_12527;Sus_scrofa_newGene_12846;Sus_scrofa_newGene_12982;Sus_scrofa_newGene_13226;Sus_scrofa_newGene_13290;Sus_scrofa_newGene_13830;Sus_scrofa_newGene_14017;S…
GO:0002504 antigen processing and presentation of peptide or polysaccharide antigen via MHC class II 0.11% 0.05% 2.37 0.0295227814722814 0.81868569075186 ENSSSCG00000001455;ENSSSCG00000001459;ENSSSCG00000001469;ENSSSCG00000031336;Sus_scrofa_newGene_8971
GO:0006783 heme biosynthetic process 0.11% 0.05% 2.37 0.0295227814722814 0.81868569075186 ENSSSCG00000006361;ENSSSCG00000009919;ENSSSCG00000010742;ENSSSCG00000027072;ENSSSCG00000029708
GO:0042730 fibrinolysis 0.11% 0.05% 2.37 0.0295227814722814 0.81868569075186 ENSSSCG00000004038;ENSSSCG00000004578;ENSSSCG00000008997;ENSSSCG00000017908;ENSSSCG00000025463
GO:0043306 positive regulation of mast cell degranulation 0.11% 0.05% 2.37 0.0295227814722814 0.81868569075186 ENSSSCG00000006357;ENSSSCG00000006413;ENSSSCG00000009589;ENSSSCG00000014281;ENSSSCG00000014282
GO:0060020 Bergmann glial cell differentiation 0.11% 0.05% 2.37 0.0295227814722814 0.81868569075186 ENSSSCG00000004943;ENSSSCG00000011033;ENSSSCG00000016416;ENSSSCG00000030289;ENSSSCG00000040682
GO:0071044 histone mRNA catabolic process 0.11% 0.05% 2.37 0.0295227814722814 0.81868569075186 ENSSSCG00000003412;ENSSSCG00000011678;ENSSSCG00000014114;ENSSSCG00000014204;ENSSSCG00000025606
GO:0071539 protein localization to centrosome 0.11% 0.05% 2.37 0.0295227814722814 0.81868569075186 ENSSSCG00000000444;ENSSSCG00000003888;ENSSSCG00000014835;ENSSSCG00000024722;ENSSSCG00000037598
GO:0035725 sodium ion transmembrane transport 0.54% 0.38% 1.42 0.0297573039070406 0.81868569075186 ENSSSCG00000000216;ENSSSCG00000000707;ENSSSCG00000002783;ENSSSCG00000004937;ENSSSCG00000007027;ENSSSCG00000007100;ENSSSCG00000007836;ENSSSCG00000008153;ENSSSCG00000011260;ENSSSCG00000013890;ENSSSCG00000016609;ENSSSCG00000026423;ENSSSCG00000026526;ENSSSCG00000026527;ENSSSCG00000027991;ENSSSCG00000029…
GO:0006105 succinate metabolic process 0.09% 0.03% 2.65 0.0314437826793835 0.81868569075186 ENSSSCG00000001090;ENSSSCG00000017402;ENSSSCG00000017406;ENSSSCG00000020686
GO:0006527 arginine catabolic process 0.09% 0.03% 2.65 0.0314437826793835 0.81868569075186 ENSSSCG00000001780;ENSSSCG00000016450;ENSSSCG00000038514;ENSSSCG00000040735
GO:0006559 L-phenylalanine catabolic process 0.09% 0.03% 2.65 0.0314437826793835 0.81868569075186 ENSSSCG00000000856;ENSSSCG00000001780;ENSSSCG00000009805;ENSSSCG00000021227
GO:0014059 regulation of dopamine secretion 0.09% 0.03% 2.65 0.0314437826793835 0.81868569075186 ENSSSCG00000001062;ENSSSCG00000009203;ENSSSCG00000014053;ENSSSCG00000037709
GO:0019941 modification-dependent protein catabolic process 0.09% 0.03% 2.65 0.0314437826793835 0.81868569075186 ENSSSCG00000011393;ENSSSCG00000023379;ENSSSCG00000040575;ENSSSCG00000040795
GO:0061549 sympathetic ganglion development 0.09% 0.03% 2.65 0.0314437826793835 0.81868569075186 ENSSSCG00000009679;ENSSSCG00000011398;ENSSSCG00000015398;ENSSSCG00000026383
GO:0070307 lens fiber cell development 0.09% 0.03% 2.65 0.0314437826793835 0.81868569075186 ENSSSCG00000000493;ENSSSCG00000007084;ENSSSCG00000011033;ENSSSCG00000011636
GO:0071499 cellular response to laminar fluid shear stress 0.09% 0.03% 2.65 0.0314437826793835 0.81868569075186 ENSSSCG00000005701;ENSSSCG00000015987;ENSSSCG00000016450;ENSSSCG00000031076
GO:1902589 single-organism organelle organization 0.09% 0.03% 2.65 0.0314437826793835 0.81868569075186 Sus_scrofa_newGene_11848;Sus_scrofa_newGene_5955;Sus_scrofa_newGene_6546;Sus_scrofa_newGene_9272
GO:0044238 primary metabolic process 0.48% 0.33% 1.45 0.0319495357587216 0.81868569075186 ENSSSCG00000044025;ENSSSCG00000049347;Sus_scrofa_newGene_10728;Sus_scrofa_newGene_11048;Sus_scrofa_newGene_11437;Sus_scrofa_newGene_116;Sus_scrofa_newGene_1179;Sus_scrofa_newGene_13987;Sus_scrofa_newGene_14313;Sus_scrofa_newGene_14325;Sus_scrofa_newGene_2366;Sus_scrofa_newGene_2722;Sus_scrofa_newGene_2888;Su…
GO:0009060 aerobic respiration 0.18% 0.1% 1.89 0.032532009955074 0.81868569075186 ENSSSCG00000004164;ENSSSCG00000006219;ENSSSCG00000007845;ENSSSCG00000008094;ENSSSCG00000014558;ENSSSCG00000018023;ENSSSCG00000024550;ENSSSCG00000038964
GO:0044767 single-organism developmental process 0.18% 0.1% 1.89 0.032532009955074 0.81868569075186 Sus_scrofa_newGene_12323;Sus_scrofa_newGene_13373;Sus_scrofa_newGene_13436;Sus_scrofa_newGene_3133;Sus_scrofa_newGene_3136;Sus_scrofa_newGene_6623;Sus_scrofa_newGene_7536;Sus_scrofa_newGene_8198
GO:0032526 response to retinoic acid 0.23% 0.13% 1.74 0.0338055770524024 0.81868569075186 ENSSSCG00000001770;ENSSSCG00000006520;ENSSSCG00000007248;ENSSSCG00000009182;ENSSSCG00000013643;ENSSSCG00000025766;ENSSSCG00000033168;ENSSSCG00000038220;ENSSSCG00000038221;ENSSSCG00000040403
GO:0045429 positive regulation of nitric oxide biosynthetic process 0.23% 0.13% 1.74 0.0338055770524024 0.81868569075186 ENSSSCG00000001404;ENSSSCG00000004074;ENSSSCG00000005701;ENSSSCG00000016829;ENSSSCG00000022126;ENSSSCG00000038514;ENSSSCG00000039139;ENSSSCG00000040465;ENSSSCG00000040735;Sus_scrofa_newGene_11514
GO:0001570 vasculogenesis 0.54% 0.39% 1.4 0.0370538216283171 0.81868569075186 ENSSSCG00000001657;ENSSSCG00000011859;ENSSSCG00000012591;ENSSSCG00000016416;ENSSSCG00000016569;ENSSSCG00000016634;ENSSSCG00000027153;ENSSSCG00000027859;ENSSSCG00000028304;ENSSSCG00000038460;Sus_scrofa_newGene_1177;Sus_scrofa_newGene_11845;Sus_scrofa_newGene_1193;Sus_scrofa_newGene_12907;Sus_scrofa_newGene_12922;Sus_scro…
GO:0032729 positive regulation of interferon-gamma production 0.29% 0.18% 1.6 0.0375340260131188 0.81868569075186 ENSSSCG00000001404;ENSSSCG00000006382;ENSSSCG00000007691;ENSSSCG00000012652;ENSSSCG00000014369;ENSSSCG00000015488;ENSSSCG00000016077;ENSSSCG00000016883;ENSSSCG00000016929;ENSSSCG00000027426;ENSSSCG00000031513;ENSSSCG00000033001;ENSSSCG00000040465
GO:0040018 positive regulation of multicellular organism growth 0.29% 0.18% 1.6 0.0375340260131188 0.81868569075186 ENSSSCG00000004058;ENSSSCG00000006231;ENSSSCG00000010631;ENSSSCG00000011680;ENSSSCG00000016196;ENSSSCG00000016569;ENSSSCG00000016673;ENSSSCG00000016842;ENSSSCG00000017402;ENSSSCG00000017406;ENSSSCG00000020906;ENSSSCG00000034137;ENSSSCG00000037449
GO:0030878 thyroid gland development 0.25% 0.15% 1.66 0.0402886038823022 0.81868569075186 ENSSSCG00000001661;ENSSSCG00000004678;ENSSSCG00000004943;ENSSSCG00000004952;ENSSSCG00000015985;ENSSSCG00000016416;ENSSSCG00000016703;ENSSSCG00000016705;ENSSSCG00000025434;ENSSSCG00000027127;ENSSSCG00000040682
GO:0031623 receptor internalization 0.25% 0.15% 1.66 0.0402886038823022 0.81868569075186 ENSSSCG00000004058;ENSSSCG00000006357;ENSSSCG00000009203;ENSSSCG00000009956;ENSSSCG00000015405;ENSSSCG00000017389;ENSSSCG00000022230;ENSSSCG00000025133;ENSSSCG00000031144;ENSSSCG00000039243;ENSSSCG00000040824
GO:0055010 ventricular cardiac muscle tissue morphogenesis 0.2% 0.12% 1.75 0.0416984735211243 0.81868569075186 ENSSSCG00000000528;ENSSSCG00000002029;ENSSSCG00000004570;ENSSSCG00000013236;ENSSSCG00000015584;ENSSSCG00000016883;ENSSSCG00000016975;ENSSSCG00000024061;ENSSSCG00000038220
GO:0007268 chemical synaptic transmission 0.5% 0.36% 1.4 0.0422977837227002 0.81868569075186 ENSSSCG00000003256;ENSSSCG00000004074;ENSSSCG00000004453;ENSSSCG00000004620;ENSSSCG00000005250;ENSSSCG00000006264;ENSSSCG00000007437;ENSSSCG00000011040;ENSSSCG00000011577;ENSSSCG00000011761;ENSSSCG00000013034;ENSSSCG00000014053;ENSSSCG00000017005;ENSSSCG00000017562;ENSSSCG00000025500;ENSSSCG00000027106;EN…
GO:0050775 positive regulation of dendrite morphogenesis 0.34% 0.23% 1.51 0.0457803531421065 0.81868569075186 ENSSSCG00000001657;ENSSSCG00000009860;Sus_scrofa_newGene_1177;Sus_scrofa_newGene_11845;Sus_scrofa_newGene_1193;Sus_scrofa_newGene_12907;Sus_scrofa_newGene_12922;Sus_scrofa_newGene_13586;Sus_scrofa_newGene_14176;Sus_scrofa_newGene_2361;Sus_scrofa_newGene_396;Sus_scrofa_newGene_5058;Sus_scr…
GO:0006919 activation of cysteine-type endopeptidase activity involved in apoptotic process 0.43% 0.3% 1.43 0.0460318040267606 0.81868569075186 ENSSSCG00000000816;ENSSSCG00000001404;ENSSSCG00000001571;ENSSSCG00000001770;ENSSSCG00000004331;ENSSSCG00000004952;ENSSSCG00000006970;ENSSSCG00000008522;ENSSSCG00000009203;ENSSSCG00000012843;ENSSSCG00000013033;ENSSSCG00000016059;ENSSSCG00000016077;ENSSSCG0…
GO:0006977 DNA damage response	signal transduction by p53 class mediator resulting in cell cycle arrest 0.14% 0.07% 1.99 0.0486300005810652 0.81868569075186 ENSSSCG00000000488;ENSSSCG00000001565;ENSSSCG00000007504;ENSSSCG00000008989;ENSSSCG00000012843;Sus_scrofa_newGene_8839
GO:0007492 endoderm development 0.14% 0.07% 1.99 0.0486300005810652 0.81868569075186 ENSSSCG00000000669;ENSSSCG00000001942;ENSSSCG00000004616;ENSSSCG00000004952;ENSSSCG00000016393;ENSSSCG00000039185
GO:0009607 response to biotic stimulus 0.14% 0.07% 1.99 0.0486300005810652 0.81868569075186 ENSSSCG00000014565;ENSSSCG00000024403;ENSSSCG00000027970;ENSSSCG00000032436;ENSSSCG00000032591;ENSSSCG00000033809
GO:0016578 histone deubiquitination 0.14% 0.07% 1.99 0.0486300005810652 0.81868569075186 ENSSSCG00000001709;ENSSSCG00000007606;ENSSSCG00000008382;ENSSSCG00000017414;ENSSSCG00000028737;ENSSSCG00000029630
GO:0022617 extracellular matrix disassembly 0.14% 0.07% 1.99 0.0486300005810652 0.81868569075186 ENSSSCG00000005625;ENSSSCG00000010174;ENSSSCG00000015555;ENSSSCG00000022725;ENSSSCG00000027378;ENSSSCG00000040510
GO:1902042 negative regulation of extrinsic apoptotic signaling pathway via death domain receptors 0.14% 0.07% 1.99 0.0486300005810652 0.81868569075186 ENSSSCG00000008997;ENSSSCG00000015403;ENSSSCG00000016101;ENSSSCG00000016186;ENSSSCG00000016450;ENSSSCG00000024059
GO:0007596 blood coagulation 0.23% 0.14% 1.66 0.0497237709408345 0.81868569075186 ENSSSCG00000001062;ENSSSCG00000004612;ENSSSCG00000007371;ENSSSCG00000012711;ENSSSCG00000013868;ENSSSCG00000015322;ENSSSCG00000016416;ENSSSCG00000016450;ENSSSCG00000026585;ENSSSCG00000037582
GO:0061098 positive regulation of protein tyrosine kinase activity 0.23% 0.14% 1.66 0.0497237709408345 0.81868569075186 ENSSSCG00000007469;ENSSSCG00000010184;ENSSSCG00000014441;ENSSSCG00000015839;ENSSSCG00000017705;ENSSSCG00000017761;ENSSSCG00000020725;ENSSSCG00000024127;ENSSSCG00000029870;ENSSSCG00000033657
GO:0071320 cellular response to cAMP 0.23% 0.14% 1.66 0.0497237709408345 0.81868569075186 ENSSSCG00000000182;ENSSSCG00000000555;ENSSSCG00000004058;ENSSSCG00000004597;ENSSSCG00000013890;ENSSSCG00000016929;ENSSSCG00000017176;ENSSSCG00000026527;ENSSSCG00000027272;ENSSSCG00000033190
GO:0002931 response to ischemia 0.18% 0.1% 1.77 0.0516155959352244 0.81868569075186 ENSSSCG00000001858;ENSSSCG00000004241;ENSSSCG00000006078;ENSSSCG00000010330;ENSSSCG00000010737;ENSSSCG00000014443;ENSSSCG00000016634;ENSSSCG00000029260
GO:0006631 fatty acid metabolic process 0.18% 0.1% 1.77 0.0516155959352244 0.81868569075186 ENSSSCG00000003819;ENSSSCG00000004510;ENSSSCG00000010631;ENSSSCG00000011297;ENSSSCG00000013551;ENSSSCG00000017402;ENSSSCG00000017406;ENSSSCG00000024254
GO:0043252 sodium-independent organic anion transport 0.18% 0.1% 1.77 0.0516155959352244 0.81868569075186 ENSSSCG00000000584;ENSSSCG00000011641;ENSSSCG00000012998;ENSSSCG00000013025;ENSSSCG00000014182;ENSSSCG00000014183;ENSSSCG00000028537;ENSSSCG00000029248
GO:0050909 sensory perception of taste 0.18% 0.1% 1.77 0.0516155959352244 0.81868569075186 ENSSSCG00000000182;ENSSSCG00000000707;ENSSSCG00000007836;ENSSSCG00000008011;ENSSSCG00000009735;ENSSSCG00000015405;ENSSSCG00000021890;Sus_scrofa_newGene_3878
GO:0090026 positive regulation of monocyte chemotaxis 0.18% 0.1% 1.77 0.0516155959352244 0.81868569075186 ENSSSCG00000001723;ENSSSCG00000005318;ENSSSCG00000009327;ENSSSCG00000011322;ENSSSCG00000017705;ENSSSCG00000024311;ENSSSCG00000032341;ENSSSCG00000032474
GO:0097503 sialylation 0.18% 0.1% 1.77 0.0516155959352244 0.81868569075186 ENSSSCG00000005623;ENSSSCG00000005628;ENSSSCG00000005943;ENSSSCG00000011034;ENSSSCG00000024494;ENSSSCG00000033425;ENSSSCG00000035539;ENSSSCG00000039271
GO:2000378 negative regulation of reactive oxygen species metabolic process 0.18% 0.1% 1.77 0.0516155959352244 0.81868569075186 ENSSSCG00000001036;ENSSSCG00000005096;ENSSSCG00000013513;ENSSSCG00000024059;ENSSSCG00000024388;ENSSSCG00000031129;ENSSSCG00000047251;ENSSSCG00000047631
GO:0051179 localization 0.68% 0.52% 1.31 0.052481748483004 0.81868569075186 ENSSSCG00000034559;Sus_scrofa_newGene_10443;Sus_scrofa_newGene_10949;Sus_scrofa_newGene_11022;Sus_scrofa_newGene_1250;Sus_scrofa_newGene_12527;Sus_scrofa_newGene_1267;Sus_scrofa_newGene_12893;Sus_scrofa_newGene_12907;Sus_scrofa_newGene_13227;Sus_scrofa_newGene_13248;Sus_scrofa_newGene_13549;Sus_scrofa_newGene_13777;Sus_sc…
GO:0008360 regulation of cell shape 0.75% 0.58% 1.29 0.0546408198378161 0.81868569075186 ENSSSCG00000001695;ENSSSCG00000003687;ENSSSCG00000003691;ENSSSCG00000004058;ENSSSCG00000004570;ENSSSCG00000004714;ENSSSCG00000004718;ENSSSCG00000005267;ENSSSCG00000006078;ENSSSCG00000006431;ENSSSCG00000006970;ENSSSCG00000008395;ENSSSCG00000009300;ENSSSCG00000012365;ENSSSCG00000013445;ENSSSCG00000014073;ENSSSC…
GO:0050679 positive regulation of epithelial cell proliferation 0.32% 0.21% 1.5 0.0557129326471576 0.81868569075186 ENSSSCG00000006073;ENSSSCG00000008326;ENSSSCG00000009278;ENSSSCG00000011404;ENSSSCG00000013033;ENSSSCG00000014283;ENSSSCG00000016569;ENSSSCG00000017705;ENSSSCG00000020970;ENSSSCG00000022126;ENSSSCG00000024954;ENSSSCG00000031513;ENSSSCG00000038348;ENSSSCG00000051352
GO:0045860 positive regulation of protein kinase activity 0.25% 0.16% 1.58 0.0566818544064759 0.81868569075186 ENSSSCG00000003833;ENSSSCG00000005229;ENSSSCG00000007151;ENSSSCG00000007691;ENSSSCG00000010966;ENSSSCG00000013415;ENSSSCG00000017605;ENSSSCG00000024070;ENSSSCG00000035186;ENSSSCG00000037449;ENSSSCG00000040026
GO:0090004 positive regulation of protein localization to plasma membrane 0.25% 0.16% 1.58 0.0566818544064759 0.81868569075186 ENSSSCG00000001858;ENSSSCG00000004058;ENSSSCG00000005012;ENSSSCG00000011680;ENSSSCG00000012332;ENSSSCG00000016196;ENSSSCG00000024223;ENSSSCG00000026626;ENSSSCG00000031144;ENSSSCG00000038726;ENSSSCG00000039139
GO:0000012 single strand break repair 0.11% 0.05% 2.07 0.0593317096097881 0.81868569075186 ENSSSCG00000011001;ENSSSCG00000011003;ENSSSCG00000014799;ENSSSCG00000048448;ENSSSCG00000048507
GO:0005980 glycogen catabolic process 0.11% 0.05% 2.07 0.0593317096097881 0.81868569075186 ENSSSCG00000005024;ENSSSCG00000006872;ENSSSCG00000013022;ENSSSCG00000022815;ENSSSCG00000036449
GO:0006536 glutamate metabolic process 0.11% 0.05% 2.07 0.0593317096097881 0.81868569075186 ENSSSCG00000001090;ENSSSCG00000002736;ENSSSCG00000005626;ENSSSCG00000009708;ENSSSCG00000024179
GO:0006665 sphingolipid metabolic process 0.11% 0.05% 2.07 0.0593317096097881 0.81868569075186 ENSSSCG00000010179;ENSSSCG00000010281;ENSSSCG00000017879;ENSSSCG00000023585;ENSSSCG00000039591
GO:0007159 leukocyte cell-cell adhesion 0.11% 0.05% 2.07 0.0593317096097881 0.81868569075186 ENSSSCG00000004058;ENSSSCG00000007859;ENSSSCG00000012365;ENSSSCG00000013041;ENSSSCG00000025133
GO:0007163 establishment or maintenance of cell polarity 0.11% 0.05% 2.07 0.0593317096097881 0.81868569075186 ENSSSCG00000002954;ENSSSCG00000008358;ENSSSCG00000016372;ENSSSCG00000028827;ENSSSCG00000031652
GO:0010839 negative regulation of keratinocyte proliferation 0.11% 0.05% 2.07 0.0593317096097881 0.81868569075186 ENSSSCG00000004209;ENSSSCG00000004485;ENSSSCG00000010948;ENSSSCG00000020864;ENSSSCG00000040871
GO:0031016 pancreas development 0.11% 0.05% 2.07 0.0593317096097881 0.81868569075186 ENSSSCG00000000363;ENSSSCG00000016416;ENSSSCG00000016883;ENSSSCG00000035124;ENSSSCG00000038460
GO:0033365 protein localization to organelle 0.11% 0.05% 2.07 0.0593317096097881 0.81868569075186 ENSSSCG00000003478;ENSSSCG00000005178;ENSSSCG00000013320;ENSSSCG00000013354;ENSSSCG00000023738
GO:0036065 fucosylation 0.11% 0.05% 2.07 0.0593317096097881 0.81868569075186 ENSSSCG00000004338;ENSSSCG00000010791;ENSSSCG00000037554;ENSSSCG00000038178;ENSSSCG00000040556
GO:0042407 cristae formation 0.11% 0.05% 2.07 0.0593317096097881 0.81868569075186 ENSSSCG00000008675;ENSSSCG00000012459;ENSSSCG00000013524;ENSSSCG00000028346;ENSSSCG00000031557
GO:0048260 positive regulation of receptor-mediated endocytosis 0.11% 0.05% 2.07 0.0593317096097881 0.81868569075186 ENSSSCG00000004687;ENSSSCG00000015115;ENSSSCG00000022760;ENSSSCG00000025243;Sus_scrofa_newGene_4984
GO:0050804 modulation of chemical synaptic transmission 0.11% 0.05% 2.07 0.0593317096097881 0.81868569075186 ENSSSCG00000009172;ENSSSCG00000028671;ENSSSCG00000032439;ENSSSCG00000033643;ENSSSCG00000039224
GO:0060484 lung-associated mesenchyme development 0.11% 0.05% 2.07 0.0593317096097881 0.81868569075186 ENSSSCG00000009278;ENSSSCG00000015815;ENSSSCG00000016416;ENSSSCG00000016703;ENSSSCG00000031524
GO:0070986 left/right axis specification 0.11% 0.05% 2.07 0.0593317096097881 0.81868569075186 ENSSSCG00000004601;ENSSSCG00000016569;ENSSSCG00000026367;ENSSSCG00000027726;ENSSSCG00000039185
GO:0097202 activation of cysteine-type endopeptidase activity 0.11% 0.05% 2.07 0.0593317096097881 0.81868569075186 ENSSSCG00000001989;ENSSSCG00000013033;ENSSSCG00000017054;ENSSSCG00000028157;ENSSSCG00000038420
GO:0007416 synapse assembly 0.2% 0.12% 1.66 0.061585850933866 0.81868569075186 ENSSSCG00000010175;ENSSSCG00000015401;ENSSSCG00000015839;ENSSSCG00000024070;ENSSSCG00000028671;ENSSSCG00000032439;ENSSSCG00000033229;ENSSSCG00000033643;ENSSSCG00000047920
GO:0019731 antibacterial humoral response 0.2% 0.12% 1.66 0.061585850933866 0.81868569075186 ENSSSCG00000004687;ENSSSCG00000007260;ENSSSCG00000007391;ENSSSCG00000016718;ENSSSCG00000021411;ENSSSCG00000027555;ENSSSCG00000029990;ENSSSCG00000039573;ENSSSCG00000048332
GO:0031032 actomyosin structure organization 0.16% 0.09% 1.78 0.0641677391292449 0.81868569075186 ENSSSCG00000003691;ENSSSCG00000004636;ENSSSCG00000006887;ENSSSCG00000010862;ENSSSCG00000029300;ENSSSCG00000036402;ENSSSCG00000039185
GO:0045773 positive regulation of axon extension 0.16% 0.09% 1.78 0.0641677391292449 0.81868569075186 ENSSSCG00000001661;ENSSSCG00000015839;ENSSSCG00000016174;ENSSSCG00000017993;ENSSSCG00000018032;ENSSSCG00000032312;ENSSSCG00000034367
GO:0048663 neuron fate commitment 0.16% 0.09% 1.78 0.0641677391292449 0.81868569075186 ENSSSCG00000012040;ENSSSCG00000015839;ENSSSCG00000016416;ENSSSCG00000025176;ENSSSCG00000032249;ENSSSCG00000034627;ENSSSCG00000037526
GO:0050707 regulation of cytokine secretion 0.16% 0.09% 1.78 0.0641677391292449 0.81868569075186 ENSSSCG00000006250;ENSSSCG00000009002;ENSSSCG00000010631;ENSSSCG00000010885;ENSSSCG00000026583;ENSSSCG00000027855;ENSSSCG00000027877
GO:0090200 positive regulation of release of cytochrome c from mitochondria 0.16% 0.09% 1.78 0.0641677391292449 0.81868569075186 ENSSSCG00000001989;ENSSSCG00000010330;ENSSSCG00000013033;ENSSSCG00000024388;ENSSSCG00000026454;ENSSSCG00000047251;ENSSSCG00000047631
GO:1901741 positive regulation of myoblast fusion 0.16% 0.09% 1.78 0.0641677391292449 0.81868569075186 ENSSSCG00000006800;ENSSSCG00000013375;ENSSSCG00000014282;ENSSSCG00000022725;ENSSSCG00000023371;ENSSSCG00000026695;ENSSSCG00000032777
GO:0048589 developmental growth 1.11% 0.92% 1.21 0.0655974603068585 0.81868569075186 ENSSSCG00000004952;ENSSSCG00000015733;ENSSSCG00000016698;ENSSSCG00000025966;ENSSSCG00000040871;Sus_scrofa_newGene_10949;Sus_scrofa_newGene_1193;Sus_scrofa_newGene_12061;Sus_scrofa_newGene_12197;Sus_scrofa_newGene_12436;Sus_scrofa_newGene_1250;Sus_scrofa_newGene_12893;Sus_scrofa_newGene_1293;Sus_scrofa_newGene_129…
GO:0070125 mitochondrial translational elongation 0.38% 0.27% 1.41 0.0663122949723728 0.81868569075186 ENSSSCG00000001658;ENSSSCG00000007803;ENSSSCG00000011179;ENSSSCG00000012879;ENSSSCG00000012943;ENSSSCG00000016724;ENSSSCG00000017065;ENSSSCG00000017519;ENSSSCG00000021007;ENSSSCG00000024242;ENSSSCG00000024693;ENSSSCG00000026981;ENSSSCG00000029425;ENSSSCG00000033148;ENSSSCG00000034129;ENSSSCG0000…
GO:0007169 transmembrane receptor protein tyrosine kinase signaling pathway 0.43% 0.31% 1.37 0.0714349447836091 0.81868569075186 ENSSSCG00000000634;ENSSSCG00000003160;ENSSSCG00000003811;ENSSSCG00000006250;ENSSSCG00000007240;ENSSSCG00000008240;ENSSSCG00000008265;ENSSSCG00000008533;ENSSSCG00000009314;ENSSSCG00000009589;ENSSSCG00000011849;ENSSSCG00000013494;ENSSSCG00000014441;ENSSSCG00000020725;ENSS…
GO:0000266 mitochondrial fission 0.09% 0.04% 2.21 0.0718704929744542 0.81868569075186 ENSSSCG00000004164;ENSSSCG00000006219;ENSSSCG00000010007;ENSSSCG00000018023
GO:0006108 malate metabolic process 0.09% 0.04% 2.21 0.0718704929744542 0.81868569075186 ENSSSCG00000004522;ENSSSCG00000014919;ENSSSCG00000016133;ENSSSCG00000025751
GO:0006689 ganglioside catabolic process 0.09% 0.04% 2.21 0.0718704929744542 0.81868569075186 ENSSSCG00000001927;ENSSSCG00000014073;ENSSSCG00000016297;ENSSSCG00000017087
GO:0007221 positive regulation of transcription of Notch receptor target 0.09% 0.04% 2.21 0.0718704929744542 0.81868569075186 ENSSSCG00000006809;ENSSSCG00000009060;ENSSSCG00000014019;ENSSSCG00000022155
GO:0007568 aging 0.09% 0.04% 2.21 0.0718704929744542 0.81868569075186 ENSSSCG00000011831;ENSSSCG00000016929;ENSSSCG00000017464;ENSSSCG00000039929
GO:0010870 positive regulation of receptor biosynthetic process 0.09% 0.04% 2.21 0.0718704929744542 0.81868569075186 ENSSSCG00000004432;ENSSSCG00000005096;ENSSSCG00000014157;ENSSSCG00000016703
GO:0015816 glycine transport 0.09% 0.04% 2.21 0.0718704929744542 0.81868569075186 ENSSSCG00000006811;ENSSSCG00000017086;ENSSSCG00000035442;ENSSSCG00000038877
GO:0031638 zymogen activation 0.09% 0.04% 2.21 0.0718704929744542 0.81868569075186 ENSSSCG00000001770;ENSSSCG00000002039;ENSSSCG00000009114;ENSSSCG00000012711
GO:0032481 positive regulation of type I interferon production 0.09% 0.04% 2.21 0.0718704929744542 0.81868569075186 ENSSSCG00000001235;ENSSSCG00000009589;ENSSSCG00000014369;ENSSSCG00000017416
GO:0043249 erythrocyte maturation 0.09% 0.04% 2.21 0.0718704929744542 0.81868569075186 ENSSSCG00000004203;ENSSSCG00000004714;ENSSSCG00000007975;ENSSSCG00000039929
GO:0044791 positive regulation by host of viral release from host cell 0.09% 0.04% 2.21 0.0718704929744542 0.81868569075186 ENSSSCG00000011306;ENSSSCG00000016635;ENSSSCG00000036736;ENSSSCG00000038465
GO:0045059 positive thymic T cell selection 0.09% 0.04% 2.21 0.0718704929744542 0.81868569075186 ENSSSCG00000001661;ENSSSCG00000016416;ENSSSCG00000017008;ENSSSCG00000033262
GO:0046826 negative regulation of protein export from nucleus 0.09% 0.04% 2.21 0.0718704929744542 0.81868569075186 ENSSSCG00000005453;ENSSSCG00000024070;ENSSSCG00000028202;Sus_scrofa_newGene_8839
GO:0048617 embryonic foregut morphogenesis 0.09% 0.04% 2.21 0.0718704929744542 0.81868569075186 ENSSSCG00000004952;ENSSSCG00000016416;ENSSSCG00000038460;ENSSSCG00000039185
GO:0048869 cellular developmental process 0.09% 0.04% 2.21 0.0718704929744542 0.81868569075186 Sus_scrofa_newGene_10915;Sus_scrofa_newGene_11664;Sus_scrofa_newGene_5247;Sus_scrofa_newGene_9429
GO:0051893 regulation of focal adhesion assembly 0.09% 0.04% 2.21 0.0718704929744542 0.81868569075186 ENSSSCG00000012126;ENSSSCG00000022726;ENSSSCG00000026130;ENSSSCG00000033657
GO:0055091 phospholipid homeostasis 0.09% 0.04% 2.21 0.0718704929744542 0.81868569075186 ENSSSCG00000003819;ENSSSCG00000005423;ENSSSCG00000007371;ENSSSCG00000010631
GO:1902895 positive regulation of pri-miRNA transcription from RNA polymerase II promoter 0.09% 0.04% 2.21 0.0718704929744542 0.81868569075186 ENSSSCG00000001661;ENSSSCG00000005096;ENSSSCG00000013237;ENSSSCG00000013629
GO:2000727 positive regulation of cardiac muscle cell differentiation 0.09% 0.04% 2.21 0.0718704929744542 0.81868569075186 ENSSSCG00000014149;ENSSSCG00000015839;ENSSSCG00000029870;ENSSSCG00000033657
GO:0006959 humoral immune response 0.32% 0.22% 1.45 0.0723628084084785 0.81868569075186 ENSSSCG00000001621;ENSSSCG00000001727;ENSSSCG00000009517;ENSSSCG00000012643;ENSSSCG00000014149;ENSSSCG00000022155;ENSSSCG00000034940;ENSSSCG00000036510;ENSSSCG00000043301;ENSSSCG00000043817;ENSSSCG00000051680;Sus_scrofa_newGene_7193;Sus_scrofa_newGene_7205;Sus_scrofa_newGene_7299
GO:0003281 ventricular septum development 0.18% 0.11% 1.66 0.0766067444187566 0.81868569075186 ENSSSCG00000000488;ENSSSCG00000000493;ENSSSCG00000004369;ENSSSCG00000008510;ENSSSCG00000011859;ENSSSCG00000015917;ENSSSCG00000040746;Sus_scrofa_newGene_547
GO:0006814 sodium ion transport 0.18% 0.11% 1.66 0.0766067444187566 0.81868569075186 ENSSSCG00000010039;ENSSSCG00000011675;ENSSSCG00000017763;ENSSSCG00000028101;ENSSSCG00000028294;ENSSSCG00000032643;ENSSSCG00000033071;ENSSSCG00000035906
GO:0007188 adenylate cyclase-modulating G-protein coupled receptor signaling pathway 0.18% 0.11% 1.66 0.0766067444187566 0.81868569075186 ENSSSCG00000004309;ENSSSCG00000006823;ENSSSCG00000006824;ENSSSCG00000015406;ENSSSCG00000024439;ENSSSCG00000032549;ENSSSCG00000034891;ENSSSCG00000042718
GO:0031018 endocrine pancreas development 0.18% 0.11% 1.66 0.0766067444187566 0.81868569075186 ENSSSCG00000004540;ENSSSCG00000004616;ENSSSCG00000008208;ENSSSCG00000009919;ENSSSCG00000020970;ENSSSCG00000021053;ENSSSCG00000036098;Sus_scrofa_newGene_8839
GO:0043011 myeloid dendritic cell differentiation 0.18% 0.11% 1.66 0.0766067444187566 0.81868569075186 ENSSSCG00000000706;ENSSSCG00000001252;ENSSSCG00000002340;ENSSSCG00000013237;ENSSSCG00000014282;ENSSSCG00000022155;Sus_scrofa_newGene_9235;Sus_scrofa_newGene_9407
GO:0048844 artery morphogenesis 0.18% 0.11% 1.66 0.0766067444187566 0.81868569075186 ENSSSCG00000003819;ENSSSCG00000004369;ENSSSCG00000005625;ENSSSCG00000006231;ENSSSCG00000017748;ENSSSCG00000025176;ENSSSCG00000031503;ENSSSCG00000037526
GO:0008203 cholesterol metabolic process 0.25% 0.16% 1.52 0.0769399921825534 0.81868569075186 ENSSSCG00000002366;ENSSSCG00000003819;ENSSSCG00000005229;ENSSSCG00000005423;ENSSSCG00000009919;ENSSSCG00000014282;ENSSSCG00000015332;ENSSSCG00000015488;ENSSSCG00000021464;ENSSSCG00000025273;ENSSSCG00000034942
GO:0044260 cellular macromolecule metabolic process 0.36% 0.26% 1.4 0.0795778319816756 0.81868569075186 Sus_scrofa_newGene_10728;Sus_scrofa_newGene_11437;Sus_scrofa_newGene_116;Sus_scrofa_newGene_1179;Sus_scrofa_newGene_12281;Sus_scrofa_newGene_13987;Sus_scrofa_newGene_14313;Sus_scrofa_newGene_14325;Sus_scrofa_newGene_2366;Sus_scrofa_newGene_2722;Sus_scrofa_newGene_3507;Sus_scrofa_newGene_4870;Su…
GO:0009992 cellular water homeostasis 0.14% 0.08% 1.81 0.0802069822031049 0.81868569075186 ENSSSCG00000000212;ENSSSCG00000004597;ENSSSCG00000010992;ENSSSCG00000021193;ENSSSCG00000023749;ENSSSCG00000033190
GO:0015721 bile acid and bile salt transport 0.14% 0.08% 1.81 0.0802069822031049 0.81868569075186 ENSSSCG00000000584;ENSSSCG00000004923;ENSSSCG00000009919;ENSSSCG00000011846;ENSSSCG00000025766;ENSSSCG00000026317
GO:0021904 dorsal/ventral neural tube patterning 0.14% 0.08% 1.81 0.0802069822031049 0.81868569075186 ENSSSCG00000002340;ENSSSCG00000014283;ENSSSCG00000016416;ENSSSCG00000016569;ENSSSCG00000029870;ENSSSCG00000034627
GO:0050715 positive regulation of cytokine secretion 0.14% 0.08% 1.81 0.0802069822031049 0.81868569075186 ENSSSCG00000001404;ENSSSCG00000008090;ENSSSCG00000009589;ENSSSCG00000015652;ENSSSCG00000024439;ENSSSCG00000031831
GO:2000249 regulation of actin cytoskeleton reorganization 0.14% 0.08% 1.81 0.0802069822031049 0.81868569075186 ENSSSCG00000010948;ENSSSCG00000014441;ENSSSCG00000015399;ENSSSCG00000022726;ENSSSCG00000033337;ENSSSCG00000040981
GO:2001275 positive regulation of glucose import in response to insulin stimulus 0.14% 0.08% 1.81 0.0802069822031049 0.81868569075186 ENSSSCG00000002891;ENSSSCG00000003909;ENSSSCG00000013900;ENSSSCG00000015549;ENSSSCG00000030289;ENSSSCG00000035419
GO:0005975 carbohydrate metabolic process 0.68% 0.54% 1.26 0.0841245403793039 0.81868569075186 ENSSSCG00000001927;ENSSSCG00000005518;ENSSSCG00000006796;ENSSSCG00000007739;ENSSSCG00000008339;ENSSSCG00000008754;ENSSSCG00000009045;ENSSSCG00000009166;ENSSSCG00000010117;ENSSSCG00000010832;ENSSSCG00000011404;ENSSSCG00000011735;ENSSSCG00000012837;ENSSSCG00000015196;ENSSSCG00000015258;ENSSSCG00000015691;…
GO:0070588 calcium ion transmembrane transport 0.72% 0.58% 1.25 0.0847916526670994 0.81868569075186 ENSSSCG00000000216;ENSSSCG00000002340;ENSSSCG00000003255;ENSSSCG00000003257;ENSSSCG00000004074;ENSSSCG00000004578;ENSSSCG00000004636;ENSSSCG00000004937;ENSSSCG00000005267;ENSSSCG00000005636;ENSSSCG00000006186;ENSSSCG00000007100;ENSSSCG00000011412;ENSSSCG00000012959;ENSSSCG00000014799;ENSSSCG0000001…
GO:0007010 cytoskeleton organization 0.41% 0.3% 1.36 0.0849645252299387 0.81868569075186 ENSSSCG00000001068;ENSSSCG00000002950;ENSSSCG00000003090;ENSSSCG00000003913;ENSSSCG00000004473;ENSSSCG00000007061;ENSSSCG00000007240;ENSSSCG00000009018;ENSSSCG00000010738;ENSSSCG00000011022;ENSSSCG00000015401;ENSSSCG00000017393;ENSSSCG00000017445;ENSSSCG00000025156;ENSSSCG00000027701;ENSSSCG00000031904;ENSSSC…
GO:0001951 intestinal D-glucose absorption 0.07% 0.03% 2.49 0.0850419237612779 0.81868569075186 ENSSSCG00000004058;ENSSSCG00000011680;ENSSSCG00000016196
GO:0001960 negative regulation of cytokine-mediated signaling pathway 0.07% 0.03% 2.49 0.0850419237612779 0.81868569075186 ENSSSCG00000013767;ENSSSCG00000016634;ENSSSCG00000029230
GO:0002070 epithelial cell maturation 0.07% 0.03% 2.49 0.0850419237612779 0.81868569075186 ENSSSCG00000004241;ENSSSCG00000012049;ENSSSCG00000015732
GO:0002385 mucosal immune response 0.07% 0.03% 2.49 0.0850419237612779 0.81868569075186 ENSSSCG00000002891;ENSSSCG00000006663;ENSSSCG00000036427
GO:0002639 positive regulation of immunoglobulin production 0.07% 0.03% 2.49 0.0850419237612779 0.81868569075186 ENSSSCG00000012652;ENSSSCG00000014281;ENSSSCG00000014626
GO:0003091 renal water homeostasis 0.07% 0.03% 2.49 0.0850419237612779 0.81868569075186 ENSSSCG00000025535;ENSSSCG00000032312;ENSSSCG00000032452
GO:0003254 regulation of membrane depolarization 0.07% 0.03% 2.49 0.0850419237612779 0.81868569075186 ENSSSCG00000004687;ENSSSCG00000012699;ENSSSCG00000038726
GO:0006526 arginine biosynthetic process 0.07% 0.03% 2.49 0.0850419237612779 0.81868569075186 ENSSSCG00000005701;ENSSSCG00000024179;ENSSSCG00000028978
GO:0006956 complement activation 0.07% 0.03% 2.49 0.0850419237612779 0.81868569075186 ENSSSCG00000001422;ENSSSCG00000001427;Sus_scrofa_newGene_7169
GO:0007292 female gamete generation 0.07% 0.03% 2.49 0.0850419237612779 0.81868569075186 ENSSSCG00000007047;ENSSSCG00000008263;ENSSSCG00000012474
GO:0007435 salivary gland morphogenesis 0.07% 0.03% 2.49 0.0850419237612779 0.81868569075186 ENSSSCG00000007031;ENSSSCG00000013320;ENSSSCG00000022126
GO:0008626 granzyme-mediated apoptotic signaling pathway 0.07% 0.03% 2.49 0.0850419237612779 0.81868569075186 ENSSSCG00000023374;ENSSSCG00000024388;ENSSSCG00000047251
GO:0010830 regulation of myotube differentiation 0.07% 0.03% 2.49 0.0850419237612779 0.81868569075186 ENSSSCG00000007504;ENSSSCG00000038738;ENSSSCG00000038969
GO:0015889 cobalamin transport 0.07% 0.03% 2.49 0.0850419237612779 0.81868569075186 ENSSSCG00000002524;ENSSSCG00000010011;ENSSSCG00000039252
GO:0016556 mRNA modification 0.07% 0.03% 2.49 0.0850419237612779 0.81868569075186 ENSSSCG00000000668;ENSSSCG00000010431;ENSSSCG00000011798
GO:0019530 taurine metabolic process 0.07% 0.03% 2.49 0.0850419237612779 0.81868569075186 ENSSSCG00000006717;ENSSSCG00000017402;ENSSSCG00000017406
GO:0030816 positive regulation of cAMP metabolic process 0.07% 0.03% 2.49 0.0850419237612779 0.81868569075186 ENSSSCG00000008978;ENSSSCG00000032474;ENSSSCG00000032777
GO:0032532 regulation of microvillus length 0.07% 0.03% 2.49 0.0850419237612779 0.81868569075186 ENSSSCG00000004058;ENSSSCG00000011680;ENSSSCG00000016196
GO:0033133 positive regulation of glucokinase activity 0.07% 0.03% 2.49 0.0850419237612779 0.81868569075186 ENSSSCG00000013033;ENSSSCG00000028672;ENSSSCG00000039073
GO:0033280 response to vitamin D 0.07% 0.03% 2.49 0.0850419237612779 0.81868569075186 ENSSSCG00000007486;ENSSSCG00000009216;ENSSSCG00000013643
GO:0033555 multicellular organismal response to stress 0.07% 0.03% 2.49 0.0850419237612779 0.81868569075186 ENSSSCG00000004101;ENSSSCG00000007007;ENSSSCG00000009172
GO:0034379 very-low-density lipoprotein particle assembly 0.07% 0.03% 2.49 0.0850419237612779 0.81868569075186 ENSSSCG00000005918;ENSSSCG00000015069;ENSSSCG00000021464
GO:0042448 progesterone metabolic process 0.07% 0.03% 2.49 0.0850419237612779 0.81868569075186 ENSSSCG00000015930;ENSSSCG00000017402;ENSSSCG00000017406
GO:0043305 negative regulation of mast cell degranulation 0.07% 0.03% 2.49 0.0850419237612779 0.81868569075186 ENSSSCG00000006381;ENSSSCG00000012594;ENSSSCG00000038460
GO:0044829 positive regulation by host of viral genome replication 0.07% 0.03% 2.49 0.0850419237612779 0.81868569075186 ENSSSCG00000034137;ENSSSCG00000036639;ENSSSCG00000038465
GO:0045348 positive regulation of MHC class II biosynthetic process 0.07% 0.03% 2.49 0.0850419237612779 0.81868569075186 ENSSSCG00000013415;ENSSSCG00000014282;ENSSSCG00000015652
GO:0045741 positive regulation of epidermal growth factor-activated receptor activity 0.07% 0.03% 2.49 0.0850419237612779 0.81868569075186 ENSSSCG00000008326;ENSSSCG00000010603;ENSSSCG00000020879
GO:0046598 positive regulation of viral entry into host cell 0.07% 0.03% 2.49 0.0850419237612779 0.81868569075186 ENSSSCG00000014780;ENSSSCG00000024336;ENSSSCG00000035153
GO:0046641 positive regulation of alpha-beta T cell proliferation 0.07% 0.03% 2.49 0.0850419237612779 0.81868569075186 ENSSSCG00000009589;ENSSSCG00000011899;ENSSSCG00000015488
GO:0048859 formation of anatomical boundary 0.07% 0.03% 2.49 0.0850419237612779 0.81868569075186 ENSSSCG00000000669;ENSSSCG00000016416;ENSSSCG00000051352
GO:0050917 sensory perception of umami taste 0.07% 0.03% 2.49 0.0850419237612779 0.81868569075186 ENSSSCG00000003341;ENSSSCG00000015406;ENSSSCG00000042718
GO:0050996 positive regulation of lipid catabolic process 0.07% 0.03% 2.49 0.0850419237612779 0.81868569075186 ENSSSCG00000003819;ENSSSCG00000008444;ENSSSCG00000013369
GO:0051304 chromosome separation 0.07% 0.03% 2.49 0.0850419237612779 0.81868569075186 ENSSSCG00000000693;ENSSSCG00000004466;ENSSSCG00000022192
GO:0051457 maintenance of protein location in nucleus 0.07% 0.03% 2.49 0.0850419237612779 0.81868569075186 ENSSSCG00000002819;ENSSSCG00000012055;ENSSSCG00000022224
GO:0051963 regulation of synapse assembly 0.07% 0.03% 2.49 0.0850419237612779 0.81868569075186 ENSSSCG00000014149;ENSSSCG00000016328;ENSSSCG00000020906
GO:0060314 regulation of ryanodine-sensitive calcium-release channel activity 0.07% 0.03% 2.49 0.0850419237612779 0.81868569075186 ENSSSCG00000003156;ENSSSCG00000016929;ENSSSCG00000031899
GO:0060385 axonogenesis involved in innervation 0.07% 0.03% 2.49 0.0850419237612779 0.81868569075186 ENSSSCG00000015398;ENSSSCG00000017144;ENSSSCG00000039813
GO:0060763 mammary duct terminal end bud growth 0.07% 0.03% 2.49 0.0850419237612779 0.81868569075186 ENSSSCG00000010928;ENSSSCG00000037449;ENSSSCG00000044762
GO:0070266 necroptotic process 0.07% 0.03% 2.49 0.0850419237612779 0.81868569075186 ENSSSCG00000004636;ENSSSCG00000005024;ENSSSCG00000010330
GO:0070972 protein localization to endoplasmic reticulum 0.07% 0.03% 2.49 0.0850419237612779 0.81868569075186 ENSSSCG00000009125;ENSSSCG00000038465;ENSSSCG00000039332
GO:0071280 cellular response to copper ion 0.07% 0.03% 2.49 0.0850419237612779 0.81868569075186 ENSSSCG00000009203;ENSSSCG00000021193;ENSSSCG00000033190
GO:0071281 cellular response to iron ion 0.07% 0.03% 2.49 0.0850419237612779 0.81868569075186 ENSSSCG00000001036;ENSSSCG00000004687;ENSSSCG00000007671
GO:0071726 cellular response to diacyl bacterial lipopeptide 0.07% 0.03% 2.49 0.0850419237612779 0.81868569075186 ENSSSCG00000009002;ENSSSCG00000014369;ENSSSCG00000015405
GO:0071801 regulation of podosome assembly 0.07% 0.03% 2.49 0.0850419237612779 0.81868569075186 ENSSSCG00000007240;ENSSSCG00000037508;ENSSSCG00000040510
GO:0071864 positive regulation of cell proliferation in bone marrow 0.07% 0.03% 2.49 0.0850419237612779 0.81868569075186 ENSSSCG00000013394;ENSSSCG00000014149;ENSSSCG00000020970
GO:0072205 metanephric collecting duct development 0.07% 0.03% 2.49 0.0850419237612779 0.81868569075186 ENSSSCG00000006125;ENSSSCG00000021193;ENSSSCG00000026268
GO:1900016 negative regulation of cytokine production involved in inflammatory response 0.07% 0.03% 2.49 0.0850419237612779 0.81868569075186 ENSSSCG00000011831;ENSSSCG00000012837;ENSSSCG00000043838
GO:1900121 negative regulation of receptor binding 0.07% 0.03% 2.49 0.0850419237612779 0.81868569075186 ENSSSCG00000004578;ENSSSCG00000004687;ENSSSCG00000010530
GO:1900747 negative regulation of vascular endothelial growth factor signaling pathway 0.07% 0.03% 2.49 0.0850419237612779 0.81868569075186 ENSSSCG00000008522;ENSSSCG00000011801;ENSSSCG00000015825
GO:2000369 regulation of clathrin-dependent endocytosis 0.07% 0.03% 2.49 0.0850419237612779 0.81868569075186 ENSSSCG00000004276;ENSSSCG00000004453;ENSSSCG00000011849
GO:2000647 negative regulation of stem cell proliferation 0.07% 0.03% 2.49 0.0850419237612779 0.81868569075186 ENSSSCG00000027361;ENSSSCG00000036377;ENSSSCG00000040871
GO:0002027 regulation of heart rate 0.2% 0.13% 1.57 0.0865880974271832 0.81868569075186 ENSSSCG00000000488;ENSSSCG00000002029;ENSSSCG00000006745;ENSSSCG00000008443;ENSSSCG00000009126;ENSSSCG00000011260;ENSSSCG00000015398;ENSSSCG00000016929;ENSSSCG00000017562
GO:0042572 retinol metabolic process 0.2% 0.13% 1.57 0.0865880974271832 0.81868569075186 ENSSSCG00000002297;ENSSSCG00000005918;ENSSSCG00000006245;ENSSSCG00000008608;ENSSSCG00000009182;ENSSSCG00000009184;ENSSSCG00000011664;ENSSSCG00000023686;ENSSSCG00000034102
GO:0048661 positive regulation of smooth muscle cell proliferation 0.2% 0.13% 1.57 0.0865880974271832 0.81868569075186 ENSSSCG00000001404;ENSSSCG00000016059;ENSSSCG00000017705;ENSSSCG00000020970;ENSSSCG00000022741;ENSSSCG00000025176;ENSSSCG00000029130;ENSSSCG00000032341;ENSSSCG00000037526
GO:0048741 skeletal muscle fiber development 0.2% 0.13% 1.57 0.0865880974271832 0.81868569075186 ENSSSCG00000000182;ENSSSCG00000008294;ENSSSCG00000009172;ENSSSCG00000009629;ENSSSCG00000009735;ENSSSCG00000016569;ENSSSCG00000016635;Sus_scrofa_newGene_8484;Sus_scrofa_newGene_903
GO:0032755 positive regulation of interleukin-6 production 0.29% 0.21% 1.44 0.0877723572904643 0.81868569075186 ENSSSCG00000001404;ENSSSCG00000003859;ENSSSCG00000006357;ENSSSCG00000009002;ENSSSCG00000015488;ENSSSCG00000016077;ENSSSCG00000016883;ENSSSCG00000020970;ENSSSCG00000026113;ENSSSCG00000030408;ENSSSCG00000031493;ENSSSCG00000040540;Sus_scrofa_newGene_3750
GO:0000255 allantoin metabolic process 0.05% 0.01% 3.31 0.0910714119555388 0.81868569075186 ENSSSCG00000017402;ENSSSCG00000017406
GO:0000461 endonucleolytic cleavage to generate mature 3'-end of SSU-rRNA from (SSU-rRNA	5.8S rRNA	LSU-rRNA) 0.05% 0.01% 3.31 0.0910714119555388 0.81868569075186 ENSSSCG00000021825;ENSSSCG00000037236
GO:0001805 positive regulation of type III hypersensitivity 0.05% 0.01% 3.31 0.0910714119555388 0.81868569075186 ENSSSCG00000006357;ENSSSCG00000006678
GO:0001812 positive regulation of type I hypersensitivity 0.05% 0.01% 3.31 0.0910714119555388 0.81868569075186 ENSSSCG00000006357;ENSSSCG00000006413
GO:0001842 neural fold formation 0.05% 0.01% 3.31 0.0910714119555388 0.81868569075186 ENSSSCG00000036377;ENSSSCG00000051352
GO:0001869 negative regulation of complement activation	lectin pathway 0.05% 0.01% 3.31 0.0910714119555388 0.81868569075186 ENSSSCG00000000660;ENSSSCG00000013181
GO:0002158 osteoclast proliferation 0.05% 0.01% 3.31 0.0910714119555388 0.81868569075186 ENSSSCG00000036201;ENSSSCG00000037449
GO:0002283 neutrophil activation involved in immune response 0.05% 0.01% 3.31 0.0910714119555388 0.81868569075186 ENSSSCG00000002919;ENSSSCG00000006357
GO:0002328 pro-B cell differentiation 0.05% 0.01% 3.31 0.0910714119555388 0.81868569075186 ENSSSCG00000006274;Sus_scrofa_newGene_8839
GO:0002415 immunoglobulin transcytosis in epithelial cells mediated by polymeric immunoglobulin receptor 0.05% 0.01% 3.31 0.0910714119555388 0.81868569075186 ENSSSCG00000015657;ENSSSCG00000016328
GO:0002431 Fc receptor mediated stimulatory signaling pathway 0.05% 0.01% 3.31 0.0910714119555388 0.81868569075186 ENSSSCG00000006250;ENSSSCG00000006357
GO:0002503 peptide antigen assembly with MHC class II protein complex 0.05% 0.01% 3.31 0.0910714119555388 0.81868569075186 ENSSSCG00000001453;ENSSSCG00000001470
GO:0002576 platelet degranulation 0.05% 0.01% 3.31 0.0910714119555388 0.81868569075186 ENSSSCG00000005617;ENSSSCG00000006250
GO:0002830 positive regulation of type 2 immune response 0.05% 0.01% 3.31 0.0910714119555388 0.81868569075186 ENSSSCG00000007007;ENSSSCG00000033262
GO:0003017 lymph circulation 0.05% 0.01% 3.31 0.0910714119555388 0.81868569075186 ENSSSCG00000011859;Sus_scrofa_newGene_547
GO:0003057 regulation of the force of heart contraction by chemical signal 0.05% 0.01% 3.31 0.0910714119555388 0.81868569075186 ENSSSCG00000016450;ENSSSCG00000016634
GO:0003081 regulation of systemic arterial blood pressure by renin-angiotensin 0.05% 0.01% 3.31 0.0910714119555388 0.81868569075186 ENSSSCG00000009132;ENSSSCG00000010184
GO:0003084 positive regulation of systemic arterial blood pressure 0.05% 0.01% 3.31 0.0910714119555388 0.81868569075186 ENSSSCG00000005625;ENSSSCG00000032123
GO:0003140 determination of left/right asymmetry in lateral mesoderm 0.05% 0.01% 3.31 0.0910714119555388 0.81868569075186 ENSSSCG00000016416;ENSSSCG00000016569
GO:0003256 regulation of transcription from RNA polymerase II promoter involved in myocardial precursor cell differentiation 0.05% 0.01% 3.31 0.0910714119555388 0.81868569075186 ENSSSCG00000022155;ENSSSCG00000027060
GO:0006027 glycosaminoglycan catabolic process 0.05% 0.01% 3.31 0.0910714119555388 0.81868569075186 ENSSSCG00000007739;ENSSSCG00000029886
GO:0006069 ethanol oxidation 0.05% 0.01% 3.31 0.0910714119555388 0.81868569075186 ENSSSCG00000009184;ENSSSCG00000009185
GO:0006097 glyoxylate cycle 0.05% 0.01% 3.31 0.0910714119555388 0.81868569075186 ENSSSCG00000001852;ENSSSCG00000023264
GO:0006102 isocitrate metabolic process 0.05% 0.01% 3.31 0.0910714119555388 0.81868569075186 ENSSSCG00000001852;ENSSSCG00000023264
GO:0006436 tryptophanyl-tRNA aminoacylation 0.05% 0.01% 3.31 0.0910714119555388 0.81868569075186 ENSSSCG00000002516;ENSSSCG00000027153
GO:0006549 isoleucine metabolic process 0.05% 0.01% 3.31 0.0910714119555388 0.81868569075186 ENSSSCG00000017402;ENSSSCG00000017406
GO:0006573 valine metabolic process 0.05% 0.01% 3.31 0.0910714119555388 0.81868569075186 ENSSSCG00000017402;ENSSSCG00000017406
GO:0006600 creatine metabolic process 0.05% 0.01% 3.31 0.0910714119555388 0.81868569075186 ENSSSCG00000017402;ENSSSCG00000017406
GO:0006650 glycerophospholipid metabolic process 0.05% 0.01% 3.31 0.0910714119555388 0.81868569075186 ENSSSCG00000001090;ENSSSCG00000010175
GO:0006677 glycosylceramide metabolic process 0.05% 0.01% 3.31 0.0910714119555388 0.81868569075186 ENSSSCG00000005623;ENSSSCG00000024494
GO:0006686 sphingomyelin biosynthetic process 0.05% 0.01% 3.31 0.0910714119555388 0.81868569075186 ENSSSCG00000002404;ENSSSCG00000009152
GO:0006824 cobalt ion transport 0.05% 0.01% 3.31 0.0910714119555388 0.81868569075186 ENSSSCG00000010011;ENSSSCG00000039252
GO:0007089 traversing start control point of mitotic cell cycle 0.05% 0.01% 3.31 0.0910714119555388 0.81868569075186 ENSSSCG00000000488;ENSSSCG00000005995
GO:0007521 muscle cell fate determination 0.05% 0.01% 3.31 0.0910714119555388 0.81868569075186 ENSSSCG00000014149;ENSSSCG00000027060
GO:0007614 short-term memory 0.05% 0.01% 3.31 0.0910714119555388 0.81868569075186 ENSSSCG00000006125;ENSSSCG00000023891
GO:0010040 response to iron(II) ion 0.05% 0.01% 3.31 0.0910714119555388 0.81868569075186 ENSSSCG00000009203;ENSSSCG00000023807
GO:0010310 regulation of hydrogen peroxide metabolic process 0.05% 0.01% 3.31 0.0910714119555388 0.81868569075186 ENSSSCG00000033685;ENSSSCG00000047631
GO:0010387 COP9 signalosome assembly 0.05% 0.01% 3.31 0.0910714119555388 0.81868569075186 ENSSSCG00000016323;ENSSSCG00000029870
GO:0010543 regulation of platelet activation 0.05% 0.01% 3.31 0.0910714119555388 0.81868569075186 ENSSSCG00000006357;ENSSSCG00000011801
GO:0010604 positive regulation of macromolecule metabolic process 0.05% 0.01% 3.31 0.0910714119555388 0.81868569075186 ENSSSCG00000004151;ENSSSCG00000007163
GO:0010657 muscle cell apoptotic process 0.05% 0.01% 3.31 0.0910714119555388 0.81868569075186 ENSSSCG00000038738;ENSSSCG00000038969
GO:0010863 positive regulation of phospholipase C activity 0.05% 0.01% 3.31 0.0910714119555388 0.81868569075186 ENSSSCG00000015815;ENSSSCG00000022741
GO:0010916 negative regulation of very-low-density lipoprotein particle clearance 0.05% 0.01% 3.31 0.0910714119555388 0.81868569075186 ENSSSCG00000008701;ENSSSCG00000015069
GO:0010988 regulation of low-density lipoprotein particle clearance 0.05% 0.01% 3.31 0.0910714119555388 0.81868569075186 ENSSSCG00000000394;ENSSSCG00000022760
GO:0014012 peripheral nervous system axon regeneration 0.05% 0.01% 3.31 0.0910714119555388 0.81868569075186 ENSSSCG00000009649;ENSSSCG00000011831
GO:0014722 regulation of skeletal muscle contraction by calcium ion signaling 0.05% 0.01% 3.31 0.0910714119555388 0.81868569075186 ENSSSCG00000038738;ENSSSCG00000038969
GO:0014853 regulation of excitatory postsynaptic membrane potential involved in skeletal muscle contraction 0.05% 0.01% 3.31 0.0910714119555388 0.81868569075186 ENSSSCG00000038738;ENSSSCG00000038969
GO:0014908 myotube differentiation involved in skeletal muscle regeneration 0.05% 0.01% 3.31 0.0910714119555388 0.81868569075186 ENSSSCG00000006698;ENSSSCG00000013375
GO:0015824 proline transport 0.05% 0.01% 3.31 0.0910714119555388 0.81868569075186 ENSSSCG00000006811;ENSSSCG00000028643
GO:0015866 ADP transport 0.05% 0.01% 3.31 0.0910714119555388 0.81868569075186 ENSSSCG00000000072;ENSSSCG00000013927
GO:0015939 pantothenate metabolic process 0.05% 0.01% 3.31 0.0910714119555388 0.81868569075186 ENSSSCG00000004180;ENSSSCG00000004181
GO:0016031 tRNA import into mitochondrion 0.05% 0.01% 3.31 0.0910714119555388 0.81868569075186 ENSSSCG00000005075;ENSSSCG00000010158
GO:0016321 female meiosis chromosome segregation 0.05% 0.01% 3.31 0.0910714119555388 0.81868569075186 ENSSSCG00000014271;ENSSSCG00000026748
GO:0016338 calcium-independent cell-cell adhesion via plasma membrane cell-adhesion molecules 0.05% 0.01% 3.31 0.0910714119555388 0.81868569075186 ENSSSCG00000035928;ENSSSCG00000037234
GO:0016554 cytidine to uridine editing 0.05% 0.01% 3.31 0.0910714119555388 0.81868569075186 ENSSSCG00000000668;ENSSSCG00000010431
GO:0019265 glycine biosynthetic process	by transamination of glyoxylate 0.05% 0.01% 3.31 0.0910714119555388 0.81868569075186 ENSSSCG00000016402;ENSSSCG00000016829
GO:0019730 antimicrobial humoral response 0.05% 0.01% 3.31 0.0910714119555388 0.81868569075186 ENSSSCG00000013415;ENSSSCG00000027426
GO:0019853 L-ascorbic acid biosynthetic process 0.05% 0.01% 3.31 0.0910714119555388 0.81868569075186 ENSSSCG00000009667;ENSSSCG00000029256
GO:0021623 oculomotor nerve formation 0.05% 0.01% 3.31 0.0910714119555388 0.81868569075186 ENSSSCG00000001036;ENSSSCG00000014813
GO:0021828 gonadotrophin-releasing hormone neuronal migration to the hypothalamus 0.05% 0.01% 3.31 0.0910714119555388 0.81868569075186 ENSSSCG00000015398;ENSSSCG00000026383
GO:0021849 neuroblast division in subventricular zone 0.05% 0.01% 3.31 0.0910714119555388 0.81868569075186 ENSSSCG00000022178;ENSSSCG00000023228
GO:0030856 regulation of epithelial cell differentiation 0.05% 0.01% 3.31 0.0910714119555388 0.81868569075186 ENSSSCG00000017402;ENSSSCG00000017406
GO:0031098 stress-activated protein kinase signaling cascade 0.05% 0.01% 3.31 0.0910714119555388 0.81868569075186 ENSSSCG00000001480;ENSSSCG00000002440
GO:0031123 RNA 3'-end processing 0.05% 0.01% 3.31 0.0910714119555388 0.81868569075186 ENSSSCG00000003859;ENSSSCG00000010952
GO:0032289 central nervous system myelin formation 0.05% 0.01% 3.31 0.0910714119555388 0.81868569075186 ENSSSCG00000039929;Sus_scrofa_newGene_10455
GO:0032386 regulation of intracellular transport 0.05% 0.01% 3.31 0.0910714119555388 0.81868569075186 ENSSSCG00000026387;ENSSSCG00000035968
GO:0032425 positive regulation of mismatch repair 0.05% 0.01% 3.31 0.0910714119555388 0.81868569075186 ENSSSCG00000003256;ENSSSCG00000009327
GO:0032528 microvillus organization 0.05% 0.01% 3.31 0.0910714119555388 0.81868569075186 ENSSSCG00000004632;ENSSSCG00000030289
GO:0033158 regulation of protein import into nucleus	translocation 0.05% 0.01% 3.31 0.0910714119555388 0.81868569075186 ENSSSCG00000001565;ENSSSCG00000005453
GO:0033277 abortive mitotic cell cycle 0.05% 0.01% 3.31 0.0910714119555388 0.81868569075186 ENSSSCG00000025537;ENSSSCG00000030289
GO:0033566 gamma-tubulin complex localization 0.05% 0.01% 3.31 0.0910714119555388 0.81868569075186 ENSSSCG00000031800;ENSSSCG00000040073
GO:0034088 maintenance of mitotic sister chromatid cohesion 0.05% 0.01% 3.31 0.0910714119555388 0.81868569075186 ENSSSCG00000016842;ENSSSCG00000021664
GO:0034157 positive regulation of toll-like receptor 7 signaling pathway 0.05% 0.01% 3.31 0.0910714119555388 0.81868569075186 ENSSSCG00000006764;ENSSSCG00000008648
GO:0034197 triglyceride transport 0.05% 0.01% 3.31 0.0910714119555388 0.81868569075186 ENSSSCG00000009179;ENSSSCG00000015405
GO:0035349 coenzyme A transmembrane transport 0.05% 0.01% 3.31 0.0910714119555388 0.81868569075186 ENSSSCG00000000072;ENSSSCG00000013927
GO:0035600 tRNA methylthiolation 0.05% 0.01% 3.31 0.0910714119555388 0.81868569075186 ENSSSCG00000001080;ENSSSCG00000007264
GO:0035791 platelet-derived growth factor receptor-beta signaling pathway 0.05% 0.01% 3.31 0.0910714119555388 0.81868569075186 ENSSSCG00000007469;ENSSSCG00000022741
GO:0036492 eiF2alpha phosphorylation in response to endoplasmic reticulum stress 0.05% 0.01% 3.31 0.0910714119555388 0.81868569075186 ENSSSCG00000008208;ENSSSCG00000039061
GO:0036499 PERK-mediated unfolded protein response 0.05% 0.01% 3.31 0.0910714119555388 0.81868569075186 ENSSSCG00000000084;ENSSSCG00000015987
GO:0038091 positive regulation of cell proliferation by VEGF-activated platelet derived growth factor receptor signaling pathway 0.05% 0.01% 3.31 0.0910714119555388 0.81868569075186 ENSSSCG00000001695;ENSSSCG00000022741
GO:0038161 prolactin signaling pathway 0.05% 0.01% 3.31 0.0910714119555388 0.81868569075186 ENSSSCG00000017402;ENSSSCG00000017406
GO:0038183 bile acid signaling pathway 0.05% 0.01% 3.31 0.0910714119555388 0.81868569075186 ENSSSCG00000020864;ENSSSCG00000022483
GO:0039536 negative regulation of RIG-I signaling pathway 0.05% 0.01% 3.31 0.0910714119555388 0.81868569075186 ENSSSCG00000017416;ENSSSCG00000035048
GO:0042590 antigen processing and presentation of exogenous peptide antigen via MHC class I 0.05% 0.01% 3.31 0.0910714119555388 0.81868569075186 ENSSSCG00000006357;ENSSSCG00000006678
GO:0042904 9-cis-retinoic acid biosynthetic process 0.05% 0.01% 3.31 0.0910714119555388 0.81868569075186 ENSSSCG00000015930;ENSSSCG00000028115
GO:0044550 secondary metabolite biosynthetic process 0.05% 0.01% 3.31 0.0910714119555388 0.81868569075186 ENSSSCG00000002354;ENSSSCG00000025273
GO:0045401 positive regulation of interleukin-3 biosynthetic process 0.05% 0.01% 3.31 0.0910714119555388 0.81868569075186 ENSSSCG00000006413;ENSSSCG00000009589
GO:0045425 positive regulation of granulocyte macrophage colony-stimulating factor biosynthetic process 0.05% 0.01% 3.31 0.0910714119555388 0.81868569075186 ENSSSCG00000006413;ENSSSCG00000009589
GO:0045652 regulation of megakaryocyte differentiation 0.05% 0.01% 3.31 0.0910714119555388 0.81868569075186 ENSSSCG00000014149;ENSSSCG00000022864
GO:0045716 positive regulation of low-density lipoprotein particle receptor biosynthetic process 0.05% 0.01% 3.31 0.0910714119555388 0.81868569075186 ENSSSCG00000000394;ENSSSCG00000022760
GO:0045837 negative regulation of membrane potential 0.05% 0.01% 3.31 0.0910714119555388 0.81868569075186 ENSSSCG00000024388;ENSSSCG00000047251
GO:0045844 positive regulation of striated muscle tissue development 0.05% 0.01% 3.31 0.0910714119555388 0.81868569075186 ENSSSCG00000004241;ENSSSCG00000039171
GO:0045920 negative regulation of exocytosis 0.05% 0.01% 3.31 0.0910714119555388 0.81868569075186 ENSSSCG00000005267;ENSSSCG00000009203
GO:0045994 positive regulation of translational initiation by iron 0.05% 0.01% 3.31 0.0910714119555388 0.81868569075186 ENSSSCG00000001404;ENSSSCG00000038220
GO:0046449 creatinine metabolic process 0.05% 0.01% 3.31 0.0910714119555388 0.81868569075186 ENSSSCG00000017402;ENSSSCG00000017406
GO:0046543 development of secondary female sexual characteristics 0.05% 0.01% 3.31 0.0910714119555388 0.81868569075186 ENSSSCG00000017402;ENSSSCG00000017406
GO:0046544 development of secondary male sexual characteristics 0.05% 0.01% 3.31 0.0910714119555388 0.81868569075186 ENSSSCG00000017402;ENSSSCG00000017406
GO:0046619 optic placode formation involved in camera-type eye formation 0.05% 0.01% 3.31 0.0910714119555388 0.81868569075186 ENSSSCG00000000493;ENSSSCG00000015584
GO:0046683 response to organophosphorus 0.05% 0.01% 3.31 0.0910714119555388 0.81868569075186 ENSSSCG00000009349;ENSSSCG00000040678
GO:0046689 response to mercury ion 0.05% 0.01% 3.31 0.0910714119555388 0.81868569075186 ENSSSCG00000004597;ENSSSCG00000037535
GO:0046885 regulation of hormone biosynthetic process 0.05% 0.01% 3.31 0.0910714119555388 0.81868569075186 ENSSSCG00000002891;ENSSSCG00000016983
GO:0046903 secretion 0.05% 0.01% 3.31 0.0910714119555388 0.81868569075186 ENSSSCG00000002444;ENSSSCG00000022655
GO:0046929 negative regulation of neurotransmitter secretion 0.05% 0.01% 3.31 0.0910714119555388 0.81868569075186 ENSSSCG00000000216;ENSSSCG00000017748
GO:0048641 regulation of skeletal muscle tissue development 0.05% 0.01% 3.31 0.0910714119555388 0.81868569075186 ENSSSCG00000000182;ENSSSCG00000032877
GO:0048742 regulation of skeletal muscle fiber development 0.05% 0.01% 3.31 0.0910714119555388 0.81868569075186 ENSSSCG00000024777;ENSSSCG00000027457
GO:0048820 hair follicle maturation 0.05% 0.01% 3.31 0.0910714119555388 0.81868569075186 ENSSSCG00000022155;ENSSSCG00000039929
GO:0050849 negative regulation of calcium-mediated signaling 0.05% 0.01% 3.31 0.0910714119555388 0.81868569075186 ENSSSCG00000007322;ENSSSCG00000023437
GO:0050920 regulation of chemotaxis 0.05% 0.01% 3.31 0.0910714119555388 0.81868569075186 ENSSSCG00000015825;ENSSSCG00000039416
GO:0050955 thermoception 0.05% 0.01% 3.31 0.0910714119555388 0.81868569075186 ENSSSCG00000006186;ENSSSCG00000016314
GO:0050994 regulation of lipid catabolic process 0.05% 0.01% 3.31 0.0910714119555388 0.81868569075186 ENSSSCG00000013056;ENSSSCG00000035419
GO:0051246 regulation of protein metabolic process 0.05% 0.01% 3.31 0.0910714119555388 0.81868569075186 ENSSSCG00000009556;ENSSSCG00000016673
GO:0051247 positive regulation of protein metabolic process 0.05% 0.01% 3.31 0.0910714119555388 0.81868569075186 ENSSSCG00000031076;ENSSSCG00000039290
GO:0051660 establishment of centrosome localization 0.05% 0.01% 3.31 0.0910714119555388 0.81868569075186 ENSSSCG00000004058;ENSSSCG00000024563
GO:0051707 response to other organism 0.05% 0.01% 3.31 0.0910714119555388 0.81868569075186 ENSSSCG00000000252;ENSSSCG00000027348
GO:0051882 mitochondrial depolarization 0.05% 0.01% 3.31 0.0910714119555388 0.81868569075186 ENSSSCG00000027072;ENSSSCG00000028711
GO:0051984 positive regulation of chromosome segregation 0.05% 0.01% 3.31 0.0910714119555388 0.81868569075186 ENSSSCG00000017471;ENSSSCG00000026158
GO:0060137 maternal process involved in parturition 0.05% 0.01% 3.31 0.0910714119555388 0.81868569075186 ENSSSCG00000013397;ENSSSCG00000051352
GO:0060370 susceptibility to T cell mediated cytotoxicity 0.05% 0.01% 3.31 0.0910714119555388 0.81868569075186 ENSSSCG00000001407;ENSSSCG00000003090
GO:0060379 cardiac muscle cell myoblast differentiation 0.05% 0.01% 3.31 0.0910714119555388 0.81868569075186 ENSSSCG00000015839;ENSSSCG00000016883
GO:0060429 epithelium development 0.05% 0.01% 3.31 0.0910714119555388 0.81868569075186 ENSSSCG00000001021;ENSSSCG00000006231
GO:0060460 left lung morphogenesis 0.05% 0.01% 3.31 0.0910714119555388 0.81868569075186 ENSSSCG00000016393;ENSSSCG00000051352
GO:0060574 intestinal epithelial cell maturation 0.05% 0.01% 3.31 0.0910714119555388 0.81868569075186 ENSSSCG00000005096;ENSSSCG00000016703
GO:0060672 epithelial cell morphogenesis involved in placental branching 0.05% 0.01% 3.31 0.0910714119555388 0.81868569075186 ENSSSCG00000002954;ENSSSCG00000015246
GO:0060849 regulation of transcription involved in lymphatic endothelial cell fate commitment 0.05% 0.01% 3.31 0.0910714119555388 0.81868569075186 ENSSSCG00000002254;ENSSSCG00000015584
GO:0061337 cardiac conduction 0.05% 0.01% 3.31 0.0910714119555388 0.81868569075186 ENSSSCG00000004241;ENSSSCG00000022672
GO:0061419 positive regulation of transcription from RNA polymerase II promoter in response to hypoxia 0.05% 0.01% 3.31 0.0910714119555388 0.81868569075186 ENSSSCG00000005096;ENSSSCG00000022155
GO:0070096 mitochondrial outer membrane translocase complex assembly 0.05% 0.01% 3.31 0.0910714119555388 0.81868569075186 ENSSSCG00000005075;ENSSSCG00000010158
GO:0070192 chromosome organization involved in meiotic cell cycle 0.05% 0.01% 3.31 0.0910714119555388 0.81868569075186 ENSSSCG00000004766;ENSSSCG00000014280
GO:0070232 regulation of T cell apoptotic process 0.05% 0.01% 3.31 0.0910714119555388 0.81868569075186 ENSSSCG00000005055;ENSSSCG00000016452
GO:0070669 response to interleukin-2 0.05% 0.01% 3.31 0.0910714119555388 0.81868569075186 ENSSSCG00000017402;ENSSSCG00000017406
GO:0070670 response to interleukin-4 0.05% 0.01% 3.31 0.0910714119555388 0.81868569075186 ENSSSCG00000017402;ENSSSCG00000017406
GO:0070672 response to interleukin-15 0.05% 0.01% 3.31 0.0910714119555388 0.81868569075186 ENSSSCG00000017402;ENSSSCG00000017406
GO:0070837 dehydroascorbic acid transport 0.05% 0.01% 3.31 0.0910714119555388 0.81868569075186 ENSSSCG00000020927;ENSSSCG00000026423
GO:0071226 cellular response to molecule of fungal origin 0.05% 0.01% 3.31 0.0910714119555388 0.81868569075186 ENSSSCG00000000648;ENSSSCG00000009589
GO:0071288 cellular response to mercury ion 0.05% 0.01% 3.31 0.0910714119555388 0.81868569075186 ENSSSCG00000021193;ENSSSCG00000033190
GO:0071377 cellular response to glucagon stimulus 0.05% 0.01% 3.31 0.0910714119555388 0.81868569075186 ENSSSCG00000001589;ENSSSCG00000034891
GO:0071673 positive regulation of smooth muscle cell chemotaxis 0.05% 0.01% 3.31 0.0910714119555388 0.81868569075186 ENSSSCG00000004241;ENSSSCG00000032341
GO:0072189 ureter development 0.05% 0.01% 3.31 0.0910714119555388 0.81868569075186 ENSSSCG00000011632;ENSSSCG00000038460
GO:0072218 metanephric ascending thin limb development 0.05% 0.01% 3.31 0.0910714119555388 0.81868569075186 ENSSSCG00000007859;ENSSSCG00000022096
GO:0072221 metanephric distal convoluted tubule development 0.05% 0.01% 3.31 0.0910714119555388 0.81868569075186 ENSSSCG00000006125;ENSSSCG00000007859
GO:0072233 metanephric thick ascending limb development 0.05% 0.01% 3.31 0.0910714119555388 0.81868569075186 ENSSSCG00000007859;ENSSSCG00000022096
GO:0080121 AMP transport 0.05% 0.01% 3.31 0.0910714119555388 0.81868569075186 ENSSSCG00000000072;ENSSSCG00000013927
GO:0090274 positive regulation of somatostatin secretion 0.05% 0.01% 3.31 0.0910714119555388 0.81868569075186 ENSSSCG00000012883;ENSSSCG00000016718
GO:0090275 negative regulation of somatostatin secretion 0.05% 0.01% 3.31 0.0910714119555388 0.81868569075186 ENSSSCG00000012883;ENSSSCG00000016718
GO:0090310 negative regulation of methylation-dependent chromatin silencing 0.05% 0.01% 3.31 0.0910714119555388 0.81868569075186 ENSSSCG00000000667;ENSSSCG00000000668
GO:0097350 neutrophil clearance 0.05% 0.01% 3.31 0.0910714119555388 0.81868569075186 ENSSSCG00000005267;ENSSSCG00000009327
GO:0097374 sensory neuron axon guidance 0.05% 0.01% 3.31 0.0910714119555388 0.81868569075186 ENSSSCG00000026383;ENSSSCG00000032249
GO:0097477 lateral motor column neuron migration 0.05% 0.01% 3.31 0.0910714119555388 0.81868569075186 ENSSSCG00000003833;ENSSSCG00000017692
GO:1900086 positive regulation of peptidyl-tyrosine autophosphorylation 0.05% 0.01% 3.31 0.0910714119555388 0.81868569075186 ENSSSCG00000001695;ENSSSCG00000033657
GO:1901166 neural crest cell migration involved in autonomic nervous system development 0.05% 0.01% 3.31 0.0910714119555388 0.81868569075186 ENSSSCG00000011398;ENSSSCG00000026383
GO:1901253 negative regulation of intracellular transport of viral material 0.05% 0.01% 3.31 0.0910714119555388 0.81868569075186 ENSSSCG00000001235;ENSSSCG00000012077
GO:1902108 regulation of mitochondrial membrane permeability involved in apoptotic process 0.05% 0.01% 3.31 0.0910714119555388 0.81868569075186 ENSSSCG00000013232;ENSSSCG00000014443
GO:1902235 regulation of endoplasmic reticulum stress-induced intrinsic apoptotic signaling pathway 0.05% 0.01% 3.31 0.0910714119555388 0.81868569075186 ENSSSCG00000008208;ENSSSCG00000009888
GO:1902268 negative regulation of polyamine transmembrane transport 0.05% 0.01% 3.31 0.0910714119555388 0.81868569075186 ENSSSCG00000004550;ENSSSCG00000013460
GO:1902445 regulation of mitochondrial membrane permeability involved in programmed necrotic cell death 0.05% 0.01% 3.31 0.0910714119555388 0.81868569075186 ENSSSCG00000010330;ENSSSCG00000024254
GO:1902741 positive regulation of interferon-alpha secretion 0.05% 0.01% 3.31 0.0910714119555388 0.81868569075186 ENSSSCG00000006764;ENSSSCG00000009327
GO:1902766 skeletal muscle satellite cell migration 0.05% 0.01% 3.31 0.0910714119555388 0.81868569075186 ENSSSCG00000006777;ENSSSCG00000022080
GO:1903142 positive regulation of establishment of endothelial barrier 0.05% 0.01% 3.31 0.0910714119555388 0.81868569075186 ENSSSCG00000013658;ENSSSCG00000014282
GO:1903375 facioacoustic ganglion development 0.05% 0.01% 3.31 0.0910714119555388 0.81868569075186 ENSSSCG00000015398;ENSSSCG00000026383
GO:1903531 negative regulation of secretion by cell 0.05% 0.01% 3.31 0.0910714119555388 0.81868569075186 ENSSSCG00000022820;ENSSSCG00000035376
GO:1903753 negative regulation of p38MAPK cascade 0.05% 0.01% 3.31 0.0910714119555388 0.81868569075186 ENSSSCG00000004058;ENSSSCG00000006764
GO:1904339 negative regulation of dopaminergic neuron differentiation 0.05% 0.01% 3.31 0.0910714119555388 0.81868569075186 ENSSSCG00000016416;ENSSSCG00000029870
GO:1990144 intrinsic apoptotic signaling pathway in response to hypoxia 0.05% 0.01% 3.31 0.0910714119555388 0.81868569075186 ENSSSCG00000024388;ENSSSCG00000047251
GO:2000048 negative regulation of cell-cell adhesion mediated by cadherin 0.05% 0.01% 3.31 0.0910714119555388 0.81868569075186 ENSSSCG00000003419;ENSSSCG00000008429
GO:2000343 positive regulation of chemokine (C-X-C motif) ligand 2 production 0.05% 0.01% 3.31 0.0910714119555388 0.81868569075186 ENSSSCG00000001404;ENSSSCG00000033262
GO:2000504 positive regulation of blood vessel remodeling 0.05% 0.01% 3.31 0.0910714119555388 0.81868569075186 ENSSSCG00000011801;ENSSSCG00000022318
GO:2000620 positive regulation of histone H4-K16 acetylation 0.05% 0.01% 3.31 0.0910714119555388 0.81868569075186 ENSSSCG00000007727;ENSSSCG00000024059
GO:2000736 regulation of stem cell differentiation 0.05% 0.01% 3.31 0.0910714119555388 0.81868569075186 ENSSSCG00000005198;ENSSSCG00000008221
GO:2001269 positive regulation of cysteine-type endopeptidase activity involved in apoptotic signaling pathway 0.05% 0.01% 3.31 0.0910714119555388 0.81868569075186 ENSSSCG00000037508;ENSSSCG00000040215
GO:2001287 negative regulation of caveolin-mediated endocytosis 0.05% 0.01% 3.31 0.0910714119555388 0.81868569075186 ENSSSCG00000008118;ENSSSCG00000017761
GO:0050729 positive regulation of inflammatory response 0.32% 0.23% 1.41 0.0919498807100158 0.81868569075186 ENSSSCG00000009002;ENSSSCG00000011404;ENSSSCG00000015488;ENSSSCG00000017402;ENSSSCG00000017406;ENSSSCG00000017705;ENSSSCG00000017720;ENSSSCG00000024439;ENSSSCG00000027877;ENSSSCG00000032343;ENSSSCG00000034722;ENSSSCG00000037914;ENSSSCG00000040681;ENSSSCG00000044762
GO:0006508 proteolysis 2.17% 1.93% 1.12 0.0944632712935676 0.81868569075186 ENSSSCG00000000453;ENSSSCG00000001422;ENSSSCG00000001849;ENSSSCG00000002868;ENSSSCG00000003225;ENSSSCG00000003351;ENSSSCG00000004038;ENSSSCG00000004869;ENSSSCG00000004870;ENSSSCG00000004980;ENSSSCG00000006087;ENSSSCG00000006200;ENSSSCG00000007074;ENSSSCG00000007145;ENSSSCG00000007760;ENSSSCG00000007765;ENSSSCG00000008304;…
GO:0001937 negative regulation of endothelial cell proliferation 0.23% 0.15% 1.51 0.094647521303586 0.81868569075186 ENSSSCG00000002254;ENSSSCG00000002389;ENSSSCG00000005625;ENSSSCG00000008522;ENSSSCG00000016059;ENSSSCG00000016634;ENSSSCG00000016635;ENSSSCG00000017748;ENSSSCG00000027072;ENSSSCG00000028805
GO:0072332 intrinsic apoptotic signaling pathway by p53 class mediator 0.23% 0.15% 1.51 0.094647521303586 0.81868569075186 ENSSSCG00000002544;ENSSSCG00000007010;ENSSSCG00000011208;ENSSSCG00000012512;ENSSSCG00000014264;ENSSSCG00000023181;ENSSSCG00000027415;ENSSSCG00000032092;ENSSSCG00000033860;ENSSSCG00000038420
GO:0006412 translation 1.34% 1.15% 1.16 0.0949430744241206 0.81868569075186 ENSSSCG00000000072;ENSSSCG00000000793;ENSSSCG00000001502;ENSSSCG00000001720;ENSSSCG00000001942;ENSSSCG00000002515;ENSSSCG00000003042;ENSSSCG00000003930;ENSSSCG00000004002;ENSSSCG00000005636;ENSSSCG00000005996;ENSSSCG00000006081;ENSSSCG00000006848;ENSSSCG00000009303;ENSSSCG00000011272;ENSSSCG00000012623;ENSSSCG00000013889;…
GO:0009409 response to cold 0.16% 0.1% 1.66 0.0958034683034157 0.81868569075186 ENSSSCG00000004101;ENSSSCG00000006186;ENSSSCG00000009239;ENSSSCG00000015821;ENSSSCG00000016077;ENSSSCG00000016314;ENSSSCG00000021328
GO:0010633 negative regulation of epithelial cell migration 0.16% 0.1% 1.66 0.0958034683034157 0.81868569075186 ENSSSCG00000002734;ENSSSCG00000009944;ENSSSCG00000014203;ENSSSCG00000014282;ENSSSCG00000015398;ENSSSCG00000030260;ENSSSCG00000032957
GO:0050808 synapse organization 0.16% 0.1% 1.66 0.0958034683034157 0.81868569075186 ENSSSCG00000004620;ENSSSCG00000009203;ENSSSCG00000014053;ENSSSCG00000015399;ENSSSCG00000016780;ENSSSCG00000035968;ENSSSCG00000046003
GO:0055072 iron ion homeostasis 0.16% 0.1% 1.66 0.0958034683034157 0.81868569075186 ENSSSCG00000004687;ENSSSCG00000004714;ENSSSCG00000007671;ENSSSCG00000008443;ENSSSCG00000010681;ENSSSCG00000032282;ENSSSCG00000039798
GO:0070830 bicellular tight junction assembly 0.16% 0.1% 1.66 0.0958034683034157 0.81868569075186 ENSSSCG00000001661;ENSSSCG00000002734;ENSSSCG00000002965;ENSSSCG00000006564;ENSSSCG00000007557;ENSSSCG00000017389;ENSSSCG00000035928
GO:0001678 cellular glucose homeostasis 0.11% 0.06% 1.84 0.100967183224169 0.81868569075186 ENSSSCG00000003092;ENSSSCG00000010253;ENSSSCG00000013900;ENSSSCG00000014048;ENSSSCG00000028672
GO:0001893 maternal placenta development 0.11% 0.06% 1.84 0.100967183224169 0.81868569075186 ENSSSCG00000002254;ENSSSCG00000004369;ENSSSCG00000038220;ENSSSCG00000039139;ENSSSCG00000051352
GO:0001921 positive regulation of receptor recycling 0.11% 0.06% 1.84 0.100967183224169 0.81868569075186 ENSSSCG00000002340;ENSSSCG00000006078;ENSSSCG00000009203;ENSSSCG00000031144;ENSSSCG00000035376
GO:0002481 antigen processing and presentation of exogenous protein antigen via MHC class Ib	TAP-dependent 0.11% 0.06% 1.84 0.100967183224169 0.81868569075186 ENSSSCG00000004687;ENSSSCG00000009784;ENSSSCG00000024520;ENSSSCG00000025618;ENSSSCG00000035073
GO:0006590 thyroid hormone generation 0.11% 0.06% 1.84 0.100967183224169 0.81868569075186 ENSSSCG00000004678;ENSSSCG00000006087;ENSSSCG00000013890;ENSSSCG00000025434;ENSSSCG00000033193
GO:0006694 steroid biosynthetic process 0.11% 0.06% 1.84 0.100967183224169 0.81868569075186 ENSSSCG00000001428;ENSSSCG00000007842;ENSSSCG00000008521;ENSSSCG00000021739;ENSSSCG00000032369
GO:0015793 glycerol transport 0.11% 0.06% 1.84 0.100967183224169 0.81868569075186 ENSSSCG00000000212;ENSSSCG00000004597;ENSSSCG00000010992;ENSSSCG00000021193;ENSSSCG00000033190
GO:0032525 somite rostral/caudal axis specification 0.11% 0.06% 1.84 0.100967183224169 0.81868569075186 ENSSSCG00000000669;ENSSSCG00000004451;ENSSSCG00000012262;ENSSSCG00000017692;ENSSSCG00000039185
GO:0032695 negative regulation of interleukin-12 production 0.11% 0.06% 1.84 0.100967183224169 0.81868569075186 ENSSSCG00000015652;ENSSSCG00000024722;ENSSSCG00000032282;ENSSSCG00000035048;ENSSSCG00000043838
GO:0035999 tetrahydrofolate interconversion 0.11% 0.06% 1.84 0.100967183224169 0.81868569075186 ENSSSCG00000002269;ENSSSCG00000027072;ENSSSCG00000027926;ENSSSCG00000038708;ENSSSCG00000040678
GO:0043950 positive regulation of cAMP-mediated signaling 0.11% 0.06% 1.84 0.100967183224169 0.81868569075186 ENSSSCG00000004074;ENSSSCG00000008978;ENSSSCG00000026602;ENSSSCG00000032474;ENSSSCG00000032777
GO:0048535 lymph node development 0.11% 0.06% 1.84 0.100967183224169 0.81868569075186 ENSSSCG00000007031;ENSSSCG00000017879;ENSSSCG00000029949;ENSSSCG00000036445;Sus_scrofa_newGene_8965
GO:0048546 digestive tract morphogenesis 0.11% 0.06% 1.84 0.100967183224169 0.81868569075186 ENSSSCG00000005096;ENSSSCG00000006383;ENSSSCG00000016393;ENSSSCG00000022126;ENSSSCG00000051352
GO:0048566 embryonic digestive tract development 0.11% 0.06% 1.84 0.100967183224169 0.81868569075186 ENSSSCG00000001404;ENSSSCG00000002836;ENSSSCG00000009278;ENSSSCG00000015733;ENSSSCG00000035419
GO:0048872 homeostasis of number of cells 0.11% 0.06% 1.84 0.100967183224169 0.81868569075186 ENSSSCG00000007031;ENSSSCG00000008308;ENSSSCG00000009946;ENSSSCG00000029710;ENSSSCG00000034660
GO:1901224 positive regulation of NIK/NF-kappaB signaling 0.11% 0.06% 1.84 0.100967183224169 0.81868569075186 ENSSSCG00000001404;ENSSSCG00000002965;ENSSSCG00000008496;ENSSSCG00000009327;Sus_scrofa_newGene_3750
GO:1903830 magnesium ion transmembrane transport 0.11% 0.06% 1.84 0.100967183224169 0.81868569075186 ENSSSCG00000000952;ENSSSCG00000021688;ENSSSCG00000031267;ENSSSCG00000036898;ENSSSCG00000040778
GO:2000772 regulation of cellular senescence 0.11% 0.06% 1.84 0.100967183224169 0.81868569075186 ENSSSCG00000002389;ENSSSCG00000011446;ENSSSCG00000013397;ENSSSCG00000032861;Sus_scrofa_newGene_1293
GO:0070098 chemokine-mediated signaling pathway 0.38% 0.29% 1.34 0.100975747555715 0.81868569075186 ENSSSCG00000008978;ENSSSCG00000010966;ENSSSCG00000011322;ENSSSCG00000016184;ENSSSCG00000017720;ENSSSCG00000023557;ENSSSCG00000024311;ENSSSCG00000024344;ENSSSCG00000025846;ENSSSCG00000032343;ENSSSCG00000032474;ENSSSCG00000032777;ENSSSCG00000034660;ENSSSCG00000034722;ENSSSCG00000036445;ENSSSCG0000003…
GO:0007193 adenylate cyclase-inhibiting G-protein coupled receptor signaling pathway 0.25% 0.17% 1.46 0.101196029547127 0.81868569075186 ENSSSCG00000001242;ENSSSCG00000002891;ENSSSCG00000004074;ENSSSCG00000007950;ENSSSCG00000010281;ENSSSCG00000014557;ENSSSCG00000017101;ENSSSCG00000025500;ENSSSCG00000030227;ENSSSCG00000031717;ENSSSCG00000036201
GO:0070527 platelet aggregation 0.25% 0.17% 1.46 0.101196029547127 0.81868569075186 ENSSSCG00000005617;ENSSSCG00000008997;ENSSSCG00000012969;ENSSSCG00000013041;ENSSSCG00000023272;ENSSSCG00000025537;ENSSSCG00000029870;ENSSSCG00000030673;ENSSSCG00000034785;ENSSSCG00000036402;ENSSSCG00000039071
GO:0050794 regulation of cellular process 0.27% 0.19% 1.42 0.106543920402528 0.81868569075186 Sus_scrofa_newGene_10915;Sus_scrofa_newGene_11042;Sus_scrofa_newGene_11437;Sus_scrofa_newGene_11664;Sus_scrofa_newGene_2722;Sus_scrofa_newGene_5212;Sus_scrofa_newGene_6212;Sus_scrofa_newGene_6769;Sus_scrofa_newGene_8026;Sus_scrofa_newGene_8153;Sus_scrofa_newGene_8197;Sus_scrofa_newGene_8481
GO:0006836 neurotransmitter transport 0.18% 0.12% 1.56 0.107636318549985 0.81868569075186 ENSSSCG00000004041;ENSSSCG00000006811;ENSSSCG00000011577;ENSSSCG00000011600;ENSSSCG00000017117;ENSSSCG00000017120;ENSSSCG00000028643;ENSSSCG00000039850
GO:0016239 positive regulation of macroautophagy 0.18% 0.12% 1.56 0.107636318549985 0.81868569075186 ENSSSCG00000005096;ENSSSCG00000009230;ENSSSCG00000011575;ENSSSCG00000024388;ENSSSCG00000038026;ENSSSCG00000038550;ENSSSCG00000047251;ENSSSCG00000047631
GO:0032024 positive regulation of insulin secretion 0.18% 0.12% 1.56 0.107636318549985 0.81868569075186 ENSSSCG00000002891;ENSSSCG00000008444;ENSSSCG00000010368;ENSSSCG00000010638;ENSSSCG00000011596;ENSSSCG00000016883;ENSSSCG00000037779;Sus_scrofa_newGene_8839
GO:0043933 macromolecular complex subunit organization 0.86% 0.72% 1.2 0.108710658150596 0.81868569075186 ENSSSCG00000035297;Sus_scrofa_newGene_10318;Sus_scrofa_newGene_10940;Sus_scrofa_newGene_10949;Sus_scrofa_newGene_10966;Sus_scrofa_newGene_11845;Sus_scrofa_newGene_11848;Sus_scrofa_newGene_1227;Sus_scrofa_newGene_1250;Sus_scrofa_newGene_12857;Sus_scrofa_newGene_12907;Sus_scrofa_newGene_13103;S…
GO:0045214 sarcomere organization 0.2% 0.14% 1.49 0.116749819097832 0.81868569075186 ENSSSCG00000001661;ENSSSCG00000002029;ENSSSCG00000004570;ENSSSCG00000006745;ENSSSCG00000007085;ENSSSCG00000010144;ENSSSCG00000010359;ENSSSCG00000027935;ENSSSCG00000036501
GO:0045662 negative regulation of myoblast differentiation 0.2% 0.14% 1.49 0.116749819097832 0.81868569075186 ENSSSCG00000000669;ENSSSCG00000001404;ENSSSCG00000002028;ENSSSCG00000002752;ENSSSCG00000012676;ENSSSCG00000013354;ENSSSCG00000027726;ENSSSCG00000032474;ENSSSCG00000040860
GO:0050873 brown fat cell differentiation 0.2% 0.14% 1.49 0.116749819097832 0.81868569075186 ENSSSCG00000002697;ENSSSCG00000009239;ENSSSCG00000015821;ENSSSCG00000015955;ENSSSCG00000024388;ENSSSCG00000035419;ENSSSCG00000040681;ENSSSCG00000040843;ENSSSCG00000047251
GO:0000281 mitotic cytokinesis 0.36% 0.27% 1.33 0.1198911098751 0.81868569075186 ENSSSCG00000001657;ENSSSCG00000014326;ENSSSCG00000026748;Sus_scrofa_newGene_1177;Sus_scrofa_newGene_11845;Sus_scrofa_newGene_1193;Sus_scrofa_newGene_12907;Sus_scrofa_newGene_12922;Sus_scrofa_newGene_13586;Sus_scrofa_newGene_14176;Sus_scrofa_newGene_2361;Sus_scrofa_newGene_396;Sus_scrofa_newGene_5058;Sus_scrofa_newGen…
GO:0070124 mitochondrial translational initiation 0.36% 0.27% 1.33 0.1198911098751 0.81868569075186 ENSSSCG00000001658;ENSSSCG00000011179;ENSSSCG00000012879;ENSSSCG00000012943;ENSSSCG00000016724;ENSSSCG00000017065;ENSSSCG00000017519;ENSSSCG00000021007;ENSSSCG00000024242;ENSSSCG00000024693;ENSSSCG00000026981;ENSSSCG00000029425;ENSSSCG00000033148;ENSSSCG00000034129;ENSSSCG00000035134;ENSSSCG0000003…
GO:0006821 chloride transport 0.14% 0.08% 1.66 0.12063693629618 0.81868569075186 ENSSSCG00000003429;ENSSSCG00000008024;ENSSSCG00000016277;ENSSSCG00000020989;ENSSSCG00000025708;ENSSSCG00000026345
GO:0007413 axonal fasciculation 0.14% 0.08% 1.66 0.12063693629618 0.81868569075186 ENSSSCG00000004309;ENSSSCG00000010530;ENSSSCG00000011360;ENSSSCG00000015398;ENSSSCG00000032007;ENSSSCG00000040824
GO:0009311 oligosaccharide metabolic process 0.14% 0.08% 1.66 0.12063693629618 0.81868569075186 ENSSSCG00000005628;ENSSSCG00000005943;ENSSSCG00000011034;ENSSSCG00000024494;ENSSSCG00000033425;ENSSSCG00000038423
GO:0009395 phospholipid catabolic process 0.14% 0.08% 1.66 0.12063693629618 0.81868569075186 ENSSSCG00000003819;ENSSSCG00000004733;ENSSSCG00000007356;ENSSSCG00000011470;ENSSSCG00000022742;ENSSSCG00000023351
GO:0010971 positive regulation of G2/M transition of mitotic cell cycle 0.14% 0.08% 1.66 0.12063693629618 0.81868569075186 ENSSSCG00000000182;ENSSSCG00000022227;ENSSSCG00000023955;ENSSSCG00000025092;ENSSSCG00000032312;ENSSSCG00000037238
GO:0032733 positive regulation of interleukin-10 production 0.14% 0.08% 1.66 0.12063693629618 0.81868569075186 ENSSSCG00000006357;ENSSSCG00000012652;ENSSSCG00000015403;ENSSSCG00000015488;ENSSSCG00000016077;ENSSSCG00000024722
GO:0035855 megakaryocyte development 0.14% 0.08% 1.66 0.12063693629618 0.81868569075186 ENSSSCG00000001661;ENSSSCG00000011079;ENSSSCG00000015237;ENSSSCG00000024127;ENSSSCG00000025537;ENSSSCG00000030289
GO:1902358 sulfate transmembrane transport 0.14% 0.08% 1.66 0.12063693629618 0.81868569075186 ENSSSCG00000015425;ENSSSCG00000016609;ENSSSCG00000028969;ENSSSCG00000035739;ENSSSCG00000036029;ENSSSCG00000039660
GO:2000036 regulation of stem cell population maintenance 0.14% 0.08% 1.66 0.12063693629618 0.81868569075186 ENSSSCG00000000502;ENSSSCG00000001611;ENSSSCG00000005198;ENSSSCG00000008221;ENSSSCG00000016569;ENSSSCG00000040403
GO:0010811 positive regulation of cell-substrate adhesion 0.23% 0.16% 1.44 0.123851880455209 0.81868569075186 ENSSSCG00000007678;ENSSSCG00000008444;ENSSSCG00000008557;ENSSSCG00000011928;ENSSSCG00000011973;ENSSSCG00000021739;ENSSSCG00000026780;ENSSSCG00000028549;ENSSSCG00000029260;ENSSSCG00000038460
GO:0006810 transport 0.77% 0.64% 1.2 0.124580589285874 0.81868569075186 ENSSSCG00000001410;ENSSSCG00000001571;ENSSSCG00000001720;ENSSSCG00000001942;ENSSSCG00000004232;ENSSSCG00000004250;ENSSSCG00000007926;ENSSSCG00000008052;ENSSSCG00000009781;ENSSSCG00000011664;ENSSSCG00000014880;ENSSSCG00000015001;ENSSSCG00000017890;ENSSSCG00000022395;ENSSSCG00000022940;ENSSSCG00000023426;ENSSSCG00000025034;ENSS…
GO:0030036 actin cytoskeleton organization 0.43% 0.33% 1.28 0.124714942321922 0.81868569075186 ENSSSCG00000001595;ENSSSCG00000006431;ENSSSCG00000008466;ENSSSCG00000009300;ENSSSCG00000009944;ENSSSCG00000011442;ENSSSCG00000012591;ENSSSCG00000014822;ENSSSCG00000015696;ENSSSCG00000015917;ENSSSCG00000017008;ENSSSCG00000017748;ENSSSCG00000025114;ENSSSCG00000028973;ENSSSCG00000033720;ENSSSCG00000037847;…
GO:0071805 potassium ion transmembrane transport 0.63% 0.52% 1.22 0.12731862467915 0.81868569075186 ENSSSCG00000003159;ENSSSCG00000003975;ENSSSCG00000005953;ENSSSCG00000006021;ENSSSCG00000006134;ENSSSCG00000007437;ENSSSCG00000007476;ENSSSCG00000008465;ENSSSCG00000010325;ENSSSCG00000011761;ENSSSCG00000012049;ENSSSCG00000013330;ENSSSCG00000013374;ENSSSCG00000017005;ENSSSCG00000017294;ENSSSCG0000001…
GO:0000722 telomere maintenance via recombination 0.09% 0.05% 1.89 0.128334108310685 0.81868569075186 ENSSSCG00000004766;ENSSSCG00000014280;ENSSSCG00000023955;ENSSSCG00000029039
GO:0002098 tRNA wobble uridine modification 0.09% 0.05% 1.89 0.128334108310685 0.81868569075186 ENSSSCG00000003235;ENSSSCG00000004487;ENSSSCG00000005649;ENSSSCG00000024628
GO:0002474 antigen processing and presentation of peptide antigen via MHC class I 0.09% 0.05% 1.89 0.128334108310685 0.81868569075186 ENSSSCG00000001229;ENSSSCG00000001341;ENSSSCG00000001398;ENSSSCG00000037682
GO:0002726 positive regulation of T cell cytokine production 0.09% 0.05% 1.89 0.128334108310685 0.81868569075186 ENSSSCG00000004687;ENSSSCG00000012652;ENSSSCG00000015488;ENSSSCG00000033001
GO:0006032 chitin catabolic process 0.09% 0.05% 1.89 0.128334108310685 0.81868569075186 ENSSSCG00000006796;ENSSSCG00000012837;ENSSSCG00000023706;Sus_scrofa_newGene_6500
GO:0006518 peptide metabolic process 0.09% 0.05% 1.89 0.128334108310685 0.81868569075186 ENSSSCG00000007170;ENSSSCG00000009290;ENSSSCG00000016754;ENSSSCG00000016778
GO:0006958 complement activation	classical pathway 0.09% 0.05% 1.89 0.128334108310685 0.81868569075186 ENSSSCG00000003524;ENSSSCG00000013551;ENSSSCG00000035048;Sus_scrofa_newGene_7171
GO:0007043 cell-cell junction assembly 0.09% 0.05% 1.89 0.128334108310685 0.81868569075186 ENSSSCG00000011859;ENSSSCG00000018051;ENSSSCG00000027859;Sus_scrofa_newGene_547
GO:0009755 hormone-mediated signaling pathway 0.09% 0.05% 1.89 0.128334108310685 0.81868569075186 ENSSSCG00000004106;ENSSSCG00000011596;ENSSSCG00000020906;ENSSSCG00000030289
GO:0010944 negative regulation of transcription by competitive promoter binding 0.09% 0.05% 1.89 0.128334108310685 0.81868569075186 ENSSSCG00000001036;ENSSSCG00000003419;ENSSSCG00000017549;ENSSSCG00000036377
GO:0015808 L-alanine transport 0.09% 0.05% 1.89 0.128334108310685 0.81868569075186 ENSSSCG00000017086;ENSSSCG00000028282;ENSSSCG00000035442;ENSSSCG00000038877
GO:0018298 protein-chromophore linkage 0.09% 0.05% 1.89 0.128334108310685 0.81868569075186 ENSSSCG00000009136;ENSSSCG00000010358;ENSSSCG00000010359;ENSSSCG00000016580
GO:0030517 negative regulation of axon extension 0.09% 0.05% 1.89 0.128334108310685 0.81868569075186 ENSSSCG00000003423;ENSSSCG00000017993;ENSSSCG00000024070;ENSSSCG00000032007
GO:0031639 plasminogen activation 0.09% 0.05% 1.89 0.128334108310685 0.81868569075186 ENSSSCG00000007032;ENSSSCG00000008997;ENSSSCG00000015799;ENSSSCG00000032653
GO:0032020 ISG15-protein conjugation 0.09% 0.05% 1.89 0.128334108310685 0.81868569075186 ENSSSCG00000011393;ENSSSCG00000023379;ENSSSCG00000030548;ENSSSCG00000040575
GO:0033689 negative regulation of osteoblast proliferation 0.09% 0.05% 1.89 0.128334108310685 0.81868569075186 ENSSSCG00000004952;ENSSSCG00000008496;ENSSSCG00000022058;ENSSSCG00000033657
GO:0035136 forelimb morphogenesis 0.09% 0.05% 1.89 0.128334108310685 0.81868569075186 ENSSSCG00000004502;ENSSSCG00000004858;ENSSSCG00000015981;ENSSSCG00000025535
GO:0035524 proline transmembrane transport 0.09% 0.05% 1.89 0.128334108310685 0.81868569075186 ENSSSCG00000017086;ENSSSCG00000028282;ENSSSCG00000035442;ENSSSCG00000038877
GO:0042074 cell migration involved in gastrulation 0.09% 0.05% 1.89 0.128334108310685 0.81868569075186 ENSSSCG00000003021;ENSSSCG00000012591;ENSSSCG00000014557;ENSSSCG00000051352
GO:0045176 apical protein localization 0.09% 0.05% 1.89 0.128334108310685 0.81868569075186 ENSSSCG00000006383;ENSSSCG00000016593;ENSSSCG00000026268;ENSSSCG00000026527
GO:0045598 regulation of fat cell differentiation 0.09% 0.05% 1.89 0.128334108310685 0.81868569075186 ENSSSCG00000001682;ENSSSCG00000013056;ENSSSCG00000022224;ENSSSCG00000024604
GO:0045745 positive regulation of G-protein coupled receptor protein signaling pathway 0.09% 0.05% 1.89 0.128334108310685 0.81868569075186 ENSSSCG00000004628;ENSSSCG00000013551;ENSSSCG00000017549;ENSSSCG00000045526
GO:0048016 inositol phosphate-mediated signaling 0.09% 0.05% 1.89 0.128334108310685 0.81868569075186 ENSSSCG00000000555;ENSSSCG00000016277;ENSSSCG00000023437;ENSSSCG00000023749
GO:0048168 regulation of neuronal synaptic plasticity 0.09% 0.05% 1.89 0.128334108310685 0.81868569075186 ENSSSCG00000001771;ENSSSCG00000014443;ENSSSCG00000037880;ENSSSCG00000040824
GO:0048846 axon extension involved in axon guidance 0.09% 0.05% 1.89 0.128334108310685 0.81868569075186 ENSSSCG00000000918;ENSSSCG00000011946;ENSSSCG00000026383;ENSSSCG00000034607
GO:0050764 regulation of phagocytosis 0.09% 0.05% 1.89 0.128334108310685 0.81868569075186 ENSSSCG00000003256;ENSSSCG00000007240;ENSSSCG00000009589;ENSSSCG00000013627
GO:0051279 regulation of release of sequestered calcium ion into cytosol 0.09% 0.05% 1.89 0.128334108310685 0.81868569075186 ENSSSCG00000006250;ENSSSCG00000008444;ENSSSCG00000025537;ENSSSCG00000031493
GO:0060039 pericardium development 0.09% 0.05% 1.89 0.128334108310685 0.81868569075186 ENSSSCG00000004952;ENSSSCG00000011859;ENSSSCG00000031652;Sus_scrofa_newGene_547
GO:0060218 hematopoietic stem cell differentiation 0.09% 0.05% 1.89 0.128334108310685 0.81868569075186 ENSSSCG00000001661;ENSSSCG00000039929;Sus_scrofa_newGene_13910;Sus_scrofa_newGene_9407
GO:0070886 positive regulation of calcineurin-NFAT signaling cascade 0.09% 0.05% 1.89 0.128334108310685 0.81868569075186 ENSSSCG00000001858;ENSSSCG00000011538;ENSSSCG00000015839;ENSSSCG00000020725
GO:0046426 negative regulation of JAK-STAT cascade 0.25% 0.18% 1.4 0.129431361145377 0.81868569075186 ENSSSCG00000000915;ENSSSCG00000003833;ENSSSCG00000005125;ENSSSCG00000010232;ENSSSCG00000011461;ENSSSCG00000013044;ENSSSCG00000017908;ENSSSCG00000027114;ENSSSCG00000029960;ENSSSCG00000040166;ENSSSCG00000040581
GO:0048469 cell maturation 0.25% 0.18% 1.4 0.129431361145377 0.81868569075186 ENSSSCG00000000363;ENSSSCG00000007084;ENSSSCG00000008443;ENSSSCG00000011636;ENSSSCG00000012536;ENSSSCG00000015815;ENSSSCG00000016673;ENSSSCG00000026742;ENSSSCG00000033001;ENSSSCG00000036965;ENSSSCG00000038489
GO:0007052 mitotic spindle organization 0.16% 0.1% 1.55 0.134467856625583 0.81868569075186 ENSSSCG00000000444;ENSSSCG00000002923;ENSSSCG00000003888;ENSSSCG00000014979;ENSSSCG00000029097;ENSSSCG00000034174;Sus_scrofa_newGene_11293
GO:0010634 positive regulation of epithelial cell migration 0.16% 0.1% 1.55 0.134467856625583 0.81868569075186 ENSSSCG00000001770;ENSSSCG00000005096;ENSSSCG00000008444;ENSSSCG00000011404;ENSSSCG00000016196;ENSSSCG00000032312;ENSSSCG00000039185
GO:0021915 neural tube development 0.16% 0.1% 1.55 0.134467856625583 0.81868569075186 ENSSSCG00000006717;ENSSSCG00000014835;ENSSSCG00000017748;ENSSSCG00000023784;ENSSSCG00000028304;ENSSSCG00000029189;ENSSSCG00000030680
GO:0032793 positive regulation of CREB transcription factor activity 1.34% 1.18% 1.14 0.135852364695836 0.81868569075186 ENSSSCG00000001695;ENSSSCG00000034090;ENSSSCG00000035297;Sus_scrofa_newGene_10019;Sus_scrofa_newGene_10318;Sus_scrofa_newGene_10335;Sus_scrofa_newGene_10445;Sus_scrofa_newGene_10940;Sus_scrofa_newGene_10949;Sus_scrofa_newGene_10966;Sus_scrofa_newGene_11014;Sus_scrofa_newGene_11…
GO:0010575 positive regulation of vascular endothelial growth factor production 0.18% 0.12% 1.47 0.144476692642881 0.81868569075186 ENSSSCG00000000084;ENSSSCG00000005096;ENSSSCG00000008090;ENSSSCG00000008208;ENSSSCG00000013551;ENSSSCG00000016883;ENSSSCG00000024059;ENSSSCG00000051352
GO:0030177 positive regulation of Wnt signaling pathway 0.18% 0.12% 1.47 0.144476692642881 0.81868569075186 ENSSSCG00000002836;ENSSSCG00000004170;ENSSSCG00000005084;ENSSSCG00000009002;ENSSSCG00000010738;ENSSSCG00000013629;ENSSSCG00000016416;ENSSSCG00000034240
GO:0045663 positive regulation of myoblast differentiation 0.18% 0.12% 1.47 0.144476692642881 0.81868569075186 ENSSSCG00000002752;ENSSSCG00000011594;ENSSSCG00000013354;ENSSSCG00000013375;ENSSSCG00000014149;ENSSSCG00000026041;ENSSSCG00000026695;ENSSSCG00000032777
GO:0045880 positive regulation of smoothened signaling pathway 0.18% 0.12% 1.47 0.144476692642881 0.81868569075186 ENSSSCG00000001085;ENSSSCG00000009278;ENSSSCG00000016416;ENSSSCG00000016569;ENSSSCG00000026367;ENSSSCG00000026964;ENSSSCG00000031503;ENSSSCG00000032637
GO:0050796 regulation of insulin secretion 0.18% 0.12% 1.47 0.144476692642881 0.81868569075186 ENSSSCG00000001404;ENSSSCG00000007371;ENSSSCG00000009919;ENSSSCG00000013397;ENSSSCG00000015346;ENSSSCG00000017705;ENSSSCG00000025535;ENSSSCG00000030668
GO:0006874 cellular calcium ion homeostasis 0.38% 0.3% 1.28 0.145087951623874 0.81868569075186 ENSSSCG00000001746;ENSSSCG00000004937;ENSSSCG00000006666;ENSSSCG00000007100;ENSSSCG00000009301;ENSSSCG00000013354;ENSSSCG00000013394;ENSSSCG00000014073;ENSSSCG00000016314;ENSSSCG00000016983;ENSSSCG00000017705;ENSSSCG00000020864;ENSSSCG00000032870;ENSSSCG00000034562;ENSSSCG00000038738;ENSSSCG00000038969;…
GO:0000185 activation of MAPKKK activity 0.11% 0.07% 1.66 0.153304365867273 0.81868569075186 ENSSSCG00000001404;ENSSSCG00000008043;ENSSSCG00000013020;ENSSSCG00000022689;ENSSSCG00000036634
GO:0006839 mitochondrial transport 0.11% 0.07% 1.66 0.153304365867273 0.81868569075186 ENSSSCG00000001038;ENSSSCG00000002340;ENSSSCG00000006848;ENSSSCG00000014833;ENSSSCG00000017907
GO:0006911 phagocytosis	engulfment 0.11% 0.07% 1.66 0.153304365867273 0.81868569075186 ENSSSCG00000005423;ENSSSCG00000006357;ENSSSCG00000006678;ENSSSCG00000032341;ENSSSCG00000037508
GO:0007191 adenylate cyclase-activating dopamine receptor signaling pathway 0.11% 0.07% 1.66 0.153304365867273 0.81868569075186 ENSSSCG00000004074;ENSSSCG00000021890;ENSSSCG00000022163;ENSSSCG00000027952;ENSSSCG00000040789
GO:0007512 adult heart development 0.11% 0.07% 1.66 0.153304365867273 0.81868569075186 ENSSSCG00000002029;ENSSSCG00000004241;ENSSSCG00000006231;ENSSSCG00000006482;ENSSSCG00000009661
GO:0010043 response to zinc ion 0.11% 0.07% 1.66 0.153304365867273 0.81868569075186 ENSSSCG00000026386;ENSSSCG00000032870;ENSSSCG00000037142;ENSSSCG00000038660;ENSSSCG00000039095
GO:0034341 response to interferon-gamma 0.11% 0.07% 1.66 0.153304365867273 0.81868569075186 ENSSSCG00000001252;ENSSSCG00000001456;ENSSSCG00000009203;ENSSSCG00000014780;ENSSSCG00000043838
GO:0042267 natural killer cell mediated cytotoxicity 0.11% 0.07% 1.66 0.153304365867273 0.81868569075186 ENSSSCG00000001978;ENSSSCG00000010151;ENSSSCG00000025537;ENSSSCG00000026042;ENSSSCG00000032525
GO:0048193 Golgi vesicle transport 0.11% 0.07% 1.66 0.153304365867273 0.81868569075186 Sus_scrofa_newGene_11848;Sus_scrofa_newGene_5955;Sus_scrofa_newGene_6546;Sus_scrofa_newGene_9070;Sus_scrofa_newGene_9272
GO:0048268 clathrin coat assembly 0.11% 0.07% 1.66 0.153304365867273 0.81868569075186 ENSSSCG00000003872;ENSSSCG00000004453;ENSSSCG00000012811;ENSSSCG00000034701;Sus_scrofa_newGene_4984
GO:0048488 synaptic vesicle endocytosis 0.11% 0.07% 1.66 0.153304365867273 0.81868569075186 ENSSSCG00000005177;ENSSSCG00000005585;ENSSSCG00000009203;ENSSSCG00000010926;ENSSSCG00000021843
GO:0051016 barbed-end actin filament capping 0.11% 0.07% 1.66 0.153304365867273 0.81868569075186 ENSSSCG00000000798;ENSSSCG00000006775;ENSSSCG00000008239;ENSSSCG00000016196;ENSSSCG00000037508
GO:0051895 negative regulation of focal adhesion assembly 0.11% 0.07% 1.66 0.153304365867273 0.81868569075186 ENSSSCG00000006970;ENSSSCG00000009944;ENSSSCG00000011831;ENSSSCG00000029313;Sus_scrofa_newGene_11833
GO:0060441 epithelial tube branching involved in lung morphogenesis 0.11% 0.07% 1.66 0.153304365867273 0.81868569075186 ENSSSCG00000007522;ENSSSCG00000009045;ENSSSCG00000016703;ENSSSCG00000026268;ENSSSCG00000038460
GO:0070328 triglyceride homeostasis 0.11% 0.07% 1.66 0.153304365867273 0.81868569075186 ENSSSCG00000003086;ENSSSCG00000003819;ENSSSCG00000007371;ENSSSCG00000015069;ENSSSCG00000036965
GO:0071392 cellular response to estradiol stimulus 0.11% 0.07% 1.66 0.153304365867273 0.81868569075186 ENSSSCG00000007458;ENSSSCG00000009178;ENSSSCG00000013375;ENSSSCG00000022126;ENSSSCG00000031144
GO:0090136 epithelial cell-cell adhesion 0.11% 0.07% 1.66 0.153304365867273 0.81868569075186 ENSSSCG00000001661;ENSSSCG00000002812;ENSSSCG00000006078;ENSSSCG00000013382;ENSSSCG00000013583
GO:0097284 hepatocyte apoptotic process 0.11% 0.07% 1.66 0.153304365867273 0.81868569075186 ENSSSCG00000000252;ENSSSCG00000000253;ENSSSCG00000005012;ENSSSCG00000013232;ENSSSCG00000037508
GO:2000273 positive regulation of receptor activity 0.11% 0.07% 1.66 0.153304365867273 0.81868569075186 ENSSSCG00000004578;ENSSSCG00000008444;ENSSSCG00000010144;ENSSSCG00000024070;ENSSSCG00000033657
GO:2000778 positive regulation of interleukin-6 secretion 0.11% 0.07% 1.66 0.153304365867273 0.81868569075186 ENSSSCG00000001748;ENSSSCG00000009327;ENSSSCG00000011404;ENSSSCG00000011559;ENSSSCG00000035355
GO:0006935 chemotaxis 0.23% 0.16% 1.38 0.157360372078535 0.81868569075186 ENSSSCG00000012591;ENSSSCG00000014315;ENSSSCG00000014351;ENSSSCG00000016184;ENSSSCG00000017008;ENSSSCG00000023557;ENSSSCG00000024344;ENSSSCG00000025846;ENSSSCG00000027272;ENSSSCG00000034660
GO:0007519 skeletal muscle tissue development 0.23% 0.16% 1.38 0.157360372078535 0.81868569075186 ENSSSCG00000002254;ENSSSCG00000006078;ENSSSCG00000007799;ENSSSCG00000011022;ENSSSCG00000015357;ENSSSCG00000015981;ENSSSCG00000016634;ENSSSCG00000016639;ENSSSCG00000017748;ENSSSCG00000024070
GO:0007157 heterophilic cell-cell adhesion via plasma membrane cell adhesion molecules 0.27% 0.21% 1.33 0.164542368673302 0.81868569075186 ENSSSCG00000001407;ENSSSCG00000003090;ENSSSCG00000006862;ENSSSCG00000007797;ENSSSCG00000007859;ENSSSCG00000011946;ENSSSCG00000015089;ENSSSCG00000029189;ENSSSCG00000031831;ENSSSCG00000037879;ENSSSCG00000040652;Sus_scrofa_newGene_10114
GO:0001956 positive regulation of neurotransmitter secretion 0.07% 0.03% 1.99 0.165439135384119 0.81868569075186 ENSSSCG00000001062;ENSSSCG00000009203;ENSSSCG00000013880
GO:0002221 pattern recognition receptor signaling pathway 0.07% 0.03% 1.99 0.165439135384119 0.81868569075186 ENSSSCG00000000648;ENSSSCG00000025560;ENSSSCG00000038688
GO:0002320 lymphoid progenitor cell differentiation 0.07% 0.03% 1.99 0.165439135384119 0.81868569075186 ENSSSCG00000013237;ENSSSCG00000016416;Sus_scrofa_newGene_9407
GO:0006107 oxaloacetate metabolic process 0.07% 0.03% 1.99 0.165439135384119 0.81868569075186 ENSSSCG00000017402;ENSSSCG00000017406;ENSSSCG00000037660
GO:0006110 regulation of glycolytic process 0.07% 0.03% 1.99 0.165439135384119 0.81868569075186 ENSSSCG00000005096;ENSSSCG00000010517;ENSSSCG00000022864
GO:0006164 purine nucleotide biosynthetic process 0.07% 0.03% 1.99 0.165439135384119 0.81868569075186 ENSSSCG00000002269;ENSSSCG00000009881;ENSSSCG00000015366
GO:0006796 phosphate-containing compound metabolic process 0.07% 0.03% 1.99 0.165439135384119 0.81868569075186 ENSSSCG00000010261;Sus_scrofa_newGene_11048;Sus_scrofa_newGene_9855
GO:0006851 mitochondrial calcium ion transmembrane transport 0.07% 0.03% 1.99 0.165439135384119 0.81868569075186 ENSSSCG00000024667;ENSSSCG00000038489;ENSSSCG00000039782
GO:0009313 oligosaccharide catabolic process 0.07% 0.03% 1.99 0.165439135384119 0.81868569075186 ENSSSCG00000014073;ENSSSCG00000016297;ENSSSCG00000017087
GO:0010457 centriole-centriole cohesion 0.07% 0.03% 1.99 0.165439135384119 0.81868569075186 ENSSSCG00000003478;ENSSSCG00000005178;ENSSSCG00000008360
GO:0010470 regulation of gastrulation 0.07% 0.03% 1.99 0.165439135384119 0.81868569075186 ENSSSCG00000007371;ENSSSCG00000036002;ENSSSCG00000051352
GO:0010669 epithelial structure maintenance 0.07% 0.03% 1.99 0.165439135384119 0.81868569075186 ENSSSCG00000001661;ENSSSCG00000003478;ENSSSCG00000029227
GO:0010737 protein kinase A signaling 0.07% 0.03% 1.99 0.165439135384119 0.81868569075186 ENSSSCG00000004058;ENSSSCG00000006564;ENSSSCG00000012883
GO:0010890 positive regulation of sequestering of triglyceride 0.07% 0.03% 1.99 0.165439135384119 0.81868569075186 ENSSSCG00000003086;ENSSSCG00000013513;ENSSSCG00000037912
GO:0010950 positive regulation of endopeptidase activity 0.07% 0.03% 1.99 0.165439135384119 0.81868569075186 ENSSSCG00000002004;ENSSSCG00000015892;ENSSSCG00000038718
GO:0015711 organic anion transport 0.07% 0.03% 1.99 0.165439135384119 0.81868569075186 ENSSSCG00000002025;ENSSSCG00000011782;ENSSSCG00000027796
GO:0016045 detection of bacterium 0.07% 0.03% 1.99 0.165439135384119 0.81868569075186 ENSSSCG00000025560;ENSSSCG00000038688;Sus_scrofa_newGene_3750
GO:0016322 neuron remodeling 0.07% 0.03% 1.99 0.165439135384119 0.81868569075186 ENSSSCG00000016368;ENSSSCG00000024071;Sus_scrofa_newGene_7378
GO:0017156 calcium ion regulated exocytosis 0.07% 0.03% 1.99 0.165439135384119 0.81868569075186 ENSSSCG00000015353;ENSSSCG00000015959;ENSSSCG00000035376
GO:0021517 ventral spinal cord development 0.07% 0.03% 1.99 0.165439135384119 0.81868569075186 ENSSSCG00000003833;ENSSSCG00000005229;ENSSSCG00000017692
GO:0021796 cerebral cortex regionalization 0.07% 0.03% 1.99 0.165439135384119 0.81868569075186 ENSSSCG00000008308;ENSSSCG00000013320;ENSSSCG00000040057
GO:0022614 membrane to membrane docking 0.07% 0.03% 1.99 0.165439135384119 0.81868569075186 ENSSSCG00000004058;ENSSSCG00000006862;ENSSSCG00000012365
GO:0030162 regulation of proteolysis 0.07% 0.03% 1.99 0.165439135384119 0.81868569075186 ENSSSCG00000002525;ENSSSCG00000014835;ENSSSCG00000036113
GO:0030836 positive regulation of actin filament depolymerization 0.07% 0.03% 1.99 0.165439135384119 0.81868569075186 ENSSSCG00000007085;ENSSSCG00000016196;ENSSSCG00000036501
GO:0031643 positive regulation of myelination 0.07% 0.03% 1.99 0.165439135384119 0.81868569075186 ENSSSCG00000009300;ENSSSCG00000015839;Sus_scrofa_newGene_10455
GO:0032230 positive regulation of synaptic transmission	GABAergic 0.07% 0.03% 1.99 0.165439135384119 0.81868569075186 ENSSSCG00000008444;ENSSSCG00000010751;ENSSSCG00000038785
GO:0032469 endoplasmic reticulum calcium ion homeostasis 0.07% 0.03% 1.99 0.165439135384119 0.81868569075186 ENSSSCG00000000135;ENSSSCG00000023437;ENSSSCG00000032452
GO:0033622 integrin activation 0.07% 0.03% 1.99 0.165439135384119 0.81868569075186 ENSSSCG00000013041;ENSSSCG00000016174;ENSSSCG00000029313
GO:0034115 negative regulation of heterotypic cell-cell adhesion 0.07% 0.03% 1.99 0.165439135384119 0.81868569075186 ENSSSCG00000001830;ENSSSCG00000003253;ENSSSCG00000031076
GO:0035767 endothelial cell chemotaxis 0.07% 0.03% 1.99 0.165439135384119 0.81868569075186 ENSSSCG00000003376;ENSSSCG00000006564;ENSSSCG00000009327
GO:0036302 atrioventricular canal development 0.07% 0.03% 1.99 0.165439135384119 0.81868569075186 ENSSSCG00000022155;ENSSSCG00000027060;ENSSSCG00000030289
GO:0038092 nodal signaling pathway 0.07% 0.03% 1.99 0.165439135384119 0.81868569075186 ENSSSCG00000004952;ENSSSCG00000016393;ENSSSCG00000036002
GO:0042473 outer ear morphogenesis 0.07% 0.03% 1.99 0.165439135384119 0.81868569075186 ENSSSCG00000002836;ENSSSCG00000015815;ENSSSCG00000040682
GO:0042759 long-chain fatty acid biosynthetic process 0.07% 0.03% 1.99 0.165439135384119 0.81868569075186 ENSSSCG00000004620;ENSSSCG00000012536;ENSSSCG00000036236
GO:0042760 very long-chain fatty acid catabolic process 0.07% 0.03% 1.99 0.165439135384119 0.81868569075186 ENSSSCG00000004643;ENSSSCG00000012779;ENSSSCG00000017947
GO:0045717 negative regulation of fatty acid biosynthetic process 0.07% 0.03% 1.99 0.165439135384119 0.81868569075186 ENSSSCG00000015069;ENSSSCG00000017947;ENSSSCG00000024059
GO:0045824 negative regulation of innate immune response 0.07% 0.03% 1.99 0.165439135384119 0.81868569075186 ENSSSCG00000009886;ENSSSCG00000017416;ENSSSCG00000022011
GO:0046785 microtubule polymerization 0.07% 0.03% 1.99 0.165439135384119 0.81868569075186 ENSSSCG00000012700;ENSSSCG00000022331;ENSSSCG00000029393
GO:0050765 negative regulation of phagocytosis 0.07% 0.03% 1.99 0.165439135384119 0.81868569075186 ENSSSCG00000007146;ENSSSCG00000013417;ENSSSCG00000029724
GO:0050859 negative regulation of B cell receptor signaling pathway 0.07% 0.03% 1.99 0.165439135384119 0.81868569075186 ENSSSCG00000006457;ENSSSCG00000021176;ENSSSCG00000025537
GO:0051533 positive regulation of NFAT protein import into nucleus 0.07% 0.03% 1.99 0.165439135384119 0.81868569075186 ENSSSCG00000001404;ENSSSCG00000009172;ENSSSCG00000013860
GO:0051569 regulation of histone H3-K4 methylation 0.07% 0.03% 1.99 0.165439135384119 0.81868569075186 ENSSSCG00000002895;ENSSSCG00000003169;ENSSSCG00000005737
GO:0055078 sodium ion homeostasis 0.07% 0.03% 1.99 0.165439135384119 0.81868569075186 ENSSSCG00000000707;ENSSSCG00000007836;ENSSSCG00000025535
GO:0060292 long term synaptic depression 0.07% 0.03% 1.99 0.165439135384119 0.81868569075186 ENSSSCG00000001661;ENSSSCG00000005617;ENSSSCG00000011470
GO:0060563 neuroepithelial cell differentiation 0.07% 0.03% 1.99 0.165439135384119 0.81868569075186 ENSSSCG00000002708;ENSSSCG00000008308;Sus_scrofa_newGene_8839
GO:0060674 placenta blood vessel development 0.07% 0.03% 1.99 0.165439135384119 0.81868569075186 ENSSSCG00000002254;ENSSSCG00000004943;ENSSSCG00000006809
GO:0060766 negative regulation of androgen receptor signaling pathway 0.07% 0.03% 1.99 0.165439135384119 0.81868569075186 ENSSSCG00000013629;ENSSSCG00000017549;ENSSSCG00000051352
GO:0070417 cellular response to cold 0.07% 0.03% 1.99 0.165439135384119 0.81868569075186 ENSSSCG00000008208;ENSSSCG00000021591;ENSSSCG00000039061
GO:0071361 cellular response to ethanol 0.07% 0.03% 1.99 0.165439135384119 0.81868569075186 ENSSSCG00000000555;ENSSSCG00000008444;ENSSSCG00000017078
GO:0071467 cellular response to pH 0.07% 0.03% 1.99 0.165439135384119 0.81868569075186 ENSSSCG00000000216;ENSSSCG00000009827;ENSSSCG00000011404
GO:0072540 T-helper 17 cell lineage commitment 0.07% 0.03% 1.99 0.165439135384119 0.81868569075186 ENSSSCG00000006382;ENSSSCG00000020970;Sus_scrofa_newGene_9407
GO:0090050 positive regulation of cell migration involved in sprouting angiogenesis 0.07% 0.03% 1.99 0.165439135384119 0.81868569075186 ENSSSCG00000001695;ENSSSCG00000001858;ENSSSCG00000027859
GO:1902004 positive regulation of amyloid-beta formation 0.07% 0.03% 1.99 0.165439135384119 0.81868569075186 ENSSSCG00000010232;ENSSSCG00000036113;Sus_scrofa_newGene_11514
GO:1903076 regulation of protein localization to plasma membrane 0.07% 0.03% 1.99 0.165439135384119 0.81868569075186 ENSSSCG00000002295;ENSSSCG00000004190;ENSSSCG00000022820
GO:1903364 positive regulation of cellular protein catabolic process 0.07% 0.03% 1.99 0.165439135384119 0.81868569075186 ENSSSCG00000004058;ENSSSCG00000012365;ENSSSCG00000030668
GO:1990090 cellular response to nerve growth factor stimulus 0.07% 0.03% 1.99 0.165439135384119 0.81868569075186 ENSSSCG00000001858;ENSSSCG00000006160;ENSSSCG00000039139
GO:2000427 positive regulation of apoptotic cell clearance 0.07% 0.03% 1.99 0.165439135384119 0.81868569075186 ENSSSCG00000001422;ENSSSCG00000013551;ENSSSCG00000024914
GO:2000483 negative regulation of interleukin-8 secretion 0.07% 0.03% 1.99 0.165439135384119 0.81868569075186 ENSSSCG00000005267;ENSSSCG00000006764;ENSSSCG00000008336
GO:2000643 positive regulation of early endosome to late endosome transport 0.07% 0.03% 1.99 0.165439135384119 0.81868569075186 ENSSSCG00000004058;ENSSSCG00000012365;ENSSSCG00000032957
GO:0000245 spliceosomal complex assembly 0.14% 0.09% 1.53 0.169039105296411 0.81868569075186 ENSSSCG00000009946;ENSSSCG00000010058;ENSSSCG00000021287;ENSSSCG00000025218;ENSSSCG00000026110;ENSSSCG00000038587
GO:0030073 insulin secretion 0.14% 0.09% 1.53 0.169039105296411 0.81868569075186 ENSSSCG00000004620;ENSSSCG00000012075;ENSSSCG00000015401;ENSSSCG00000015959;ENSSSCG00000035124;ENSSSCG00000051798
GO:0030150 protein import into mitochondrial matrix 0.14% 0.09% 1.53 0.169039105296411 0.81868569075186 ENSSSCG00000003089;ENSSSCG00000005075;ENSSSCG00000006354;ENSSSCG00000010158;ENSSSCG00000026612;ENSSSCG00000037431
GO:0043001 Golgi to plasma membrane protein transport 0.14% 0.09% 1.53 0.169039105296411 0.81868569075186 ENSSSCG00000002524;ENSSSCG00000033107;ENSSSCG00000034367;ENSSSCG00000035304;ENSSSCG00000035376;ENSSSCG00000038326
GO:0045907 positive regulation of vasoconstriction 0.14% 0.09% 1.53 0.169039105296411 0.81868569075186 ENSSSCG00000008997;ENSSSCG00000009661;ENSSSCG00000015639;ENSSSCG00000016634;ENSSSCG00000029096;ENSSSCG00000035355
GO:0060045 positive regulation of cardiac muscle cell proliferation 0.14% 0.09% 1.53 0.169039105296411 0.81868569075186 ENSSSCG00000009278;ENSSSCG00000014149;ENSSSCG00000015815;ENSSSCG00000015839;ENSSSCG00000022155;ENSSSCG00000027060
GO:0090398 cellular senescence 0.14% 0.09% 1.53 0.169039105296411 0.81868569075186 ENSSSCG00000001565;ENSSSCG00000001661;ENSSSCG00000004943;ENSSSCG00000013746;ENSSSCG00000027060;ENSSSCG00000031513
GO:0007204 positive regulation of cytosolic calcium ion concentration 0.34% 0.27% 1.27 0.169523037299649 0.81868569075186 ENSSSCG00000001589;ENSSSCG00000001762;ENSSSCG00000004074;ENSSSCG00000009327;ENSSSCG00000009661;ENSSSCG00000011322;ENSSSCG00000011802;ENSSSCG00000014796;ENSSSCG00000015405;ENSSSCG00000016871;ENSSSCG00000025846;ENSSSCG00000027952;ENSSSCG00000036445;ENSSSCG00000041764;ENSSSCG0000…
GO:0042472 inner ear morphogenesis 0.34% 0.27% 1.27 0.169523037299649 0.81868569075186 ENSSSCG00000001036;ENSSSCG00000003975;ENSSSCG00000008314;ENSSSCG00000009278;ENSSSCG00000009482;ENSSSCG00000009679;ENSSSCG00000014796;ENSSSCG00000015815;ENSSSCG00000016319;ENSSSCG00000017009;ENSSSCG00000017993;ENSSSCG00000029870;ENSSSCG00000031503;ENSSSCG00000043349;Sus_scrofa_newGene_14194
GO:0071222 cellular response to lipopolysaccharide 0.34% 0.27% 1.27 0.169523037299649 0.81868569075186 ENSSSCG00000000667;ENSSSCG00000004687;ENSSSCG00000005423;ENSSSCG00000008691;ENSSSCG00000011899;ENSSSCG00000014149;ENSSSCG00000015488;ENSSSCG00000015652;ENSSSCG00000016929;ENSSSCG00000017864;ENSSSCG00000020970;ENSSSCG00000024344;ENSSSCG00000032381;ENSSSCG00000032474;ENSSSCG00000040465
GO:1901576 organic substance biosynthetic process 0.34% 0.27% 1.27 0.169523037299649 0.81868569075186 Sus_scrofa_newGene_10728;Sus_scrofa_newGene_12893;Sus_scrofa_newGene_13290;Sus_scrofa_newGene_13987;Sus_scrofa_newGene_14017;Sus_scrofa_newGene_14262;Sus_scrofa_newGene_1508;Sus_scrofa_newGene_272;Sus_scrofa_newGene_3507;Sus_scrofa_newGene_3735;Sus_scrofa_newGene_4870;Sus_scrofa_newGene_5288;Sus_…
GO:0006511 ubiquitin-dependent protein catabolic process 0.82% 0.7% 1.16 0.170452031804908 0.81868569075186 ENSSSCG00000000774;ENSSSCG00000001252;ENSSSCG00000001657;ENSSSCG00000005201;ENSSSCG00000008382;ENSSSCG00000012273;ENSSSCG00000012678;ENSSSCG00000013402;ENSSSCG00000014559;ENSSSCG00000014892;ENSSSCG00000015094;ENSSSCG00000015095;ENSSSCG00000016194;ENSSSCG00000016306;ENSSSCG00000017165;ENSSSC…
GO:0010628 positive regulation of gene expression 0.77% 0.66% 1.16 0.173725327093287 0.81868569075186 ENSSSCG00000000185;ENSSSCG00000001062;ENSSSCG00000001770;ENSSSCG00000003368;ENSSSCG00000004022;ENSSSCG00000004058;ENSSSCG00000004241;ENSSSCG00000004369;ENSSSCG00000004612;ENSSSCG00000004943;ENSSSCG00000006403;ENSSSCG00000006764;ENSSSCG00000008294;ENSSSCG00000009002;ENSSSCG00000009125;ENSSSCG00000…
GO:0006954 inflammatory response 0.93% 0.81% 1.14 0.178384788313886 0.81868569075186 ENSSSCG00000000482;ENSSSCG00000000647;ENSSSCG00000000648;ENSSSCG00000000706;ENSSSCG00000001427;ENSSSCG00000001727;ENSSSCG00000002028;ENSSSCG00000006175;ENSSSCG00000007031;ENSSSCG00000008978;ENSSSCG00000010885;ENSSSCG00000010922;ENSSSCG00000010966;ENSSSCG00000011322;ENSSSCG00000011802;ENSSSCG00000011951;ENSSSCG000…
GO:0001656 metanephros development 0.16% 0.11% 1.45 0.179470943897558 0.81868569075186 ENSSSCG00000000363;ENSSSCG00000001770;ENSSSCG00000002831;ENSSSCG00000006073;ENSSSCG00000016698;ENSSSCG00000017748;ENSSSCG00000028297
GO:0003333 amino acid transmembrane transport 0.16% 0.11% 1.45 0.179470943897558 0.81868569075186 ENSSSCG00000006811;ENSSSCG00000011600;ENSSSCG00000017117;ENSSSCG00000022935;ENSSSCG00000022948;ENSSSCG00000028643;ENSSSCG00000039770
GO:0042273 ribosomal large subunit biogenesis 0.16% 0.11% 1.45 0.179470943897558 0.81868569075186 ENSSSCG00000011272;ENSSSCG00000012874;ENSSSCG00000014372;ENSSSCG00000014910;ENSSSCG00000023973;ENSSSCG00000036722;ENSSSCG00000049578
GO:0043113 receptor clustering 0.16% 0.11% 1.45 0.179470943897558 0.81868569075186 ENSSSCG00000007797;ENSSSCG00000015657;ENSSSCG00000022204;ENSSSCG00000024070;ENSSSCG00000025133;ENSSSCG00000029313;ENSSSCG00000047920
GO:0045930 negative regulation of mitotic cell cycle 0.16% 0.11% 1.45 0.179470943897558 0.81868569075186 ENSSSCG00000004952;ENSSSCG00000005504;ENSSSCG00000010809;ENSSSCG00000012014;ENSSSCG00000015020;ENSSSCG00000015588;ENSSSCG00000033325
GO:0048025 negative regulation of mRNA splicing	via spliceosome 0.16% 0.11% 1.45 0.179470943897558 0.81868569075186 ENSSSCG00000002905;ENSSSCG00000003748;ENSSSCG00000008484;ENSSSCG00000022760;ENSSSCG00000033635;ENSSSCG00000035048;ENSSSCG00000040926
GO:0051480 regulation of cytosolic calcium ion concentration 0.16% 0.11% 1.45 0.179470943897558 0.81868569075186 ENSSSCG00000002730;ENSSSCG00000006125;ENSSSCG00000014438;ENSSSCG00000014799;ENSSSCG00000038545;ENSSSCG00000048448;ENSSSCG00000048507
GO:0000060 protein import into nucleus	translocation 0.18% 0.13% 1.4 0.186577489163388 0.81868569075186 ENSSSCG00000001404;ENSSSCG00000008466;ENSSSCG00000013397;ENSSSCG00000013726;ENSSSCG00000027426;ENSSSCG00000028672;ENSSSCG00000031728;ENSSSCG00000039139
GO:0007173 epidermal growth factor receptor signaling pathway 0.18% 0.13% 1.4 0.186577489163388 0.81868569075186 ENSSSCG00000001814;ENSSSCG00000007356;ENSSSCG00000008397;ENSSSCG00000009048;ENSSSCG00000015657;ENSSSCG00000016196;ENSSSCG00000022126;ENSSSCG00000030289
GO:0009953 dorsal/ventral pattern formation 0.18% 0.13% 1.4 0.186577489163388 0.81868569075186 ENSSSCG00000009045;ENSSSCG00000016698;ENSSSCG00000017692;ENSSSCG00000026367;ENSSSCG00000029569;ENSSSCG00000035968;ENSSSCG00000036377;ENSSSCG00000038504
GO:0048873 homeostasis of number of cells within a tissue 0.18% 0.13% 1.4 0.186577489163388 0.81868569075186 ENSSSCG00000012652;ENSSSCG00000013394;ENSSSCG00000016569;ENSSSCG00000023324;ENSSSCG00000030289;ENSSSCG00000035124;ENSSSCG00000035355;ENSSSCG00000037449
GO:0051225 spindle assembly 0.18% 0.13% 1.4 0.186577489163388 0.81868569075186 ENSSSCG00000002904;ENSSSCG00000004753;ENSSSCG00000012767;ENSSSCG00000014326;ENSSSCG00000022039;ENSSSCG00000029097;ENSSSCG00000044105;ENSSSCG00000044127
GO:0071560 cellular response to transforming growth factor beta stimulus 0.18% 0.13% 1.4 0.186577489163388 0.81868569075186 ENSSSCG00000009545;ENSSSCG00000011404;ENSSSCG00000014149;ENSSSCG00000016214;ENSSSCG00000026958;ENSSSCG00000027415;ENSSSCG00000031076;ENSSSCG00000039185
GO:0055114 oxidation-reduction process 3.33% 3.12% 1.07 0.18694473925165 0.81868569075186 ENSSSCG00000000038;ENSSSCG00000000046;ENSSSCG00000000142;ENSSSCG00000000376;ENSSSCG00000000415;ENSSSCG00000000419;ENSSSCG00000000719;ENSSSCG00000000856;ENSSSCG00000001099;ENSSSCG00000001428;ENSSSCG00000002269;ENSSSCG00000002279;ENSSSCG00000002297;ENSSSCG00000002351;ENSSSCG00000002354;ENSSSCG00000002913;ENSSS…
GO:0002548 monocyte chemotaxis 0.2% 0.15% 1.36 0.191465240206517 0.81868569075186 ENSSSCG00000000601;ENSSSCG00000003042;ENSSSCG00000005055;ENSSSCG00000005267;ENSSSCG00000010966;ENSSSCG00000017720;ENSSSCG00000032343;ENSSSCG00000034722;ENSSSCG00000044762
GO:0030218 erythrocyte differentiation 0.23% 0.17% 1.33 0.194803267099473 0.81868569075186 ENSSSCG00000001038;ENSSSCG00000001234;ENSSSCG00000003042;ENSSSCG00000008443;ENSSSCG00000013730;ENSSSCG00000013731;ENSSSCG00000016566;ENSSSCG00000027072;ENSSSCG00000029082;ENSSSCG00000029708
GO:0046835 carbohydrate phosphorylation 0.23% 0.17% 1.33 0.194803267099473 0.81868569075186 ENSSSCG00000008316;ENSSSCG00000008556;ENSSSCG00000010253;ENSSSCG00000011133;ENSSSCG00000014048;ENSSSCG00000017203;ENSSSCG00000041777;Sus_scrofa_newGene_11710;Sus_scrofa_newGene_1284;Sus_scrofa_newGene_3203
GO:0050727 regulation of inflammatory response 0.25% 0.19% 1.3 0.197020569676625 0.81868569075186 ENSSSCG00000004045;ENSSSCG00000004677;ENSSSCG00000005267;ENSSSCG00000006250;ENSSSCG00000016816;ENSSSCG00000017864;ENSSSCG00000022227;ENSSSCG00000025527;ENSSSCG00000025560;ENSSSCG00000028711;ENSSSCG00000036883
GO:0002281 macrophage activation involved in immune response 0.09% 0.05% 1.66 0.197336507011582 0.81868569075186 ENSSSCG00000002919;ENSSSCG00000008444;ENSSSCG00000009327;ENSSSCG00000009589
GO:0002485 antigen processing and presentation of endogenous peptide antigen via MHC class I via ER pathway	TAP-dependent 0.09% 0.05% 1.66 0.197336507011582 0.81868569075186 ENSSSCG00000009784;ENSSSCG00000024520;ENSSSCG00000025618;ENSSSCG00000035073
GO:0002489 antigen processing and presentation of endogenous peptide antigen via MHC class Ib via ER pathway	TAP-dependent 0.09% 0.05% 1.66 0.197336507011582 0.81868569075186 ENSSSCG00000009784;ENSSSCG00000024520;ENSSSCG00000025618;ENSSSCG00000035073
GO:0002591 positive regulation of antigen processing and presentation of peptide antigen via MHC class I 0.09% 0.05% 1.66 0.197336507011582 0.81868569075186 ENSSSCG00000009784;ENSSSCG00000024520;ENSSSCG00000025618;ENSSSCG00000035073
GO:0006811 ion transport 0.09% 0.05% 1.66 0.197336507011582 0.81868569075186 ENSSSCG00000027710;ENSSSCG00000032282;ENSSSCG00000039798;Sus_scrofa_newGene_6627
GO:0007342 fusion of sperm to egg plasma membrane 0.09% 0.05% 1.66 0.197336507011582 0.81868569075186 ENSSSCG00000003238;ENSSSCG00000012959;ENSSSCG00000022230;Sus_scrofa_newGene_7101
GO:0008015 blood circulation 0.09% 0.05% 1.66 0.197336507011582 0.81868569075186 ENSSSCG00000002787;ENSSSCG00000006231;ENSSSCG00000015237;ENSSSCG00000016059
GO:0016064 immunoglobulin mediated immune response 0.09% 0.05% 1.66 0.197336507011582 0.81868569075186 ENSSSCG00000001427;ENSSSCG00000012594;ENSSSCG00000012853;ENSSSCG00000033262
GO:0030502 negative regulation of bone mineralization 0.09% 0.05% 1.66 0.197336507011582 0.81868569075186 ENSSSCG00000005096;ENSSSCG00000011322;ENSSSCG00000023374;ENSSSCG00000029230
GO:0030837 negative regulation of actin filament polymerization 0.09% 0.05% 1.66 0.197336507011582 0.81868569075186 ENSSSCG00000001830;ENSSSCG00000003253;ENSSSCG00000027935;ENSSSCG00000030260
GO:0035385 Roundabout signaling pathway 0.09% 0.05% 1.66 0.197336507011582 0.81868569075186 ENSSSCG00000000918;ENSSSCG00000015202;ENSSSCG00000022080;ENSSSCG00000034607
GO:0042026 protein refolding 0.09% 0.05% 1.66 0.197336507011582 0.81868569075186 ENSSSCG00000004687;ENSSSCG00000016077;ENSSSCG00000030368;ENSSSCG00000037646
GO:0045582 positive regulation of T cell differentiation 0.09% 0.05% 1.66 0.197336507011582 0.81868569075186 ENSSSCG00000001456;ENSSSCG00000013033;ENSSSCG00000014282;ENSSSCG00000033262
GO:0048245 eosinophil chemotaxis 0.09% 0.05% 1.66 0.197336507011582 0.81868569075186 ENSSSCG00000005055;ENSSSCG00000017705;ENSSSCG00000023032;ENSSSCG00000044762
GO:0050730 regulation of peptidyl-tyrosine phosphorylation 0.09% 0.05% 1.66 0.197336507011582 0.81868569075186 ENSSSCG00000008444;ENSSSCG00000011801;ENSSSCG00000022126;ENSSSCG00000025133
GO:0051451 myoblast migration 0.09% 0.05% 1.66 0.197336507011582 0.81868569075186 ENSSSCG00000014117;ENSSSCG00000016569;ENSSSCG00000022784;ENSSSCG00000029313
GO:0055003 cardiac myofibril assembly 0.09% 0.05% 1.66 0.197336507011582 0.81868569075186 ENSSSCG00000001661;ENSSSCG00000008294;ENSSSCG00000013354;ENSSSCG00000027935
GO:0060711 labyrinthine layer development 0.09% 0.05% 1.66 0.197336507011582 0.81868569075186 ENSSSCG00000004943;ENSSSCG00000008513;ENSSSCG00000009048;ENSSSCG00000010172
GO:0061029 eyelid development in camera-type eye 0.09% 0.05% 1.66 0.197336507011582 0.81868569075186 ENSSSCG00000001036;ENSSSCG00000001661;ENSSSCG00000006073;ENSSSCG00000022126
GO:0070493 thrombin-activated receptor signaling pathway 0.09% 0.05% 1.66 0.197336507011582 0.81868569075186 ENSSSCG00000013868;ENSSSCG00000014088;ENSSSCG00000035355;ENSSSCG00000037582
GO:0072488 ammonium transmembrane transport 0.09% 0.05% 1.66 0.197336507011582 0.81868569075186 ENSSSCG00000004040;ENSSSCG00000004041;ENSSSCG00000026791;ENSSSCG00000033190
GO:1902902 negative regulation of autophagosome assembly 0.09% 0.05% 1.66 0.197336507011582 0.81868569075186 ENSSSCG00000001420;ENSSSCG00000015212;ENSSSCG00000017937;ENSSSCG00000047631
GO:2000060 positive regulation of protein ubiquitination involved in ubiquitin-dependent protein catabolic process 0.09% 0.05% 1.66 0.197336507011582 0.81868569075186 ENSSSCG00000010177;ENSSSCG00000020879;ENSSSCG00000027457;Sus_scrofa_newGene_11514
GO:2000543 positive regulation of gastrulation 0.09% 0.05% 1.66 0.197336507011582 0.81868569075186 ENSSSCG00000006073;ENSSSCG00000017692;ENSSSCG00000029724;Sus_scrofa_newGene_10455
GO:0001890 placenta development 0.41% 0.33% 1.22 0.197355833443577 0.81868569075186 ENSSSCG00000001657;ENSSSCG00000004037;ENSSSCG00000009919;ENSSSCG00000026326;ENSSSCG00000038221;Sus_scrofa_newGene_1177;Sus_scrofa_newGene_11845;Sus_scrofa_newGene_1193;Sus_scrofa_newGene_12907;Sus_scrofa_newGene_12922;Sus_scrofa_newGene_13586;Sus_scrofa_newGene_14176;Sus_scrofa_newGene_2361;Sus_scrofa_newGene_396;…
GO:0001822 kidney development 0.27% 0.21% 1.28 0.198405094446218 0.81868569075186 ENSSSCG00000000263;ENSSSCG00000001036;ENSSSCG00000001410;ENSSSCG00000001746;ENSSSCG00000014283;ENSSSCG00000015584;ENSSSCG00000015733;ENSSSCG00000016975;ENSSSCG00000027361;ENSSSCG00000031652;ENSSSCG00000032452;ENSSSCG00000046003
GO:0001889 liver development 0.27% 0.21% 1.28 0.198405094446218 0.81868569075186 ENSSSCG00000004540;ENSSSCG00000004616;ENSSSCG00000004952;ENSSSCG00000005012;ENSSSCG00000009919;ENSSSCG00000013627;ENSSSCG00000015403;ENSSSCG00000016393;ENSSSCG00000016975;ENSSSCG00000017748;ENSSSCG00000031652;ENSSSCG00000051352
GO:0015991 ATP hydrolysis coupled proton transport 0.27% 0.21% 1.28 0.198405094446218 0.81868569075186 ENSSSCG00000000405;ENSSSCG00000000767;ENSSSCG00000003046;ENSSSCG00000006138;ENSSSCG00000008314;ENSSSCG00000012890;ENSSSCG00000014132;ENSSSCG00000016577;ENSSSCG00000016990;ENSSSCG00000017544;ENSSSCG00000033368;ENSSSCG00000034240
GO:0042102 positive regulation of T cell proliferation 0.27% 0.21% 1.28 0.198405094446218 0.81868569075186 ENSSSCG00000000295;ENSSSCG00000005267;ENSSSCG00000006431;ENSSSCG00000006862;ENSSSCG00000007691;ENSSSCG00000012652;ENSSSCG00000013721;ENSSSCG00000013723;ENSSSCG00000017705;ENSSSCG00000020970;ENSSSCG00000025071;ENSSSCG00000032341
GO:0001837 epithelial to mesenchymal transition 0.34% 0.27% 1.24 0.199302193754378 0.81868569075186 ENSSSCG00000001657;ENSSSCG00000005096;Sus_scrofa_newGene_1177;Sus_scrofa_newGene_11845;Sus_scrofa_newGene_1193;Sus_scrofa_newGene_12907;Sus_scrofa_newGene_12922;Sus_scrofa_newGene_13586;Sus_scrofa_newGene_14176;Sus_scrofa_newGene_2361;Sus_scrofa_newGene_396;Sus_scrofa_newGene_5058;Sus_scrofa_newGen…
GO:0031532 actin cytoskeleton reorganization 0.32% 0.25% 1.25 0.199421093162424 0.81868569075186 ENSSSCG00000001062;ENSSSCG00000004058;ENSSSCG00000005267;ENSSSCG00000007469;ENSSSCG00000007557;ENSSSCG00000008340;ENSSSCG00000010862;ENSSSCG00000013658;ENSSSCG00000015526;ENSSSCG00000016368;ENSSSCG00000016549;ENSSSCG00000022080;ENSSSCG00000028827;ENSSSCG00000037779
GO:0048518 positive regulation of biological process 0.32% 0.25% 1.25 0.199421093162424 0.81868569075186 Sus_scrofa_newGene_10412;Sus_scrofa_newGene_11042;Sus_scrofa_newGene_12893;Sus_scrofa_newGene_14178;Sus_scrofa_newGene_3391;Sus_scrofa_newGene_5217;Sus_scrofa_newGene_6212;Sus_scrofa_newGene_7533;Sus_scrofa_newGene_8026;Sus_scrofa_newGene_8197;Sus_scrofa_newGene_8213;Sus_scrofa_newGene_8276;Su…
GO:0000079 regulation of cyclin-dependent protein serine/threonine kinase activity 0.11% 0.08% 1.51 0.21421885225408 0.81868569075186 ENSSSCG00000003876;ENSSSCG00000013643;ENSSSCG00000017524;ENSSSCG00000024696;ENSSSCG00000037359
GO:0002052 positive regulation of neuroblast proliferation 0.11% 0.08% 1.51 0.21421885225408 0.81868569075186 ENSSSCG00000005096;ENSSSCG00000009679;ENSSSCG00000013320;ENSSSCG00000016416;ENSSSCG00000016569
GO:0006383 transcription from RNA polymerase III promoter 0.11% 0.08% 1.51 0.21421885225408 0.81868569075186 ENSSSCG00000004393;ENSSSCG00000009310;ENSSSCG00000010327;Sus_scrofa_newGene_1;Sus_scrofa_newGene_3859
GO:0007611 learning or memory 0.11% 0.08% 1.51 0.21421885225408 0.81868569075186 ENSSSCG00000001589;ENSSSCG00000004628;ENSSSCG00000012520;ENSSSCG00000014149;ENSSSCG00000017087
GO:0008016 regulation of heart contraction 0.11% 0.08% 1.51 0.21421885225408 0.81868569075186 ENSSSCG00000001589;ENSSSCG00000027060;ENSSSCG00000033493;ENSSSCG00000038738;ENSSSCG00000038969
GO:0009813 flavonoid biosynthetic process 0.11% 0.08% 1.51 0.21421885225408 0.81868569075186 ENSSSCG00000031904;ENSSSCG00000034735;ENSSSCG00000039276;ENSSSCG00000047476;Sus_scrofa_newGene_9866
GO:0010467 gene expression 0.11% 0.08% 1.51 0.21421885225408 0.81868569075186 ENSSSCG00000014927;ENSSSCG00000038326;ENSSSCG00000044025;Sus_scrofa_newGene_8965;Sus_scrofa_newGene_9035
GO:0015698 inorganic anion transport 0.11% 0.08% 1.51 0.21421885225408 0.81868569075186 ENSSSCG00000012998;ENSSSCG00000013025;ENSSSCG00000014363;ENSSSCG00000028537;ENSSSCG00000029248
GO:0019532 oxalate transport 0.11% 0.08% 1.51 0.21421885225408 0.81868569075186 ENSSSCG00000015425;ENSSSCG00000028969;ENSSSCG00000035739;ENSSSCG00000036029;ENSSSCG00000039660
GO:0032402 melanosome transport 0.11% 0.08% 1.51 0.21421885225408 0.81868569075186 ENSSSCG00000000444;ENSSSCG00000004612;ENSSSCG00000004620;ENSSSCG00000016328;ENSSSCG00000032312
GO:0032689 negative regulation of interferon-gamma production 0.11% 0.08% 1.51 0.21421885225408 0.81868569075186 ENSSSCG00000015488;ENSSSCG00000015652;ENSSSCG00000025560;ENSSSCG00000035048;ENSSSCG00000038688
GO:0032722 positive regulation of chemokine production 0.11% 0.08% 1.51 0.21421885225408 0.81868569075186 ENSSSCG00000002891;ENSSSCG00000008496;ENSSSCG00000009002;ENSSSCG00000020970;ENSSSCG00000036427
GO:0042327 positive regulation of phosphorylation 0.11% 0.08% 1.51 0.21421885225408 0.81868569075186 ENSSSCG00000008942;ENSSSCG00000012072;ENSSSCG00000013395;ENSSSCG00000015955;ENSSSCG00000023272
GO:0043393 regulation of protein binding 0.11% 0.08% 1.51 0.21421885225408 0.81868569075186 ENSSSCG00000002340;ENSSSCG00000024777;ENSSSCG00000026748;ENSSSCG00000034159;ENSSSCG00000034627
GO:0044710 single-organism metabolic process 0.11% 0.08% 1.51 0.21421885225408 0.81868569075186 ENSSSCG00000007163;ENSSSCG00000044025;ENSSSCG00000050777;Sus_scrofa_newGene_5935;Sus_scrofa_newGene_8605
GO:0045453 bone resorption 0.11% 0.08% 1.51 0.21421885225408 0.81868569075186 ENSSSCG00000004823;ENSSSCG00000009919;ENSSSCG00000013394;ENSSSCG00000014927;ENSSSCG00000032282
GO:0052696 flavonoid glucuronidation 0.11% 0.08% 1.51 0.21421885225408 0.81868569075186 ENSSSCG00000031904;ENSSSCG00000034735;ENSSSCG00000039276;ENSSSCG00000047476;Sus_scrofa_newGene_9866
GO:0071353 cellular response to interleukin-4 0.11% 0.08% 1.51 0.21421885225408 0.81868569075186 ENSSSCG00000000190;ENSSSCG00000017864;ENSSSCG00000023667;ENSSSCG00000030680;ENSSSCG00000040494
GO:0090303 positive regulation of wound healing 0.11% 0.08% 1.51 0.21421885225408 0.81868569075186 ENSSSCG00000005267;ENSSSCG00000008444;ENSSSCG00000009327;ENSSSCG00000011867;ENSSSCG00000031513
GO:0035335 peptidyl-tyrosine dephosphorylation 0.52% 0.44% 1.17 0.215518254288156 0.81868569075186 ENSSSCG00000000601;ENSSSCG00000004209;ENSSSCG00000005194;ENSSSCG00000006764;ENSSSCG00000007151;ENSSSCG00000007232;ENSSSCG00000008659;ENSSSCG00000014918;ENSSSCG00000015411;ENSSSCG00000015850;ENSSSCG00000017791;ENSSSCG00000021843;ENSSSCG00000025537;ENSSSCG00000026612;ENSSSCG00000028805;ENSSSCG00000030…
GO:0000289 nuclear-transcribed mRNA poly(A) tail shortening 0.05% 0.02% 2.21 0.218260139848605 0.81868569075186 ENSSSCG00000008989;ENSSSCG00000009319
GO:0000447 endonucleolytic cleavage in ITS1 to separate SSU-rRNA from 5.8S rRNA and LSU-rRNA from tricistronic rRNA transcript (SSU-rRNA	5.8S rRNA	LSU-rRNA) 0.05% 0.02% 2.21 0.218260139848605 0.81868569075186 ENSSSCG00000021825;ENSSSCG00000037236
GO:0001523 retinoid metabolic process 0.05% 0.02% 2.21 0.218260139848605 0.81868569075186 ENSSSCG00000009185;ENSSSCG00000035419
GO:0001771 immunological synapse formation 0.05% 0.02% 2.21 0.218260139848605 0.81868569075186 ENSSSCG00000005240;ENSSSCG00000017008
GO:0001787 natural killer cell proliferation 0.05% 0.02% 2.21 0.218260139848605 0.81868569075186 ENSSSCG00000006382;ENSSSCG00000012656
GO:0001818 negative regulation of cytokine production 0.05% 0.02% 2.21 0.218260139848605 0.81868569075186 ENSSSCG00000013060;ENSSSCG00000026742
GO:0002090 regulation of receptor internalization 0.05% 0.02% 2.21 0.218260139848605 0.81868569075186 ENSSSCG00000005177;ENSSSCG00000022725
GO:0002407 dendritic cell chemotaxis 0.05% 0.02% 2.21 0.218260139848605 0.81868569075186 ENSSSCG00000009327;ENSSSCG00000022672
GO:0002455 humoral immune response mediated by circulating immunoglobulin 0.05% 0.02% 2.21 0.218260139848605 0.81868569075186 ENSSSCG00000007691;ENSSSCG00000027426
GO:0002532 production of molecular mediator involved in inflammatory response 0.05% 0.02% 2.21 0.218260139848605 0.81868569075186 ENSSSCG00000014282;ENSSSCG00000023706
GO:0002554 serotonin secretion by platelet 0.05% 0.02% 2.21 0.218260139848605 0.81868569075186 ENSSSCG00000006357;ENSSSCG00000009589
GO:0002606 positive regulation of dendritic cell antigen processing and presentation 0.05% 0.02% 2.21 0.218260139848605 0.81868569075186 ENSSSCG00000033262;Sus_scrofa_newGene_3750
GO:0002685 regulation of leukocyte migration 0.05% 0.02% 2.21 0.218260139848605 0.81868569075186 ENSSSCG00000005267;ENSSSCG00000006764
GO:0002720 positive regulation of cytokine production involved in immune response 0.05% 0.02% 2.21 0.218260139848605 0.81868569075186 ENSSSCG00000002891;ENSSSCG00000036427
GO:0002879 positive regulation of acute inflammatory response to non-antigenic stimulus 0.05% 0.02% 2.21 0.218260139848605 0.81868569075186 ENSSSCG00000002891;ENSSSCG00000036427
GO:0002925 positive regulation of humoral immune response mediated by circulating immunoglobulin 0.05% 0.02% 2.21 0.218260139848605 0.81868569075186 ENSSSCG00000001404;ENSSSCG00000014626
GO:0002949 tRNA threonylcarbamoyladenosine modification 0.05% 0.02% 2.21 0.218260139848605 0.81868569075186 ENSSSCG00000002138;ENSSSCG00000016043
GO:0003257 positive regulation of transcription from RNA polymerase II promoter involved in myocardial precursor cell differentiation 0.05% 0.02% 2.21 0.218260139848605 0.81868569075186 ENSSSCG00000001661;ENSSSCG00000033657
GO:0003357 noradrenergic neuron differentiation 0.05% 0.02% 2.21 0.218260139848605 0.81868569075186 ENSSSCG00000014813;Sus_scrofa_newGene_8839
GO:0006004 fucose metabolic process 0.05% 0.02% 2.21 0.218260139848605 0.81868569075186 ENSSSCG00000004133;ENSSSCG00000010791
GO:0006101 citrate metabolic process 0.05% 0.02% 2.21 0.218260139848605 0.81868569075186 ENSSSCG00000017402;ENSSSCG00000017406
GO:0006139 nucleobase-containing compound metabolic process 0.05% 0.02% 2.21 0.218260139848605 0.81868569075186 ENSSSCG00000001073;ENSSSCG00000034816
GO:0006266 DNA ligation 0.05% 0.02% 2.21 0.218260139848605 0.81868569075186 ENSSSCG00000011001;ENSSSCG00000011003
GO:0006422 aspartyl-tRNA aminoacylation 0.05% 0.02% 2.21 0.218260139848605 0.81868569075186 ENSSSCG00000013597;Sus_scrofa_newGene_6797
GO:0006556 S-adenosylmethionine biosynthetic process 0.05% 0.02% 2.21 0.218260139848605 0.81868569075186 ENSSSCG00000021229;ENSSSCG00000040087
GO:0006768 biotin metabolic process 0.05% 0.02% 2.21 0.218260139848605 0.81868569075186 ENSSSCG00000004180;ENSSSCG00000004181
GO:0006930 substrate-dependent cell migration	cell extension 0.05% 0.02% 2.21 0.218260139848605 0.81868569075186 ENSSSCG00000017993;ENSSSCG00000031769
GO:0006933 negative regulation of cell adhesion involved in substrate-bound cell migration 0.05% 0.02% 2.21 0.218260139848605 0.81868569075186 ENSSSCG00000000405;ENSSSCG00000029313
GO:0007386 compartment pattern specification 0.05% 0.02% 2.21 0.218260139848605 0.81868569075186 ENSSSCG00000002987;ENSSSCG00000027726
GO:0007442 hindgut morphogenesis 0.05% 0.02% 2.21 0.218260139848605 0.81868569075186 ENSSSCG00000015733;ENSSSCG00000016416
GO:0007494 midgut development 0.05% 0.02% 2.21 0.218260139848605 0.81868569075186 ENSSSCG00000016569;ENSSSCG00000038460
GO:0009062 fatty acid catabolic process 0.05% 0.02% 2.21 0.218260139848605 0.81868569075186 ENSSSCG00000001000;ENSSSCG00000007359
GO:0009086 methionine biosynthetic process 0.05% 0.02% 2.21 0.218260139848605 0.81868569075186 ENSSSCG00000002269;ENSSSCG00000017100
GO:0009436 glyoxylate catabolic process 0.05% 0.02% 2.21 0.218260139848605 0.81868569075186 ENSSSCG00000016402;ENSSSCG00000016829
GO:0010454 negative regulation of cell fate commitment 0.05% 0.02% 2.21 0.218260139848605 0.81868569075186 ENSSSCG00000036098;ENSSSCG00000040403
GO:0010571 positive regulation of nuclear cell cycle DNA replication 0.05% 0.02% 2.21 0.218260139848605 0.81868569075186 ENSSSCG00000004753;ENSSSCG00000037238
GO:0010668 ectodermal cell differentiation 0.05% 0.02% 2.21 0.218260139848605 0.81868569075186 ENSSSCG00000007754;ENSSSCG00000015955
GO:0010897 negative regulation of triglyceride catabolic process 0.05% 0.02% 2.21 0.218260139848605 0.81868569075186 ENSSSCG00000013513;ENSSSCG00000015069
GO:0010918 positive regulation of mitochondrial membrane potential 0.05% 0.02% 2.21 0.218260139848605 0.81868569075186 ENSSSCG00000013033;ENSSSCG00000039782
GO:0014037 Schwann cell differentiation 0.05% 0.02% 2.21 0.218260139848605 0.81868569075186 ENSSSCG00000000411;ENSSSCG00000020725
GO:0015697 quaternary ammonium group transport 0.05% 0.02% 2.21 0.218260139848605 0.81868569075186 ENSSSCG00000004040;ENSSSCG00000004041
GO:0015811 L-cystine transport 0.05% 0.02% 2.21 0.218260139848605 0.81868569075186 ENSSSCG00000022948;ENSSSCG00000028282
GO:0015833 peptide transport 0.05% 0.02% 2.21 0.218260139848605 0.81868569075186 ENSSSCG00000009784;ENSSSCG00000025618
GO:0016539 intein-mediated protein splicing 0.05% 0.02% 2.21 0.218260139848605 0.81868569075186 ENSSSCG00000016204;ENSSSCG00000016416
GO:0019060 intracellular transport of viral protein in host cell 0.05% 0.02% 2.21 0.218260139848605 0.81868569075186 ENSSSCG00000025618;ENSSSCG00000033107
GO:0019064 fusion of virus membrane with host plasma membrane 0.05% 0.02% 2.21 0.218260139848605 0.81868569075186 ENSSSCG00000003090;ENSSSCG00000011404
GO:0019218 regulation of steroid metabolic process 0.05% 0.02% 2.21 0.218260139848605 0.81868569075186 ENSSSCG00000017402;ENSSSCG00000017406
GO:0019556 histidine catabolic process to glutamate and formamide 0.05% 0.02% 2.21 0.218260139848605 0.81868569075186 ENSSSCG00000000892;ENSSSCG00000027926
GO:0019557 histidine catabolic process to glutamate and formate 0.05% 0.02% 2.21 0.218260139848605 0.81868569075186 ENSSSCG00000000892;ENSSSCG00000027926
GO:0021524 visceral motor neuron differentiation 0.05% 0.02% 2.21 0.218260139848605 0.81868569075186 ENSSSCG00000016883;ENSSSCG00000033348
GO:0021540 corpus callosum morphogenesis 0.05% 0.02% 2.21 0.218260139848605 0.81868569075186 ENSSSCG00000003941;ENSSSCG00000014871
GO:0021555 midbrain-hindbrain boundary morphogenesis 0.05% 0.02% 2.21 0.218260139848605 0.81868569075186 ENSSSCG00000016319;ENSSSCG00000045641
GO:0021559 trigeminal nerve development 0.05% 0.02% 2.21 0.218260139848605 0.81868569075186 ENSSSCG00000001036;ENSSSCG00000016883
GO:0021587 cerebellum morphogenesis 0.05% 0.02% 2.21 0.218260139848605 0.81868569075186 ENSSSCG00000010175;ENSSSCG00000035968
GO:0021782 glial cell development 0.05% 0.02% 2.21 0.218260139848605 0.81868569075186 ENSSSCG00000006717;Sus_scrofa_newGene_8839
GO:0021891 olfactory bulb interneuron development 0.05% 0.02% 2.21 0.218260139848605 0.81868569075186 ENSSSCG00000003201;ENSSSCG00000004858
GO:0021912 regulation of transcription from RNA polymerase II promoter involved in spinal cord motor neuron fate specification 0.05% 0.02% 2.21 0.218260139848605 0.81868569075186 ENSSSCG00000013320;ENSSSCG00000036098
GO:0022603 regulation of anatomical structure morphogenesis 0.05% 0.02% 2.21 0.218260139848605 0.81868569075186 ENSSSCG00000011334;ENSSSCG00000034559
GO:0030050 vesicle transport along actin filament 0.05% 0.02% 2.21 0.218260139848605 0.81868569075186 ENSSSCG00000002965;ENSSSCG00000004620
GO:0030195 negative regulation of blood coagulation 0.05% 0.02% 2.21 0.218260139848605 0.81868569075186 ENSSSCG00000011802;ENSSSCG00000042607
GO:0030858 positive regulation of epithelial cell differentiation 0.05% 0.02% 2.21 0.218260139848605 0.81868569075186 ENSSSCG00000000182;ENSSSCG00000013320
GO:0031579 membrane raft organization 0.05% 0.02% 2.21 0.218260139848605 0.81868569075186 ENSSSCG00000001830;ENSSSCG00000003253
GO:0031581 hemidesmosome assembly 0.05% 0.02% 2.21 0.218260139848605 0.81868569075186 ENSSSCG00000010607;ENSSSCG00000015555
GO:0031914 negative regulation of synaptic plasticity 0.05% 0.02% 2.21 0.218260139848605 0.81868569075186 ENSSSCG00000012950;ENSSSCG00000024070
GO:0032100 positive regulation of appetite 0.05% 0.02% 2.21 0.218260139848605 0.81868569075186 ENSSSCG00000016718;ENSSSCG00000020906
GO:0032226 positive regulation of synaptic transmission	dopaminergic 0.05% 0.02% 2.21 0.218260139848605 0.81868569075186 ENSSSCG00000022725;ENSSSCG00000047631
GO:0032364 oxygen homeostasis 0.05% 0.02% 2.21 0.218260139848605 0.81868569075186 ENSSSCG00000005096;ENSSSCG00000010172
GO:0032367 intracellular cholesterol transport 0.05% 0.02% 2.21 0.218260139848605 0.81868569075186 ENSSSCG00000002366;ENSSSCG00000005423
GO:0032388 positive regulation of intracellular transport 0.05% 0.02% 2.21 0.218260139848605 0.81868569075186 ENSSSCG00000000978;ENSSSCG00000037779
GO:0032489 regulation of Cdc42 protein signal transduction 0.05% 0.02% 2.21 0.218260139848605 0.81868569075186 ENSSSCG00000005423;ENSSSCG00000015069
GO:0032827 negative regulation of natural killer cell differentiation involved in immune response 0.05% 0.02% 2.21 0.218260139848605 0.81868569075186 ENSSSCG00000025560;ENSSSCG00000038688
GO:0032909 regulation of transforming growth factor beta2 production 0.05% 0.02% 2.21 0.218260139848605 0.81868569075186 ENSSSCG00000004952;ENSSSCG00000005096
GO:0033634 positive regulation of cell-cell adhesion mediated by integrin 0.05% 0.02% 2.21 0.218260139848605 0.81868569075186 ENSSSCG00000017705;ENSSSCG00000036445
GO:0033683 nucleotide-excision repair	DNA incision 0.05% 0.02% 2.21 0.218260139848605 0.81868569075186 ENSSSCG00000005368;ENSSSCG00000039929
GO:0034123 positive regulation of toll-like receptor signaling pathway 0.05% 0.02% 2.21 0.218260139848605 0.81868569075186 ENSSSCG00000009002;ENSSSCG00000010885
GO:0034134 toll-like receptor 2 signaling pathway 0.05% 0.02% 2.21 0.218260139848605 0.81868569075186 ENSSSCG00000008691;ENSSSCG00000009002
GO:0034137 positive regulation of toll-like receptor 2 signaling pathway 0.05% 0.02% 2.21 0.218260139848605 0.81868569075186 ENSSSCG00000009327;ENSSSCG00000031493
GO:0034227 tRNA thio-modification 0.05% 0.02% 2.21 0.218260139848605 0.81868569075186 ENSSSCG00000003235;ENSSSCG00000005649
GO:0034340 response to type I interferon 0.05% 0.02% 2.21 0.218260139848605 0.81868569075186 ENSSSCG00000015644;ENSSSCG00000040575
GO:0034354 'de novo' NAD biosynthetic process from tryptophan 0.05% 0.02% 2.21 0.218260139848605 0.81868569075186 ENSSSCG00000033636;ENSSSCG00000038660
GO:0035020 regulation of Rac protein signal transduction 0.05% 0.02% 2.21 0.218260139848605 0.81868569075186 ENSSSCG00000001771;ENSSSCG00000005012
GO:0035356 cellular triglyceride homeostasis 0.05% 0.02% 2.21 0.218260139848605 0.81868569075186 ENSSSCG00000034102;ENSSSCG00000037912
GO:0035359 negative regulation of peroxisome proliferator activated receptor signaling pathway 0.05% 0.02% 2.21 0.218260139848605 0.81868569075186 ENSSSCG00000007248;ENSSSCG00000013513
GO:0035522 monoubiquitinated histone H2A deubiquitination 0.05% 0.02% 2.21 0.218260139848605 0.81868569075186 ENSSSCG00000003830;ENSSSCG00000007248
GO:0036003 positive regulation of transcription from RNA polymerase II promoter in response to stress 0.05% 0.02% 2.21 0.218260139848605 0.81868569075186 ENSSSCG00000015987;ENSSSCG00000031076
GO:0036233 glycine import 0.05% 0.02% 2.21 0.218260139848605 0.81868569075186 ENSSSCG00000028643;ENSSSCG00000039770
GO:0036289 peptidyl-serine autophosphorylation 0.05% 0.02% 2.21 0.218260139848605 0.81868569075186 ENSSSCG00000027127;ENSSSCG00000047631
GO:0038163 thrombopoietin-mediated signaling pathway 0.05% 0.02% 2.21 0.218260139848605 0.81868569075186 ENSSSCG00000001858;ENSSSCG00000023909
GO:0039534 negative regulation of MDA-5 signaling pathway 0.05% 0.02% 2.21 0.218260139848605 0.81868569075186 ENSSSCG00000017416;ENSSSCG00000035048
GO:0040009 regulation of growth rate 0.05% 0.02% 2.21 0.218260139848605 0.81868569075186 ENSSSCG00000006639;ENSSSCG00000006640
GO:0042246 tissue regeneration 0.05% 0.02% 2.21 0.218260139848605 0.81868569075186 ENSSSCG00000004038;ENSSSCG00000011831
GO:0042481 regulation of odontogenesis 0.05% 0.02% 2.21 0.218260139848605 0.81868569075186 ENSSSCG00000001942;ENSSSCG00000016416
GO:0042495 detection of triacyl bacterial lipopeptide 0.05% 0.02% 2.21 0.218260139848605 0.81868569075186 ENSSSCG00000009002;ENSSSCG00000026583
GO:0042531 positive regulation of tyrosine phosphorylation of STAT protein 0.05% 0.02% 2.21 0.218260139848605 0.81868569075186 ENSSSCG00000006250;ENSSSCG00000017705
GO:0042536 negative regulation of tumor necrosis factor biosynthetic process 0.05% 0.02% 2.21 0.218260139848605 0.81868569075186 ENSSSCG00000020906;ENSSSCG00000027426
GO:0042998 positive regulation of Golgi to plasma membrane protein transport 0.05% 0.02% 2.21 0.218260139848605 0.81868569075186 ENSSSCG00000005979;ENSSSCG00000029724
GO:0043372 positive regulation of CD4-positive	alpha-beta T cell differentiation 0.05% 0.02% 2.21 0.218260139848605 0.81868569075186 ENSSSCG00000000295;ENSSSCG00000012652
GO:0043619 regulation of transcription from RNA polymerase II promoter in response to oxidative stress 0.05% 0.02% 2.21 0.218260139848605 0.81868569075186 ENSSSCG00000005096;ENSSSCG00000008443
GO:0043654 recognition of apoptotic cell 0.05% 0.02% 2.21 0.218260139848605 0.81868569075186 ENSSSCG00000006463;ENSSSCG00000032877
GO:0044117 growth of symbiont in host 0.05% 0.02% 2.21 0.218260139848605 0.81868569075186 ENSSSCG00000025560;ENSSSCG00000038688
GO:0044262 cellular carbohydrate metabolic process 0.05% 0.02% 2.21 0.218260139848605 0.81868569075186 ENSSSCG00000000777;ENSSSCG00000024119
GO:0044351 macropinocytosis 0.05% 0.02% 2.21 0.218260139848605 0.81868569075186 ENSSSCG00000011415;ENSSSCG00000017008
GO:0044793 negative regulation by host of viral process 0.05% 0.02% 2.21 0.218260139848605 0.81868569075186 ENSSSCG00000032480;ENSSSCG00000040080
GO:0045079 negative regulation of chemokine biosynthetic process 0.05% 0.02% 2.21 0.218260139848605 0.81868569075186 ENSSSCG00000020970;ENSSSCG00000029130
GO:0045415 negative regulation of interleukin-8 biosynthetic process 0.05% 0.02% 2.21 0.218260139848605 0.81868569075186 ENSSSCG00000027426;ENSSSCG00000029130
GO:0045646 regulation of erythrocyte differentiation 0.05% 0.02% 2.21 0.218260139848605 0.81868569075186 ENSSSCG00000006250;ENSSSCG00000013237
GO:0045657 positive regulation of monocyte differentiation 0.05% 0.02% 2.21 0.218260139848605 0.81868569075186 ENSSSCG00000037449;ENSSSCG00000040629
GO:0045760 positive regulation of action potential 0.05% 0.02% 2.21 0.218260139848605 0.81868569075186 ENSSSCG00000002891;ENSSSCG00000010751
GO:0045762 positive regulation of adenylate cyclase activity 0.05% 0.02% 2.21 0.218260139848605 0.81868569075186 ENSSSCG00000017748;ENSSSCG00000032452
GO:0045815 positive regulation of gene expression	epigenetic 0.05% 0.02% 2.21 0.218260139848605 0.81868569075186 ENSSSCG00000006529;ENSSSCG00000021672
GO:0045908 negative regulation of blood vessel diameter 0.05% 0.02% 2.21 0.218260139848605 0.81868569075186 ENSSSCG00000000647;ENSSSCG00000006403
GO:0045927 positive regulation of growth 0.05% 0.02% 2.21 0.218260139848605 0.81868569075186 ENSSSCG00000015732;ENSSSCG00000032452
GO:0046464 acylglycerol catabolic process 0.05% 0.02% 2.21 0.218260139848605 0.81868569075186 ENSSSCG00000011470;ENSSSCG00000040449
GO:0046688 response to copper ion 0.05% 0.02% 2.21 0.218260139848605 0.81868569075186 ENSSSCG00000008090;ENSSSCG00000033570
GO:0046836 glycolipid transport 0.05% 0.02% 2.21 0.218260139848605 0.81868569075186 ENSSSCG00000017914;ENSSSCG00000039012
GO:0048050 post-embryonic eye morphogenesis 0.05% 0.02% 2.21 0.218260139848605 0.81868569075186 ENSSSCG00000004658;ENSSSCG00000008397
GO:0048295 positive regulation of isotype switching to IgE isotypes 0.05% 0.02% 2.21 0.218260139848605 0.81868569075186 ENSSSCG00000012915;ENSSSCG00000014282
GO:0048386 positive regulation of retinoic acid receptor signaling pathway 0.05% 0.02% 2.21 0.218260139848605 0.81868569075186 ENSSSCG00000000902;ENSSSCG00000007248
GO:0048523 negative regulation of cellular process 0.05% 0.02% 2.21 0.218260139848605 0.81868569075186 ENSSSCG00000013060;ENSSSCG00000034559
GO:0048541 Peyer's patch development 0.05% 0.02% 2.21 0.218260139848605 0.81868569075186 ENSSSCG00000017402;ENSSSCG00000017406
GO:0048549 positive regulation of pinocytosis 0.05% 0.02% 2.21 0.218260139848605 0.81868569075186 ENSSSCG00000002965;ENSSSCG00000017877
GO:0048550 negative regulation of pinocytosis 0.05% 0.02% 2.21 0.218260139848605 0.81868569075186 ENSSSCG00000008118;ENSSSCG00000016634
GO:0048592 eye morphogenesis 0.05% 0.02% 2.21 0.218260139848605 0.81868569075186 ENSSSCG00000005751;ENSSSCG00000016842
GO:0048679 regulation of axon regeneration 0.05% 0.02% 2.21 0.218260139848605 0.81868569075186 ENSSSCG00000004943;ENSSSCG00000027127
GO:0048708 astrocyte differentiation 0.05% 0.02% 2.21 0.218260139848605 0.81868569075186 ENSSSCG00000013320;ENSSSCG00000048273
GO:0048793 pronephros development 0.05% 0.02% 2.21 0.218260139848605 0.81868569075186 ENSSSCG00000006073;ENSSSCG00000017692
GO:0048842 positive regulation of axon extension involved in axon guidance 0.05% 0.02% 2.21 0.218260139848605 0.81868569075186 ENSSSCG00000003021;ENSSSCG00000012072
GO:0051048 negative regulation of secretion 0.05% 0.02% 2.21 0.218260139848605 0.81868569075186 ENSSSCG00000015839;ENSSSCG00000020725
GO:0051084 'de novo' posttranslational protein folding 0.05% 0.02% 2.21 0.218260139848605 0.81868569075186 ENSSSCG00000002355;ENSSSCG00000011604
GO:0051481 negative regulation of cytosolic calcium ion concentration 0.05% 0.02% 2.21 0.218260139848605 0.81868569075186 ENSSSCG00000003156;ENSSSCG00000004074
GO:0051567 histone H3-K9 methylation 0.05% 0.02% 2.21 0.218260139848605 0.81868569075186 ENSSSCG00000001420;ENSSSCG00000009395
GO:0051573 negative regulation of histone H3-K9 methylation 0.05% 0.02% 2.21 0.218260139848605 0.81868569075186 ENSSSCG00000008221;ENSSSCG00000024059
GO:0051693 actin filament capping 0.05% 0.02% 2.21 0.218260139848605 0.81868569075186 ENSSSCG00000005654;ENSSSCG00000015353
GO:0051823 regulation of synapse structural plasticity 0.05% 0.02% 2.21 0.218260139848605 0.81868569075186 ENSSSCG00000038738;ENSSSCG00000038969
GO:0051919 positive regulation of fibrinolysis 0.05% 0.02% 2.21 0.218260139848605 0.81868569075186 ENSSSCG00000015799;ENSSSCG00000032653
GO:0055009 atrial cardiac muscle tissue morphogenesis 0.05% 0.02% 2.21 0.218260139848605 0.81868569075186 ENSSSCG00000002029;ENSSSCG00000015584
GO:0055017 cardiac muscle tissue growth 0.05% 0.02% 2.21 0.218260139848605 0.81868569075186 ENSSSCG00000011859;Sus_scrofa_newGene_547
GO:0060033 anatomical structure regression 0.05% 0.02% 2.21 0.218260139848605 0.81868569075186 ENSSSCG00000013237;ENSSSCG00000029949
GO:0060125 negative regulation of growth hormone secretion 0.05% 0.02% 2.21 0.218260139848605 0.81868569075186 ENSSSCG00000027106;ENSSSCG00000030289
GO:0060155 platelet dense granule organization 0.05% 0.02% 2.21 0.218260139848605 0.81868569075186 ENSSSCG00000001062;ENSSSCG00000005423
GO:0060355 positive regulation of cell adhesion molecule production 0.05% 0.02% 2.21 0.218260139848605 0.81868569075186 ENSSSCG00000016634;ENSSSCG00000022725
GO:0060397 JAK-STAT cascade involved in growth hormone signaling pathway 0.05% 0.02% 2.21 0.218260139848605 0.81868569075186 ENSSSCG00000017402;ENSSSCG00000017406
GO:0060414 aorta smooth muscle tissue morphogenesis 0.05% 0.02% 2.21 0.218260139848605 0.81868569075186 ENSSSCG00000011867;ENSSSCG00000015584
GO:0060502 epithelial cell proliferation involved in lung morphogenesis 0.05% 0.02% 2.21 0.218260139848605 0.81868569075186 ENSSSCG00000004943;ENSSSCG00000027127
GO:0060665 regulation of branching involved in salivary gland morphogenesis by mesenchymal-epithelial signaling 0.05% 0.02% 2.21 0.218260139848605 0.81868569075186 ENSSSCG00000015403;ENSSSCG00000015815
GO:0060666 dichotomous subdivision of terminal units involved in salivary gland branching 0.05% 0.02% 2.21 0.218260139848605 0.81868569075186 ENSSSCG00000015398;ENSSSCG00000023784
GO:0060706 cell differentiation involved in embryonic placenta development 0.05% 0.02% 2.21 0.218260139848605 0.81868569075186 ENSSSCG00000000252;ENSSSCG00000040057
GO:0060998 regulation of dendritic spine development 0.05% 0.02% 2.21 0.218260139848605 0.81868569075186 ENSSSCG00000005012;ENSSSCG00000014149
GO:0061030 epithelial cell differentiation involved in mammary gland alveolus development 0.05% 0.02% 2.21 0.218260139848605 0.81868569075186 ENSSSCG00000005096;ENSSSCG00000038460
GO:0061038 uterus morphogenesis 0.05% 0.02% 2.21 0.218260139848605 0.81868569075186 ENSSSCG00000010928;ENSSSCG00000016842
GO:0061113 pancreas morphogenesis 0.05% 0.02% 2.21 0.218260139848605 0.81868569075186 ENSSSCG00000016569;ENSSSCG00000024975
GO:0070201 regulation of establishment of protein localization 0.05% 0.02% 2.21 0.218260139848605 0.81868569075186 ENSSSCG00000007703;ENSSSCG00000039185
GO:0070206 protein trimerization 0.05% 0.02% 2.21 0.218260139848605 0.81868569075186 ENSSSCG00000007637;ENSSSCG00000014780
GO:0070236 negative regulation of activation-induced cell death of T cells 0.05% 0.02% 2.21 0.218260139848605 0.81868569075186 ENSSSCG00000010631;ENSSSCG00000030241
GO:0071225 cellular response to muramyl dipeptide 0.05% 0.02% 2.21 0.218260139848605 0.81868569075186 ENSSSCG00000006764;Sus_scrofa_newGene_3750
GO:0071279 cellular response to cobalt ion 0.05% 0.02% 2.21 0.218260139848605 0.81868569075186 ENSSSCG00000024388;ENSSSCG00000047251
GO:0071294 cellular response to zinc ion 0.05% 0.02% 2.21 0.218260139848605 0.81868569075186 ENSSSCG00000009827;ENSSSCG00000017078
GO:0071316 cellular response to nicotine 0.05% 0.02% 2.21 0.218260139848605 0.81868569075186 ENSSSCG00000001404;ENSSSCG00000013033
GO:0071357 cellular response to type I interferon 0.05% 0.02% 2.21 0.218260139848605 0.81868569075186 ENSSSCG00000011890;ENSSSCG00000012077
GO:0071371 cellular response to gonadotropin stimulus 0.05% 0.02% 2.21 0.218260139848605 0.81868569075186 ENSSSCG00000013890;ENSSSCG00000037880
GO:0071621 granulocyte chemotaxis 0.05% 0.02% 2.21 0.218260139848605 0.81868569075186 ENSSSCG00000005267;ENSSSCG00000011559
GO:0071731 response to nitric oxide 0.05% 0.02% 2.21 0.218260139848605 0.81868569075186 ENSSSCG00000010172;ENSSSCG00000010966
GO:0071800 podosome assembly 0.05% 0.02% 2.21 0.218260139848605 0.81868569075186 ENSSSCG00000016368;ENSSSCG00000027378
GO:0071947 protein deubiquitination involved in ubiquitin-dependent protein catabolic process 0.05% 0.02% 2.21 0.218260139848605 0.81868569075186 ENSSSCG00000006663;ENSSSCG00000010738
GO:0072104 glomerular capillary formation 0.05% 0.02% 2.21 0.218260139848605 0.81868569075186 ENSSSCG00000025176;ENSSSCG00000037526
GO:0072136 metanephric mesenchymal cell proliferation involved in metanephros development 0.05% 0.02% 2.21 0.218260139848605 0.81868569075186 ENSSSCG00000016059;ENSSSCG00000016416
GO:0090271 positive regulation of fibroblast growth factor production 0.05% 0.02% 2.21 0.218260139848605 0.81868569075186 ENSSSCG00000011859;Sus_scrofa_newGene_547
GO:0090290 positive regulation of osteoclast proliferation 0.05% 0.02% 2.21 0.218260139848605 0.81868569075186 ENSSSCG00000007448;ENSSSCG00000013394
GO:0090324 negative regulation of oxidative phosphorylation 0.05% 0.02% 2.21 0.218260139848605 0.81868569075186 ENSSSCG00000007710;ENSSSCG00000010330
GO:0097237 cellular response to toxic substance 0.05% 0.02% 2.21 0.218260139848605 0.81868569075186 ENSSSCG00000013303;ENSSSCG00000047631
GO:0097411 hypoxia-inducible factor-1alpha signaling pathway 0.05% 0.02% 2.21 0.218260139848605 0.81868569075186 ENSSSCG00000005096;ENSSSCG00000015958
GO:0097531 mast cell migration 0.05% 0.02% 2.21 0.218260139848605 0.81868569075186 ENSSSCG00000017402;ENSSSCG00000017406
GO:0098506 polynucleotide 3' dephosphorylation 0.05% 0.02% 2.21 0.218260139848605 0.81868569075186 ENSSSCG00000011001;ENSSSCG00000011003
GO:1900062 regulation of replicative cell aging 0.05% 0.02% 2.21 0.218260139848605 0.81868569075186 ENSSSCG00000011446;Sus_scrofa_newGene_1293
GO:1900158 negative regulation of bone mineralization involved in bone maturation 0.05% 0.02% 2.21 0.218260139848605 0.81868569075186 ENSSSCG00000033657;ENSSSCG00000035760
GO:1900222 negative regulation of amyloid-beta clearance 0.05% 0.02% 2.21 0.218260139848605 0.81868569075186 ENSSSCG00000001661;ENSSSCG00000008701
GO:1901097 negative regulation of autophagosome maturation 0.05% 0.02% 2.21 0.218260139848605 0.81868569075186 ENSSSCG00000011853;ENSSSCG00000017937
GO:1901164 negative regulation of trophoblast cell migration 0.05% 0.02% 2.21 0.218260139848605 0.81868569075186 ENSSSCG00000033337;ENSSSCG00000051352
GO:1901222 regulation of NIK/NF-kappaB signaling 0.05% 0.02% 2.21 0.218260139848605 0.81868569075186 ENSSSCG00000006764;ENSSSCG00000033335
GO:1902632 positive regulation of membrane hyperpolarization 0.05% 0.02% 2.21 0.218260139848605 0.81868569075186 ENSSSCG00000010184;ENSSSCG00000010325
GO:1902661 positive regulation of glucose mediated signaling pathway 0.05% 0.02% 2.21 0.218260139848605 0.81868569075186 ENSSSCG00000003169;ENSSSCG00000013629
GO:1903038 negative regulation of leukocyte cell-cell adhesion 0.05% 0.02% 2.21 0.218260139848605 0.81868569075186 ENSSSCG00000005701;ENSSSCG00000016450
GO:1903428 positive regulation of reactive oxygen species biosynthetic process 0.05% 0.02% 2.21 0.218260139848605 0.81868569075186 ENSSSCG00000004612;ENSSSCG00000031493
GO:1903779 regulation of cardiac conduction 0.05% 0.02% 2.21 0.218260139848605 0.81868569075186 ENSSSCG00000010184;ENSSSCG00000012138
GO:2000288 positive regulation of myoblast proliferation 0.05% 0.02% 2.21 0.218260139848605 0.81868569075186 ENSSSCG00000012037;ENSSSCG00000034627
GO:2000819 regulation of nucleotide-excision repair 0.05% 0.02% 2.21 0.218260139848605 0.81868569075186 ENSSSCG00000009327;ENSSSCG00000009556
GO:2001016 positive regulation of skeletal muscle cell differentiation 0.05% 0.02% 2.21 0.218260139848605 0.81868569075186 ENSSSCG00000013397;ENSSSCG00000014149
GO:2001199 negative regulation of dendritic cell differentiation 0.05% 0.02% 2.21 0.218260139848605 0.81868569075186 ENSSSCG00000016443;ENSSSCG00000016444
GO:0001516 prostaglandin biosynthetic process 0.14% 0.1% 1.42 0.223965833041157 0.81868569075186 ENSSSCG00000016504;ENSSSCG00000022655;ENSSSCG00000032480;ENSSSCG00000033262;ENSSSCG00000040080;Sus_scrofa_newGene_13092
GO:0001654 eye development 0.14% 0.1% 1.42 0.223965833041157 0.81868569075186 ENSSSCG00000000669;ENSSSCG00000002950;ENSSSCG00000009093;ENSSSCG00000009278;ENSSSCG00000009327;ENSSSCG00000027378
GO:0001731 formation of translation preinitiation complex 0.14% 0.1% 1.42 0.223965833041157 0.81868569075186 ENSSSCG00000000141;ENSSSCG00000000883;ENSSSCG00000002963;ENSSSCG00000013661;ENSSSCG00000025966;ENSSSCG00000039390
GO:0007257 activation of JUN kinase activity 0.14% 0.1% 1.42 0.223965833041157 0.81868569075186 ENSSSCG00000006413;ENSSSCG00000007469;ENSSSCG00000009048;ENSSSCG00000009589;ENSSSCG00000013020;ENSSSCG00000040637
GO:0021522 spinal cord motor neuron differentiation 0.14% 0.1% 1.42 0.223965833041157 0.81868569075186 ENSSSCG00000016416;ENSSSCG00000022693;ENSSSCG00000026367;ENSSSCG00000032249;ENSSSCG00000047920;Sus_scrofa_newGene_8839
GO:0030220 platelet formation 0.14% 0.1% 1.42 0.223965833041157 0.81868569075186 ENSSSCG00000000650;ENSSSCG00000001661;ENSSSCG00000001858;ENSSSCG00000014149;ENSSSCG00000025537;ENSSSCG00000030289
GO:0032435 negative regulation of proteasomal ubiquitin-dependent protein catabolic process 0.14% 0.1% 1.42 0.223965833041157 0.81868569075186 ENSSSCG00000000816;ENSSSCG00000001410;ENSSSCG00000011340;ENSSSCG00000016416;ENSSSCG00000023110;ENSSSCG00000038615
GO:0032456 endocytic recycling 0.14% 0.1% 1.42 0.223965833041157 0.81868569075186 ENSSSCG00000006564;ENSSSCG00000007557;ENSSSCG00000016328;ENSSSCG00000017812;ENSSSCG00000020666;ENSSSCG00000021072
GO:0042832 defense response to protozoan 0.14% 0.1% 1.42 0.223965833041157 0.81868569075186 ENSSSCG00000014282;ENSSSCG00000015652;ENSSSCG00000020970;ENSSSCG00000027426;ENSSSCG00000031513;Sus_scrofa_newGene_9407
GO:0043388 positive regulation of DNA binding 0.14% 0.1% 1.42 0.223965833041157 0.81868569075186 ENSSSCG00000005453;ENSSSCG00000009126;ENSSSCG00000009327;ENSSSCG00000016883;ENSSSCG00000038348;ENSSSCG00000039929
GO:0045638 negative regulation of myeloid cell differentiation 0.14% 0.1% 1.42 0.223965833041157 0.81868569075186 ENSSSCG00000001757;ENSSSCG00000004625;ENSSSCG00000006809;ENSSSCG00000027726;ENSSSCG00000028997;ENSSSCG00000036844
GO:0070372 regulation of ERK1 and ERK2 cascade 0.14% 0.1% 1.42 0.223965833041157 0.81868569075186 ENSSSCG00000000493;ENSSSCG00000001746;ENSSSCG00000003183;ENSSSCG00000009589;ENSSSCG00000016174;ENSSSCG00000025537
GO:0001666 response to hypoxia 0.41% 0.34% 1.19 0.225893459809322 0.81868569075186 ENSSSCG00000000555;ENSSSCG00000000849;ENSSSCG00000001661;ENSSSCG00000004952;ENSSSCG00000007032;ENSSSCG00000009735;ENSSSCG00000010172;ENSSSCG00000010325;ENSSSCG00000014833;ENSSSCG00000016634;ENSSSCG00000017748;ENSSSCG00000023437;ENSSSCG00000028711;ENSSSCG00000035120;ENSSSCG00000035928;ENSSSCG00000036724;ENSSSCG00000…
GO:0001501 skeletal system development 0.36% 0.3% 1.2 0.229618463441834 0.81868569075186 ENSSSCG00000000363;ENSSSCG00000000669;ENSSSCG00000001927;ENSSSCG00000002987;ENSSSCG00000004658;ENSSSCG00000006231;ENSSSCG00000006477;ENSSSCG00000006478;ENSSSCG00000013394;ENSSSCG00000014073;ENSSSCG00000014137;ENSSSCG00000020864;ENSSSCG00000021204;ENSSSCG00000024777;ENSSSCG00000036201;Sus_scrofa_newGene_8839
GO:0002053 positive regulation of mesenchymal cell proliferation 0.16% 0.12% 1.36 0.22975518164086 0.81868569075186 ENSSSCG00000009278;ENSSSCG00000015815;ENSSSCG00000016059;ENSSSCG00000016569;ENSSSCG00000016639;ENSSSCG00000031503;ENSSSCG00000038460
GO:0009749 response to glucose 0.16% 0.12% 1.36 0.22975518164086 0.81868569075186 ENSSSCG00000007371;ENSSSCG00000009919;ENSSSCG00000010631;ENSSSCG00000028197;ENSSSCG00000035124;ENSSSCG00000039950;ENSSSCG00000040631
GO:0010977 negative regulation of neuron projection development 0.16% 0.12% 1.36 0.22975518164086 0.81868569075186 ENSSSCG00000001858;ENSSSCG00000004687;ENSSSCG00000006160;ENSSSCG00000011033;ENSSSCG00000013627;ENSSSCG00000030345;ENSSSCG00000034159
GO:0032728 positive regulation of interferon-beta production 0.16% 0.12% 1.36 0.22975518164086 0.81868569075186 ENSSSCG00000009327;ENSSSCG00000010327;ENSSSCG00000012853;ENSSSCG00000015897;ENSSSCG00000022725;ENSSSCG00000026113;ENSSSCG00000030408
GO:0045931 positive regulation of mitotic cell cycle 0.16% 0.12% 1.36 0.22975518164086 0.81868569075186 ENSSSCG00000007151;ENSSSCG00000017402;ENSSSCG00000017406;ENSSSCG00000017670;ENSSSCG00000029039;ENSSSCG00000030289;ENSSSCG00000040403
GO:0071364 cellular response to epidermal growth factor stimulus 0.16% 0.12% 1.36 0.22975518164086 0.81868569075186 ENSSSCG00000001814;ENSSSCG00000007356;ENSSSCG00000016196;ENSSSCG00000017406;ENSSSCG00000035112;ENSSSCG00000038360;ENSSSCG00000039139
GO:0031175 neuron projection development 0.32% 0.26% 1.22 0.232805349265052 0.81868569075186 ENSSSCG00000001771;ENSSSCG00000002494;ENSSSCG00000006564;ENSSSCG00000006717;ENSSSCG00000007557;ENSSSCG00000008826;ENSSSCG00000013583;ENSSSCG00000015444;ENSSSCG00000016718;ENSSSCG00000020970;ENSSSCG00000024864;ENSSSCG00000027314;ENSSSCG00000035186;ENSSSCG00000038465
GO:0032091 negative regulation of protein binding 0.32% 0.26% 1.22 0.232805349265052 0.81868569075186 ENSSSCG00000007391;ENSSSCG00000008008;ENSSSCG00000008701;ENSSSCG00000010451;ENSSSCG00000012336;ENSSSCG00000012913;ENSSSCG00000016634;ENSSSCG00000017645;ENSSSCG00000025455;ENSSSCG00000028924;ENSSSCG00000029313;ENSSSCG00000031600;ENSSSCG00000039185;ENSSSCG00000039573
GO:0014065 phosphatidylinositol 3-kinase signaling 0.18% 0.14% 1.33 0.233129269207091 0.81868569075186 ENSSSCG00000006199;ENSSSCG00000013900;ENSSSCG00000016239;ENSSSCG00000017670;ENSSSCG00000017748;ENSSSCG00000020725;ENSSSCG00000027272;ENSSSCG00000035048
GO:0019233 sensory perception of pain 0.18% 0.14% 1.33 0.233129269207091 0.81868569075186 ENSSSCG00000004074;ENSSSCG00000006264;ENSSSCG00000011260;ENSSSCG00000015986;ENSSSCG00000024070;ENSSSCG00000033190;ENSSSCG00000037709;ENSSSCG00000040682
GO:0030178 negative regulation of Wnt signaling pathway 0.18% 0.14% 1.33 0.233129269207091 0.81868569075186 ENSSSCG00000008081;ENSSSCG00000009278;ENSSSCG00000014871;ENSSSCG00000025717;ENSSSCG00000027415;ENSSSCG00000029724;ENSSSCG00000037318;ENSSSCG00000039013
GO:0043403 skeletal muscle tissue regeneration 0.18% 0.14% 1.33 0.233129269207091 0.81868569075186 ENSSSCG00000004241;ENSSSCG00000034627;Sus_scrofa_newGene_10443;Sus_scrofa_newGene_10915;Sus_scrofa_newGene_5568;Sus_scrofa_newGene_5889;Sus_scrofa_newGene_6253;Sus_scrofa_newGene_9429
GO:0001974 blood vessel remodeling 0.2% 0.16% 1.3 0.234930971475214 0.81868569075186 ENSSSCG00000000488;ENSSSCG00000004218;ENSSSCG00000008443;ENSSSCG00000014149;ENSSSCG00000016450;ENSSSCG00000016705;ENSSSCG00000022155;ENSSSCG00000023784;ENSSSCG00000024311
GO:0002286 T cell activation involved in immune response 0.2% 0.16% 1.3 0.234930971475214 0.81868569075186 ENSSSCG00000002340;ENSSSCG00000034940;ENSSSCG00000036510;ENSSSCG00000043301;ENSSSCG00000043817;ENSSSCG00000051680;Sus_scrofa_newGene_7193;Sus_scrofa_newGene_7205;Sus_scrofa_newGene_7299
GO:0060070 canonical Wnt signaling pathway 0.27% 0.22% 1.24 0.23506095588002 0.81868569075186 ENSSSCG00000002029;ENSSSCG00000002340;ENSSSCG00000006698;ENSSSCG00000008241;ENSSSCG00000009679;ENSSSCG00000012262;ENSSSCG00000015099;ENSSSCG00000016393;ENSSSCG00000016569;ENSSSCG00000025374;ENSSSCG00000029569;ENSSSCG00000038953
GO:0001756 somitogenesis 0.25% 0.2% 1.26 0.235634361961128 0.81868569075186 ENSSSCG00000002340;ENSSSCG00000002987;ENSSSCG00000004952;ENSSSCG00000005584;ENSSSCG00000006274;ENSSSCG00000017414;ENSSSCG00000022155;ENSSSCG00000023784;ENSSSCG00000024127;ENSSSCG00000026538;ENSSSCG00000038460
GO:0008630 intrinsic apoptotic signaling pathway in response to DNA damage 0.23% 0.18% 1.27 0.235660708320783 0.81868569075186 ENSSSCG00000001404;ENSSSCG00000005368;ENSSSCG00000006274;ENSSSCG00000007031;ENSSSCG00000013033;ENSSSCG00000015644;ENSSSCG00000024059;ENSSSCG00000025717;ENSSSCG00000037142;ENSSSCG00000040010
GO:0006355 regulation of transcription	DNA-templated 4.73% 4.54% 1.04 0.240827041239871 0.81868569075186 ENSSSCG00000000278;ENSSSCG00000000736;ENSSSCG00000001202;ENSSSCG00000001440;ENSSSCG00000001497;ENSSSCG00000001810;ENSSSCG00000002388;ENSSSCG00000002403;ENSSSCG00000002763;ENSSSCG00000002830;ENSSSCG00000002831;ENSSSCG00000002930;ENSSSCG00000002935;ENSSSCG00000003042;ENSSSCG00000003070;ENSSSCG00000003071;ENSSSCG00000003072;ENSSSCG000…
GO:0007601 visual perception 0.63% 0.56% 1.13 0.250644398738792 0.81868569075186 ENSSSCG00000000916;ENSSSCG00000001636;ENSSSCG00000004620;ENSSSCG00000004937;ENSSSCG00000006134;ENSSSCG00000008443;ENSSSCG00000009135;ENSSSCG00000009136;ENSSSCG00000010359;ENSSSCG00000011040;ENSSSCG00000011675;ENSSSCG00000012235;ENSSSCG00000012379;ENSSSCG00000014438;ENSSSCG00000014876;ENSSSCG00000016580;ENSSSCG0000001…
GO:0016477 cell migration 0.59% 0.52% 1.13 0.257389931322859 0.81868569075186 ENSSSCG00000000634;ENSSSCG00000001867;ENSSSCG00000002786;ENSSSCG00000003908;ENSSSCG00000005743;ENSSSCG00000006088;ENSSSCG00000007563;ENSSSCG00000009132;ENSSSCG00000010738;ENSSSCG00000010862;ENSSSCG00000011849;ENSSSCG00000013494;ENSSSCG00000015507;ENSSSCG00000015555;ENSSSCG00000015560;ENSSSCG00000016593;ENSSSCG0000001670…
GO:0000302 response to reactive oxygen species 0.07% 0.04% 1.66 0.259007777793785 0.81868569075186 ENSSSCG00000011404;ENSSSCG00000011831;ENSSSCG00000022742
GO:0001836 release of cytochrome c from mitochondria 0.07% 0.04% 1.66 0.259007777793785 0.81868569075186 ENSSSCG00000026612;ENSSSCG00000034570;ENSSSCG00000040010
GO:0001867 complement activation	lectin pathway 0.07% 0.04% 1.66 0.259007777793785 0.81868569075186 ENSSSCG00000000251;ENSSSCG00000011806;ENSSSCG00000029414
GO:0002376 immune system process 0.07% 0.04% 1.66 0.259007777793785 0.81868569075186 ENSSSCG00000000647;ENSSSCG00000001410;ENSSSCG00000027272
GO:0003197 endocardial cushion development 0.07% 0.04% 1.66 0.259007777793785 0.81868569075186 ENSSSCG00000020725;ENSSSCG00000022318;ENSSSCG00000038460
GO:0003203 endocardial cushion morphogenesis 0.07% 0.04% 1.66 0.259007777793785 0.81868569075186 ENSSSCG00000000488;ENSSSCG00000016883;ENSSSCG00000027060
GO:0003407 neural retina development 0.07% 0.04% 1.66 0.259007777793785 0.81868569075186 ENSSSCG00000011762;ENSSSCG00000013629;ENSSSCG00000017747
GO:0006002 fructose 6-phosphate metabolic process 0.07% 0.04% 1.66 0.259007777793785 0.81868569075186 ENSSSCG00000008339;ENSSSCG00000028197;ENSSSCG00000031174
GO:0006111 regulation of gluconeogenesis 0.07% 0.04% 1.66 0.259007777793785 0.81868569075186 ENSSSCG00000016541;ENSSSCG00000016778;ENSSSCG00000031174
GO:0006813 potassium ion transport 0.07% 0.04% 1.66 0.259007777793785 0.81868569075186 ENSSSCG00000011675;ENSSSCG00000046003;ENSSSCG00000050857
GO:0006940 regulation of smooth muscle contraction 0.07% 0.04% 1.66 0.259007777793785 0.81868569075186 ENSSSCG00000008122;ENSSSCG00000008703;ENSSSCG00000016634
GO:0006957 complement activation	alternative pathway 0.07% 0.04% 1.66 0.259007777793785 0.81868569075186 ENSSSCG00000010893;ENSSSCG00000013551;ENSSSCG00000024914
GO:0010606 positive regulation of cytoplasmic mRNA processing body assembly 0.07% 0.04% 1.66 0.259007777793785 0.81868569075186 ENSSSCG00000000502;ENSSSCG00000008989;ENSSSCG00000009319
GO:0010642 negative regulation of platelet-derived growth factor receptor signaling pathway 0.07% 0.04% 1.66 0.259007777793785 0.81868569075186 ENSSSCG00000009203;ENSSSCG00000011831;ENSSSCG00000026602
GO:0010820 positive regulation of T cell chemotaxis 0.07% 0.04% 1.66 0.259007777793785 0.81868569075186 ENSSSCG00000017705;ENSSSCG00000026695;ENSSSCG00000036445
GO:0010881 regulation of cardiac muscle contraction by regulation of the release of sequestered calcium ion 0.07% 0.04% 1.66 0.259007777793785 0.81868569075186 ENSSSCG00000003156;ENSSSCG00000006745;ENSSSCG00000009125
GO:0015671 oxygen transport 0.07% 0.04% 1.66 0.259007777793785 0.81868569075186 ENSSSCG00000002399;ENSSSCG00000007975;ENSSSCG00000014726
GO:0016188 synaptic vesicle maturation 0.07% 0.04% 1.66 0.259007777793785 0.81868569075186 ENSSSCG00000005617;ENSSSCG00000013880;ENSSSCG00000034159
GO:0016233 telomere capping 0.07% 0.04% 1.66 0.259007777793785 0.81868569075186 ENSSSCG00000006127;ENSSSCG00000006274;ENSSSCG00000014280
GO:0016236 macroautophagy 0.07% 0.04% 1.66 0.259007777793785 0.81868569075186 ENSSSCG00000001527;ENSSSCG00000012890;ENSSSCG00000029094
GO:0017145 stem cell division 0.07% 0.04% 1.66 0.259007777793785 0.81868569075186 ENSSSCG00000010685;ENSSSCG00000023409;ENSSSCG00000040403
GO:0021954 central nervous system neuron development 0.07% 0.04% 1.66 0.259007777793785 0.81868569075186 ENSSSCG00000016718;ENSSSCG00000024070;ENSSSCG00000035968
GO:0022010 central nervous system myelination 0.07% 0.04% 1.66 0.259007777793785 0.81868569075186 ENSSSCG00000012536;ENSSSCG00000036098;ENSSSCG00000040824
GO:0030301 cholesterol transport 0.07% 0.04% 1.66 0.259007777793785 0.81868569075186 ENSSSCG00000006979;ENSSSCG00000010179;ENSSSCG00000034942
GO:0033554 cellular response to stress 0.07% 0.04% 1.66 0.259007777793785 0.81868569075186 ENSSSCG00000004074;Sus_scrofa_newGene_11664;Sus_scrofa_newGene_5212
GO:0033628 regulation of cell adhesion mediated by integrin 0.07% 0.04% 1.66 0.259007777793785 0.81868569075186 ENSSSCG00000006250;ENSSSCG00000021176;ENSSSCG00000029313
GO:0034116 positive regulation of heterotypic cell-cell adhesion 0.07% 0.04% 1.66 0.259007777793785 0.81868569075186 ENSSSCG00000001404;ENSSSCG00000008997;ENSSSCG00000022725
GO:0034141 positive regulation of toll-like receptor 3 signaling pathway 0.07% 0.04% 1.66 0.259007777793785 0.81868569075186 ENSSSCG00000006764;ENSSSCG00000016634;ENSSSCG00000022725
GO:0034551 mitochondrial respiratory chain complex III assembly 0.07% 0.04% 1.66 0.259007777793785 0.81868569075186 ENSSSCG00000024550;ENSSSCG00000030668;ENSSSCG00000035775
GO:0035336 long-chain fatty-acyl-CoA metabolic process 0.07% 0.04% 1.66 0.259007777793785 0.81868569075186 ENSSSCG00000005918;ENSSSCG00000006614;ENSSSCG00000034102
GO:0043030 regulation of macrophage activation 0.07% 0.04% 1.66 0.259007777793785 0.81868569075186 ENSSSCG00000009203;ENSSSCG00000017864;Sus_scrofa_newGene_3861
GO:0044539 long-chain fatty acid import 0.07% 0.04% 1.66 0.259007777793785 0.81868569075186 ENSSSCG00000004643;ENSSSCG00000015405;ENSSSCG00000032123
GO:0045445 myoblast differentiation 0.07% 0.04% 1.66 0.259007777793785 0.81868569075186 ENSSSCG00000004038;ENSSSCG00000014019;ENSSSCG00000016416
GO:0045647 negative regulation of erythrocyte differentiation 0.07% 0.04% 1.66 0.259007777793785 0.81868569075186 ENSSSCG00000016703;ENSSSCG00000017402;ENSSSCG00000017406
GO:0045899 positive regulation of RNA polymerase II transcriptional preinitiation complex assembly 0.07% 0.04% 1.66 0.259007777793785 0.81868569075186 ENSSSCG00000000182;ENSSSCG00000005038;ENSSSCG00000039235
GO:0046415 urate metabolic process 0.07% 0.04% 1.66 0.259007777793785 0.81868569075186 ENSSSCG00000009215;ENSSSCG00000013025;ENSSSCG00000036449
GO:0046825 regulation of protein export from nucleus 0.07% 0.04% 1.66 0.259007777793785 0.81868569075186 ENSSSCG00000014282;ENSSSCG00000030289;ENSSSCG00000035297
GO:0048208 COPII vesicle coating 0.07% 0.04% 1.66 0.259007777793785 0.81868569075186 ENSSSCG00000010931;ENSSSCG00000034854;ENSSSCG00000039332
GO:0048339 paraxial mesoderm development 0.07% 0.04% 1.66 0.259007777793785 0.81868569075186 ENSSSCG00000002987;ENSSSCG00000015815;ENSSSCG00000039185
GO:0050710 negative regulation of cytokine secretion 0.07% 0.04% 1.66 0.259007777793785 0.81868569075186 ENSSSCG00000015488;ENSSSCG00000023374;ENSSSCG00000024439
GO:0050891 multicellular organismal water homeostasis 0.07% 0.04% 1.66 0.259007777793785 0.81868569075186 ENSSSCG00000000707;ENSSSCG00000007260;ENSSSCG00000007836
GO:0051090 regulation of sequence-specific DNA binding transcription factor activity 0.07% 0.04% 1.66 0.259007777793785 0.81868569075186 ENSSSCG00000009589;ENSSSCG00000014907;ENSSSCG00000040682
GO:0051156 glucose 6-phosphate metabolic process 0.07% 0.04% 1.66 0.259007777793785 0.81868569075186 ENSSSCG00000010253;ENSSSCG00000014048;ENSSSCG00000036449
GO:0055012 ventricular cardiac muscle cell differentiation 0.07% 0.04% 1.66 0.259007777793785 0.81868569075186 ENSSSCG00000014149;ENSSSCG00000015839;ENSSSCG00000038220
GO:0055089 fatty acid homeostasis 0.07% 0.04% 1.66 0.259007777793785 0.81868569075186 ENSSSCG00000005918;ENSSSCG00000010631;ENSSSCG00000034102
GO:0060440 trachea formation 0.07% 0.04% 1.66 0.259007777793785 0.81868569075186 ENSSSCG00000004943;ENSSSCG00000027127;ENSSSCG00000040682
GO:0060664 epithelial cell proliferation involved in salivary gland morphogenesis 0.07% 0.04% 1.66 0.259007777793785 0.81868569075186 ENSSSCG00000001404;ENSSSCG00000016416;ENSSSCG00000020970
GO:0060712 spongiotrophoblast layer development 0.07% 0.04% 1.66 0.259007777793785 0.81868569075186 ENSSSCG00000008513;ENSSSCG00000009860;ENSSSCG00000028304
GO:0070233 negative regulation of T cell apoptotic process 0.07% 0.04% 1.66 0.259007777793785 0.81868569075186 ENSSSCG00000005240;ENSSSCG00000007007;ENSSSCG00000017705
GO:0070234 positive regulation of T cell apoptotic process 0.07% 0.04% 1.66 0.259007777793785 0.81868569075186 ENSSSCG00000002983;ENSSSCG00000007007;ENSSSCG00000017705
GO:0071711 basement membrane organization 0.07% 0.04% 1.66 0.259007777793785 0.81868569075186 ENSSSCG00000002954;ENSSSCG00000014557;ENSSSCG00000040166
GO:0072656 maintenance of protein location in mitochondrion 0.07% 0.04% 1.66 0.259007777793785 0.81868569075186 ENSSSCG00000010253;ENSSSCG00000039139;ENSSSCG00000047631
GO:1903715 regulation of aerobic respiration 0.07% 0.04% 1.66 0.259007777793785 0.81868569075186 ENSSSCG00000005096;ENSSSCG00000024388;ENSSSCG00000047251
GO:1990138 neuron projection extension 0.07% 0.04% 1.66 0.259007777793785 0.81868569075186 ENSSSCG00000001814;ENSSSCG00000008308;ENSSSCG00000013044
GO:2000310 regulation of NMDA receptor activity 0.07% 0.04% 1.66 0.259007777793785 0.81868569075186 ENSSSCG00000001771;ENSSSCG00000004074;ENSSSCG00000014149
GO:2001224 positive regulation of neuron migration 0.07% 0.04% 1.66 0.259007777793785 0.81868569075186 ENSSSCG00000014224;ENSSSCG00000015398;ENSSSCG00000037880
GO:0006469 negative regulation of protein kinase activity 0.38% 0.33% 1.17 0.259138217052714 0.81868569075186 ENSSSCG00000000915;ENSSSCG00000005125;ENSSSCG00000010232;ENSSSCG00000011461;ENSSSCG00000013044;ENSSSCG00000017908;ENSSSCG00000022689;ENSSSCG00000027114;ENSSSCG00000027855;ENSSSCG00000029313;ENSSSCG00000029960;ENSSSCG00000033586;ENSSSCG00000036674;ENSSSCG00000039139;ENSSSCG00000040166;ENSS…
GO:0007507 heart development 0.57% 0.5% 1.13 0.26087605641908 0.81868569075186 ENSSSCG00000002269;ENSSSCG00000002836;ENSSSCG00000003154;ENSSSCG00000004022;ENSSSCG00000004658;ENSSSCG00000004943;ENSSSCG00000006078;ENSSSCG00000006274;ENSSSCG00000007538;ENSSSCG00000009048;ENSSSCG00000009093;ENSSSCG00000013618;ENSSSCG00000015379;ENSSSCG00000015733;ENSSSCG00000016255;ENSSSCG00000017112;ENSSSCG000000173…
GO:0000187 activation of MAPK activity 0.36% 0.31% 1.18 0.262189281380107 0.81868569075186 ENSSSCG00000000493;ENSSSCG00000001404;ENSSSCG00000001523;ENSSSCG00000004943;ENSSSCG00000008326;ENSSSCG00000008533;ENSSSCG00000009888;ENSSSCG00000015403;ENSSSCG00000024954;ENSSSCG00000026041;ENSSSCG00000027127;ENSSSCG00000030289;ENSSSCG00000035355;ENSSSCG00000039243;ENSSSCG00000044640;ENSSSCG00000045526
GO:0045087 innate immune response 0.97% 0.89% 1.1 0.263020197174063 0.81868569075186 ENSSSCG00000000634;ENSSSCG00000001234;ENSSSCG00000003524;ENSSSCG00000004181;ENSSSCG00000004687;ENSSSCG00000005267;ENSSSCG00000006357;ENSSSCG00000007226;ENSSSCG00000007240;ENSSSCG00000007260;ENSSSCG00000007391;ENSSSCG00000008496;ENSSSCG00000008997;ENSSSCG00000009589;ENSSSCG00000010327;ENSSSCG00000011849;ENSSSCG000…
GO:0016525 negative regulation of angiogenesis 0.32% 0.27% 1.19 0.268243443965678 0.81868569075186 ENSSSCG00000002389;ENSSSCG00000003604;ENSSSCG00000009545;ENSSSCG00000011801;ENSSSCG00000012399;ENSSSCG00000012591;ENSSSCG00000014117;ENSSSCG00000014351;ENSSSCG00000015399;ENSSSCG00000015753;ENSSSCG00000016059;ENSSSCG00000016703;ENSSSCG00000017748;ENSSSCG00000028805
GO:0030855 epithelial cell differentiation 0.32% 0.27% 1.19 0.268243443965678 0.81868569075186 ENSSSCG00000002907;ENSSSCG00000003169;ENSSSCG00000005055;ENSSSCG00000006887;ENSSSCG00000008081;ENSSSCG00000008336;ENSSSCG00000009140;ENSSSCG00000010922;ENSSSCG00000016196;ENSSSCG00000017131;ENSSSCG00000017947;ENSSSCG00000023666;ENSSSCG00000024975;ENSSSCG00000035615
GO:0030593 neutrophil chemotaxis 0.27% 0.23% 1.2 0.274068722421865 0.81868569075186 ENSSSCG00000005055;ENSSSCG00000006357;ENSSSCG00000009589;ENSSSCG00000013553;ENSSSCG00000015089;ENSSSCG00000016929;ENSSSCG00000017705;ENSSSCG00000017720;ENSSSCG00000025133;ENSSSCG00000032343;ENSSSCG00000034722;ENSSSCG00000044762
GO:0001964 startle response 0.09% 0.06% 1.47 0.274431966041511 0.81868569075186 ENSSSCG00000003108;ENSSSCG00000015748;ENSSSCG00000015839;ENSSSCG00000017078
GO:0006950 response to stress 0.09% 0.06% 1.47 0.274431966041511 0.81868569075186 ENSSSCG00000001589;ENSSSCG00000002406;ENSSSCG00000014996;ENSSSCG00000036910
GO:0007250 activation of NF-kappaB-inducing kinase activity 0.09% 0.06% 1.47 0.274431966041511 0.81868569075186 ENSSSCG00000004045;ENSSSCG00000016323;ENSSSCG00000025260;ENSSSCG00000034087
GO:0007588 excretion 0.09% 0.06% 1.47 0.274431966041511 0.81868569075186 ENSSSCG00000002524;ENSSSCG00000007859;ENSSSCG00000008314;ENSSSCG00000015526
GO:0010225 response to UV-C 0.09% 0.06% 1.47 0.274431966041511 0.81868569075186 ENSSSCG00000004037;ENSSSCG00000027426;ENSSSCG00000029039;ENSSSCG00000037558
GO:0021510 spinal cord development 0.09% 0.06% 1.47 0.274431966041511 0.81868569075186 ENSSSCG00000006717;ENSSSCG00000017748;ENSSSCG00000027726;ENSSSCG00000039929
GO:0021794 thalamus development 0.09% 0.06% 1.47 0.274431966041511 0.81868569075186 ENSSSCG00000014289;ENSSSCG00000016319;ENSSSCG00000016416;ENSSSCG00000016569
GO:0031214 biomineral tissue development 0.09% 0.06% 1.47 0.274431966041511 0.81868569075186 ENSSSCG00000004578;ENSSSCG00000009216;ENSSSCG00000017089;ENSSSCG00000029313
GO:0032727 positive regulation of interferon-alpha production 0.09% 0.06% 1.47 0.274431966041511 0.81868569075186 ENSSSCG00000012853;ENSSSCG00000015897;ENSSSCG00000016077;ENSSSCG00000030408
GO:0035729 cellular response to hepatocyte growth factor stimulus 0.09% 0.06% 1.47 0.274431966041511 0.81868569075186 ENSSSCG00000015403;ENSSSCG00000015652;ENSSSCG00000016196;ENSSSCG00000020970
GO:0042476 odontogenesis 0.09% 0.06% 1.47 0.274431966041511 0.81868569075186 ENSSSCG00000000212;ENSSSCG00000004620;ENSSSCG00000006073;ENSSSCG00000015444
GO:0043537 negative regulation of blood vessel endothelial cell migration 0.09% 0.06% 1.47 0.274431966041511 0.81868569075186 ENSSSCG00000002389;ENSSSCG00000009327;ENSSSCG00000011801;ENSSSCG00000015753
GO:0044130 negative regulation of growth of symbiont in host 0.09% 0.06% 1.47 0.274431966041511 0.81868569075186 ENSSSCG00000001404;ENSSSCG00000015652;ENSSSCG00000017637;ENSSSCG00000029130
GO:0045197 establishment or maintenance of epithelial cell apical/basal polarity 0.09% 0.06% 1.47 0.274431966041511 0.81868569075186 ENSSSCG00000006383;ENSSSCG00000016593;ENSSSCG00000023272;ENSSSCG00000026268
GO:0048496 maintenance of animal organ identity 0.09% 0.06% 1.47 0.274431966041511 0.81868569075186 ENSSSCG00000000528;ENSSSCG00000011632;Sus_scrofa_newGene_11826;Sus_scrofa_newGene_11847
GO:0051127 positive regulation of actin nucleation 0.09% 0.06% 1.47 0.274431966041511 0.81868569075186 ENSSSCG00000004835;ENSSSCG00000015353;ENSSSCG00000027348;ENSSSCG00000037508
GO:0051321 meiotic cell cycle 0.09% 0.06% 1.47 0.274431966041511 0.81868569075186 ENSSSCG00000004601;ENSSSCG00000006127;ENSSSCG00000011594;ENSSSCG00000034174
GO:0051930 regulation of sensory perception of pain 0.09% 0.06% 1.47 0.274431966041511 0.81868569075186 ENSSSCG00000029419;ENSSSCG00000032123;ENSSSCG00000033199;ENSSSCG00000035355
GO:0060993 kidney morphogenesis 0.09% 0.06% 1.47 0.274431966041511 0.81868569075186 ENSSSCG00000006383;ENSSSCG00000011632;ENSSSCG00000029710;Sus_scrofa_newGene_8839
GO:0070528 protein kinase C signaling 0.09% 0.06% 1.47 0.274431966041511 0.81868569075186 ENSSSCG00000004045;ENSSSCG00000007691;ENSSSCG00000013415;ENSSSCG00000022725
GO:0097194 execution phase of apoptosis 0.09% 0.06% 1.47 0.274431966041511 0.81868569075186 ENSSSCG00000001989;ENSSSCG00000016101;ENSSSCG00000028157;ENSSSCG00000039139
GO:0098586 cellular response to virus 0.09% 0.06% 1.47 0.274431966041511 0.81868569075186 ENSSSCG00000010966;ENSSSCG00000015644;ENSSSCG00000015733;ENSSSCG00000021084
GO:2000311 regulation of AMPA receptor activity 0.09% 0.06% 1.47 0.274431966041511 0.81868569075186 ENSSSCG00000003255;ENSSSCG00000014149;ENSSSCG00000025532;Sus_scrofa_newGene_12593
GO:0000226 microtubule cytoskeleton organization 0.48% 0.42% 1.14 0.275655033903364 0.81868569075186 ENSSSCG00000000190;ENSSSCG00000001657;ENSSSCG00000009649;ENSSSCG00000013411;ENSSSCG00000014860;ENSSSCG00000027314;ENSSSCG00000030196;ENSSSCG00000040824;Sus_scrofa_newGene_1177;Sus_scrofa_newGene_11845;Sus_scrofa_newGene_1193;Sus_scrofa_newGene_12907;Sus_scrofa_newGene_12922;Sus_scrofa_newGene_1358…
GO:0008152 metabolic process 0.48% 0.42% 1.14 0.275655033903364 0.81868569075186 ENSSSCG00000001715;ENSSSCG00000006252;ENSSSCG00000006866;ENSSSCG00000007858;ENSSSCG00000015603;ENSSSCG00000016085;ENSSSCG00000022039;ENSSSCG00000025086;ENSSSCG00000026893;ENSSSCG00000027403;ENSSSCG00000029443;ENSSSCG00000030033;ENSSSCG00000032428;ENSSSCG00000033781;ENSSSCG00000039523;ENSSSCG00000039715;ENSSSCG0000003…
GO:0045727 positive regulation of translation 0.25% 0.21% 1.21 0.276792884390922 0.81868569075186 ENSSSCG00000006063;ENSSSCG00000015567;ENSSSCG00000020970;ENSSSCG00000021591;ENSSSCG00000022864;ENSSSCG00000025675;ENSSSCG00000027426;ENSSSCG00000036381;ENSSSCG00000040825;ENSSSCG00000047631;Sus_scrofa_newGene_8839
GO:0030326 embryonic limb morphogenesis 0.23% 0.18% 1.23 0.27929867101094 0.81868569075186 ENSSSCG00000001437;ENSSSCG00000002340;ENSSSCG00000003021;ENSSSCG00000009278;ENSSSCG00000009919;ENSSSCG00000015815;ENSSSCG00000015981;ENSSSCG00000021204;ENSSSCG00000031503;ENSSSCG00000033657
GO:0030968 endoplasmic reticulum unfolded protein response 0.23% 0.18% 1.23 0.27929867101094 0.81868569075186 ENSSSCG00000007291;ENSSSCG00000008008;ENSSSCG00000008208;ENSSSCG00000008496;ENSSSCG00000013501;ENSSSCG00000014800;ENSSSCG00000016520;ENSSSCG00000016983;ENSSSCG00000017524;ENSSSCG00000038489
GO:0051898 negative regulation of protein kinase B signaling 0.23% 0.18% 1.23 0.27929867101094 0.81868569075186 ENSSSCG00000001746;ENSSSCG00000001858;ENSSSCG00000004896;ENSSSCG00000008522;ENSSSCG00000011404;ENSSSCG00000014633;ENSSSCG00000018051;ENSSSCG00000022361;ENSSSCG00000029724;Sus_scrofa_newGene_12802
GO:0002227 innate immune response in mucosa 0.11% 0.08% 1.38 0.281063077938295 0.81868569075186 ENSSSCG00000014282;ENSSSCG00000021411;ENSSSCG00000027555;ENSSSCG00000029990;ENSSSCG00000048332
GO:0006641 triglyceride metabolic process 0.11% 0.08% 1.38 0.281063077938295 0.81868569075186 ENSSSCG00000009179;ENSSSCG00000012202;ENSSSCG00000016634;ENSSSCG00000030289;ENSSSCG00000036449
GO:0019432 triglyceride biosynthetic process 0.11% 0.08% 1.38 0.281063077938295 0.81868569075186 ENSSSCG00000005918;ENSSSCG00000007359;ENSSSCG00000010631;ENSSSCG00000014861;ENSSSCG00000034102
GO:0043248 proteasome assembly 0.11% 0.08% 1.38 0.281063077938295 0.81868569075186 ENSSSCG00000014559;ENSSSCG00000015337;ENSSSCG00000031730;ENSSSCG00000037170;ENSSSCG00000038718
GO:0043984 histone H4-K16 acetylation 0.11% 0.08% 1.38 0.281063077938295 0.81868569075186 ENSSSCG00000000842;ENSSSCG00000011650;ENSSSCG00000017310;ENSSSCG00000023324;ENSSSCG00000040434
GO:0050832 defense response to fungus 0.11% 0.08% 1.38 0.281063077938295 0.81868569075186 ENSSSCG00000001748;ENSSSCG00000011559;ENSSSCG00000011801;ENSSSCG00000017637;ENSSSCG00000038688
GO:0070509 calcium ion import 0.11% 0.08% 1.38 0.281063077938295 0.81868569075186 ENSSSCG00000004578;ENSSSCG00000011040;ENSSSCG00000017089;ENSSSCG00000017562;ENSSSCG00000024070
GO:0000186 activation of MAPKK activity 0.2% 0.16% 1.24 0.281473331113222 0.81868569075186 ENSSSCG00000000275;ENSSSCG00000002329;ENSSSCG00000002340;ENSSSCG00000003573;ENSSSCG00000004037;ENSSSCG00000008496;ENSSSCG00000022689;ENSSSCG00000026041;ENSSSCG00000035355
GO:0009411 response to UV 0.2% 0.16% 1.24 0.281473331113222 0.81868569075186 ENSSSCG00000004554;ENSSSCG00000013643;ENSSSCG00000026158;ENSSSCG00000026454;ENSSSCG00000028523;ENSSSCG00000029130;ENSSSCG00000037035;ENSSSCG00000038953;ENSSSCG00000040087
GO:0048839 inner ear development 0.2% 0.16% 1.24 0.281473331113222 0.81868569075186 ENSSSCG00000004678;ENSSSCG00000006875;ENSSSCG00000015584;ENSSSCG00000016416;ENSSSCG00000030289;ENSSSCG00000030511;ENSSSCG00000032664;ENSSSCG00000033512;ENSSSCG00000045890
GO:1903146 regulation of autophagy of mitochondrion 0.2% 0.16% 1.24 0.281473331113222 0.81868569075186 ENSSSCG00000006648;ENSSSCG00000010327;ENSSSCG00000011575;ENSSSCG00000011762;ENSSSCG00000017165;ENSSSCG00000017414;ENSSSCG00000020879;ENSSSCG00000031769;ENSSSCG00000033001
GO:0010506 regulation of autophagy 0.18% 0.14% 1.26 0.283142363141051 0.81868569075186 ENSSSCG00000007324;ENSSSCG00000009164;ENSSSCG00000009327;ENSSSCG00000013900;ENSSSCG00000024081;ENSSSCG00000026922;ENSSSCG00000028711;ENSSSCG00000035968
GO:0030901 midbrain development 0.18% 0.14% 1.26 0.283142363141051 0.81868569075186 ENSSSCG00000014289;ENSSSCG00000014813;ENSSSCG00000015815;ENSSSCG00000016416;ENSSSCG00000017414;ENSSSCG00000026268;ENSSSCG00000035968;ENSSSCG00000045641
GO:0048015 phosphatidylinositol-mediated signaling 0.18% 0.14% 1.26 0.283142363141051 0.81868569075186 ENSSSCG00000004058;ENSSSCG00000007691;ENSSSCG00000014441;ENSSSCG00000015283;ENSSSCG00000022741;ENSSSCG00000026718;ENSSSCG00000033382;ENSSSCG00000036341
GO:0001932 regulation of protein phosphorylation 0.14% 0.1% 1.33 0.28363115065154 0.81868569075186 ENSSSCG00000002440;ENSSSCG00000004766;ENSSSCG00000011360;ENSSSCG00000011551;ENSSSCG00000012379;ENSSSCG00000028523
GO:0002040 sprouting angiogenesis 0.14% 0.1% 1.33 0.28363115065154 0.81868569075186 ENSSSCG00000004218;ENSSSCG00000015399;ENSSSCG00000015825;ENSSSCG00000016900;ENSSSCG00000017389;ENSSSCG00000028827
GO:0002755 MyD88-dependent toll-like receptor signaling pathway 0.14% 0.1% 1.33 0.28363115065154 0.81868569075186 ENSSSCG00000009002;ENSSSCG00000009327;ENSSSCG00000010885;ENSSSCG00000016077;ENSSSCG00000026583;ENSSSCG00000027877
GO:0006000 fructose metabolic process 0.14% 0.1% 1.33 0.28363115065154 0.81868569075186 ENSSSCG00000011133;ENSSSCG00000038300;ENSSSCG00000041777;Sus_scrofa_newGene_11710;Sus_scrofa_newGene_1284;Sus_scrofa_newGene_3203
GO:0008544 epidermis development 0.14% 0.1% 1.33 0.28363115065154 0.81868569075186 ENSSSCG00000003160;ENSSSCG00000009048;ENSSSCG00000012960;ENSSSCG00000014283;ENSSSCG00000026367;ENSSSCG00000027361
GO:0021772 olfactory bulb development 0.14% 0.1% 1.33 0.28363115065154 0.81868569075186 ENSSSCG00000006231;ENSSSCG00000010530;ENSSSCG00000014441;ENSSSCG00000015398;ENSSSCG00000031652;ENSSSCG00000040057
GO:0034605 cellular response to heat 0.14% 0.1% 1.33 0.28363115065154 0.81868569075186 ENSSSCG00000008090;ENSSSCG00000017748;ENSSSCG00000024954;ENSSSCG00000028613;ENSSSCG00000038138;Sus_scrofa_newGene_14321
GO:0045765 regulation of angiogenesis 0.14% 0.1% 1.33 0.28363115065154 0.81868569075186 ENSSSCG00000002516;ENSSSCG00000010172;ENSSSCG00000015235;ENSSSCG00000015825;ENSSSCG00000031076;ENSSSCG00000032010
GO:0046716 muscle cell cellular homeostasis 0.14% 0.1% 1.33 0.28363115065154 0.81868569075186 ENSSSCG00000001661;ENSSSCG00000004038;ENSSSCG00000005096;ENSSSCG00000007085;ENSSSCG00000016634;ENSSSCG00000020970
GO:0060976 coronary vasculature development 0.14% 0.1% 1.33 0.28363115065154 0.81868569075186 ENSSSCG00000003021;ENSSSCG00000004369;ENSSSCG00000008510;ENSSSCG00000016393;ENSSSCG00000034491;ENSSSCG00000040746
GO:0061028 establishment of endothelial barrier 0.14% 0.1% 1.33 0.28363115065154 0.81868569075186 ENSSSCG00000001830;ENSSSCG00000003253;ENSSSCG00000004058;ENSSSCG00000007350;ENSSSCG00000012365;ENSSSCG00000016929
GO:0090314 positive regulation of protein targeting to membrane 0.14% 0.1% 1.33 0.28363115065154 0.81868569075186 ENSSSCG00000001858;ENSSSCG00000004923;ENSSSCG00000024070;ENSSSCG00000029313;ENSSSCG00000036639;ENSSSCG00000038929
GO:0006378 mRNA polyadenylation 0.16% 0.12% 1.29 0.28402331100321 0.81868569075186 ENSSSCG00000003093;ENSSSCG00000004625;ENSSSCG00000006063;ENSSSCG00000012486;ENSSSCG00000014901;ENSSSCG00000038031;ENSSSCG00000040954
GO:0010107 potassium ion import 0.16% 0.12% 1.29 0.28402331100321 0.81868569075186 ENSSSCG00000003046;ENSSSCG00000003135;ENSSSCG00000006393;ENSSSCG00000012066;ENSSSCG00000015236;ENSSSCG00000025038;ENSSSCG00000034358
GO:0045736 negative regulation of cyclin-dependent protein serine/threonine kinase activity 0.16% 0.12% 1.29 0.28402331100321 0.81868569075186 ENSSSCG00000001565;ENSSSCG00000002254;ENSSSCG00000004106;ENSSSCG00000007264;ENSSSCG00000016489;ENSSSCG00000026748;ENSSSCG00000040215
GO:2001244 positive regulation of intrinsic apoptotic signaling pathway 0.16% 0.12% 1.29 0.28402331100321 0.81868569075186 ENSSSCG00000004163;ENSSSCG00000016634;ENSSSCG00000018051;ENSSSCG00000026454;ENSSSCG00000029724;ENSSSCG00000037263;Sus_scrofa_newGene_11514
GO:0002230 positive regulation of defense response to virus by host 0.57% 0.51% 1.12 0.287312154323986 0.81868569075186 ENSSSCG00000001709;ENSSSCG00000003951;ENSSSCG00000004889;ENSSSCG00000005318;ENSSSCG00000006764;ENSSSCG00000009527;ENSSSCG00000011376;ENSSSCG00000011538;ENSSSCG00000011867;ENSSSCG00000011901;ENSSSCG00000012648;ENSSSCG00000017208;ENSSSCG00000017934;ENSSSCG00000020888;ENSSSCG000000…
GO:1902600 hydrogen ion transmembrane transport 0.41% 0.36% 1.15 0.287725310798802 0.81868569075186 ENSSSCG00000002783;ENSSSCG00000002907;ENSSSCG00000003903;ENSSSCG00000004480;ENSSSCG00000008153;ENSSSCG00000008195;ENSSSCG00000009162;ENSSSCG00000013046;ENSSSCG00000014289;ENSSSCG00000018023;ENSSSCG00000023918;ENSSSCG00000024550;ENSSSCG00000027085;ENSSSCG00000028101;ENSSSCG00000035442;ENSSSCG0000003…
GO:0098792 xenophagy 0.5% 0.44% 1.12 0.30063722207211 0.81868569075186 ENSSSCG00000001709;ENSSSCG00000003951;ENSSSCG00000004889;ENSSSCG00000009527;ENSSSCG00000011376;ENSSSCG00000011538;ENSSSCG00000011867;ENSSSCG00000011901;ENSSSCG00000012648;ENSSSCG00000017208;ENSSSCG00000017934;ENSSSCG00000020888;ENSSSCG00000023662;ENSSSCG00000025751;ENSSSCG00000030089;ENSSSCG00000032563;ENSSSCG00000034562;ENSSS…
GO:0016485 protein processing 0.34% 0.29% 1.16 0.300775585120906 0.81868569075186 ENSSSCG00000001978;ENSSSCG00000001979;ENSSSCG00000002340;ENSSSCG00000007170;ENSSSCG00000007845;ENSSSCG00000013415;ENSSSCG00000013645;ENSSSCG00000014835;ENSSSCG00000016754;ENSSSCG00000023374;ENSSSCG00000026367;ENSSSCG00000028297;ENSSSCG00000028443;ENSSSCG00000028711;ENSSSCG00000029370
GO:0000019 regulation of mitotic recombination 0.02% 0.01% 3.31 0.301804264625478 0.81868569075186 ENSSSCG00000014280
GO:0000053 argininosuccinate metabolic process 0.02% 0.01% 3.31 0.301804264625478 0.81868569075186 ENSSSCG00000005701
GO:0000054 ribosomal subunit export from nucleus 0.02% 0.01% 3.31 0.301804264625478 0.81868569075186 ENSSSCG00000022864
GO:0000291 nuclear-transcribed mRNA catabolic process	exonucleolytic 0.02% 0.01% 3.31 0.301804264625478 0.81868569075186 ENSSSCG00000025571
GO:0000494 box C/D snoRNA 3'-end processing 0.02% 0.01% 3.31 0.301804264625478 0.81868569075186 ENSSSCG00000017013
GO:0000821 regulation of arginine metabolic process 0.02% 0.01% 3.31 0.301804264625478 0.81868569075186 ENSSSCG00000002041
GO:0001682 tRNA 5'-leader removal 0.02% 0.01% 3.31 0.301804264625478 0.81868569075186 ENSSSCG00000006078
GO:0001692 histamine metabolic process 0.02% 0.01% 3.31 0.301804264625478 0.81868569075186 ENSSSCG00000011596
GO:0001697 histamine-induced gastric acid secretion 0.02% 0.01% 3.31 0.301804264625478 0.81868569075186 ENSSSCG00000029096
GO:0001698 gastrin-induced gastric acid secretion 0.02% 0.01% 3.31 0.301804264625478 0.81868569075186 ENSSSCG00000029096
GO:0001705 ectoderm formation 0.02% 0.01% 3.31 0.301804264625478 0.81868569075186 ENSSSCG00000017692
GO:0001714 endodermal cell fate specification 0.02% 0.01% 3.31 0.301804264625478 0.81868569075186 ENSSSCG00000040057
GO:0001763 morphogenesis of a branching structure 0.02% 0.01% 3.31 0.301804264625478 0.81868569075186 ENSSSCG00000004369
GO:0001766 membrane raft polarization 0.02% 0.01% 3.31 0.301804264625478 0.81868569075186 ENSSSCG00000017008
GO:0001788 antibody-dependent cellular cytotoxicity 0.02% 0.01% 3.31 0.301804264625478 0.81868569075186 ENSSSCG00000006678
GO:0001809 positive regulation of type IV hypersensitivity 0.02% 0.01% 3.31 0.301804264625478 0.81868569075186 ENSSSCG00000007691
GO:0001820 serotonin secretion 0.02% 0.01% 3.31 0.301804264625478 0.81868569075186 ENSSSCG00000006413
GO:0001970 positive regulation of activation of membrane attack complex 0.02% 0.01% 3.31 0.301804264625478 0.81868569075186 ENSSSCG00000013551
GO:0001985 negative regulation of heart rate involved in baroreceptor response to increased systemic arterial blood pressure 0.02% 0.01% 3.31 0.301804264625478 0.81868569075186 ENSSSCG00000009661
GO:0001992 regulation of systemic arterial blood pressure by vasopressin 0.02% 0.01% 3.31 0.301804264625478 0.81868569075186 ENSSSCG00000015639
GO:0001996 positive regulation of heart rate by epinephrine-norepinephrine 0.02% 0.01% 3.31 0.301804264625478 0.81868569075186 ENSSSCG00000009661
GO:0001997 positive regulation of the force of heart contraction by epinephrine-norepinephrine 0.02% 0.01% 3.31 0.301804264625478 0.81868569075186 ENSSSCG00000009661
GO:0002082 regulation of oxidative phosphorylation 0.02% 0.01% 3.31 0.301804264625478 0.81868569075186 ENSSSCG00000030668
GO:0002085 inhibition of neuroepithelial cell differentiation 0.02% 0.01% 3.31 0.301804264625478 0.81868569075186 ENSSSCG00000051352
GO:0002149 hypochlorous acid biosynthetic process 0.02% 0.01% 3.31 0.301804264625478 0.81868569075186 ENSSSCG00000017637
GO:0002194 hepatocyte cell migration 0.02% 0.01% 3.31 0.301804264625478 0.81868569075186 ENSSSCG00000015584
GO:0002268 follicular dendritic cell differentiation 0.02% 0.01% 3.31 0.301804264625478 0.81868569075186 ENSSSCG00000027426
GO:0002270 plasmacytoid dendritic cell activation 0.02% 0.01% 3.31 0.301804264625478 0.81868569075186 ENSSSCG00000009327
GO:0002292 T cell differentiation involved in immune response 0.02% 0.01% 3.31 0.301804264625478 0.81868569075186 ENSSSCG00000006357
GO:0002313 mature B cell differentiation involved in immune response 0.02% 0.01% 3.31 0.301804264625478 0.81868569075186 ENSSSCG00000009517
GO:0002344 B cell affinity maturation 0.02% 0.01% 3.31 0.301804264625478 0.81868569075186 ENSSSCG00000001457
GO:0002366 leukocyte activation involved in immune response 0.02% 0.01% 3.31 0.301804264625478 0.81868569075186 ENSSSCG00000000648
GO:0002368 B cell cytokine production 0.02% 0.01% 3.31 0.301804264625478 0.81868569075186 ENSSSCG00000016077
GO:0002374 cytokine secretion involved in immune response 0.02% 0.01% 3.31 0.301804264625478 0.81868569075186 ENSSSCG00000009002
GO:0002384 hepatic immune response 0.02% 0.01% 3.31 0.301804264625478 0.81868569075186 ENSSSCG00000020970
GO:0002460 adaptive immune response based on somatic recombination of immune receptors built from immunoglobulin superfamily domains 0.02% 0.01% 3.31 0.301804264625478 0.81868569075186 Sus_scrofa_newGene_8971
GO:0002502 peptide antigen assembly with MHC class I protein complex 0.02% 0.01% 3.31 0.301804264625478 0.81868569075186 ENSSSCG00000013746
GO:0002506 polysaccharide assembly with MHC class II protein complex 0.02% 0.01% 3.31 0.301804264625478 0.81868569075186 ENSSSCG00000001453
GO:0002507 tolerance induction 0.02% 0.01% 3.31 0.301804264625478 0.81868569075186 ENSSSCG00000034660
GO:0002521 leukocyte differentiation 0.02% 0.01% 3.31 0.301804264625478 0.81868569075186 ENSSSCG00000003183
GO:0002534 cytokine production involved in inflammatory response 0.02% 0.01% 3.31 0.301804264625478 0.81868569075186 ENSSSCG00000007007
GO:0002579 positive regulation of antigen processing and presentation 0.02% 0.01% 3.31 0.301804264625478 0.81868569075186 ENSSSCG00000001457
GO:0002587 negative regulation of antigen processing and presentation of peptide antigen via MHC class II 0.02% 0.01% 3.31 0.301804264625478 0.81868569075186 ENSSSCG00000001472
GO:0002626 negative regulation of T cell antigen processing and presentation 0.02% 0.01% 3.31 0.301804264625478 0.81868569075186 ENSSSCG00000037682
GO:0002638 negative regulation of immunoglobulin production 0.02% 0.01% 3.31 0.301804264625478 0.81868569075186 ENSSSCG00000012594
GO:0002666 positive regulation of T cell tolerance induction 0.02% 0.01% 3.31 0.301804264625478 0.81868569075186 ENSSSCG00000007007
GO:0002667 regulation of T cell anergy 0.02% 0.01% 3.31 0.301804264625478 0.81868569075186 ENSSSCG00000004896
GO:0002678 positive regulation of chronic inflammatory response 0.02% 0.01% 3.31 0.301804264625478 0.81868569075186 ENSSSCG00000007007
GO:0002679 respiratory burst involved in defense response 0.02% 0.01% 3.31 0.301804264625478 0.81868569075186 ENSSSCG00000017637
GO:0002684 positive regulation of immune system process 0.02% 0.01% 3.31 0.301804264625478 0.81868569075186 Sus_scrofa_newGene_8971
GO:0002724 regulation of T cell cytokine production 0.02% 0.01% 3.31 0.301804264625478 0.81868569075186 ENSSSCG00000022672
GO:0002757 immune response-activating signal transduction 0.02% 0.01% 3.31 0.301804264625478 0.81868569075186 ENSSSCG00000016708
GO:0002762 negative regulation of myeloid leukocyte differentiation 0.02% 0.01% 3.31 0.301804264625478 0.81868569075186 ENSSSCG00000006250
GO:0002764 immune response-regulating signaling pathway 0.02% 0.01% 3.31 0.301804264625478 0.81868569075186 ENSSSCG00000001770
GO:0002774 Fc receptor mediated inhibitory signaling pathway 0.02% 0.01% 3.31 0.301804264625478 0.81868569075186 ENSSSCG00000006250
GO:0002792 negative regulation of peptide secretion 0.02% 0.01% 3.31 0.301804264625478 0.81868569075186 ENSSSCG00000033262
GO:0002828 regulation of type 2 immune response 0.02% 0.01% 3.31 0.301804264625478 0.81868569075186 ENSSSCG00000029230
GO:0002839 positive regulation of immune response to tumor cell 0.02% 0.01% 3.31 0.301804264625478 0.81868569075186 ENSSSCG00000011801
GO:0002840 regulation of T cell mediated immune response to tumor cell 0.02% 0.01% 3.31 0.301804264625478 0.81868569075186 ENSSSCG00000009327
GO:0002842 positive regulation of T cell mediated immune response to tumor cell 0.02% 0.01% 3.31 0.301804264625478 0.81868569075186 ENSSSCG00000016077
GO:0002875 negative regulation of chronic inflammatory response to antigenic stimulus 0.02% 0.01% 3.31 0.301804264625478 0.81868569075186 ENSSSCG00000015652
GO:0002876 positive regulation of chronic inflammatory response to antigenic stimulus 0.02% 0.01% 3.31 0.301804264625478 0.81868569075186 ENSSSCG00000001404
GO:0002902 regulation of B cell apoptotic process 0.02% 0.01% 3.31 0.301804264625478 0.81868569075186 ENSSSCG00000006250
GO:0002904 positive regulation of B cell apoptotic process 0.02% 0.01% 3.31 0.301804264625478 0.81868569075186 ENSSSCG00000015652
GO:0002920 regulation of humoral immune response 0.02% 0.01% 3.31 0.301804264625478 0.81868569075186 ENSSSCG00000017879
GO:0003029 detection of hypoxic conditions in blood by carotid body chemoreceptor signaling 0.02% 0.01% 3.31 0.301804264625478 0.81868569075186 ENSSSCG00000009735
GO:0003051 angiotensin-mediated drinking behavior 0.02% 0.01% 3.31 0.301804264625478 0.81868569075186 ENSSSCG00000012138
GO:0003065 positive regulation of heart rate by epinephrine 0.02% 0.01% 3.31 0.301804264625478 0.81868569075186 ENSSSCG00000004570
GO:0003097 renal water transport 0.02% 0.01% 3.31 0.301804264625478 0.81868569075186 ENSSSCG00000021193
GO:0003105 negative regulation of glomerular filtration 0.02% 0.01% 3.31 0.301804264625478 0.81868569075186 ENSSSCG00000035355
GO:0003136 negative regulation of heart induction by canonical Wnt signaling pathway 0.02% 0.01% 3.31 0.301804264625478 0.81868569075186 ENSSSCG00000029870
GO:0003138 primary heart field specification 0.02% 0.01% 3.31 0.301804264625478 0.81868569075186 ENSSSCG00000014149
GO:0003160 endocardium morphogenesis 0.02% 0.01% 3.31 0.301804264625478 0.81868569075186 ENSSSCG00000022155
GO:0003185 sinoatrial valve morphogenesis 0.02% 0.01% 3.31 0.301804264625478 0.81868569075186 ENSSSCG00000014149
GO:0003208 cardiac ventricle morphogenesis 0.02% 0.01% 3.31 0.301804264625478 0.81868569075186 ENSSSCG00000005096
GO:0003322 pancreatic A cell development 0.02% 0.01% 3.31 0.301804264625478 0.81868569075186 ENSSSCG00000013320
GO:0003404 optic vesicle morphogenesis 0.02% 0.01% 3.31 0.301804264625478 0.81868569075186 ENSSSCG00000001036
GO:0003409 optic cup structural organization 0.02% 0.01% 3.31 0.301804264625478 0.81868569075186 ENSSSCG00000001036
GO:0003431 growth plate cartilage chondrocyte development 0.02% 0.01% 3.31 0.301804264625478 0.81868569075186 ENSSSCG00000005487
GO:0003433 chondrocyte development involved in endochondral bone morphogenesis 0.02% 0.01% 3.31 0.301804264625478 0.81868569075186 ENSSSCG00000039468
GO:0006007 glucose catabolic process 0.02% 0.01% 3.31 0.301804264625478 0.81868569075186 ENSSSCG00000013033
GO:0006054 N-acetylneuraminate metabolic process 0.02% 0.01% 3.31 0.301804264625478 0.81868569075186 ENSSSCG00000005943
GO:0006062 sorbitol catabolic process 0.02% 0.01% 3.31 0.301804264625478 0.81868569075186 ENSSSCG00000004679
GO:0006083 acetate metabolic process 0.02% 0.01% 3.31 0.301804264625478 0.81868569075186 ENSSSCG00000001090
GO:0006089 lactate metabolic process 0.02% 0.01% 3.31 0.301804264625478 0.81868569075186 ENSSSCG00000005096
GO:0006116 NADH oxidation 0.02% 0.01% 3.31 0.301804264625478 0.81868569075186 ENSSSCG00000038300
GO:0006193 ITP catabolic process 0.02% 0.01% 3.31 0.301804264625478 0.81868569075186 ENSSSCG00000035995
GO:0006425 glutaminyl-tRNA aminoacylation 0.02% 0.01% 3.31 0.301804264625478 0.81868569075186 ENSSSCG00000032031
GO:0006476 protein deacetylation 0.02% 0.01% 3.31 0.301804264625478 0.81868569075186 ENSSSCG00000031129
GO:0006482 protein demethylation 0.02% 0.01% 3.31 0.301804264625478 0.81868569075186 ENSSSCG00000029300
GO:0006531 aspartate metabolic process 0.02% 0.01% 3.31 0.301804264625478 0.81868569075186 ENSSSCG00000005701
GO:0006538 glutamate catabolic process 0.02% 0.01% 3.31 0.301804264625478 0.81868569075186 ENSSSCG00000010368
GO:0006562 proline catabolic process 0.02% 0.01% 3.31 0.301804264625478 0.81868569075186 ENSSSCG00000002913
GO:0006566 threonine metabolic process 0.02% 0.01% 3.31 0.301804264625478 0.81868569075186 ENSSSCG00000006717
GO:0006570 tyrosine metabolic process 0.02% 0.01% 3.31 0.301804264625478 0.81868569075186 ENSSSCG00000021227
GO:0006591 ornithine metabolic process 0.02% 0.01% 3.31 0.301804264625478 0.81868569075186 ENSSSCG00000007371
GO:0006595 polyamine metabolic process 0.02% 0.01% 3.31 0.301804264625478 0.81868569075186 ENSSSCG00000004550
GO:0006596 polyamine biosynthetic process 0.02% 0.01% 3.31 0.301804264625478 0.81868569075186 ENSSSCG00000013460
GO:0006624 vacuolar protein processing 0.02% 0.01% 3.31 0.301804264625478 0.81868569075186 ENSSSCG00000002790
GO:0006638 neutral lipid metabolic process 0.02% 0.01% 3.31 0.301804264625478 0.81868569075186 ENSSSCG00000009203
GO:0006660 phosphatidylserine catabolic process 0.02% 0.01% 3.31 0.301804264625478 0.81868569075186 ENSSSCG00000040449
GO:0006700 C21-steroid hormone biosynthetic process 0.02% 0.01% 3.31 0.301804264625478 0.81868569075186 ENSSSCG00000025273
GO:0006701 progesterone biosynthetic process 0.02% 0.01% 3.31 0.301804264625478 0.81868569075186 ENSSSCG00000017499
GO:0006747 FAD biosynthetic process 0.02% 0.01% 3.31 0.301804264625478 0.81868569075186 ENSSSCG00000006538
GO:0006766 vitamin metabolic process 0.02% 0.01% 3.31 0.301804264625478 0.81868569075186 ENSSSCG00000040746
GO:0006780 uroporphyrinogen III biosynthetic process 0.02% 0.01% 3.31 0.301804264625478 0.81868569075186 ENSSSCG00000010742
GO:0006784 heme a biosynthetic process 0.02% 0.01% 3.31 0.301804264625478 0.81868569075186 ENSSSCG00000018023
GO:0006928 movement of cell or subcellular component 0.02% 0.01% 3.31 0.301804264625478 0.81868569075186 ENSSSCG00000022230
GO:0007031 peroxisome organization 0.02% 0.01% 3.31 0.301804264625478 0.81868569075186 ENSSSCG00000012779
GO:0007039 protein catabolic process in the vacuole 0.02% 0.01% 3.31 0.301804264625478 0.81868569075186 ENSSSCG00000012890
GO:0007260 tyrosine phosphorylation of STAT protein 0.02% 0.01% 3.31 0.301804264625478 0.81868569075186 ENSSSCG00000035355
GO:0007371 ventral midline determination 0.02% 0.01% 3.31 0.301804264625478 0.81868569075186 ENSSSCG00000016569
GO:0007402 ganglion mother cell fate determination 0.02% 0.01% 3.31 0.301804264625478 0.81868569075186 ENSSSCG00000003160
GO:0007412 axon target recognition 0.02% 0.01% 3.31 0.301804264625478 0.81868569075186 ENSSSCG00000005617
GO:0007431 salivary gland development 0.02% 0.01% 3.31 0.301804264625478 0.81868569075186 ENSSSCG00000015732
GO:0007509 mesoderm migration involved in gastrulation 0.02% 0.01% 3.31 0.301804264625478 0.81868569075186 ENSSSCG00000039185
GO:0007518 myoblast fate determination 0.02% 0.01% 3.31 0.301804264625478 0.81868569075186 ENSSSCG00000013375
GO:0007522 visceral muscle development 0.02% 0.01% 3.31 0.301804264625478 0.81868569075186 ENSSSCG00000002029
GO:0007525 somatic muscle development 0.02% 0.01% 3.31 0.301804264625478 0.81868569075186 ENSSSCG00000015027
GO:0007529 establishment of synaptic specificity at neuromuscular junction 0.02% 0.01% 3.31 0.301804264625478 0.81868569075186 ENSSSCG00000035355
GO:0007584 response to nutrient 0.02% 0.01% 3.31 0.301804264625478 0.81868569075186 ENSSSCG00000016059
GO:0007600 sensory perception 0.02% 0.01% 3.31 0.301804264625478 0.81868569075186 ENSSSCG00000037684
GO:0008049 male courtship behavior 0.02% 0.01% 3.31 0.301804264625478 0.81868569075186 ENSSSCG00000014073
GO:0008052 sensory organ boundary specification 0.02% 0.01% 3.31 0.301804264625478 0.81868569075186 ENSSSCG00000003160
GO:0008065 establishment of blood-nerve barrier 0.02% 0.01% 3.31 0.301804264625478 0.81868569075186 ENSSSCG00000006478
GO:0009070 serine family amino acid biosynthetic process 0.02% 0.01% 3.31 0.301804264625478 0.81868569075186 ENSSSCG00000002269
GO:0009071 serine family amino acid catabolic process 0.02% 0.01% 3.31 0.301804264625478 0.81868569075186 ENSSSCG00000025106
GO:0009124 nucleoside monophosphate biosynthetic process 0.02% 0.01% 3.31 0.301804264625478 0.81868569075186 ENSSSCG00000005852
GO:0009132 nucleoside diphosphate metabolic process 0.02% 0.01% 3.31 0.301804264625478 0.81868569075186 ENSSSCG00000002697
GO:0009133 nucleoside diphosphate biosynthetic process 0.02% 0.01% 3.31 0.301804264625478 0.81868569075186 ENSSSCG00000005852
GO:0009156 ribonucleoside monophosphate biosynthetic process 0.02% 0.01% 3.31 0.301804264625478 0.81868569075186 ENSSSCG00000015366
GO:0009166 nucleotide catabolic process 0.02% 0.01% 3.31 0.301804264625478 0.81868569075186 ENSSSCG00000021938
GO:0009204 deoxyribonucleoside triphosphate catabolic process 0.02% 0.01% 3.31 0.301804264625478 0.81868569075186 ENSSSCG00000035995
GO:0009223 pyrimidine deoxyribonucleotide catabolic process 0.02% 0.01% 3.31 0.301804264625478 0.81868569075186 ENSSSCG00000028210
GO:0009257 10-formyltetrahydrofolate biosynthetic process 0.02% 0.01% 3.31 0.301804264625478 0.81868569075186 ENSSSCG00000002269
GO:0009264 deoxyribonucleotide catabolic process 0.02% 0.01% 3.31 0.301804264625478 0.81868569075186 ENSSSCG00000000599
GO:0009414 response to water deprivation 0.02% 0.01% 3.31 0.301804264625478 0.81868569075186 ENSSSCG00000004101
GO:0009448 gamma-aminobutyric acid metabolic process 0.02% 0.01% 3.31 0.301804264625478 0.81868569075186 ENSSSCG00000006717
GO:0009452 7-methylguanosine RNA capping 0.02% 0.01% 3.31 0.301804264625478 0.81868569075186 ENSSSCG00000006251
GO:0009794 regulation of mitotic cell cycle	embryonic 0.02% 0.01% 3.31 0.301804264625478 0.81868569075186 ENSSSCG00000008047
GO:0009912 auditory receptor cell fate commitment 0.02% 0.01% 3.31 0.301804264625478 0.81868569075186 ENSSSCG00000022155
GO:0009914 hormone transport 0.02% 0.01% 3.31 0.301804264625478 0.81868569075186 ENSSSCG00000028537
GO:0009956 radial pattern formation 0.02% 0.01% 3.31 0.301804264625478 0.81868569075186 ENSSSCG00000002254
GO:0010045 response to nickel cation 0.02% 0.01% 3.31 0.301804264625478 0.81868569075186 ENSSSCG00000017562
GO:0010189 vitamin E biosynthetic process 0.02% 0.01% 3.31 0.301804264625478 0.81868569075186 ENSSSCG00000007435
GO:0010226 response to lithium ion 0.02% 0.01% 3.31 0.301804264625478 0.81868569075186 ENSSSCG00000025535
GO:0010255 glucose mediated signaling pathway 0.02% 0.01% 3.31 0.301804264625478 0.81868569075186 ENSSSCG00000007710
GO:0010288 response to lead ion 0.02% 0.01% 3.31 0.301804264625478 0.81868569075186 ENSSSCG00000037535
GO:0010424 DNA methylation on cytosine within a CG sequence 0.02% 0.01% 3.31 0.301804264625478 0.81868569075186 ENSSSCG00000001420
GO:0010455 positive regulation of cell fate commitment 0.02% 0.01% 3.31 0.301804264625478 0.81868569075186 ENSSSCG00000036098
GO:0010517 regulation of phospholipase activity 0.02% 0.01% 3.31 0.301804264625478 0.81868569075186 ENSSSCG00000009203
GO:0010531 activation of Janus kinase activity 0.02% 0.01% 3.31 0.301804264625478 0.81868569075186 ENSSSCG00000024722
GO:0010534 regulation of activation of Janus kinase activity 0.02% 0.01% 3.31 0.301804264625478 0.81868569075186 ENSSSCG00000027855
GO:0010557 positive regulation of macromolecule biosynthetic process 0.02% 0.01% 3.31 0.301804264625478 0.81868569075186 ENSSSCG00000039290
GO:0010566 regulation of ketone biosynthetic process 0.02% 0.01% 3.31 0.301804264625478 0.81868569075186 ENSSSCG00000031129
GO:0010611 regulation of cardiac muscle hypertrophy 0.02% 0.01% 3.31 0.301804264625478 0.81868569075186 ENSSSCG00000011538
GO:0010623 programmed cell death involved in cell development 0.02% 0.01% 3.31 0.301804264625478 0.81868569075186 ENSSSCG00000032019
GO:0010649 regulation of cell communication by electrical coupling 0.02% 0.01% 3.31 0.301804264625478 0.81868569075186 ENSSSCG00000006745
GO:0010659 cardiac muscle cell apoptotic process 0.02% 0.01% 3.31 0.301804264625478 0.81868569075186 ENSSSCG00000004022
GO:0010693 negative regulation of alkaline phosphatase activity 0.02% 0.01% 3.31 0.301804264625478 0.81868569075186 ENSSSCG00000001404
GO:0010720 positive regulation of cell development 0.02% 0.01% 3.31 0.301804264625478 0.81868569075186 ENSSSCG00000016698
GO:0010742 macrophage derived foam cell differentiation 0.02% 0.01% 3.31 0.301804264625478 0.81868569075186 ENSSSCG00000021464
GO:0010789 meiotic sister chromatid cohesion involved in meiosis I 0.02% 0.01% 3.31 0.301804264625478 0.81868569075186 ENSSSCG00000014271
GO:0010813 neuropeptide catabolic process 0.02% 0.01% 3.31 0.301804264625478 0.81868569075186 ENSSSCG00000001770
GO:0010819 regulation of T cell chemotaxis 0.02% 0.01% 3.31 0.301804264625478 0.81868569075186 ENSSSCG00000032474
GO:0010821 regulation of mitochondrion organization 0.02% 0.01% 3.31 0.301804264625478 0.81868569075186 ENSSSCG00000038326
GO:0010847 regulation of chromatin assembly 0.02% 0.01% 3.31 0.301804264625478 0.81868569075186 ENSSSCG00000013361
GO:0010849 regulation of proton-transporting ATPase activity	rotational mechanism 0.02% 0.01% 3.31 0.301804264625478 0.81868569075186 ENSSSCG00000010330
GO:0010869 regulation of receptor biosynthetic process 0.02% 0.01% 3.31 0.301804264625478 0.81868569075186 ENSSSCG00000003790
GO:0010876 lipid localization 0.02% 0.01% 3.31 0.301804264625478 0.81868569075186 ENSSSCG00000039782
GO:0010878 cholesterol storage 0.02% 0.01% 3.31 0.301804264625478 0.81868569075186 ENSSSCG00000021464
GO:0010987 negative regulation of high-density lipoprotein particle clearance 0.02% 0.01% 3.31 0.301804264625478 0.81868569075186 ENSSSCG00000015069
GO:0010996 response to auditory stimulus 0.02% 0.01% 3.31 0.301804264625478 0.81868569075186 ENSSSCG00000040449
GO:0014029 neural crest formation 0.02% 0.01% 3.31 0.301804264625478 0.81868569075186 ENSSSCG00000028418
GO:0014048 regulation of glutamate secretion 0.02% 0.01% 3.31 0.301804264625478 0.81868569075186 ENSSSCG00000009203
GO:0014050 negative regulation of glutamate secretion 0.02% 0.01% 3.31 0.301804264625478 0.81868569075186 ENSSSCG00000011596
GO:0014054 positive regulation of gamma-aminobutyric acid secretion 0.02% 0.01% 3.31 0.301804264625478 0.81868569075186 ENSSSCG00000011596
GO:0014740 negative regulation of muscle hyperplasia 0.02% 0.01% 3.31 0.301804264625478 0.81868569075186 ENSSSCG00000016450
GO:0014806 smooth muscle hyperplasia 0.02% 0.01% 3.31 0.301804264625478 0.81868569075186 ENSSSCG00000016450
GO:0014813 skeletal muscle satellite cell commitment 0.02% 0.01% 3.31 0.301804264625478 0.81868569075186 ENSSSCG00000034627
GO:0014822 detection of wounding 0.02% 0.01% 3.31 0.301804264625478 0.81868569075186 ENSSSCG00000038460
GO:0014841 skeletal muscle satellite cell proliferation 0.02% 0.01% 3.31 0.301804264625478 0.81868569075186 ENSSSCG00000032877
GO:0014858 positive regulation of skeletal muscle cell proliferation 0.02% 0.01% 3.31 0.301804264625478 0.81868569075186 ENSSSCG00000016416
GO:0014891 striated muscle atrophy 0.02% 0.01% 3.31 0.301804264625478 0.81868569075186 ENSSSCG00000037508
GO:0015672 monovalent inorganic cation transport 0.02% 0.01% 3.31 0.301804264625478 0.81868569075186 ENSSSCG00000013864
GO:0015680 intracellular copper ion transport 0.02% 0.01% 3.31 0.301804264625478 0.81868569075186 ENSSSCG00000033570
GO:0015722 canalicular bile acid transport 0.02% 0.01% 3.31 0.301804264625478 0.81868569075186 ENSSSCG00000015926
GO:0015732 prostaglandin transport 0.02% 0.01% 3.31 0.301804264625478 0.81868569075186 ENSSSCG00000011641
GO:0015734 taurine transport 0.02% 0.01% 3.31 0.301804264625478 0.81868569075186 ENSSSCG00000011600
GO:0015747 urate transport 0.02% 0.01% 3.31 0.301804264625478 0.81868569075186 ENSSSCG00000013025
GO:0015755 fructose transport 0.02% 0.01% 3.31 0.301804264625478 0.81868569075186 ENSSSCG00000003390
GO:0015783 GDP-fucose transport 0.02% 0.01% 3.31 0.301804264625478 0.81868569075186 ENSSSCG00000016541
GO:0015790 UDP-xylose transport 0.02% 0.01% 3.31 0.301804264625478 0.81868569075186 ENSSSCG00000016541
GO:0015807 L-amino acid transport 0.02% 0.01% 3.31 0.301804264625478 0.81868569075186 ENSSSCG00000022935
GO:0015813 L-glutamate transport 0.02% 0.01% 3.31 0.301804264625478 0.81868569075186 ENSSSCG00000002340
GO:0015826 threonine transport 0.02% 0.01% 3.31 0.301804264625478 0.81868569075186 ENSSSCG00000028282
GO:0015868 purine ribonucleotide transport 0.02% 0.01% 3.31 0.301804264625478 0.81868569075186 ENSSSCG00000012394
GO:0015878 biotin transport 0.02% 0.01% 3.31 0.301804264625478 0.81868569075186 ENSSSCG00000008550
GO:0015884 folic acid transport 0.02% 0.01% 3.31 0.301804264625478 0.81868569075186 ENSSSCG00000022236
GO:0015887 pantothenate transmembrane transport 0.02% 0.01% 3.31 0.301804264625478 0.81868569075186 ENSSSCG00000008550
GO:0015891 siderophore transport 0.02% 0.01% 3.31 0.301804264625478 0.81868569075186 ENSSSCG00000002025
GO:0015910 peroxisomal long-chain fatty acid import 0.02% 0.01% 3.31 0.301804264625478 0.81868569075186 ENSSSCG00000012779
GO:0015913 short-chain fatty acid import 0.02% 0.01% 3.31 0.301804264625478 0.81868569075186 ENSSSCG00000028537
GO:0015918 sterol transport 0.02% 0.01% 3.31 0.301804264625478 0.81868569075186 ENSSSCG00000013125
GO:0015938 coenzyme A catabolic process 0.02% 0.01% 3.31 0.301804264625478 0.81868569075186 ENSSSCG00000002697
GO:0015969 guanosine tetraphosphate metabolic process 0.02% 0.01% 3.31 0.301804264625478 0.81868569075186 ENSSSCG00000001820
GO:0016048 detection of temperature stimulus 0.02% 0.01% 3.31 0.301804264625478 0.81868569075186 ENSSSCG00000016314
GO:0016077 snoRNA catabolic process 0.02% 0.01% 3.31 0.301804264625478 0.81868569075186 ENSSSCG00000032424
GO:0016078 tRNA catabolic process 0.02% 0.01% 3.31 0.301804264625478 0.81868569075186 ENSSSCG00000006078
GO:0016125 sterol metabolic process 0.02% 0.01% 3.31 0.301804264625478 0.81868569075186 ENSSSCG00000021591
GO:0016203 muscle attachment 0.02% 0.01% 3.31 0.301804264625478 0.81868569075186 ENSSSCG00000028148
GO:0016340 calcium-dependent cell-matrix adhesion 0.02% 0.01% 3.31 0.301804264625478 0.81868569075186 ENSSSCG00000004636
GO:0016480 negative regulation of transcription from RNA polymerase III promoter 0.02% 0.01% 3.31 0.301804264625478 0.81868569075186 ENSSSCG00000000411
GO:0016999 antibiotic metabolic process 0.02% 0.01% 3.31 0.301804264625478 0.81868569075186 ENSSSCG00000021971
GO:0017004 cytochrome complex assembly 0.02% 0.01% 3.31 0.301804264625478 0.81868569075186 ENSSSCG00000031493
GO:0017055 negative regulation of RNA polymerase II transcriptional preinitiation complex assembly 0.02% 0.01% 3.31 0.301804264625478 0.81868569075186 ENSSSCG00000009327
GO:0018160 peptidyl-pyrromethane cofactor linkage 0.02% 0.01% 3.31 0.301804264625478 0.81868569075186 ENSSSCG00000015108
GO:0018205 peptidyl-lysine modification 0.02% 0.01% 3.31 0.301804264625478 0.81868569075186 ENSSSCG00000000488
GO:0018293 protein-FAD linkage 0.02% 0.01% 3.31 0.301804264625478 0.81868569075186 ENSSSCG00000013082
GO:0018377 protein myristoylation 0.02% 0.01% 3.31 0.301804264625478 0.81868569075186 ENSSSCG00000009881
GO:0018393 internal peptidyl-lysine acetylation 0.02% 0.01% 3.31 0.301804264625478 0.81868569075186 ENSSSCG00000001410
GO:0018931 naphthalene metabolic process 0.02% 0.01% 3.31 0.301804264625478 0.81868569075186 ENSSSCG00000002994
GO:0019043 establishment of viral latency 0.02% 0.01% 3.31 0.301804264625478 0.81868569075186 ENSSSCG00000005318
GO:0019046 release from viral latency 0.02% 0.01% 3.31 0.301804264625478 0.81868569075186 ENSSSCG00000005318
GO:0019049 evasion or tolerance of host defenses by virus 0.02% 0.01% 3.31 0.301804264625478 0.81868569075186 ENSSSCG00000004952
GO:0019230 proprioception 0.02% 0.01% 3.31 0.301804264625478 0.81868569075186 ENSSSCG00000032249
GO:0019236 response to pheromone 0.02% 0.01% 3.31 0.301804264625478 0.81868569075186 ENSSSCG00000003022
GO:0019310 inositol catabolic process 0.02% 0.01% 3.31 0.301804264625478 0.81868569075186 ENSSSCG00000023749
GO:0019319 hexose biosynthetic process 0.02% 0.01% 3.31 0.301804264625478 0.81868569075186 ENSSSCG00000029482
GO:0019402 galactitol metabolic process 0.02% 0.01% 3.31 0.301804264625478 0.81868569075186 ENSSSCG00000017203
GO:0019442 tryptophan catabolic process to acetyl-CoA 0.02% 0.01% 3.31 0.301804264625478 0.81868569075186 ENSSSCG00000008868
GO:0019448 L-cysteine catabolic process 0.02% 0.01% 3.31 0.301804264625478 0.81868569075186 ENSSSCG00000016402
GO:0019481 L-alanine catabolic process	by transamination 0.02% 0.01% 3.31 0.301804264625478 0.81868569075186 ENSSSCG00000016829
GO:0019538 protein metabolic process 0.02% 0.01% 3.31 0.301804264625478 0.81868569075186 ENSSSCG00000023228
GO:0019695 choline metabolic process 0.02% 0.01% 3.31 0.301804264625478 0.81868569075186 ENSSSCG00000015781
GO:0021502 neural fold elevation formation 0.02% 0.01% 3.31 0.301804264625478 0.81868569075186 ENSSSCG00000005096
GO:0021508 floor plate formation 0.02% 0.01% 3.31 0.301804264625478 0.81868569075186 ENSSSCG00000015733
GO:0021512 spinal cord anterior/posterior patterning 0.02% 0.01% 3.31 0.301804264625478 0.81868569075186 ENSSSCG00000000363
GO:0021513 spinal cord dorsal/ventral patterning 0.02% 0.01% 3.31 0.301804264625478 0.81868569075186 ENSSSCG00000016416
GO:0021528 commissural neuron differentiation in spinal cord 0.02% 0.01% 3.31 0.301804264625478 0.81868569075186 ENSSSCG00000003423
GO:0021539 subthalamus development 0.02% 0.01% 3.31 0.301804264625478 0.81868569075186 ENSSSCG00000014289
GO:0021545 cranial nerve development 0.02% 0.01% 3.31 0.301804264625478 0.81868569075186 ENSSSCG00000020725
GO:0021548 pons development 0.02% 0.01% 3.31 0.301804264625478 0.81868569075186 ENSSSCG00000014289
GO:0021553 olfactory nerve development 0.02% 0.01% 3.31 0.301804264625478 0.81868569075186 ENSSSCG00000006231
GO:0021633 optic nerve structural organization 0.02% 0.01% 3.31 0.301804264625478 0.81868569075186 ENSSSCG00000037709
GO:0021642 trochlear nerve formation 0.02% 0.01% 3.31 0.301804264625478 0.81868569075186 ENSSSCG00000014813
GO:0021649 vestibulocochlear nerve structural organization 0.02% 0.01% 3.31 0.301804264625478 0.81868569075186 ENSSSCG00000026383
GO:0021688 cerebellar molecular layer formation 0.02% 0.01% 3.31 0.301804264625478 0.81868569075186 ENSSSCG00000027726
GO:0021703 locus ceruleus development 0.02% 0.01% 3.31 0.301804264625478 0.81868569075186 ENSSSCG00000014813
GO:0021757 caudate nucleus development 0.02% 0.01% 3.31 0.301804264625478 0.81868569075186 ENSSSCG00000016639
GO:0021758 putamen development 0.02% 0.01% 3.31 0.301804264625478 0.81868569075186 ENSSSCG00000016639
GO:0021775 smoothened signaling pathway involved in ventral spinal cord interneuron specification 0.02% 0.01% 3.31 0.301804264625478 0.81868569075186 ENSSSCG00000015733
GO:0021776 smoothened signaling pathway involved in spinal cord motor neuron cell fate specification 0.02% 0.01% 3.31 0.301804264625478 0.81868569075186 ENSSSCG00000015733
GO:0021801 cerebral cortex radial glia guided migration 0.02% 0.01% 3.31 0.301804264625478 0.81868569075186 ENSSSCG00000032007
GO:0021812 neuronal-glial interaction involved in cerebral cortex radial glia guided migration 0.02% 0.01% 3.31 0.301804264625478 0.81868569075186 ENSSSCG00000015444
GO:0021813 cell-cell adhesion involved in neuronal-glial interactions involved in cerebral cortex radial glia guided migration 0.02% 0.01% 3.31 0.301804264625478 0.81868569075186 ENSSSCG00000003833
GO:0021816 extension of a leading process involved in cell motility in cerebral cortex radial glia guided migration 0.02% 0.01% 3.31 0.301804264625478 0.81868569075186 ENSSSCG00000015645
GO:0021842 chemorepulsion involved in interneuron migration from the subpallium to the cortex 0.02% 0.01% 3.31 0.301804264625478 0.81868569075186 ENSSSCG00000015839
GO:0021847 ventricular zone neuroblast division 0.02% 0.01% 3.31 0.301804264625478 0.81868569075186 ENSSSCG00000015815
GO:0021859 pyramidal neuron differentiation 0.02% 0.01% 3.31 0.301804264625478 0.81868569075186 ENSSSCG00000015830
GO:0021869 forebrain ventricular zone progenitor cell division 0.02% 0.01% 3.31 0.301804264625478 0.81868569075186 ENSSSCG00000022096
GO:0021870 Cajal-Retzius cell differentiation 0.02% 0.01% 3.31 0.301804264625478 0.81868569075186 ENSSSCG00000002340
GO:0021874 Wnt signaling pathway involved in forebrain neuroblast division 0.02% 0.01% 3.31 0.301804264625478 0.81868569075186 ENSSSCG00000029870
GO:0021905 forebrain-midbrain boundary formation 0.02% 0.01% 3.31 0.301804264625478 0.81868569075186 ENSSSCG00000013320
GO:0021910 smoothened signaling pathway involved in ventral spinal cord patterning 0.02% 0.01% 3.31 0.301804264625478 0.81868569075186 ENSSSCG00000016569
GO:0021918 regulation of transcription from RNA polymerase II promoter involved in somatic motor neuron fate commitment 0.02% 0.01% 3.31 0.301804264625478 0.81868569075186 ENSSSCG00000013320
GO:0021920 regulation of transcription from RNA polymerase II promoter involved in spinal cord association neuron specification 0.02% 0.01% 3.31 0.301804264625478 0.81868569075186 ENSSSCG00000022693
GO:0021993 initiation of neural tube closure 0.02% 0.01% 3.31 0.301804264625478 0.81868569075186 ENSSSCG00000045641
GO:0022037 metencephalon development 0.02% 0.01% 3.31 0.301804264625478 0.81868569075186 ENSSSCG00000017414
GO:0023035 CD40 signaling pathway 0.02% 0.01% 3.31 0.301804264625478 0.81868569075186 ENSSSCG00000008691
GO:0030011 maintenance of cell polarity 0.02% 0.01% 3.31 0.301804264625478 0.81868569075186 ENSSSCG00000000295
GO:0030046 parallel actin filament bundle assembly 0.02% 0.01% 3.31 0.301804264625478 0.81868569075186 ENSSSCG00000003374
GO:0030104 water homeostasis 0.02% 0.01% 3.31 0.301804264625478 0.81868569075186 ENSSSCG00000016673
GO:0030167 proteoglycan catabolic process 0.02% 0.01% 3.31 0.301804264625478 0.81868569075186 ENSSSCG00000016816
GO:0030209 dermatan sulfate catabolic process 0.02% 0.01% 3.31 0.301804264625478 0.81868569075186 ENSSSCG00000032262
GO:0030382 sperm mitochondrion organization 0.02% 0.01% 3.31 0.301804264625478 0.81868569075186 ENSSSCG00000003090
GO:0030389 fructosamine metabolic process 0.02% 0.01% 3.31 0.301804264625478 0.81868569075186 ENSSSCG00000017131
GO:0030449 regulation of complement activation 0.02% 0.01% 3.31 0.301804264625478 0.81868569075186 ENSSSCG00000035048
GO:0030822 positive regulation of cAMP catabolic process 0.02% 0.01% 3.31 0.301804264625478 0.81868569075186 ENSSSCG00000029724
GO:0030852 regulation of granulocyte differentiation 0.02% 0.01% 3.31 0.301804264625478 0.81868569075186 ENSSSCG00000011664
GO:0030862 positive regulation of polarized epithelial cell differentiation 0.02% 0.01% 3.31 0.301804264625478 0.81868569075186 ENSSSCG00000022178
GO:0030886 negative regulation of myeloid dendritic cell activation 0.02% 0.01% 3.31 0.301804264625478 0.81868569075186 ENSSSCG00000015652
GO:0030947 regulation of vascular endothelial growth factor receptor signaling pathway 0.02% 0.01% 3.31 0.301804264625478 0.81868569075186 ENSSSCG00000008021
GO:0031104 dendrite regeneration 0.02% 0.01% 3.31 0.301804264625478 0.81868569075186 ENSSSCG00000006082
GO:0031283 negative regulation of guanylate cyclase activity 0.02% 0.01% 3.31 0.301804264625478 0.81868569075186 ENSSSCG00000027710
GO:0031294 lymphocyte costimulation 0.02% 0.01% 3.31 0.301804264625478 0.81868569075186 ENSSSCG00000039074
GO:0031296 B cell costimulation 0.02% 0.01% 3.31 0.301804264625478 0.81868569075186 ENSSSCG00000014282
GO:0031325 positive regulation of cellular metabolic process 0.02% 0.01% 3.31 0.301804264625478 0.81868569075186 ENSSSCG00000004151
GO:0031345 negative regulation of cell projection organization 0.02% 0.01% 3.31 0.301804264625478 0.81868569075186 ENSSSCG00000009482
GO:0031346 positive regulation of cell projection organization 0.02% 0.01% 3.31 0.301804264625478 0.81868569075186 ENSSSCG00000008118
GO:0031393 negative regulation of prostaglandin biosynthetic process 0.02% 0.01% 3.31 0.301804264625478 0.81868569075186 ENSSSCG00000024722
GO:0031399 regulation of protein modification process 0.02% 0.01% 3.31 0.301804264625478 0.81868569075186 ENSSSCG00000004151
GO:0031549 negative regulation of brain-derived neurotrophic factor receptor signaling pathway 0.02% 0.01% 3.31 0.301804264625478 0.81868569075186 ENSSSCG00000014293
GO:0031622 positive regulation of fever generation 0.02% 0.01% 3.31 0.301804264625478 0.81868569075186 ENSSSCG00000001404
GO:0031635 adenylate cyclase-inhibiting opioid receptor signaling pathway 0.02% 0.01% 3.31 0.301804264625478 0.81868569075186 ENSSSCG00000006264
GO:0031664 regulation of lipopolysaccharide-mediated signaling pathway 0.02% 0.01% 3.31 0.301804264625478 0.81868569075186 ENSSSCG00000003859
GO:0031943 regulation of glucocorticoid metabolic process 0.02% 0.01% 3.31 0.301804264625478 0.81868569075186 ENSSSCG00000008008
GO:0032053 ciliary basal body organization 0.02% 0.01% 3.31 0.301804264625478 0.81868569075186 ENSSSCG00000003478
GO:0032072 regulation of restriction endodeoxyribonuclease activity 0.02% 0.01% 3.31 0.301804264625478 0.81868569075186 ENSSSCG00000009327
GO:0032095 regulation of response to food 0.02% 0.01% 3.31 0.301804264625478 0.81868569075186 ENSSSCG00000003256
GO:0032229 negative regulation of synaptic transmission	GABAergic 0.02% 0.01% 3.31 0.301804264625478 0.81868569075186 ENSSSCG00000005617
GO:0032268 regulation of cellular protein metabolic process 0.02% 0.01% 3.31 0.301804264625478 0.81868569075186 ENSSSCG00000007163
GO:0032328 alanine transport 0.02% 0.01% 3.31 0.301804264625478 0.81868569075186 ENSSSCG00000006811
GO:0032366 intracellular sterol transport 0.02% 0.01% 3.31 0.301804264625478 0.81868569075186 ENSSSCG00000010179
GO:0032488 Cdc42 protein signal transduction 0.02% 0.01% 3.31 0.301804264625478 0.81868569075186 ENSSSCG00000017993
GO:0032510 endosome to lysosome transport via multivesicular body sorting pathway 0.02% 0.01% 3.31 0.301804264625478 0.81868569075186 ENSSSCG00000010151
GO:0032527 protein exit from endoplasmic reticulum 0.02% 0.01% 3.31 0.301804264625478 0.81868569075186 ENSSSCG00000038726
GO:0032613 interleukin-10 production 0.02% 0.01% 3.31 0.301804264625478 0.81868569075186 ENSSSCG00000009002
GO:0032623 interleukin-2 production 0.02% 0.01% 3.31 0.301804264625478 0.81868569075186 ENSSSCG00000039782
GO:0032633 interleukin-4 production 0.02% 0.01% 3.31 0.301804264625478 0.81868569075186 ENSSSCG00000038003
GO:0032652 regulation of interleukin-1 production 0.02% 0.01% 3.31 0.301804264625478 0.81868569075186 ENSSSCG00000005267
GO:0032685 negative regulation of granulocyte macrophage colony-stimulating factor production 0.02% 0.01% 3.31 0.301804264625478 0.81868569075186 ENSSSCG00000006381
GO:0032701 negative regulation of interleukin-18 production 0.02% 0.01% 3.31 0.301804264625478 0.81868569075186 ENSSSCG00000006381
GO:0032730 positive regulation of interleukin-1 alpha production 0.02% 0.01% 3.31 0.301804264625478 0.81868569075186 ENSSSCG00000016883
GO:0032769 negative regulation of monooxygenase activity 0.02% 0.01% 3.31 0.301804264625478 0.81868569075186 ENSSSCG00000009203
GO:0032849 positive regulation of cellular pH reduction 0.02% 0.01% 3.31 0.301804264625478 0.81868569075186 ENSSSCG00000038785
GO:0032928 regulation of superoxide anion generation 0.02% 0.01% 3.31 0.301804264625478 0.81868569075186 ENSSSCG00000009589
GO:0032946 positive regulation of mononuclear cell proliferation 0.02% 0.01% 3.31 0.301804264625478 0.81868569075186 ENSSSCG00000037449
GO:0032980 keratinocyte activation 0.02% 0.01% 3.31 0.301804264625478 0.81868569075186 ENSSSCG00000037806
GO:0032990 cell part morphogenesis 0.02% 0.01% 3.31 0.301804264625478 0.81868569075186 ENSSSCG00000003090
GO:0033028 myeloid cell apoptotic process 0.02% 0.01% 3.31 0.301804264625478 0.81868569075186 ENSSSCG00000005012
GO:0033031 positive regulation of neutrophil apoptotic process 0.02% 0.01% 3.31 0.301804264625478 0.81868569075186 ENSSSCG00000005267
GO:0033143 regulation of intracellular steroid hormone receptor signaling pathway 0.02% 0.01% 3.31 0.301804264625478 0.81868569075186 ENSSSCG00000016673
GO:0033144 negative regulation of intracellular steroid hormone receptor signaling pathway 0.02% 0.01% 3.31 0.301804264625478 0.81868569075186 ENSSSCG00000013746
GO:0033152 immunoglobulin V(D)J recombination 0.02% 0.01% 3.31 0.301804264625478 0.81868569075186 ENSSSCG00000006274
GO:0033189 response to vitamin A 0.02% 0.01% 3.31 0.301804264625478 0.81868569075186 ENSSSCG00000011664
GO:0033275 actin-myosin filament sliding 0.02% 0.01% 3.31 0.301804264625478 0.81868569075186 ENSSSCG00000008294
GO:0033345 asparagine catabolic process via L-aspartate 0.02% 0.01% 3.31 0.301804264625478 0.81868569075186 ENSSSCG00000013065
GO:0033373 maintenance of protease location in mast cell secretory granule 0.02% 0.01% 3.31 0.301804264625478 0.81868569075186 ENSSSCG00000023374
GO:0033382 maintenance of granzyme B location in T cell secretory granule 0.02% 0.01% 3.31 0.301804264625478 0.81868569075186 ENSSSCG00000023374
GO:0033484 nitric oxide homeostasis 0.02% 0.01% 3.31 0.301804264625478 0.81868569075186 ENSSSCG00000016634
GO:0033505 floor plate morphogenesis 0.02% 0.01% 3.31 0.301804264625478 0.81868569075186 ENSSSCG00000051352
GO:0033561 regulation of water loss via skin 0.02% 0.01% 3.31 0.301804264625478 0.81868569075186 ENSSSCG00000001661
GO:0033580 protein galactosylation at cell surface 0.02% 0.01% 3.31 0.301804264625478 0.81868569075186 ENSSSCG00000005518
GO:0033603 positive regulation of dopamine secretion 0.02% 0.01% 3.31 0.301804264625478 0.81868569075186 ENSSSCG00000047631
GO:0033625 positive regulation of integrin activation 0.02% 0.01% 3.31 0.301804264625478 0.81868569075186 ENSSSCG00000036445
GO:0033632 regulation of cell-cell adhesion mediated by integrin 0.02% 0.01% 3.31 0.301804264625478 0.81868569075186 ENSSSCG00000013041
GO:0033688 regulation of osteoblast proliferation 0.02% 0.01% 3.31 0.301804264625478 0.81868569075186 ENSSSCG00000036201
GO:0034103 regulation of tissue remodeling 0.02% 0.01% 3.31 0.301804264625478 0.81868569075186 ENSSSCG00000014117
GO:0034112 positive regulation of homotypic cell-cell adhesion 0.02% 0.01% 3.31 0.301804264625478 0.81868569075186 ENSSSCG00000017705
GO:0034127 regulation of MyD88-independent toll-like receptor signaling pathway 0.02% 0.01% 3.31 0.301804264625478 0.81868569075186 ENSSSCG00000012853
GO:0034136 negative regulation of toll-like receptor 2 signaling pathway 0.02% 0.01% 3.31 0.301804264625478 0.81868569075186 ENSSSCG00000006250
GO:0034146 toll-like receptor 5 signaling pathway 0.02% 0.01% 3.31 0.301804264625478 0.81868569075186 ENSSSCG00000010885
GO:0034166 toll-like receptor 10 signaling pathway 0.02% 0.01% 3.31 0.301804264625478 0.81868569075186 ENSSSCG00000027877
GO:0034205 amyloid-beta formation 0.02% 0.01% 3.31 0.301804264625478 0.81868569075186 ENSSSCG00000002340
GO:0034213 quinolinate catabolic process 0.02% 0.01% 3.31 0.301804264625478 0.81868569075186 ENSSSCG00000027454
GO:0034276 kynurenic acid biosynthetic process 0.02% 0.01% 3.31 0.301804264625478 0.81868569075186 ENSSSCG00000007007
GO:0034342 response to type III interferon 0.02% 0.01% 3.31 0.301804264625478 0.81868569075186 ENSSSCG00000012077
GO:0034377 plasma lipoprotein particle assembly 0.02% 0.01% 3.31 0.301804264625478 0.81868569075186 ENSSSCG00000009179
GO:0034381 plasma lipoprotein particle clearance 0.02% 0.01% 3.31 0.301804264625478 0.81868569075186 ENSSSCG00000006979
GO:0034398 telomere tethering at nuclear periphery 0.02% 0.01% 3.31 0.301804264625478 0.81868569075186 ENSSSCG00000014794
GO:0034414 tRNA 3'-trailer cleavage	endonucleolytic 0.02% 0.01% 3.31 0.301804264625478 0.81868569075186 ENSSSCG00000024479
GO:0034421 post-translational protein acetylation 0.02% 0.01% 3.31 0.301804264625478 0.81868569075186 ENSSSCG00000050594
GO:0034440 lipid oxidation 0.02% 0.01% 3.31 0.301804264625478 0.81868569075186 ENSSSCG00000001723
GO:0034441 plasma lipoprotein oxidation 0.02% 0.01% 3.31 0.301804264625478 0.81868569075186 ENSSSCG00000001723
GO:0034465 response to carbon monoxide 0.02% 0.01% 3.31 0.301804264625478 0.81868569075186 ENSSSCG00000010325
GO:0034589 hydroxyproline transport 0.02% 0.01% 3.31 0.301804264625478 0.81868569075186 ENSSSCG00000028282
GO:0034650 cortisol metabolic process 0.02% 0.01% 3.31 0.301804264625478 0.81868569075186 ENSSSCG00000025273
GO:0034721 histone H3-K4 demethylation	trimethyl-H3-K4-specific 0.02% 0.01% 3.31 0.301804264625478 0.81868569075186 ENSSSCG00000010928
GO:0034755 iron ion transmembrane transport 0.02% 0.01% 3.31 0.301804264625478 0.81868569075186 ENSSSCG00000033037
GO:0034763 negative regulation of transmembrane transport 0.02% 0.01% 3.31 0.301804264625478 0.81868569075186 ENSSSCG00000006781
GO:0035038 female pronucleus assembly 0.02% 0.01% 3.31 0.301804264625478 0.81868569075186 ENSSSCG00000016489
GO:0035261 external genitalia morphogenesis 0.02% 0.01% 3.31 0.301804264625478 0.81868569075186 ENSSSCG00000016842
GO:0035350 FAD transmembrane transport 0.02% 0.01% 3.31 0.301804264625478 0.81868569075186 ENSSSCG00000000072
GO:0035377 transepithelial water transport 0.02% 0.01% 3.31 0.301804264625478 0.81868569075186 ENSSSCG00000033190
GO:0035378 carbon dioxide transmembrane transport 0.02% 0.01% 3.31 0.301804264625478 0.81868569075186 ENSSSCG00000033190
GO:0035456 response to interferon-beta 0.02% 0.01% 3.31 0.301804264625478 0.81868569075186 ENSSSCG00000015644
GO:0035494 SNARE complex disassembly 0.02% 0.01% 3.31 0.301804264625478 0.81868569075186 ENSSSCG00000031219
GO:0035507 regulation of myosin-light-chain-phosphatase activity 0.02% 0.01% 3.31 0.301804264625478 0.81868569075186 ENSSSCG00000032861
GO:0035513 oxidative RNA demethylation 0.02% 0.01% 3.31 0.301804264625478 0.81868569075186 ENSSSCG00000040937
GO:0035549 positive regulation of interferon-beta secretion 0.02% 0.01% 3.31 0.301804264625478 0.81868569075186 ENSSSCG00000006764
GO:0035607 fibroblast growth factor receptor signaling pathway involved in orbitofrontal cortex development 0.02% 0.01% 3.31 0.301804264625478 0.81868569075186 ENSSSCG00000015815
GO:0035611 protein branching point deglutamylation 0.02% 0.01% 3.31 0.301804264625478 0.81868569075186 ENSSSCG00000008558
GO:0035623 renal glucose absorption 0.02% 0.01% 3.31 0.301804264625478 0.81868569075186 ENSSSCG00000009919
GO:0035644 phosphoanandamide dephosphorylation 0.02% 0.01% 3.31 0.301804264625478 0.81868569075186 ENSSSCG00000006764
GO:0035691 macrophage migration inhibitory factor signaling pathway 0.02% 0.01% 3.31 0.301804264625478 0.81868569075186 ENSSSCG00000033262
GO:0035696 monocyte extravasation 0.02% 0.01% 3.31 0.301804264625478 0.81868569075186 ENSSSCG00000015089
GO:0035710 CD4-positive	alpha-beta T cell activation 0.02% 0.01% 3.31 0.301804264625478 0.81868569075186 ENSSSCG00000039782
GO:0035714 cellular response to nitrogen dioxide 0.02% 0.01% 3.31 0.301804264625478 0.81868569075186 ENSSSCG00000015488
GO:0035769 B cell chemotaxis across high endothelial venule 0.02% 0.01% 3.31 0.301804264625478 0.81868569075186 ENSSSCG00000036445
GO:0035787 cell migration involved in kidney development 0.02% 0.01% 3.31 0.301804264625478 0.81868569075186 ENSSSCG00000006383
GO:0035803 egg coat formation 0.02% 0.01% 3.31 0.301804264625478 0.81868569075186 ENSSSCG00000007691
GO:0035814 negative regulation of renal sodium excretion 0.02% 0.01% 3.31 0.301804264625478 0.81868569075186 ENSSSCG00000032123
GO:0035847 uterine epithelium development 0.02% 0.01% 3.31 0.301804264625478 0.81868569075186 ENSSSCG00000017692
GO:0035849 nephric duct elongation 0.02% 0.01% 3.31 0.301804264625478 0.81868569075186 ENSSSCG00000017692
GO:0035852 horizontal cell localization 0.02% 0.01% 3.31 0.301804264625478 0.81868569075186 ENSSSCG00000017692
GO:0035863 dITP catabolic process 0.02% 0.01% 3.31 0.301804264625478 0.81868569075186 ENSSSCG00000032424
GO:0035873 lactate transmembrane transport 0.02% 0.01% 3.31 0.301804264625478 0.81868569075186 ENSSSCG00000013338
GO:0035902 response to immobilization stress 0.02% 0.01% 3.31 0.301804264625478 0.81868569075186 ENSSSCG00000004101
GO:0035963 cellular response to interleukin-13 0.02% 0.01% 3.31 0.301804264625478 0.81868569075186 ENSSSCG00000017864
GO:0035965 cardiolipin acyl-chain remodeling 0.02% 0.01% 3.31 0.301804264625478 0.81868569075186 ENSSSCG00000006614
GO:0035973 aggrephagy 0.02% 0.01% 3.31 0.301804264625478 0.81868569075186 ENSSSCG00000009230
GO:0035984 cellular response to trichostatin A 0.02% 0.01% 3.31 0.301804264625478 0.81868569075186 ENSSSCG00000014149
GO:0036031 recruitment of mRNA capping enzyme to RNA polymerase II holoenzyme complex 0.02% 0.01% 3.31 0.301804264625478 0.81868569075186 ENSSSCG00000038630
GO:0036047 peptidyl-lysine demalonylation 0.02% 0.01% 3.31 0.301804264625478 0.81868569075186 ENSSSCG00000031129
GO:0036049 peptidyl-lysine desuccinylation 0.02% 0.01% 3.31 0.301804264625478 0.81868569075186 ENSSSCG00000031129
GO:0036060 slit diaphragm assembly 0.02% 0.01% 3.31 0.301804264625478 0.81868569075186 ENSSSCG00000000601
GO:0036090 cleavage furrow ingression 0.02% 0.01% 3.31 0.301804264625478 0.81868569075186 ENSSSCG00000029300
GO:0036091 positive regulation of transcription from RNA polymerase II promoter in response to oxidative stress 0.02% 0.01% 3.31 0.301804264625478 0.81868569075186 ENSSSCG00000000084
GO:0036257 multivesicular body organization 0.02% 0.01% 3.31 0.301804264625478 0.81868569075186 ENSSSCG00000004612
GO:0036261 7-methylguanosine cap hypermethylation 0.02% 0.01% 3.31 0.301804264625478 0.81868569075186 ENSSSCG00000006251
GO:0036269 swimming behavior 0.02% 0.01% 3.31 0.301804264625478 0.81868569075186 ENSSSCG00000007007
GO:0036334 epidermal stem cell homeostasis 0.02% 0.01% 3.31 0.301804264625478 0.81868569075186 ENSSSCG00000014283
GO:0036496 regulation of translational initiation by eIF2 alpha dephosphorylation 0.02% 0.01% 3.31 0.301804264625478 0.81868569075186 ENSSSCG00000012913
GO:0036498 IRE1-mediated unfolded protein response 0.02% 0.01% 3.31 0.301804264625478 0.81868569075186 ENSSSCG00000007469
GO:0038093 Fc receptor signaling pathway 0.02% 0.01% 3.31 0.301804264625478 0.81868569075186 ENSSSCG00000015657
GO:0038145 macrophage colony-stimulating factor signaling pathway 0.02% 0.01% 3.31 0.301804264625478 0.81868569075186 ENSSSCG00000014441
GO:0038162 erythropoietin-mediated signaling pathway 0.02% 0.01% 3.31 0.301804264625478 0.81868569075186 ENSSSCG00000013618
GO:0038192 gastric inhibitory peptide signaling pathway 0.02% 0.01% 3.31 0.301804264625478 0.81868569075186 ENSSSCG00000021053
GO:0039521 suppression by virus of host autophagy 0.02% 0.01% 3.31 0.301804264625478 0.81868569075186 ENSSSCG00000011575
GO:0039530 MDA-5 signaling pathway 0.02% 0.01% 3.31 0.301804264625478 0.81868569075186 ENSSSCG00000015897
GO:0040040 thermosensory behavior 0.02% 0.01% 3.31 0.301804264625478 0.81868569075186 ENSSSCG00000007437
GO:0042107 cytokine metabolic process 0.02% 0.01% 3.31 0.301804264625478 0.81868569075186 ENSSSCG00000034087
GO:0042128 nitrate assimilation 0.02% 0.01% 3.31 0.301804264625478 0.81868569075186 ENSSSCG00000000376
GO:0042219 cellular modified amino acid catabolic process 0.02% 0.01% 3.31 0.301804264625478 0.81868569075186 ENSSSCG00000009523
GO:0042228 interleukin-8 biosynthetic process 0.02% 0.01% 3.31 0.301804264625478 0.81868569075186 Sus_scrofa_newGene_3750
GO:0042415 norepinephrine metabolic process 0.02% 0.01% 3.31 0.301804264625478 0.81868569075186 ENSSSCG00000008443
GO:0042417 dopamine metabolic process 0.02% 0.01% 3.31 0.301804264625478 0.81868569075186 ENSSSCG00000014053
GO:0042418 epinephrine biosynthetic process 0.02% 0.01% 3.31 0.301804264625478 0.81868569075186 ENSSSCG00000017501
GO:0042488 positive regulation of odontogenesis of dentin-containing tooth 0.02% 0.01% 3.31 0.301804264625478 0.81868569075186 ENSSSCG00000037449
GO:0042521 negative regulation of tyrosine phosphorylation of STAT protein 0.02% 0.01% 3.31 0.301804264625478 0.81868569075186 ENSSSCG00000024722
GO:0042526 positive regulation of tyrosine phosphorylation of STAT protein 0.02% 0.01% 3.31 0.301804264625478 0.81868569075186 ENSSSCG00000024722
GO:0042631 cellular response to water deprivation 0.02% 0.01% 3.31 0.301804264625478 0.81868569075186 ENSSSCG00000021193
GO:0042737 drug catabolic process 0.02% 0.01% 3.31 0.301804264625478 0.81868569075186 ENSSSCG00000015266
GO:0042772 DNA damage response	signal transduction resulting in transcription 0.02% 0.01% 3.31 0.301804264625478 0.81868569075186 ENSSSCG00000003419
GO:0042775 mitochondrial ATP synthesis coupled electron transport 0.02% 0.01% 3.31 0.301804264625478 0.81868569075186 ENSSSCG00000009203
GO:0042776 mitochondrial ATP synthesis coupled proton transport 0.02% 0.01% 3.31 0.301804264625478 0.81868569075186 ENSSSCG00000039782
GO:0042840 D-glucuronate catabolic process 0.02% 0.01% 3.31 0.301804264625478 0.81868569075186 ENSSSCG00000029256
GO:0042851 L-alanine metabolic process 0.02% 0.01% 3.31 0.301804264625478 0.81868569075186 ENSSSCG00000002847
GO:0042908 xenobiotic transport 0.02% 0.01% 3.31 0.301804264625478 0.81868569075186 ENSSSCG00000011890
GO:0042946 glucoside transport 0.02% 0.01% 3.31 0.301804264625478 0.81868569075186 ENSSSCG00000006529
GO:0043000 Golgi to plasma membrane CFTR protein transport 0.02% 0.01% 3.31 0.301804264625478 0.81868569075186 ENSSSCG00000000253
GO:0043048 dolichyl monophosphate biosynthetic process 0.02% 0.01% 3.31 0.301804264625478 0.81868569075186 ENSSSCG00000005666
GO:0043063 intercellular bridge organization 0.02% 0.01% 3.31 0.301804264625478 0.81868569075186 ENSSSCG00000017645
GO:0043128 positive regulation of 1-phosphatidylinositol 4-kinase activity 0.02% 0.01% 3.31 0.301804264625478 0.81868569075186 ENSSSCG00000039243
GO:0043132 NAD transport 0.02% 0.01% 3.31 0.301804264625478 0.81868569075186 ENSSSCG00000000072
GO:0043217 myelin maintenance 0.02% 0.01% 3.31 0.301804264625478 0.81868569075186 ENSSSCG00000003687
GO:0043316 cytotoxic T cell degranulation 0.02% 0.01% 3.31 0.301804264625478 0.81868569075186 ENSSSCG00000004612
GO:0043366 beta selection 0.02% 0.01% 3.31 0.301804264625478 0.81868569075186 ENSSSCG00000009589
GO:0043369 CD4-positive or CD8-positive	alpha-beta T cell lineage commitment 0.02% 0.01% 3.31 0.301804264625478 0.81868569075186 ENSSSCG00000016416
GO:0043378 positive regulation of CD8-positive	alpha-beta T cell differentiation 0.02% 0.01% 3.31 0.301804264625478 0.81868569075186 ENSSSCG00000000295
GO:0043379 memory T cell differentiation 0.02% 0.01% 3.31 0.301804264625478 0.81868569075186 ENSSSCG00000046003
GO:0043418 homocysteine catabolic process 0.02% 0.01% 3.31 0.301804264625478 0.81868569075186 ENSSSCG00000017100
GO:0043438 acetoacetic acid metabolic process 0.02% 0.01% 3.31 0.301804264625478 0.81868569075186 ENSSSCG00000005193
GO:0043461 proton-transporting ATP synthase complex assembly 0.02% 0.01% 3.31 0.301804264625478 0.81868569075186 ENSSSCG00000028712
GO:0043503 skeletal muscle fiber adaptation 0.02% 0.01% 3.31 0.301804264625478 0.81868569075186 ENSSSCG00000013375
GO:0043538 regulation of actin phosphorylation 0.02% 0.01% 3.31 0.301804264625478 0.81868569075186 ENSSSCG00000000798
GO:0043624 cellular protein complex disassembly 0.02% 0.01% 3.31 0.301804264625478 0.81868569075186 ENSSSCG00000015839
GO:0043631 RNA polyadenylation 0.02% 0.01% 3.31 0.301804264625478 0.81868569075186 ENSSSCG00000014114
GO:0044089 positive regulation of cellular component biogenesis 0.02% 0.01% 3.31 0.301804264625478 0.81868569075186 ENSSSCG00000029227
GO:0044128 positive regulation of growth of symbiont in host 0.02% 0.01% 3.31 0.301804264625478 0.81868569075186 ENSSSCG00000013125
GO:0044208 'de novo' AMP biosynthetic process 0.02% 0.01% 3.31 0.301804264625478 0.81868569075186 ENSSSCG00000000077
GO:0044241 lipid digestion 0.02% 0.01% 3.31 0.301804264625478 0.81868569075186 ENSSSCG00000033190
GO:0044597 daunorubicin metabolic process 0.02% 0.01% 3.31 0.301804264625478 0.81868569075186 ENSSSCG00000003491
GO:0044598 doxorubicin metabolic process 0.02% 0.01% 3.31 0.301804264625478 0.81868569075186 ENSSSCG00000003491
GO:0044648 histone H3-K4 dimethylation 0.02% 0.01% 3.31 0.301804264625478 0.81868569075186 ENSSSCG00000023324
GO:0044727 DNA demethylation of male pronucleus 0.02% 0.01% 3.31 0.301804264625478 0.81868569075186 ENSSSCG00000008292
GO:0044778 meiotic DNA integrity checkpoint 0.02% 0.01% 3.31 0.301804264625478 0.81868569075186 ENSSSCG00000028523
GO:0044795 trans-Golgi network to recycling endosome transport 0.02% 0.01% 3.31 0.301804264625478 0.81868569075186 ENSSSCG00000006564
GO:0044854 plasma membrane raft assembly 0.02% 0.01% 3.31 0.301804264625478 0.81868569075186 ENSSSCG00000022725
GO:0045041 protein import into mitochondrial intermembrane space 0.02% 0.01% 3.31 0.301804264625478 0.81868569075186 ENSSSCG00000011604
GO:0045048 protein insertion into ER membrane 0.02% 0.01% 3.31 0.301804264625478 0.81868569075186 ENSSSCG00000038776
GO:0045065 cytotoxic T cell differentiation 0.02% 0.01% 3.31 0.301804264625478 0.81868569075186 ENSSSCG00000008217
GO:0045075 regulation of interleukin-12 biosynthetic process 0.02% 0.01% 3.31 0.301804264625478 0.81868569075186 ENSSSCG00000003913
GO:0045112 integrin biosynthetic process 0.02% 0.01% 3.31 0.301804264625478 0.81868569075186 ENSSSCG00000005751
GO:0045137 development of primary sexual characteristics 0.02% 0.01% 3.31 0.301804264625478 0.81868569075186 ENSSSCG00000024261
GO:0045163 clustering of voltage-gated potassium channels 0.02% 0.01% 3.31 0.301804264625478 0.81868569075186 ENSSSCG00000040824
GO:0045186 zonula adherens assembly 0.02% 0.01% 3.31 0.301804264625478 0.81868569075186 ENSSSCG00000026268
GO:0045188 regulation of circadian sleep/wake cycle	non-REM sleep 0.02% 0.01% 3.31 0.301804264625478 0.81868569075186 ENSSSCG00000037709
GO:0045355 negative regulation of interferon-alpha biosynthetic process 0.02% 0.01% 3.31 0.301804264625478 0.81868569075186 ENSSSCG00000022011
GO:0045358 negative regulation of interferon-beta biosynthetic process 0.02% 0.01% 3.31 0.301804264625478 0.81868569075186 ENSSSCG00000022011
GO:0045576 mast cell activation 0.02% 0.01% 3.31 0.301804264625478 0.81868569075186 ENSSSCG00000032612
GO:0045586 regulation of gamma-delta T cell differentiation 0.02% 0.01% 3.31 0.301804264625478 0.81868569075186 ENSSSCG00000015277
GO:0045608 negative regulation of auditory receptor cell differentiation 0.02% 0.01% 3.31 0.301804264625478 0.81868569075186 ENSSSCG00000027726
GO:0045682 regulation of epidermis development 0.02% 0.01% 3.31 0.301804264625478 0.81868569075186 ENSSSCG00000000411
GO:0045819 positive regulation of glycogen catabolic process 0.02% 0.01% 3.31 0.301804264625478 0.81868569075186 ENSSSCG00000009327
GO:0045916 negative regulation of complement activation 0.02% 0.01% 3.31 0.301804264625478 0.81868569075186 ENSSSCG00000011806
GO:0045937 positive regulation of phosphate metabolic process 0.02% 0.01% 3.31 0.301804264625478 0.81868569075186 ENSSSCG00000007163
GO:0046084 adenine biosynthetic process 0.02% 0.01% 3.31 0.301804264625478 0.81868569075186 ENSSSCG00000008901
GO:0046101 hypoxanthine biosynthetic process 0.02% 0.01% 3.31 0.301804264625478 0.81868569075186 ENSSSCG00000015366
GO:0046121 deoxyribonucleoside catabolic process 0.02% 0.01% 3.31 0.301804264625478 0.81868569075186 ENSSSCG00000000599
GO:0046130 purine ribonucleoside catabolic process 0.02% 0.01% 3.31 0.301804264625478 0.81868569075186 ENSSSCG00000025788
GO:0046164 alcohol catabolic process 0.02% 0.01% 3.31 0.301804264625478 0.81868569075186 ENSSSCG00000009184
GO:0046177 D-gluconate catabolic process 0.02% 0.01% 3.31 0.301804264625478 0.81868569075186 ENSSSCG00000035132
GO:0046293 formaldehyde biosynthetic process 0.02% 0.01% 3.31 0.301804264625478 0.81868569075186 ENSSSCG00000008221
GO:0046331 lateral inhibition 0.02% 0.01% 3.31 0.301804264625478 0.81868569075186 ENSSSCG00000027726
GO:0046356 acetyl-CoA catabolic process 0.02% 0.01% 3.31 0.301804264625478 0.81868569075186 ENSSSCG00000002697
GO:0046360 2-oxobutyrate biosynthetic process 0.02% 0.01% 3.31 0.301804264625478 0.81868569075186 ENSSSCG00000025106
GO:0046370 fructose biosynthetic process 0.02% 0.01% 3.31 0.301804264625478 0.81868569075186 ENSSSCG00000004679
GO:0046381 CMP-N-acetylneuraminate metabolic process 0.02% 0.01% 3.31 0.301804264625478 0.81868569075186 ENSSSCG00000001099
GO:0046386 deoxyribose phosphate catabolic process 0.02% 0.01% 3.31 0.301804264625478 0.81868569075186 ENSSSCG00000000599
GO:0046434 organophosphate catabolic process 0.02% 0.01% 3.31 0.301804264625478 0.81868569075186 ENSSSCG00000015332
GO:0046456 icosanoid biosynthetic process 0.02% 0.01% 3.31 0.301804264625478 0.81868569075186 ENSSSCG00000023351
GO:0046477 glycosylceramide catabolic process 0.02% 0.01% 3.31 0.301804264625478 0.81868569075186 ENSSSCG00000008754
GO:0046496 nicotinamide nucleotide metabolic process 0.02% 0.01% 3.31 0.301804264625478 0.81868569075186 ENSSSCG00000029502
GO:0046511 sphinganine biosynthetic process 0.02% 0.01% 3.31 0.301804264625478 0.81868569075186 ENSSSCG00000002404
GO:0046514 ceramide catabolic process 0.02% 0.01% 3.31 0.301804264625478 0.81868569075186 ENSSSCG00000028671
GO:0046520 sphingoid biosynthetic process 0.02% 0.01% 3.31 0.301804264625478 0.81868569075186 ENSSSCG00000007072
GO:0046605 regulation of centrosome cycle 0.02% 0.01% 3.31 0.301804264625478 0.81868569075186 ENSSSCG00000003201
GO:0046618 drug export 0.02% 0.01% 3.31 0.301804264625478 0.81868569075186 ENSSSCG00000011890
GO:0046629 gamma-delta T cell activation 0.02% 0.01% 3.31 0.301804264625478 0.81868569075186 ENSSSCG00000015089
GO:0046633 alpha-beta T cell proliferation 0.02% 0.01% 3.31 0.301804264625478 0.81868569075186 ENSSSCG00000017008
GO:0046635 positive regulation of alpha-beta T cell activation 0.02% 0.01% 3.31 0.301804264625478 0.81868569075186 ENSSSCG00000001457
GO:0046639 negative regulation of alpha-beta T cell differentiation 0.02% 0.01% 3.31 0.301804264625478 0.81868569075186 ENSSSCG00000016416
GO:0046649 lymphocyte activation 0.02% 0.01% 3.31 0.301804264625478 0.81868569075186 Sus_scrofa_newGene_8971
GO:0046724 oxalic acid secretion 0.02% 0.01% 3.31 0.301804264625478 0.81868569075186 ENSSSCG00000016402
GO:0046814 coreceptor-mediated virion attachment to host cell 0.02% 0.01% 3.31 0.301804264625478 0.81868569075186 ENSSSCG00000003090
GO:0046851 negative regulation of bone remodeling 0.02% 0.01% 3.31 0.301804264625478 0.81868569075186 ENSSSCG00000033657
GO:0046901 tetrahydrofolylpolyglutamate biosynthetic process 0.02% 0.01% 3.31 0.301804264625478 0.81868569075186 ENSSSCG00000005626
GO:0046967 cytosol to ER transport 0.02% 0.01% 3.31 0.301804264625478 0.81868569075186 ENSSSCG00000025618
GO:0048002 antigen processing and presentation of peptide antigen 0.02% 0.01% 3.31 0.301804264625478 0.81868569075186 Sus_scrofa_newGene_8971
GO:0048034 heme O biosynthetic process 0.02% 0.01% 3.31 0.301804264625478 0.81868569075186 ENSSSCG00000018023
GO:0048073 regulation of eye pigmentation 0.02% 0.01% 3.31 0.301804264625478 0.81868569075186 ENSSSCG00000017879
GO:0048105 establishment of body hair planar orientation 0.02% 0.01% 3.31 0.301804264625478 0.81868569075186 ENSSSCG00000006383
GO:0048145 regulation of fibroblast proliferation 0.02% 0.01% 3.31 0.301804264625478 0.81868569075186 ENSSSCG00000006127
GO:0048232 male gamete generation 0.02% 0.01% 3.31 0.301804264625478 0.81868569075186 ENSSSCG00000007047
GO:0048250 mitochondrial iron ion transport 0.02% 0.01% 3.31 0.301804264625478 0.81868569075186 ENSSSCG00000033037
GO:0048291 isotype switching to IgG isotypes 0.02% 0.01% 3.31 0.301804264625478 0.81868569075186 ENSSSCG00000016077
GO:0048297 negative regulation of isotype switching to IgA isotypes 0.02% 0.01% 3.31 0.301804264625478 0.81868569075186 ENSSSCG00000025653
GO:0048319 axial mesoderm morphogenesis 0.02% 0.01% 3.31 0.301804264625478 0.81868569075186 ENSSSCG00000039185
GO:0048327 axial mesodermal cell fate specification 0.02% 0.01% 3.31 0.301804264625478 0.81868569075186 ENSSSCG00000051352
GO:0048337 positive regulation of mesodermal cell fate specification 0.02% 0.01% 3.31 0.301804264625478 0.81868569075186 ENSSSCG00000029870
GO:0048340 paraxial mesoderm morphogenesis 0.02% 0.01% 3.31 0.301804264625478 0.81868569075186 ENSSSCG00000004952
GO:0048371 lateral mesodermal cell differentiation 0.02% 0.01% 3.31 0.301804264625478 0.81868569075186 ENSSSCG00000038460
GO:0048520 positive regulation of behavior 0.02% 0.01% 3.31 0.301804264625478 0.81868569075186 ENSSSCG00000011594
GO:0048545 response to steroid hormone 0.02% 0.01% 3.31 0.301804264625478 0.81868569075186 ENSSSCG00000009182
GO:0048584 positive regulation of response to stimulus 0.02% 0.01% 3.31 0.301804264625478 0.81868569075186 ENSSSCG00000004151
GO:0048588 developmental cell growth 0.02% 0.01% 3.31 0.301804264625478 0.81868569075186 ENSSSCG00000011367
GO:0048609 multicellular organismal reproductive process 0.02% 0.01% 3.31 0.301804264625478 0.81868569075186 ENSSSCG00000030289
GO:0048613 embryonic ectodermal digestive tract morphogenesis 0.02% 0.01% 3.31 0.301804264625478 0.81868569075186 ENSSSCG00000038460
GO:0048619 embryonic hindgut morphogenesis 0.02% 0.01% 3.31 0.301804264625478 0.81868569075186 ENSSSCG00000030680
GO:0048645 animal organ formation 0.02% 0.01% 3.31 0.301804264625478 0.81868569075186 ENSSSCG00000016705
GO:0048697 positive regulation of collateral sprouting in absence of injury 0.02% 0.01% 3.31 0.301804264625478 0.81868569075186 ENSSSCG00000029870
GO:0048713 regulation of oligodendrocyte differentiation 0.02% 0.01% 3.31 0.301804264625478 0.81868569075186 ENSSSCG00000001727
GO:0048855 adenohypophysis morphogenesis 0.02% 0.01% 3.31 0.301804264625478 0.81868569075186 ENSSSCG00000004678
GO:0050432 catecholamine secretion 0.02% 0.01% 3.31 0.301804264625478 0.81868569075186 ENSSSCG00000011489
GO:0050725 positive regulation of interleukin-1 beta biosynthetic process 0.02% 0.01% 3.31 0.301804264625478 0.81868569075186 ENSSSCG00000013415
GO:0050754 positive regulation of fractalkine biosynthetic process 0.02% 0.01% 3.31 0.301804264625478 0.81868569075186 ENSSSCG00000013415
GO:0050773 regulation of dendrite development 0.02% 0.01% 3.31 0.301804264625478 0.81868569075186 ENSSSCG00000016328
GO:0050812 regulation of acyl-CoA biosynthetic process 0.02% 0.01% 3.31 0.301804264625478 0.81868569075186 ENSSSCG00000009203
GO:0050820 positive regulation of coagulation 0.02% 0.01% 3.31 0.301804264625478 0.81868569075186 ENSSSCG00000002340
GO:0050828 regulation of liquid surface tension 0.02% 0.01% 3.31 0.301804264625478 0.81868569075186 ENSSSCG00000007260
GO:0050916 sensory perception of sweet taste 0.02% 0.01% 3.31 0.301804264625478 0.81868569075186 ENSSSCG00000015406
GO:0050928 negative regulation of positive chemotaxis 0.02% 0.01% 3.31 0.301804264625478 0.81868569075186 ENSSSCG00000015753
GO:0050983 obsolete deoxyhypusine biosynthetic process from spermidine 0.02% 0.01% 3.31 0.301804264625478 0.81868569075186 ENSSSCG00000013723
GO:0051125 regulation of actin nucleation 0.02% 0.01% 3.31 0.301804264625478 0.81868569075186 ENSSSCG00000016196
GO:0051130 positive regulation of cellular component organization 0.02% 0.01% 3.31 0.301804264625478 0.81868569075186 ENSSSCG00000001021
GO:0051160 L-xylitol catabolic process 0.02% 0.01% 3.31 0.301804264625478 0.81868569075186 ENSSSCG00000004679
GO:0051208 sequestering of calcium ion 0.02% 0.01% 3.31 0.301804264625478 0.81868569075186 ENSSSCG00000033570
GO:0051252 regulation of RNA metabolic process 0.02% 0.01% 3.31 0.301804264625478 0.81868569075186 ENSSSCG00000024396
GO:0051308 male meiosis chromosome separation 0.02% 0.01% 3.31 0.301804264625478 0.81868569075186 ENSSSCG00000008263
GO:0051344 negative regulation of cyclic-nucleotide phosphodiesterase activity 0.02% 0.01% 3.31 0.301804264625478 0.81868569075186 ENSSSCG00000042718
GO:0051347 positive regulation of transferase activity 0.02% 0.01% 3.31 0.301804264625478 0.81868569075186 ENSSSCG00000033697
GO:0051409 response to nitrosative stress 0.02% 0.01% 3.31 0.301804264625478 0.81868569075186 ENSSSCG00000009185
GO:0051463 negative regulation of cortisol secretion 0.02% 0.01% 3.31 0.301804264625478 0.81868569075186 ENSSSCG00000030289
GO:0051494 negative regulation of cytoskeleton organization 0.02% 0.01% 3.31 0.301804264625478 0.81868569075186 ENSSSCG00000003374
GO:0051541 elastin metabolic process 0.02% 0.01% 3.31 0.301804264625478 0.81868569075186 ENSSSCG00000005096
GO:0051562 negative regulation of mitochondrial calcium ion concentration 0.02% 0.01% 3.31 0.301804264625478 0.81868569075186 ENSSSCG00000024667
GO:0051563 smooth endoplasmic reticulum calcium ion homeostasis 0.02% 0.01% 3.31 0.301804264625478 0.81868569075186 ENSSSCG00000002340
GO:0051585 negative regulation of dopamine uptake involved in synaptic transmission 0.02% 0.01% 3.31 0.301804264625478 0.81868569075186 ENSSSCG00000009203
GO:0051586 positive regulation of dopamine uptake involved in synaptic transmission 0.02% 0.01% 3.31 0.301804264625478 0.81868569075186 ENSSSCG00000021036
GO:0051606 detection of stimulus 0.02% 0.01% 3.31 0.301804264625478 0.81868569075186 ENSSSCG00000031831
GO:0051622 negative regulation of norepinephrine uptake 0.02% 0.01% 3.31 0.301804264625478 0.81868569075186 ENSSSCG00000009203
GO:0051640 organelle localization 0.02% 0.01% 3.31 0.301804264625478 0.81868569075186 ENSSSCG00000004190
GO:0051643 endoplasmic reticulum localization 0.02% 0.01% 3.31 0.301804264625478 0.81868569075186 ENSSSCG00000004620
GO:0051654 establishment of mitochondrion localization 0.02% 0.01% 3.31 0.301804264625478 0.81868569075186 ENSSSCG00000003090
GO:0051695 actin filament uncapping 0.02% 0.01% 3.31 0.301804264625478 0.81868569075186 ENSSSCG00000010144
GO:0051729 germline cell cycle switching	mitotic to meiotic cell cycle 0.02% 0.01% 3.31 0.301804264625478 0.81868569075186 ENSSSCG00000027361
GO:0051799 negative regulation of hair follicle development 0.02% 0.01% 3.31 0.301804264625478 0.81868569075186 ENSSSCG00000016569
GO:0051885 positive regulation of timing of anagen 0.02% 0.01% 3.31 0.301804264625478 0.81868569075186 ENSSSCG00000000182
GO:0051904 pigment granule transport 0.02% 0.01% 3.31 0.301804264625478 0.81868569075186 ENSSSCG00000014876
GO:0051970 negative regulation of transmission of nerve impulse 0.02% 0.01% 3.31 0.301804264625478 0.81868569075186 ENSSSCG00000017078
GO:0055064 chloride ion homeostasis 0.02% 0.01% 3.31 0.301804264625478 0.81868569075186 ENSSSCG00000004565
GO:0055098 response to low-density lipoprotein particle stimulus 0.02% 0.01% 3.31 0.301804264625478 0.81868569075186 ENSSSCG00000005423
GO:0055113 epiboly involved in gastrulation with mouth forming second 0.02% 0.01% 3.31 0.301804264625478 0.81868569075186 ENSSSCG00000003021
GO:0060025 regulation of synaptic activity 0.02% 0.01% 3.31 0.301804264625478 0.81868569075186 ENSSSCG00000014149
GO:0060027 convergent extension involved in gastrulation 0.02% 0.01% 3.31 0.301804264625478 0.81868569075186 ENSSSCG00000011632
GO:0060032 notochord regression 0.02% 0.01% 3.31 0.301804264625478 0.81868569075186 ENSSSCG00000015733
GO:0060060 post-embryonic retina morphogenesis in camera-type eye 0.02% 0.01% 3.31 0.301804264625478 0.81868569075186 ENSSSCG00000012072
GO:0060084 synaptic transmission involved in micturition 0.02% 0.01% 3.31 0.301804264625478 0.81868569075186 ENSSSCG00000001752
GO:0060126 somatotropin secreting cell differentiation 0.02% 0.01% 3.31 0.301804264625478 0.81868569075186 ENSSSCG00000029569
GO:0060156 milk ejection reflex 0.02% 0.01% 3.31 0.301804264625478 0.81868569075186 ENSSSCG00000004241
GO:0060159 regulation of dopamine receptor signaling pathway 0.02% 0.01% 3.31 0.301804264625478 0.81868569075186 ENSSSCG00000001062
GO:0060168 positive regulation of adenosine receptor signaling pathway 0.02% 0.01% 3.31 0.301804264625478 0.81868569075186 ENSSSCG00000040824
GO:0060180 female mating behavior 0.02% 0.01% 3.31 0.301804264625478 0.81868569075186 ENSSSCG00000010791
GO:0060248 detection of cell density by contact stimulus involved in contact inhibition 0.02% 0.01% 3.31 0.301804264625478 0.81868569075186 ENSSSCG00000016569
GO:0060297 regulation of sarcomere organization 0.02% 0.01% 3.31 0.301804264625478 0.81868569075186 ENSSSCG00000014149
GO:0060327 cytoplasmic actin-based contraction involved in cell motility 0.02% 0.01% 3.31 0.301804264625478 0.81868569075186 ENSSSCG00000016196
GO:0060330 regulation of response to interferon-gamma 0.02% 0.01% 3.31 0.301804264625478 0.81868569075186 ENSSSCG00000027709
GO:0060420 regulation of heart growth 0.02% 0.01% 3.31 0.301804264625478 0.81868569075186 ENSSSCG00000002029
GO:0060439 trachea morphogenesis 0.02% 0.01% 3.31 0.301804264625478 0.81868569075186 ENSSSCG00000016416
GO:0060448 dichotomous subdivision of terminal units involved in lung branching 0.02% 0.01% 3.31 0.301804264625478 0.81868569075186 ENSSSCG00000001770
GO:0060458 right lung development 0.02% 0.01% 3.31 0.301804264625478 0.81868569075186 ENSSSCG00000016416
GO:0060459 left lung development 0.02% 0.01% 3.31 0.301804264625478 0.81868569075186 ENSSSCG00000016416
GO:0060461 right lung morphogenesis 0.02% 0.01% 3.31 0.301804264625478 0.81868569075186 ENSSSCG00000038460
GO:0060488 orthogonal dichotomous subdivision of terminal units involved in lung branching morphogenesis 0.02% 0.01% 3.31 0.301804264625478 0.81868569075186 ENSSSCG00000006383
GO:0060489 planar dichotomous subdivision of terminal units involved in lung branching morphogenesis 0.02% 0.01% 3.31 0.301804264625478 0.81868569075186 ENSSSCG00000006383
GO:0060490 lateral sprouting involved in lung morphogenesis 0.02% 0.01% 3.31 0.301804264625478 0.81868569075186 ENSSSCG00000006383
GO:0060516 primary prostatic bud elongation 0.02% 0.01% 3.31 0.301804264625478 0.81868569075186 ENSSSCG00000016416
GO:0060544 regulation of necroptotic process 0.02% 0.01% 3.31 0.301804264625478 0.81868569075186 ENSSSCG00000016101
GO:0060558 regulation of calcidiol 1-monooxygenase activity 0.02% 0.01% 3.31 0.301804264625478 0.81868569075186 ENSSSCG00000020864
GO:0060560 developmental growth involved in morphogenesis 0.02% 0.01% 3.31 0.301804264625478 0.81868569075186 ENSSSCG00000027060
GO:0060588 negative regulation of lipoprotein lipid oxidation 0.02% 0.01% 3.31 0.301804264625478 0.81868569075186 ENSSSCG00000011831
GO:0060611 mammary gland fat development 0.02% 0.01% 3.31 0.301804264625478 0.81868569075186 ENSSSCG00000037449
GO:0060631 regulation of meiosis I 0.02% 0.01% 3.31 0.301804264625478 0.81868569075186 ENSSSCG00000016489
GO:0060681 branch elongation involved in ureteric bud branching 0.02% 0.01% 3.31 0.301804264625478 0.81868569075186 ENSSSCG00000024954
GO:0060685 regulation of prostatic bud formation 0.02% 0.01% 3.31 0.301804264625478 0.81868569075186 ENSSSCG00000016416
GO:0060696 regulation of phospholipid catabolic process 0.02% 0.01% 3.31 0.301804264625478 0.81868569075186 ENSSSCG00000023264
GO:0060760 positive regulation of response to cytokine stimulus 0.02% 0.01% 3.31 0.301804264625478 0.81868569075186 ENSSSCG00000038615
GO:0060764 cell-cell signaling involved in mammary gland development 0.02% 0.01% 3.31 0.301804264625478 0.81868569075186 ENSSSCG00000016703
GO:0060782 regulation of mesenchymal cell proliferation involved in prostate gland development 0.02% 0.01% 3.31 0.301804264625478 0.81868569075186 ENSSSCG00000016416
GO:0060783 mesenchymal smoothened signaling pathway involved in prostate gland development 0.02% 0.01% 3.31 0.301804264625478 0.81868569075186 ENSSSCG00000016416
GO:0060802 epiblast cell-extraembryonic ectoderm cell signaling involved in anterior/posterior axis specification 0.02% 0.01% 3.31 0.301804264625478 0.81868569075186 ENSSSCG00000051352
GO:0060821 inactivation of X chromosome by DNA methylation 0.02% 0.01% 3.31 0.301804264625478 0.81868569075186 ENSSSCG00000029030
GO:0060844 arterial endothelial cell fate commitment 0.02% 0.01% 3.31 0.301804264625478 0.81868569075186 ENSSSCG00000022155
GO:0060853 Notch signaling pathway involved in arterial endothelial cell fate commitment 0.02% 0.01% 3.31 0.301804264625478 0.81868569075186 ENSSSCG00000027726
GO:0060887 limb epidermis development 0.02% 0.01% 3.31 0.301804264625478 0.81868569075186 ENSSSCG00000040871
GO:0060912 cardiac cell fate specification 0.02% 0.01% 3.31 0.301804264625478 0.81868569075186 Sus_scrofa_newGene_10455
GO:0060965 negative regulation of gene silencing by miRNA 0.02% 0.01% 3.31 0.301804264625478 0.81868569075186 ENSSSCG00000014374
GO:0061048 negative regulation of branching involved in lung morphogenesis 0.02% 0.01% 3.31 0.301804264625478 0.81868569075186 ENSSSCG00000001404
GO:0061061 muscle structure development 0.02% 0.01% 3.31 0.301804264625478 0.81868569075186 ENSSSCG00000004502
GO:0061090 positive regulation of sequestering of zinc ion 0.02% 0.01% 3.31 0.301804264625478 0.81868569075186 ENSSSCG00000026386
GO:0061092 positive regulation of phospholipid translocation 0.02% 0.01% 3.31 0.301804264625478 0.81868569075186 ENSSSCG00000024520
GO:0061114 branching involved in pancreas morphogenesis 0.02% 0.01% 3.31 0.301804264625478 0.81868569075186 ENSSSCG00000015584
GO:0061189 positive regulation of sclerotome development 0.02% 0.01% 3.31 0.301804264625478 0.81868569075186 ENSSSCG00000016416
GO:0061193 taste bud development 0.02% 0.01% 3.31 0.301804264625478 0.81868569075186 ENSSSCG00000003160
GO:0061196 fungiform papilla development 0.02% 0.01% 3.31 0.301804264625478 0.81868569075186 ENSSSCG00000000182
GO:0061205 paramesonephric duct development 0.02% 0.01% 3.31 0.301804264625478 0.81868569075186 ENSSSCG00000017692
GO:0061317 canonical Wnt signaling pathway involved in cardiac muscle cell fate commitment 0.02% 0.01% 3.31 0.301804264625478 0.81868569075186 ENSSSCG00000029870
GO:0061343 cell adhesion involved in heart morphogenesis 0.02% 0.01% 3.31 0.301804264625478 0.81868569075186 ENSSSCG00000040166
GO:0061346 planar cell polarity pathway involved in heart morphogenesis 0.02% 0.01% 3.31 0.301804264625478 0.81868569075186 ENSSSCG00000006383
GO:0061358 negative regulation of Wnt protein secretion 0.02% 0.01% 3.31 0.301804264625478 0.81868569075186 ENSSSCG00000004074
GO:0061371 determination of heart left/right asymmetry 0.02% 0.01% 3.31 0.301804264625478 0.81868569075186 ENSSSCG00000003021
GO:0061485 memory T cell proliferation 0.02% 0.01% 3.31 0.301804264625478 0.81868569075186 ENSSSCG00000005240
GO:0061511 centriole elongation 0.02% 0.01% 3.31 0.301804264625478 0.81868569075186 ENSSSCG00000014835
GO:0061518 microglial cell proliferation 0.02% 0.01% 3.31 0.301804264625478 0.81868569075186 Sus_scrofa_newGene_11514
GO:0061525 hindgut development 0.02% 0.01% 3.31 0.301804264625478 0.81868569075186 ENSSSCG00000026367
GO:0061534 gamma-aminobutyric acid secretion	neurotransmission 0.02% 0.01% 3.31 0.301804264625478 0.81868569075186 ENSSSCG00000017748
GO:0061535 glutamate secretion	neurotransmission 0.02% 0.01% 3.31 0.301804264625478 0.81868569075186 ENSSSCG00000017748
GO:0061537 glycine secretion	neurotransmission 0.02% 0.01% 3.31 0.301804264625478 0.81868569075186 ENSSSCG00000039770
GO:0061582 intestinal epithelial cell migration 0.02% 0.01% 3.31 0.301804264625478 0.81868569075186 ENSSSCG00000030289
GO:0061623 glycolytic process from galactose 0.02% 0.01% 3.31 0.301804264625478 0.81868569075186 ENSSSCG00000017203
GO:0061699 peptidyl-lysine deglutarylation 0.02% 0.01% 3.31 0.301804264625478 0.81868569075186 ENSSSCG00000031129
GO:0061732 mitochondrial acetyl-CoA biosynthetic process from pyruvate 0.02% 0.01% 3.31 0.301804264625478 0.81868569075186 ENSSSCG00000032916
GO:0065009 regulation of molecular function 0.02% 0.01% 3.31 0.301804264625478 0.81868569075186 Sus_scrofa_newGene_6590
GO:0070091 glucagon secretion 0.02% 0.01% 3.31 0.301804264625478 0.81868569075186 ENSSSCG00000020970
GO:0070130 negative regulation of mitochondrial translation 0.02% 0.01% 3.31 0.301804264625478 0.81868569075186 ENSSSCG00000036722
GO:0070194 synaptonemal complex disassembly 0.02% 0.01% 3.31 0.301804264625478 0.81868569075186 ENSSSCG00000026748
GO:0070197 meiotic attachment of telomere to nuclear envelope 0.02% 0.01% 3.31 0.301804264625478 0.81868569075186 ENSSSCG00000004680
GO:0070200 establishment of protein localization to telomere 0.02% 0.01% 3.31 0.301804264625478 0.81868569075186 ENSSSCG00000029039
GO:0070304 positive regulation of stress-activated protein kinase signaling cascade 0.02% 0.01% 3.31 0.301804264625478 0.81868569075186 ENSSSCG00000006250
GO:0070351 negative regulation of white fat cell proliferation 0.02% 0.01% 3.31 0.301804264625478 0.81868569075186 ENSSSCG00000014282
GO:0070377 negative regulation of ERK5 cascade 0.02% 0.01% 3.31 0.301804264625478 0.81868569075186 ENSSSCG00000031076
GO:0070472 regulation of uterine smooth muscle contraction 0.02% 0.01% 3.31 0.301804264625478 0.81868569075186 ENSSSCG00000036008
GO:0070512 positive regulation of histone H4-K20 methylation 0.02% 0.01% 3.31 0.301804264625478 0.81868569075186 ENSSSCG00000024059
GO:0070543 response to linoleic acid 0.02% 0.01% 3.31 0.301804264625478 0.81868569075186 ENSSSCG00000015405
GO:0070570 regulation of neuron projection regeneration 0.02% 0.01% 3.31 0.301804264625478 0.81868569075186 ENSSSCG00000031503
GO:0070586 cell-cell adhesion involved in gastrulation 0.02% 0.01% 3.31 0.301804264625478 0.81868569075186 ENSSSCG00000014557
GO:0070593 dendrite self-avoidance 0.02% 0.01% 3.31 0.301804264625478 0.81868569075186 ENSSSCG00000012072
GO:0070667 negative regulation of mast cell proliferation 0.02% 0.01% 3.31 0.301804264625478 0.81868569075186 ENSSSCG00000006250
GO:0070782 phosphatidylserine exposure on apoptotic cell surface 0.02% 0.01% 3.31 0.301804264625478 0.81868569075186 ENSSSCG00000030623
GO:0070813 hydrogen sulfide metabolic process 0.02% 0.01% 3.31 0.301804264625478 0.81868569075186 ENSSSCG00000003064
GO:0070925 organelle assembly 0.02% 0.01% 3.31 0.301804264625478 0.81868569075186 ENSSSCG00000004190
GO:0070944 neutrophil mediated killing of bacterium 0.02% 0.01% 3.31 0.301804264625478 0.81868569075186 ENSSSCG00000013415
GO:0070947 neutrophil mediated killing of fungus 0.02% 0.01% 3.31 0.301804264625478 0.81868569075186 ENSSSCG00000029130
GO:0071071 regulation of phospholipid biosynthetic process 0.02% 0.01% 3.31 0.301804264625478 0.81868569075186 ENSSSCG00000023264
GO:0071206 establishment of protein localization to juxtaparanode region of axon 0.02% 0.01% 3.31 0.301804264625478 0.81868569075186 ENSSSCG00000040824
GO:0071396 cellular response to lipid 0.02% 0.01% 3.31 0.301804264625478 0.81868569075186 ENSSSCG00000013033
GO:0071440 regulation of histone H3-K14 acetylation 0.02% 0.01% 3.31 0.301804264625478 0.81868569075186 ENSSSCG00000023324
GO:0071453 cellular response to oxygen levels 0.02% 0.01% 3.31 0.301804264625478 0.81868569075186 ENSSSCG00000013375
GO:0071569 protein ufmylation 0.02% 0.01% 3.31 0.301804264625478 0.81868569075186 ENSSSCG00000017524
GO:0071602 phytosphingosine biosynthetic process 0.02% 0.01% 3.31 0.301804264625478 0.81868569075186 ENSSSCG00000032723
GO:0071630 ubiquitin-dependent catabolism of misfolded proteins by nucleus-associated proteasome 0.02% 0.01% 3.31 0.301804264625478 0.81868569075186 ENSSSCG00000016212
GO:0071641 negative regulation of macrophage inflammatory protein 1 alpha production 0.02% 0.01% 3.31 0.301804264625478 0.81868569075186 ENSSSCG00000043838
GO:0071670 smooth muscle cell chemotaxis 0.02% 0.01% 3.31 0.301804264625478 0.81868569075186 ENSSSCG00000028827
GO:0071677 positive regulation of mononuclear cell migration 0.02% 0.01% 3.31 0.301804264625478 0.81868569075186 ENSSSCG00000005055
GO:0071707 immunoglobulin heavy chain V-D-J recombination 0.02% 0.01% 3.31 0.301804264625478 0.81868569075186 ENSSSCG00000007031
GO:0071883 activation of MAPK activity by adrenergic receptor signaling pathway 0.02% 0.01% 3.31 0.301804264625478 0.81868569075186 ENSSSCG00000008703
GO:0071908 determination of intestine left/right asymmetry 0.02% 0.01% 3.31 0.301804264625478 0.81868569075186 ENSSSCG00000011632
GO:0071909 determination of stomach left/right asymmetry 0.02% 0.01% 3.31 0.301804264625478 0.81868569075186 ENSSSCG00000011632
GO:0071929 alpha-tubulin acetylation 0.02% 0.01% 3.31 0.301804264625478 0.81868569075186 ENSSSCG00000024604
GO:0072014 proximal tubule development 0.02% 0.01% 3.31 0.301804264625478 0.81868569075186 ENSSSCG00000027726
GO:0072044 collecting duct development 0.02% 0.01% 3.31 0.301804264625478 0.81868569075186 ENSSSCG00000025535
GO:0072220 metanephric descending thin limb development 0.02% 0.01% 3.31 0.301804264625478 0.81868569075186 ENSSSCG00000033190
GO:0072227 metanephric macula densa development 0.02% 0.01% 3.31 0.301804264625478 0.81868569075186 ENSSSCG00000022096
GO:0072230 metanephric proximal straight tubule development 0.02% 0.01% 3.31 0.301804264625478 0.81868569075186 ENSSSCG00000033190
GO:0072232 metanephric proximal convoluted tubule segment 2 development 0.02% 0.01% 3.31 0.301804264625478 0.81868569075186 ENSSSCG00000033190
GO:0072240 metanephric DCT cell differentiation 0.02% 0.01% 3.31 0.301804264625478 0.81868569075186 ENSSSCG00000022096
GO:0072283 metanephric renal vesicle morphogenesis 0.02% 0.01% 3.31 0.301804264625478 0.81868569075186 ENSSSCG00000017692
GO:0072285 mesenchymal to epithelial transition involved in metanephric renal vesicle formation 0.02% 0.01% 3.31 0.301804264625478 0.81868569075186 ENSSSCG00000016569
GO:0072286 metanephric connecting tubule development 0.02% 0.01% 3.31 0.301804264625478 0.81868569075186 ENSSSCG00000006125
GO:0072308 negative regulation of metanephric nephron tubule epithelial cell differentiation 0.02% 0.01% 3.31 0.301804264625478 0.81868569075186 ENSSSCG00000016059
GO:0072378 blood coagulation	fibrin clot formation 0.02% 0.01% 3.31 0.301804264625478 0.81868569075186 ENSSSCG00000008997
GO:0072431 signal transduction involved in mitotic G1 DNA damage checkpoint 0.02% 0.01% 3.31 0.301804264625478 0.81868569075186 ENSSSCG00000006274
GO:0072671 mitochondria-associated ubiquitin-dependent protein catabolic process 0.02% 0.01% 3.31 0.301804264625478 0.81868569075186 ENSSSCG00000016212
GO:0072672 neutrophil extravasation 0.02% 0.01% 3.31 0.301804264625478 0.81868569075186 ENSSSCG00000015089
GO:0075512 clathrin-dependent endocytosis of virus by host cell 0.02% 0.01% 3.31 0.301804264625478 0.81868569075186 ENSSSCG00000007146
GO:0080125 obsolete multicellular structure septum development 0.02% 0.01% 3.31 0.301804264625478 0.81868569075186 ENSSSCG00000016416
GO:0085018 maintenance of symbiont-containing vacuole by host 0.02% 0.01% 3.31 0.301804264625478 0.81868569075186 ENSSSCG00000033190
GO:0086019 cell-cell signaling involved in cardiac conduction 0.02% 0.01% 3.31 0.301804264625478 0.81868569075186 ENSSSCG00000000528
GO:0086043 bundle of His cell action potential 0.02% 0.01% 3.31 0.301804264625478 0.81868569075186 ENSSSCG00000011260
GO:0086097 phospholipase C-activating angiotensin-activated signaling pathway 0.02% 0.01% 3.31 0.301804264625478 0.81868569075186 ENSSSCG00000010144
GO:0086103 G-protein coupled receptor signaling pathway involved in heart process 0.02% 0.01% 3.31 0.301804264625478 0.81868569075186 ENSSSCG00000031144
GO:0090010 transforming growth factor beta receptor signaling pathway involved in primitive streak formation 0.02% 0.01% 3.31 0.301804264625478 0.81868569075186 ENSSSCG00000051352
GO:0090025 regulation of monocyte chemotaxis 0.02% 0.01% 3.31 0.301804264625478 0.81868569075186 ENSSSCG00000006250
GO:0090071 negative regulation of ribosome biogenesis 0.02% 0.01% 3.31 0.301804264625478 0.81868569075186 ENSSSCG00000036722
GO:0090075 relaxation of muscle 0.02% 0.01% 3.31 0.301804264625478 0.81868569075186 ENSSSCG00000011721
GO:0090114 COPII-coated vesicle budding 0.02% 0.01% 3.31 0.301804264625478 0.81868569075186 ENSSSCG00000038465
GO:0090140 regulation of mitochondrial fission 0.02% 0.01% 3.31 0.301804264625478 0.81868569075186 ENSSSCG00000033720
GO:0090210 regulation of establishment of blood-brain barrier 0.02% 0.01% 3.31 0.301804264625478 0.81868569075186 ENSSSCG00000015825
GO:0090214 spongiotrophoblast layer developmental growth 0.02% 0.01% 3.31 0.301804264625478 0.81868569075186 ENSSSCG00000031207
GO:0090237 regulation of arachidonic acid secretion 0.02% 0.01% 3.31 0.301804264625478 0.81868569075186 ENSSSCG00000009589
GO:0090245 axis elongation involved in somitogenesis 0.02% 0.01% 3.31 0.301804264625478 0.81868569075186 ENSSSCG00000029870
GO:0090258 negative regulation of mitochondrial fission 0.02% 0.01% 3.31 0.301804264625478 0.81868569075186 ENSSSCG00000047631
GO:0090291 negative regulation of osteoclast proliferation 0.02% 0.01% 3.31 0.301804264625478 0.81868569075186 ENSSSCG00000033657
GO:0090297 positive regulation of mitochondrial DNA replication 0.02% 0.01% 3.31 0.301804264625478 0.81868569075186 ENSSSCG00000039782
GO:0090425 acinar cell differentiation 0.02% 0.01% 3.31 0.301804264625478 0.81868569075186 ENSSSCG00000015584
GO:0097010 eukaryotic translation initiation factor 4F complex assembly 0.02% 0.01% 3.31 0.301804264625478 0.81868569075186 ENSSSCG00000025966
GO:0097017 renal protein absorption 0.02% 0.01% 3.31 0.301804264625478 0.81868569075186 ENSSSCG00000037508
GO:0097021 lymphocyte migration into lymphoid organs 0.02% 0.01% 3.31 0.301804264625478 0.81868569075186 ENSSSCG00000034778
GO:0097036 regulation of plasma membrane sterol distribution 0.02% 0.01% 3.31 0.301804264625478 0.81868569075186 ENSSSCG00000010179
GO:0097062 dendritic spine maintenance 0.02% 0.01% 3.31 0.301804264625478 0.81868569075186 ENSSSCG00000031769
GO:0097089 methyl-branched fatty acid metabolic process 0.02% 0.01% 3.31 0.301804264625478 0.81868569075186 ENSSSCG00000004643
GO:0097090 presynaptic membrane organization 0.02% 0.01% 3.31 0.301804264625478 0.81868569075186 ENSSSCG00000040824
GO:0097101 blood vessel endothelial cell fate specification 0.02% 0.01% 3.31 0.301804264625478 0.81868569075186 ENSSSCG00000022155
GO:0097102 endothelial tip cell fate specification 0.02% 0.01% 3.31 0.301804264625478 0.81868569075186 ENSSSCG00000027726
GO:0097111 endoplasmic reticulum-Golgi intermediate compartment organization 0.02% 0.01% 3.31 0.301804264625478 0.81868569075186 ENSSSCG00000005386
GO:0097275 cellular ammonia homeostasis 0.02% 0.01% 3.31 0.301804264625478 0.81868569075186 ENSSSCG00000025535
GO:0097276 cellular creatinine homeostasis 0.02% 0.01% 3.31 0.301804264625478 0.81868569075186 ENSSSCG00000025535
GO:0097277 cellular urea homeostasis 0.02% 0.01% 3.31 0.301804264625478 0.81868569075186 ENSSSCG00000025535
GO:0097278 complement-dependent cytotoxicity 0.02% 0.01% 3.31 0.301804264625478 0.81868569075186 ENSSSCG00000004612
GO:0097460 ferrous iron import across plasma membrane 0.02% 0.01% 3.31 0.301804264625478 0.81868569075186 ENSSSCG00000007671
GO:0097498 endothelial tube lumen extension 0.02% 0.01% 3.31 0.301804264625478 0.81868569075186 ENSSSCG00000022080
GO:0098582 innate vocalization behavior 0.02% 0.01% 3.31 0.301804264625478 0.81868569075186 ENSSSCG00000007727
GO:0098597 observational learning 0.02% 0.01% 3.31 0.301804264625478 0.81868569075186 ENSSSCG00000017748
GO:0098773 skin epidermis development 0.02% 0.01% 3.31 0.301804264625478 0.81868569075186 ENSSSCG00000027726
GO:0098903 regulation of membrane repolarization during action potential 0.02% 0.01% 3.31 0.301804264625478 0.81868569075186 ENSSSCG00000016634
GO:1900085 negative regulation of peptidyl-tyrosine autophosphorylation 0.02% 0.01% 3.31 0.301804264625478 0.81868569075186 ENSSSCG00000016634
GO:1900116 extracellular negative regulation of signal transduction 0.02% 0.01% 3.31 0.301804264625478 0.81868569075186 ENSSSCG00000008701
GO:1900134 negative regulation of renin secretion into blood stream 0.02% 0.01% 3.31 0.301804264625478 0.81868569075186 ENSSSCG00000035355
GO:1900210 positive regulation of cardiolipin metabolic process 0.02% 0.01% 3.31 0.301804264625478 0.81868569075186 ENSSSCG00000039782
GO:1900225 regulation of NLRP3 inflammasome complex assembly 0.02% 0.01% 3.31 0.301804264625478 0.81868569075186 ENSSSCG00000008496
GO:1900271 regulation of long-term synaptic potentiation 0.02% 0.01% 3.31 0.301804264625478 0.81868569075186 ENSSSCG00000017748
GO:1900281 positive regulation of CD4-positive	alpha-beta T cell costimulation 0.02% 0.01% 3.31 0.301804264625478 0.81868569075186 ENSSSCG00000015488
GO:1901003 negative regulation of fermentation 0.02% 0.01% 3.31 0.301804264625478 0.81868569075186 ENSSSCG00000014633
GO:1901006 ubiquinone-6 biosynthetic process 0.02% 0.01% 3.31 0.301804264625478 0.81868569075186 ENSSSCG00000000719
GO:1901077 regulation of relaxation of muscle 0.02% 0.01% 3.31 0.301804264625478 0.81868569075186 ENSSSCG00000015298
GO:1901186 positive regulation of ERBB signaling pathway 0.02% 0.01% 3.31 0.301804264625478 0.81868569075186 ENSSSCG00000022155
GO:1901189 positive regulation of ephrin receptor signaling pathway 0.02% 0.01% 3.31 0.301804264625478 0.81868569075186 ENSSSCG00000022155
GO:1901201 regulation of extracellular matrix assembly 0.02% 0.01% 3.31 0.301804264625478 0.81868569075186 ENSSSCG00000010184
GO:1901208 negative regulation of heart looping 0.02% 0.01% 3.31 0.301804264625478 0.81868569075186 ENSSSCG00000027060
GO:1901211 negative regulation of cardiac chamber formation 0.02% 0.01% 3.31 0.301804264625478 0.81868569075186 ENSSSCG00000027060
GO:1901264 carbohydrate derivative transport 0.02% 0.01% 3.31 0.301804264625478 0.81868569075186 ENSSSCG00000000487
GO:1901297 positive regulation of canonical Wnt signaling pathway involved in cardiac muscle cell fate commitment 0.02% 0.01% 3.31 0.301804264625478 0.81868569075186 ENSSSCG00000022155
GO:1901343 negative regulation of vasculature development 0.02% 0.01% 3.31 0.301804264625478 0.81868569075186 ENSSSCG00000011334
GO:1901374 acetate ester transport 0.02% 0.01% 3.31 0.301804264625478 0.81868569075186 ENSSSCG00000004041
GO:1901407 regulation of phosphorylation of RNA polymerase II C-terminal domain 0.02% 0.01% 3.31 0.301804264625478 0.81868569075186 ENSSSCG00000022227
GO:1901475 pyruvate transmembrane transport 0.02% 0.01% 3.31 0.301804264625478 0.81868569075186 ENSSSCG00000000456
GO:1901557 response to fenofibrate 0.02% 0.01% 3.31 0.301804264625478 0.81868569075186 ENSSSCG00000024520
GO:1901585 regulation of acid-sensing ion channel activity 0.02% 0.01% 3.31 0.301804264625478 0.81868569075186 ENSSSCG00000036639
GO:1901639 XDP catabolic process 0.02% 0.01% 3.31 0.301804264625478 0.81868569075186 ENSSSCG00000032424
GO:1901661 quinone metabolic process 0.02% 0.01% 3.31 0.301804264625478 0.81868569075186 ENSSSCG00000009184
GO:1901668 regulation of superoxide dismutase activity 0.02% 0.01% 3.31 0.301804264625478 0.81868569075186 ENSSSCG00000003941
GO:1901674 regulation of histone H3-K27 acetylation 0.02% 0.01% 3.31 0.301804264625478 0.81868569075186 ENSSSCG00000023324
GO:1901679 nucleotide transmembrane transport 0.02% 0.01% 3.31 0.301804264625478 0.81868569075186 ENSSSCG00000000487
GO:1901723 negative regulation of cell proliferation involved in kidney development 0.02% 0.01% 3.31 0.301804264625478 0.81868569075186 ENSSSCG00000018051
GO:1901726 negative regulation of histone deacetylase activity 0.02% 0.01% 3.31 0.301804264625478 0.81868569075186 ENSSSCG00000029464
GO:1901740 negative regulation of myoblast fusion 0.02% 0.01% 3.31 0.301804264625478 0.81868569075186 ENSSSCG00000032474
GO:1901841 regulation of high voltage-gated calcium channel activity 0.02% 0.01% 3.31 0.301804264625478 0.81868569075186 ENSSSCG00000015298
GO:1901859 negative regulation of mitochondrial DNA metabolic process 0.02% 0.01% 3.31 0.301804264625478 0.81868569075186 ENSSSCG00000018051
GO:1901890 positive regulation of cell junction assembly 0.02% 0.01% 3.31 0.301804264625478 0.81868569075186 ENSSSCG00000022725
GO:1901898 negative regulation of relaxation of cardiac muscle 0.02% 0.01% 3.31 0.301804264625478 0.81868569075186 ENSSSCG00000016929
GO:1901899 positive regulation of relaxation of cardiac muscle 0.02% 0.01% 3.31 0.301804264625478 0.81868569075186 ENSSSCG00000003156
GO:1901978 positive regulation of cell cycle checkpoint 0.02% 0.01% 3.31 0.301804264625478 0.81868569075186 ENSSSCG00000015584
GO:1901979 regulation of inward rectifier potassium channel activity 0.02% 0.01% 3.31 0.301804264625478 0.81868569075186 ENSSSCG00000016634
GO:1901992 positive regulation of mitotic cell cycle phase transition 0.02% 0.01% 3.31 0.301804264625478 0.81868569075186 ENSSSCG00000004626
GO:1901994 negative regulation of meiotic cell cycle phase transition 0.02% 0.01% 3.31 0.301804264625478 0.81868569075186 ENSSSCG00000027361
GO:1902031 regulation of NADP metabolic process 0.02% 0.01% 3.31 0.301804264625478 0.81868569075186 ENSSSCG00000004522
GO:1902033 regulation of hematopoietic stem cell proliferation 0.02% 0.01% 3.31 0.301804264625478 0.81868569075186 ENSSSCG00000008496
GO:1902036 regulation of hematopoietic stem cell differentiation 0.02% 0.01% 3.31 0.301804264625478 0.81868569075186 ENSSSCG00000008496
GO:1902045 negative regulation of Fas signaling pathway 0.02% 0.01% 3.31 0.301804264625478 0.81868569075186 ENSSSCG00000016186
GO:1902109 negative regulation of mitochondrial membrane permeability involved in apoptotic process 0.02% 0.01% 3.31 0.301804264625478 0.81868569075186 ENSSSCG00000004510
GO:1902165 regulation of intrinsic apoptotic signaling pathway in response to DNA damage by p53 class mediator 0.02% 0.01% 3.31 0.301804264625478 0.81868569075186 ENSSSCG00000022760
GO:1902170 cellular response to reactive nitrogen species 0.02% 0.01% 3.31 0.301804264625478 0.81868569075186 ENSSSCG00000026041
GO:1902202 regulation of hepatocyte growth factor receptor signaling pathway 0.02% 0.01% 3.31 0.301804264625478 0.81868569075186 ENSSSCG00000007469
GO:1902203 negative regulation of hepatocyte growth factor receptor signaling pathway 0.02% 0.01% 3.31 0.301804264625478 0.81868569075186 ENSSSCG00000016816
GO:1902204 positive regulation of hepatocyte growth factor receptor signaling pathway 0.02% 0.01% 3.31 0.301804264625478 0.81868569075186 ENSSSCG00000016900
GO:1902228 positive regulation of macrophage colony-stimulating factor signaling pathway 0.02% 0.01% 3.31 0.301804264625478 0.81868569075186 ENSSSCG00000037449
GO:1902261 positive regulation of delayed rectifier potassium channel activity 0.02% 0.01% 3.31 0.301804264625478 0.81868569075186 ENSSSCG00000003368
GO:1902285 semaphorin-plexin signaling pathway involved in neuron projection guidance 0.02% 0.01% 3.31 0.301804264625478 0.81868569075186 ENSSSCG00000026383
GO:1902305 regulation of sodium ion transmembrane transport 0.02% 0.01% 3.31 0.301804264625478 0.81868569075186 ENSSSCG00000007260
GO:1902361 mitochondrial pyruvate transmembrane transport 0.02% 0.01% 3.31 0.301804264625478 0.81868569075186 ENSSSCG00000032916
GO:1902396 protein localization to bicellular tight junction 0.02% 0.01% 3.31 0.301804264625478 0.81868569075186 ENSSSCG00000002965
GO:1902414 protein localization to cell junction 0.02% 0.01% 3.31 0.301804264625478 0.81868569075186 ENSSSCG00000002734
GO:1902511 negative regulation of apoptotic DNA fragmentation 0.02% 0.01% 3.31 0.301804264625478 0.81868569075186 ENSSSCG00000003404
GO:1902523 positive regulation of protein K63-linked ubiquitination 0.02% 0.01% 3.31 0.301804264625478 0.81868569075186 ENSSSCG00000006764
GO:1902524 positive regulation of protein K48-linked ubiquitination 0.02% 0.01% 3.31 0.301804264625478 0.81868569075186 ENSSSCG00000022011
GO:1902533 positive regulation of intracellular signal transduction 0.02% 0.01% 3.31 0.301804264625478 0.81868569075186 ENSSSCG00000004823
GO:1902548 negative regulation of cellular response to vascular endothelial growth factor stimulus 0.02% 0.01% 3.31 0.301804264625478 0.81868569075186 ENSSSCG00000016816
GO:1902570 protein localization to nucleolus 0.02% 0.01% 3.31 0.301804264625478 0.81868569075186 ENSSSCG00000008466
GO:1902605 heterotrimeric G-protein complex assembly 0.02% 0.01% 3.31 0.301804264625478 0.81868569075186 ENSSSCG00000038554
GO:1902626 assembly of large subunit precursor of preribosome 0.02% 0.01% 3.31 0.301804264625478 0.81868569075186 ENSSSCG00000022864
GO:1902685 positive regulation of receptor localization to synapse 0.02% 0.01% 3.31 0.301804264625478 0.81868569075186 ENSSSCG00000004190
GO:1902809 regulation of skeletal muscle fiber differentiation 0.02% 0.01% 3.31 0.301804264625478 0.81868569075186 ENSSSCG00000016778
GO:1902847 regulation of neuronal signal transduction 0.02% 0.01% 3.31 0.301804264625478 0.81868569075186 Sus_scrofa_newGene_11514
GO:1902949 positive regulation of tau-protein kinase activity 0.02% 0.01% 3.31 0.301804264625478 0.81868569075186 Sus_scrofa_newGene_11514
GO:1902990 mitotic telomere maintenance via semi-conservative replication 0.02% 0.01% 3.31 0.301804264625478 0.81868569075186 ENSSSCG00000039160
GO:1903008 organelle disassembly 0.02% 0.01% 3.31 0.301804264625478 0.81868569075186 ENSSSCG00000040510
GO:1903044 protein localization to membrane raft 0.02% 0.01% 3.31 0.301804264625478 0.81868569075186 ENSSSCG00000022725
GO:1903045 neural crest cell migration involved in sympathetic nervous system development 0.02% 0.01% 3.31 0.301804264625478 0.81868569075186 ENSSSCG00000015398
GO:1903204 negative regulation of oxidative stress-induced neuron death 0.02% 0.01% 3.31 0.301804264625478 0.81868569075186 ENSSSCG00000000084
GO:1903232 melanosome assembly 0.02% 0.01% 3.31 0.301804264625478 0.81868569075186 ENSSSCG00000033878
GO:1903259 exon-exon junction complex disassembly 0.02% 0.01% 3.31 0.301804264625478 0.81868569075186 ENSSSCG00000040825
GO:1903284 positive regulation of glutathione peroxidase activity 0.02% 0.01% 3.31 0.301804264625478 0.81868569075186 ENSSSCG00000009203
GO:1903285 positive regulation of hydrogen peroxide catabolic process 0.02% 0.01% 3.31 0.301804264625478 0.81868569075186 ENSSSCG00000009203
GO:1903298 negative regulation of hypoxia-induced intrinsic apoptotic signaling pathway 0.02% 0.01% 3.31 0.301804264625478 0.81868569075186 ENSSSCG00000047631
GO:1903319 positive regulation of protein maturation 0.02% 0.01% 3.31 0.301804264625478 0.81868569075186 ENSSSCG00000007671
GO:1903377 negative regulation of oxidative stress-induced neuron intrinsic apoptotic signaling pathway 0.02% 0.01% 3.31 0.301804264625478 0.81868569075186 ENSSSCG00000005096
GO:1903378 positive regulation of oxidative stress-induced neuron intrinsic apoptotic signaling pathway 0.02% 0.01% 3.31 0.301804264625478 0.81868569075186 ENSSSCG00000020879
GO:1903387 positive regulation of homophilic cell adhesion 0.02% 0.01% 3.31 0.301804264625478 0.81868569075186 ENSSSCG00000032957
GO:1903393 positive regulation of adherens junction organization 0.02% 0.01% 3.31 0.301804264625478 0.81868569075186 ENSSSCG00000032957
GO:1903413 cellular response to bile acid 0.02% 0.01% 3.31 0.301804264625478 0.81868569075186 ENSSSCG00000024520
GO:1903435 positive regulation of constitutive secretory pathway 0.02% 0.01% 3.31 0.301804264625478 0.81868569075186 ENSSSCG00000004612
GO:1903452 positive regulation of G1 to G0 transition 0.02% 0.01% 3.31 0.301804264625478 0.81868569075186 ENSSSCG00000017747
GO:1903537 meiotic cell cycle process involved in oocyte maturation 0.02% 0.01% 3.31 0.301804264625478 0.81868569075186 ENSSSCG00000014326
GO:1903568 negative regulation of protein localization to ciliary membrane 0.02% 0.01% 3.31 0.301804264625478 0.81868569075186 ENSSSCG00000011314
GO:1903572 positive regulation of protein kinase D signaling 0.02% 0.01% 3.31 0.301804264625478 0.81868569075186 ENSSSCG00000001695
GO:1903578 regulation of ATP metabolic process 0.02% 0.01% 3.31 0.301804264625478 0.81868569075186 ENSSSCG00000027072
GO:1903586 positive regulation of histone deubiquitination 0.02% 0.01% 3.31 0.301804264625478 0.81868569075186 ENSSSCG00000009946
GO:1903589 positive regulation of blood vessel endothelial cell proliferation involved in sprouting angiogenesis 0.02% 0.01% 3.31 0.301804264625478 0.81868569075186 ENSSSCG00000007350
GO:1903621 protein localization to photoreceptor connecting cilium 0.02% 0.01% 3.31 0.301804264625478 0.81868569075186 ENSSSCG00000002424
GO:1903673 mitotic cleavage furrow formation 0.02% 0.01% 3.31 0.301804264625478 0.81868569075186 ENSSSCG00000022080
GO:1903679 positive regulation of cap-independent translational initiation 0.02% 0.01% 3.31 0.301804264625478 0.81868569075186 ENSSSCG00000027686
GO:1903689 regulation of wound healing	spreading of epidermal cells 0.02% 0.01% 3.31 0.301804264625478 0.81868569075186 ENSSSCG00000037508
GO:1903723 negative regulation of centriole elongation 0.02% 0.01% 3.31 0.301804264625478 0.81868569075186 ENSSSCG00000029362
GO:1903762 positive regulation of voltage-gated potassium channel activity involved in ventricular cardiac muscle cell action potential repolarization 0.02% 0.01% 3.31 0.301804264625478 0.81868569075186 ENSSSCG00000003368
GO:1903788 positive regulation of glutathione biosynthetic process 0.02% 0.01% 3.31 0.301804264625478 0.81868569075186 ENSSSCG00000015987
GO:1903825 organic acid transmembrane transport 0.02% 0.01% 3.31 0.301804264625478 0.81868569075186 ENSSSCG00000013025
GO:1903852 positive regulation of cristae formation 0.02% 0.01% 3.31 0.301804264625478 0.81868569075186 ENSSSCG00000047631
GO:1903892 negative regulation of ATF6-mediated unfolded protein response 0.02% 0.01% 3.31 0.301804264625478 0.81868569075186 ENSSSCG00000032452
GO:1903894 regulation of IRE1-mediated unfolded protein response 0.02% 0.01% 3.31 0.301804264625478 0.81868569075186 ENSSSCG00000006203
GO:1903903 regulation of establishment of T cell polarity 0.02% 0.01% 3.31 0.301804264625478 0.81868569075186 ENSSSCG00000037508
GO:1903906 regulation of plasma membrane raft polarization 0.02% 0.01% 3.31 0.301804264625478 0.81868569075186 ENSSSCG00000037508
GO:1903909 regulation of receptor clustering 0.02% 0.01% 3.31 0.301804264625478 0.81868569075186 ENSSSCG00000037508
GO:1903920 positive regulation of actin filament severing 0.02% 0.01% 3.31 0.301804264625478 0.81868569075186 ENSSSCG00000013354
GO:1903991 positive regulation of ferrous iron import across plasma membrane 0.02% 0.01% 3.31 0.301804264625478 0.81868569075186 ENSSSCG00000004687
GO:1904042 negative regulation of cystathionine beta-synthase activity 0.02% 0.01% 3.31 0.301804264625478 0.81868569075186 ENSSSCG00000017100
GO:1904071 presynaptic active zone assembly 0.02% 0.01% 3.31 0.301804264625478 0.81868569075186 ENSSSCG00000009446
GO:1904141 positive regulation of microglial cell migration 0.02% 0.01% 3.31 0.301804264625478 0.81868569075186 ENSSSCG00000037449
GO:1904237 positive regulation of substrate-dependent cell migration	cell attachment to substrate 0.02% 0.01% 3.31 0.301804264625478 0.81868569075186 ENSSSCG00000016174
GO:1904352 positive regulation of protein catabolic process in the vacuole 0.02% 0.01% 3.31 0.301804264625478 0.81868569075186 ENSSSCG00000039243
GO:1904434 positive regulation of ferrous iron binding 0.02% 0.01% 3.31 0.301804264625478 0.81868569075186 ENSSSCG00000004687
GO:1904437 positive regulation of transferrin receptor binding 0.02% 0.01% 3.31 0.301804264625478 0.81868569075186 ENSSSCG00000004687
GO:1904506 negative regulation of telomere maintenance in response to DNA damage 0.02% 0.01% 3.31 0.301804264625478 0.81868569075186 ENSSSCG00000039160
GO:1904535 positive regulation of telomeric loop disassembly 0.02% 0.01% 3.31 0.301804264625478 0.81868569075186 ENSSSCG00000039160
GO:1904706 negative regulation of vascular smooth muscle cell proliferation 0.02% 0.01% 3.31 0.301804264625478 0.81868569075186 ENSSSCG00000004570
GO:1904715 negative regulation of chaperone-mediated autophagy 0.02% 0.01% 3.31 0.301804264625478 0.81868569075186 ENSSSCG00000009203
GO:1904753 negative regulation of vascular associated smooth muscle cell migration 0.02% 0.01% 3.31 0.301804264625478 0.81868569075186 ENSSSCG00000004570
GO:1904816 positive regulation of protein localization to chromosome	telomeric region 0.02% 0.01% 3.31 0.301804264625478 0.81868569075186 ENSSSCG00000012336
GO:1904835 dorsal root ganglion morphogenesis 0.02% 0.01% 3.31 0.301804264625478 0.81868569075186 ENSSSCG00000026383
GO:1904886 beta-catenin destruction complex disassembly 0.02% 0.01% 3.31 0.301804264625478 0.81868569075186 ENSSSCG00000012913
GO:1990046 stress-induced mitochondrial fusion 0.02% 0.01% 3.31 0.301804264625478 0.81868569075186 ENSSSCG00000039782
GO:1990145 maintenance of translational fidelity 0.02% 0.01% 3.31 0.301804264625478 0.81868569075186 ENSSSCG00000001080
GO:1990258 histone glutamine methylation 0.02% 0.01% 3.31 0.301804264625478 0.81868569075186 ENSSSCG00000017013
GO:1990264 peptidyl-tyrosine dephosphorylation involved in inactivation of protein kinase activity 0.02% 0.01% 3.31 0.301804264625478 0.81868569075186 ENSSSCG00000007469
GO:1990414 replication-born double-strand break repair via sister chromatid exchange 0.02% 0.01% 3.31 0.301804264625478 0.81868569075186 ENSSSCG00000004766
GO:1990426 mitotic recombination-dependent replication fork processing 0.02% 0.01% 3.31 0.301804264625478 0.81868569075186 ENSSSCG00000004766
GO:1990569 UDP-N-acetylglucosamine transmembrane transport 0.02% 0.01% 3.31 0.301804264625478 0.81868569075186 ENSSSCG00000016541
GO:1990654 sebum secreting cell proliferation 0.02% 0.01% 3.31 0.301804264625478 0.81868569075186 ENSSSCG00000004369
GO:1990697 protein depalmitoleylation 0.02% 0.01% 3.31 0.301804264625478 0.81868569075186 ENSSSCG00000039013
GO:1990774 tumor necrosis factor secretion 0.02% 0.01% 3.31 0.301804264625478 0.81868569075186 ENSSSCG00000009327
GO:2000062 negative regulation of ureter smooth muscle cell differentiation 0.02% 0.01% 3.31 0.301804264625478 0.81868569075186 ENSSSCG00000016416
GO:2000063 positive regulation of ureter smooth muscle cell differentiation 0.02% 0.01% 3.31 0.301804264625478 0.81868569075186 ENSSSCG00000016416
GO:2000081 positive regulation of canonical Wnt signaling pathway involved in controlling type B pancreatic cell proliferation 0.02% 0.01% 3.31 0.301804264625478 0.81868569075186 ENSSSCG00000029870
GO:2000110 negative regulation of macrophage apoptotic process 0.02% 0.01% 3.31 0.301804264625478 0.81868569075186 ENSSSCG00000017705
GO:2000111 positive regulation of macrophage apoptotic process 0.02% 0.01% 3.31 0.301804264625478 0.81868569075186 ENSSSCG00000014149
GO:2000124 regulation of endocannabinoid signaling pathway 0.02% 0.01% 3.31 0.301804264625478 0.81868569075186 ENSSSCG00000011470
GO:2000209 regulation of anoikis 0.02% 0.01% 3.31 0.301804264625478 0.81868569075186 ENSSSCG00000003790
GO:2000256 positive regulation of male germ cell proliferation 0.02% 0.01% 3.31 0.301804264625478 0.81868569075186 ENSSSCG00000001858
GO:2000266 regulation of blood coagulation	intrinsic pathway 0.02% 0.01% 3.31 0.301804264625478 0.81868569075186 ENSSSCG00000015493
GO:2000324 positive regulation of glucocorticoid receptor signaling pathway 0.02% 0.01% 3.31 0.301804264625478 0.81868569075186 ENSSSCG00000036499
GO:2000326 negative regulation of ligand-dependent nuclear receptor transcription coactivator activity 0.02% 0.01% 3.31 0.301804264625478 0.81868569075186 ENSSSCG00000005318
GO:2000357 negative regulation of kidney smooth muscle cell differentiation 0.02% 0.01% 3.31 0.301804264625478 0.81868569075186 ENSSSCG00000016416
GO:2000358 positive regulation of kidney smooth muscle cell differentiation 0.02% 0.01% 3.31 0.301804264625478 0.81868569075186 ENSSSCG00000016416
GO:2000368 positive regulation of acrosomal vesicle exocytosis 0.02% 0.01% 3.31 0.301804264625478 0.81868569075186 ENSSSCG00000007691
GO:2000388 positive regulation of antral ovarian follicle growth 0.02% 0.01% 3.31 0.301804264625478 0.81868569075186 ENSSSCG00000007691
GO:2000404 regulation of T cell migration 0.02% 0.01% 3.31 0.301804264625478 0.81868569075186 ENSSSCG00000029230
GO:2000405 negative regulation of T cell migration 0.02% 0.01% 3.31 0.301804264625478 0.81868569075186 ENSSSCG00000011831
GO:2000420 negative regulation of eosinophil extravasation 0.02% 0.01% 3.31 0.301804264625478 0.81868569075186 ENSSSCG00000024439
GO:2000426 negative regulation of apoptotic cell clearance 0.02% 0.01% 3.31 0.301804264625478 0.81868569075186 ENSSSCG00000009327
GO:2000464 positive regulation of astrocyte chemotaxis 0.02% 0.01% 3.31 0.301804264625478 0.81868569075186 ENSSSCG00000024311
GO:2000545 negative regulation of endothelial cell chemotaxis to fibroblast growth factor 0.02% 0.01% 3.31 0.301804264625478 0.81868569075186 ENSSSCG00000036445
GO:2000568 positive regulation of memory T cell activation 0.02% 0.01% 3.31 0.301804264625478 0.81868569075186 ENSSSCG00000015488
GO:2000572 positive regulation of interleukin-4-dependent isotype switching to IgE isotypes 0.02% 0.01% 3.31 0.301804264625478 0.81868569075186 ENSSSCG00000015488
GO:2000609 regulation of thyroid hormone generation 0.02% 0.01% 3.31 0.301804264625478 0.81868569075186 ENSSSCG00000004677
GO:2000615 regulation of histone H3-K9 acetylation 0.02% 0.01% 3.31 0.301804264625478 0.81868569075186 ENSSSCG00000023324
GO:2000646 positive regulation of receptor catabolic process 0.02% 0.01% 3.31 0.301804264625478 0.81868569075186 ENSSSCG00000007469
GO:2000657 negative regulation of apolipoprotein binding 0.02% 0.01% 3.31 0.301804264625478 0.81868569075186 ENSSSCG00000040682
GO:2000659 regulation of interleukin-1-mediated signaling pathway 0.02% 0.01% 3.31 0.301804264625478 0.81868569075186 ENSSSCG00000008395
GO:2000663 negative regulation of interleukin-5 secretion 0.02% 0.01% 3.31 0.301804264625478 0.81868569075186 ENSSSCG00000001727
GO:2000666 negative regulation of interleukin-13 secretion 0.02% 0.01% 3.31 0.301804264625478 0.81868569075186 ENSSSCG00000001727
GO:2000672 negative regulation of motor neuron apoptotic process 0.02% 0.01% 3.31 0.301804264625478 0.81868569075186 ENSSSCG00000000275
GO:2000676 positive regulation of type B pancreatic cell apoptotic process 0.02% 0.01% 3.31 0.301804264625478 0.81868569075186 ENSSSCG00000037779
GO:2000688 positive regulation of rubidium ion transmembrane transporter activity 0.02% 0.01% 3.31 0.301804264625478 0.81868569075186 ENSSSCG00000012332
GO:2000691 negative regulation of cardiac muscle cell myoblast differentiation 0.02% 0.01% 3.31 0.301804264625478 0.81868569075186 ENSSSCG00000034491
GO:2000761 positive regulation of N-terminal peptidyl-lysine acetylation 0.02% 0.01% 3.31 0.301804264625478 0.81868569075186 Sus_scrofa_newGene_8839
GO:2000807 regulation of synaptic vesicle clustering 0.02% 0.01% 3.31 0.301804264625478 0.81868569075186 ENSSSCG00000009446
GO:2000812 regulation of barbed-end actin filament capping 0.02% 0.01% 3.31 0.301804264625478 0.81868569075186 ENSSSCG00000039290
GO:2000826 regulation of heart morphogenesis 0.02% 0.01% 3.31 0.301804264625478 0.81868569075186 ENSSSCG00000016569
GO:2000864 regulation of estradiol secretion 0.02% 0.01% 3.31 0.301804264625478 0.81868569075186 ENSSSCG00000010928
GO:2000979 positive regulation of forebrain neuron differentiation 0.02% 0.01% 3.31 0.301804264625478 0.81868569075186 ENSSSCG00000015584
GO:2000987 positive regulation of behavioral fear response 0.02% 0.01% 3.31 0.301804264625478 0.81868569075186 ENSSSCG00000014149
GO:2001031 positive regulation of cellular glucuronidation 0.02% 0.01% 3.31 0.301804264625478 0.81868569075186 ENSSSCG00000008444
GO:2001040 positive regulation of cellular response to drug 0.02% 0.01% 3.31 0.301804264625478 0.81868569075186 ENSSSCG00000023324
GO:2001044 regulation of integrin-mediated signaling pathway 0.02% 0.01% 3.31 0.301804264625478 0.81868569075186 ENSSSCG00000029313
GO:2001113 negative regulation of cellular response to hepatocyte growth factor stimulus 0.02% 0.01% 3.31 0.301804264625478 0.81868569075186 ENSSSCG00000016816
GO:2001202 negative regulation of transforming growth factor-beta secretion 0.02% 0.01% 3.31 0.301804264625478 0.81868569075186 ENSSSCG00000016174
GO:2001213 negative regulation of vasculogenesis 0.02% 0.01% 3.31 0.301804264625478 0.81868569075186 ENSSSCG00000008522
GO:2001225 regulation of chloride transport 0.02% 0.01% 3.31 0.301804264625478 0.81868569075186 ENSSSCG00000038785
GO:2001239 regulation of extrinsic apoptotic signaling pathway in absence of ligand 0.02% 0.01% 3.31 0.301804264625478 0.81868569075186 ENSSSCG00000015815
GO:2001311 lysobisphosphatidic acid metabolic process 0.02% 0.01% 3.31 0.301804264625478 0.81868569075186 ENSSSCG00000006697
GO:0030317 flagellated sperm motility 0.29% 0.25% 1.16 0.310082737000229 0.840720563626185 ENSSSCG00000004679;ENSSSCG00000007435;ENSSSCG00000011768;ENSSSCG00000012959;ENSSSCG00000015379;ENSSSCG00000018028;ENSSSCG00000023918;ENSSSCG00000026526;ENSSSCG00000028167;ENSSSCG00000028294;ENSSSCG00000029843;ENSSSCG00000034843;ENSSSCG00000044458
GO:0009791 post-embryonic development 0.45% 0.4% 1.12 0.310247065453634 0.840744677875104 ENSSSCG00000001090;ENSSSCG00000002340;ENSSSCG00000003201;ENSSSCG00000003941;ENSSSCG00000004369;ENSSSCG00000008308;ENSSSCG00000010928;ENSSSCG00000011859;ENSSSCG00000012055;ENSSSCG00000016393;ENSSSCG00000016639;ENSSSCG00000017692;ENSSSCG00000023324;ENSSSCG00000023437;ENSSSCG00000023784;ENSSSCG00000023807;ENSSS…
GO:0034446 substrate adhesion-dependent cell spreading 0.25% 0.21% 1.18 0.319906168860509 0.845712075512033 ENSSSCG00000006078;ENSSSCG00000007557;ENSSSCG00000008340;ENSSSCG00000013041;ENSSSCG00000015444;ENSSSCG00000015555;ENSSSCG00000016174;ENSSSCG00000023272;ENSSSCG00000028827;ENSSSCG00000033335;ENSSSCG00000035376
GO:0070374 positive regulation of ERK1 and ERK2 cascade 0.77% 0.71% 1.08 0.321438099970216 0.845712075512033 ENSSSCG00000001858;ENSSSCG00000004074;ENSSSCG00000006764;ENSSSCG00000008997;ENSSSCG00000009327;ENSSSCG00000009482;ENSSSCG00000009517;ENSSSCG00000010966;ENSSSCG00000011322;ENSSSCG00000013369;ENSSSCG00000014441;ENSSSCG00000014568;ENSSSCG00000014633;ENSSSCG00000014927;ENSSSCG00000015405;ENSSS…
GO:0001933 negative regulation of protein phosphorylation 0.23% 0.19% 1.18 0.325008727307781 0.845712075512033 ENSSSCG00000001830;ENSSSCG00000003253;ENSSSCG00000004412;ENSSSCG00000004485;ENSSSCG00000004952;ENSSSCG00000006274;ENSSSCG00000008522;ENSSSCG00000013320;ENSSSCG00000015567;ENSSSCG00000031707
[truncated: 3,410 more rows]

## Sheet: all lncRNAs KEGG
ID Description GeneRatio BgRatio enrich_factor pvalue qvalue geneID gene_number Contained
ko05150 Staphylococcus aureus infection 1.47% 0.66% 2.23 4.42010104302316e-07 8.10963125364378e-05 ENSSSCG00000001422;ENSSSCG00000001427;ENSSSCG00000001453;ENSSSCG00000001455;ENSSSCG00000001456;ENSSSCG00000001457;ENSSSCG00000001469;ENSSSCG00000001470;ENSSSCG00000001472;ENSSSCG00000003524;ENSSSCG00000004038;ENSSSCG00000006678;ENSSSCG00000007754;ENSSSCG00000007797;ENSSSCG00000010893;ENSSSCG00000011…
ko04610 Complement and coagulation cascades 2.09% 1.08% 1.93 6.5847433256082e-07 8.10963125364378e-05 ENSSSCG00000000660;ENSSSCG00000001422;ENSSSCG00000001427;ENSSSCG00000003524;ENSSSCG00000003834;ENSSSCG00000004038;ENSSSCG00000004890;ENSSSCG00000007032;ENSSSCG00000007754;ENSSSCG00000008997;ENSSSCG00000009413;ENSSSCG00000009668;ENSSSCG00000010093;ENSSSCG00000010893;ENSSSCG00000011802;ENSSSCG00000…
ko04918 Thyroid hormone synthesis 1.71% 0.94% 1.82 3.52353815143121e-05 0.00212377854621585 ENSSSCG00000000084;ENSSSCG00000000555;ENSSSCG00000000849;ENSSSCG00000001430;ENSSSCG00000001518;ENSSSCG00000002279;ENSSSCG00000003046;ENSSSCG00000003256;ENSSSCG00000004093;ENSSSCG00000005318;ENSSSCG00000005725;ENSSSCG00000006733;ENSSSCG00000007058;ENSSSCG00000007950;ENSSSCG00000008578;ENSSSCG00000013034;ENS…
ko05320 Autoimmune thyroid disease 1.23% 0.61% 2.03 3.92163217948563e-05 0.00212377854621585 ENSSSCG00000001341;ENSSSCG00000001398;ENSSSCG00000001453;ENSSSCG00000001455;ENSSSCG00000001456;ENSSSCG00000001457;ENSSSCG00000001469;ENSSSCG00000001470;ENSSSCG00000001472;ENSSSCG00000010271;ENSSSCG00000011877;ENSSSCG00000014282;ENSSSCG00000015652;ENSSSCG00000016122;ENSSSCG00000025434;ENSSSCG00000031336;EN…
ko05310 Asthma 0.95% 0.42% 2.24 4.31108892928432e-05 0.00212377854621585 ENSSSCG00000001404;ENSSSCG00000001453;ENSSSCG00000001455;ENSSSCG00000001456;ENSSSCG00000001457;ENSSSCG00000001469;ENSSSCG00000001470;ENSSSCG00000001472;ENSSSCG00000006357;ENSSSCG00000006413;ENSSSCG00000014281;ENSSSCG00000014282;ENSSSCG00000015652;ENSSSCG00000031336;ENSSSCG00000034506;ENSSSCG00000036983;ENSSSCG00000044762;Sus…
ko04670 Leukocyte transendothelial migration 2.42% 1.51% 1.61 7.56717107951725e-05 0.00310652286422287 ENSSSCG00000000137;ENSSSCG00000002965;ENSSSCG00000003256;ENSSSCG00000003691;ENSSSCG00000003909;ENSSSCG00000004018;ENSSSCG00000004058;ENSSSCG00000005743;ENSSSCG00000006824;ENSSSCG00000006862;ENSSSCG00000006966;ENSSSCG00000007356;ENSSSCG00000007436;ENSSSCG00000007680;ENSSSCG00000007718;ENSSSCG0000…
ko05330 Allograft rejection 1% 0.5% 1.98 0.00033161246709369 0.0106145173016831 ENSSSCG00000001341;ENSSSCG00000001398;ENSSSCG00000001404;ENSSSCG00000001453;ENSSSCG00000001455;ENSSSCG00000001456;ENSSSCG00000001457;ENSSSCG00000001469;ENSSSCG00000001470;ENSSSCG00000001472;ENSSSCG00000010271;ENSSSCG00000011877;ENSSSCG00000014282;ENSSSCG00000015652;ENSSSCG00000031336;ENSSSCG00000033267;ENSSSCG00000036…
ko04924 Renin secretion 1.47% 0.85% 1.74 0.000350565238201569 0.0106145173016831 ENSSSCG00000000555;ENSSSCG00000001518;ENSSSCG00000006572;ENSSSCG00000006824;ENSSSCG00000006932;ENSSSCG00000007058;ENSSSCG00000009172;ENSSSCG00000009250;ENSSSCG00000010184;ENSSSCG00000010325;ENSSSCG00000010647;ENSSSCG00000011141;ENSSSCG00000011399;ENSSSCG00000013034;ENSSSCG00000015821;ENSSSCG00000016668;ENSSSCG0000001…
ko04666 Fc gamma R-mediated phagocytosis 1.95% 1.22% 1.6 0.000410250747252354 0.0106145173016831 ENSSSCG00000003256;ENSSSCG00000003909;ENSSSCG00000004943;ENSSSCG00000005012;ENSSSCG00000005596;ENSSSCG00000005743;ENSSSCG00000006250;ENSSSCG00000006678;ENSSSCG00000007240;ENSSSCG00000007356;ENSSSCG00000007609;ENSSSCG00000007625;ENSSSCG00000008444;ENSSSCG00000008642;ENSSSCG00000009300;ENSSSCG0000000958…
ko04145 Phagosome 2.99% 2.06% 1.45 0.000430931257974313 0.0106145173016831 ENSSSCG00000000137;ENSSSCG00000000190;ENSSSCG00000000194;ENSSSCG00000000647;ENSSSCG00000000648;ENSSSCG00000000767;ENSSSCG00000001341;ENSSSCG00000001398;ENSSSCG00000001453;ENSSSCG00000001455;ENSSSCG00000001456;ENSSSCG00000001457;ENSSSCG00000001469;ENSSSCG00000001470;ENSSSCG00000001472;ENSSSCG00000004190;ENSSSCG00000006138;E…
ko04612 Antigen processing and presentation 1.28% 0.74% 1.73 0.000907189712978265 0.0203141045776951 ENSSSCG00000000642;ENSSSCG00000001341;ENSSSCG00000001398;ENSSSCG00000001404;ENSSSCG00000001453;ENSSSCG00000001455;ENSSSCG00000001456;ENSSSCG00000001457;ENSSSCG00000001469;ENSSSCG00000001470;ENSSSCG00000001472;ENSSSCG00000001611;ENSSSCG00000002004;ENSSSCG00000002452;ENSSSCG00000004687;ENSSSCG000000…
ko04022 cGMP-PKG signaling pathway 2.99% 2.13% 1.41 0.00113878215833256 0.0233750021973524 ENSSSCG00000000084;ENSSSCG00000000555;ENSSSCG00000001430;ENSSSCG00000001518;ENSSSCG00000001661;ENSSSCG00000003046;ENSSSCG00000003909;ENSSSCG00000004943;ENSSSCG00000005318;ENSSSCG00000006482;ENSSSCG00000006572;ENSSSCG00000006788;ENSSSCG00000006824;ENSSSCG00000007058;ENSSSCG00000007950;ENSSSCG00000008122;ENSS…
ko04270 Vascular smooth muscle contraction 2.37% 1.63% 1.46 0.00136605458821996 0.0258831395662729 ENSSSCG00000000555;ENSSSCG00000001518;ENSSSCG00000003256;ENSSSCG00000003891;ENSSSCG00000004733;ENSSSCG00000004943;ENSSSCG00000006572;ENSSSCG00000007058;ENSSSCG00000007950;ENSSSCG00000008294;ENSSSCG00000008444;ENSSSCG00000008578;ENSSSCG00000009126;ENSSSCG00000009661;ENSSSCG00000009828;ENSSSCG00000010…
ko00140 Steroid hormone biosynthesis 1.09% 0.62% 1.76 0.00166311417497983 0.0275326742209961 ENSSSCG00000000046;ENSSSCG00000001428;ENSSSCG00000001901;ENSSSCG00000008521;ENSSSCG00000010132;ENSSSCG00000010546;ENSSSCG00000010591;ENSSSCG00000010780;ENSSSCG00000021739;ENSSSCG00000025273;ENSSSCG00000026520;ENSSSCG00000027854;ENSSSCG00000030168;ENSSSCG00000034735;ENSSSCG00000035347;ENSSSCG00000035706;EN…
ko04072 Phospholipase D signaling pathway 2.8% 2% 1.4 0.00167666926345809 0.0275326742209961 ENSSSCG00000001523;ENSSSCG00000003183;ENSSSCG00000003756;ENSSSCG00000003909;ENSSSCG00000004733;ENSSSCG00000004943;ENSSSCG00000005012;ENSSSCG00000005641;ENSSSCG00000006357;ENSSSCG00000006413;ENSSSCG00000006539;ENSSSCG00000007058;ENSSSCG00000007163;ENSSSCG00000007356;ENSSSCG00000007950;ENSSSCG00000008040;EN…
ko04672 Intestinal immune network for IgA production 1.19% 0.7% 1.69 0.00204681209433797 0.0315101335575714 ENSSSCG00000000667;ENSSSCG00000000706;ENSSSCG00000001453;ENSSSCG00000001455;ENSSSCG00000001456;ENSSSCG00000001457;ENSSSCG00000001469;ENSSSCG00000001470;ENSSSCG00000001472;ENSSSCG00000011877;ENSSSCG00000014282;ENSSSCG00000015652;ENSSSCG00000015657;ENSSSCG00000016009;ENSSSCG00000016871;ENSSSC…
ko04650 Natural killer cell mediated cytotoxicity 1.9% 1.27% 1.5 0.00232356871085619 0.0317962034117164 ENSSSCG00000000642;ENSSSCG00000001404;ENSSSCG00000001407;ENSSSCG00000002919;ENSSSCG00000003256;ENSSSCG00000003608;ENSSSCG00000003909;ENSSSCG00000004943;ENSSSCG00000005743;ENSSSCG00000006357;ENSSSCG00000006379;ENSSSCG00000006539;ENSSSCG00000007356;ENSSSCG00000007797;ENSSSCG00000009172;ENSSSCG000…
ko04915 Estrogen signaling pathway 1.9% 1.27% 1.5 0.00232356871085619 0.0317962034117164 ENSSSCG00000000084;ENSSSCG00000000272;ENSSSCG00000000555;ENSSSCG00000000849;ENSSSCG00000001242;ENSSSCG00000001430;ENSSSCG00000001518;ENSSSCG00000003909;ENSSSCG00000004074;ENSSSCG00000004943;ENSSSCG00000005318;ENSSSCG00000006393;ENSSSCG00000006539;ENSSSCG00000006824;ENSSSCG00000007058;ENSSSCG00000007436;ENSSSC…
ko04611 Platelet activation 2.28% 1.59% 1.44 0.00250248143650043 0.0318902494978998 ENSSSCG00000000555;ENSSSCG00000001518;ENSSSCG00000003691;ENSSSCG00000003909;ENSSSCG00000004733;ENSSSCG00000006250;ENSSSCG00000006357;ENSSSCG00000006824;ENSSSCG00000007058;ENSSSCG00000007950;ENSSSCG00000008578;ENSSSCG00000008997;ENSSSCG00000009250;ENSSSCG00000009589;ENSSSCG00000009828;ENSSSCG00000011399;ENSSSCG0000…
ko05203 Viral carcinogenesis 3.18% 2.35% 1.35 0.00258937923273546 0.0318902494978998 ENSSSCG00000000084;ENSSSCG00000000488;ENSSSCG00000000706;ENSSSCG00000001341;ENSSSCG00000001398;ENSSSCG00000001430;ENSSSCG00000001565;ENSSSCG00000001661;ENSSSCG00000002002;ENSSSCG00000002411;ENSSSCG00000002525;ENSSSCG00000002965;ENSSSCG00000003488;ENSSSCG00000003613;ENSSSCG00000003909;ENSSSCG00000004432;ENSSSCG000…

## Sheet: cis-regulated PTGs- GO
BP
ID	Description	GeneRatio	BgRatio	enrich_factor	pvalue	qvalue	geneID
GO:0006631	fatty acid metabolic process	0.0117	0.001	11.4	4.92882e-05	0.0464131	ENSSSCG00000003819;ENSSSCG00000004510;ENSSSCG00000017402;ENSSSCG00000017406;ENSSSCG00000024254
GO:0000255	allantoin metabolic process	0.0047	0.0001	34.19	0.000853678	0.0464131	ENSSSCG00000017402;ENSSSCG00000017406
GO:0006549	isoleucine metabolic process	0.0047	0.0001	34.19	0.000853678	0.0464131	ENSSSCG00000017402;ENSSSCG00000017406
GO:0006573	valine metabolic process	0.0047	0.0001	34.19	0.000853678	0.0464131	ENSSSCG00000017402;ENSSSCG00000017406
GO:0006600	creatine metabolic process	0.0047	0.0001	34.19	0.000853678	0.0464131	ENSSSCG00000017402;ENSSSCG00000017406
GO:0010657	muscle cell apoptotic process	0.0047	0.0001	34.19	0.000853678	0.0464131	ENSSSCG00000038738;ENSSSCG00000038969
GO:0014722	regulation of skeletal muscle contraction by calcium ion signaling	0.0047	0.0001	34.19	0.000853678	0.0464131	ENSSSCG00000038738;ENSSSCG00000038969
GO:0014853	regulation of excitatory postsynaptic membrane potential involved in skeletal muscle contraction	0.0047	0.0001	34.19	0.000853678	0.0464131	ENSSSCG00000038738;ENSSSCG00000038969
GO:0014908	myotube differentiation involved in skeletal muscle regeneration	0.0047	0.0001	34.19	0.000853678	0.0464131	ENSSSCG00000006698;ENSSSCG00000013375
GO:0030856	regulation of epithelial cell differentiation	0.0047	0.0001	34.19	0.000853678	0.0464131	ENSSSCG00000017402;ENSSSCG00000017406
GO:0038161	prolactin signaling pathway	0.0047	0.0001	34.19	0.000853678	0.0464131	ENSSSCG00000017402;ENSSSCG00000017406
GO:0046449	creatinine metabolic process	0.0047	0.0001	34.19	0.000853678	0.0464131	ENSSSCG00000017402;ENSSSCG00000017406
GO:0046543	development of secondary female sexual characteristics	0.0047	0.0001	34.19	0.000853678	0.0464131	ENSSSCG00000017402;ENSSSCG00000017406
GO:0046544	development of secondary male sexual characteristics	0.0047	0.0001	34.19	0.000853678	0.0464131	ENSSSCG00000017402;ENSSSCG00000017406
GO:0048742	regulation of skeletal muscle fiber development	0.0047	0.0001	34.19	0.000853678	0.0464131	ENSSSCG00000024777;ENSSSCG00000027457
GO:0050849	negative regulation of calcium-mediated signaling	0.0047	0.0001	34.19	0.000853678	0.0464131	ENSSSCG00000007322;ENSSSCG00000023437
GO:0050994	regulation of lipid catabolic process	0.0047	0.0001	34.19	0.000853678	0.0464131	ENSSSCG00000013056;ENSSSCG00000035419
GO:0070669	response to interleukin-2	0.0047	0.0001	34.19	0.000853678	0.0464131	ENSSSCG00000017402;ENSSSCG00000017406
GO:0070670	response to interleukin-4	0.0047	0.0001	34.19	0.000853678	0.0464131	ENSSSCG00000017402;ENSSSCG00000017406
GO:0070672	response to interleukin-15	0.0047	0.0001	34.19	0.000853678	0.0464131	ENSSSCG00000017402;ENSSSCG00000017406
GO:0000012	single strand break repair	0.007	0.0005	12.82	0.00124724	0.0616458	ENSSSCG00000014799;ENSSSCG00000048448;ENSSSCG00000048507
GO:0045579	positive regulation of B cell differentiation	0.007	0.0005	12.82	0.00124724	0.0616458	ENSSSCG00000013033;ENSSSCG00000017402;ENSSSCG00000017406
GO:0006101	citrate metabolic process	0.0047	0.0002	22.79	0.00251132	0.0897381	ENSSSCG00000017402;ENSSSCG00000017406
GO:0019218	regulation of steroid metabolic process	0.0047	0.0002	22.79	0.00251132	0.0897381	ENSSSCG00000017402;ENSSSCG00000017406
GO:0048505	regulation of timing of cell differentiation	0.0047	0.0002	22.79	0.00251132	0.0897381	ENSSSCG00000009278;ENSSSCG00000022155
GO:0048541	Peyer's patch development	0.0047	0.0002	22.79	0.00251132	0.0897381	ENSSSCG00000017402;ENSSSCG00000017406
GO:0051823	regulation of synapse structural plasticity	0.0047	0.0002	22.79	0.00251132	0.0897381	ENSSSCG00000038738;ENSSSCG00000038969
GO:0060397	JAK-STAT cascade involved in growth hormone signaling pathway	0.0047	0.0002	22.79	0.00251132	0.0897381	ENSSSCG00000017402;ENSSSCG00000017406
GO:0060998	regulation of dendritic spine development	0.0047	0.0002	22.79	0.00251132	0.0897381	ENSSSCG00000005012;ENSSSCG00000014149
GO:0097531	mast cell migration	0.0047	0.0002	22.79	0.00251132	0.0897381	ENSSSCG00000017402;ENSSSCG00000017406
GO:0006828	manganese ion transport	0.007	0.0007	10.26	0.00255836	0.0897381	ENSSSCG00000014799;ENSSSCG00000048448;ENSSSCG00000048507
GO:0007565	female pregnancy	0.007	0.0008	9.32	0.00344188	0.113412	ENSSSCG00000017402;ENSSSCG00000017406;ENSSSCG00000033142
GO:2001275	positive regulation of glucose import in response to insulin stimulus	0.007	0.0008	9.32	0.00344188	0.113412	ENSSSCG00000003909;ENSSSCG00000030289;ENSSSCG00000035419
GO:0048731	system development	0.0491	0.0261	1.88	0.00432624	0.124551	Sus_scrofa_newGene_11305;Sus_scrofa_newGene_13103;Sus_scrofa_newGene_13107;Sus_scrofa_newGene_13208;Sus_scrofa_newGene_13226;Sus_scrofa_newGene_2298;Sus_scrofa_newGene_2722;Sus_scrofa_newGene_282;Sus_scrofa_newGene_463;Sus_scrofa_newGene_4976;Sus_scrofa_newGene_5092;Sus_scrofa_newGene_5631;Sus_scrofa_newGene_5658;Sus_scrofa_newGene_5665;Sus_scrofa_newGene_66;Sus_scrofa_newGene_7010;Sus_scrofa_new…
GO:0001553	luteinization	0.0047	0.0003	17.09	0.00492537	0.124551	ENSSSCG00000017402;ENSSSCG00000017406
GO:0002437	inflammatory response to antigenic stimulus	0.0047	0.0003	17.09	0.00492537	0.124551	ENSSSCG00000009327;ENSSSCG00000022155
GO:0006956	complement activation	0.0047	0.0003	17.09	0.00492537	0.124551	ENSSSCG00000001422;ENSSSCG00000001427
GO:0008612	peptidyl-lysine modification to peptidyl-hypusine	0.0047	0.0003	17.09	0.00492537	0.124551	ENSSSCG00000013721;ENSSSCG00000013723
GO:0010830	regulation of myotube differentiation	0.0047	0.0003	17.09	0.00492537	0.124551	ENSSSCG00000038738;ENSSSCG00000038969
GO:0019530	taurine metabolic process	0.0047	0.0003	17.09	0.00492537	0.124551	ENSSSCG00000017402;ENSSSCG00000017406
GO:0042448	progesterone metabolic process	0.0047	0.0003	17.09	0.00492537	0.124551	ENSSSCG00000017402;ENSSSCG00000017406
GO:0045588	positive regulation of gamma-delta T cell differentiation	0.0047	0.0003	17.09	0.00492537	0.124551	ENSSSCG00000017402;ENSSSCG00000017406
GO:1903660	negative regulation of complement-dependent cytotoxicity	0.0047	0.0003	17.09	0.00492537	0.124551	ENSSSCG00000014281;ENSSSCG00000014282
GO:0060045	positive regulation of cardiac muscle cell proliferation	0.007	0.0009	7.89	0.00571193	0.138022	ENSSSCG00000009278;ENSSSCG00000014149;ENSSSCG00000022155
GO:1901741	positive regulation of myoblast fusion	0.007	0.0009	7.89	0.00571193	0.138022	ENSSSCG00000013375;ENSSSCG00000014282;ENSSSCG00000023371
GO:0006105	succinate metabolic process	0.0047	0.0003	13.67	0.00805037	0.165659	ENSSSCG00000017402;ENSSSCG00000017406
GO:0006107	oxaloacetate metabolic process	0.0047	0.0003	13.67	0.00805037	0.165659	ENSSSCG00000017402;ENSSSCG00000017406
GO:0006307	DNA dealkylation involved in DNA repair	0.0047	0.0003	13.67	0.00805037	0.165659	ENSSSCG00000010756;ENSSSCG00000040937
GO:0006527	arginine catabolic process	0.0047	0.0003	13.67	0.00805037	0.165659	ENSSSCG00000001780;ENSSSCG00000038514
GO:0036302	atrioventricular canal development	0.0047	0.0003	13.67	0.00805037	0.165659	ENSSSCG00000022155;ENSSSCG00000030289
GO:2000427	positive regulation of apoptotic cell clearance	0.0047	0.0003	13.67	0.00805037	0.165659	ENSSSCG00000001422;ENSSSCG00000024914
GO:2000352	negative regulation of endothelial cell apoptotic process	0.007	0.001	6.84	0.00870144	0.165659	ENSSSCG00000014281;ENSSSCG00000014282;ENSSSCG00000015987
GO:0035690	cellular response to drug	0.0093	0.002	4.72	0.00960719	0.165659	ENSSSCG00000008168;ENSSSCG00000009172;ENSSSCG00000014149;ENSSSCG00000015987
GO:0042104	positive regulation of activated T cell proliferation	0.007	0.0011	6.41	0.0104802	0.165659	ENSSSCG00000014282;ENSSSCG00000017402;ENSSSCG00000017406
GO:0043011	myeloid dendritic cell differentiation	0.007	0.0011	6.41	0.0104802	0.165659	ENSSSCG00000002340;ENSSSCG00000014282;ENSSSCG00000022155
GO:0045746	negative regulation of Notch signaling pathway	0.007	0.0011	6.41	0.0104802	0.165659	ENSSSCG00000005828;ENSSSCG00000022178;ENSSSCG00000036377
GO:0051480	regulation of cytosolic calcium ion concentration	0.007	0.0011	6.41	0.0104802	0.165659	ENSSSCG00000014799;ENSSSCG00000048448;ENSSSCG00000048507
GO:0010606	positive regulation of cytoplasmic mRNA processing body assembly	0.0047	0.0004	11.4	0.0118429	0.165659	ENSSSCG00000000502;ENSSSCG00000009319
GO:0032355	response to estradiol	0.0047	0.0004	11.4	0.0118429	0.165659	ENSSSCG00000017402;ENSSSCG00000017406
GO:0035265	organ growth	0.0047	0.0004	11.4	0.0118429	0.165659	ENSSSCG00000001420;ENSSSCG00000030289
GO:0045647	negative regulation of erythrocyte differentiation	0.0047	0.0004	11.4	0.0118429	0.165659	ENSSSCG00000017402;ENSSSCG00000017406
GO:0046825	regulation of protein export from nucleus	0.0047	0.0004	11.4	0.0118429	0.165659	ENSSSCG00000014282;ENSSSCG00000030289
GO:0055091	phospholipid homeostasis	0.0047	0.0004	11.4	0.0118429	0.165659	ENSSSCG00000003819;ENSSSCG00000005423
GO:0034446	substrate adhesion-dependent cell spreading	0.0093	0.0021	4.41	0.0121587	0.165659	ENSSSCG00000006078;ENSSSCG00000013041;ENSSSCG00000015555;ENSSSCG00000028827
GO:0070588	calcium ion transmembrane transport	0.0164	0.0058	2.82	0.0121608	0.165659	ENSSSCG00000002340;ENSSSCG00000005636;ENSSSCG00000011412;ENSSSCG00000014799;ENSSSCG00000023912;ENSSSCG00000048448;ENSSSCG00000048507
GO:0045931	positive regulation of mitotic cell cycle	0.007	0.0012	6.03	0.012454	0.165659	ENSSSCG00000017402;ENSSSCG00000017406;ENSSSCG00000030289
GO:0019915	lipid storage	0.007	0.0012	5.7	0.014626	0.165659	ENSSSCG00000003819;ENSSSCG00000017402;ENSSSCG00000017406
GO:0045663	positive regulation of myoblast differentiation	0.007	0.0012	5.7	0.014626	0.165659	ENSSSCG00000013375;ENSSSCG00000014149;ENSSSCG00000026041
GO:0000722	telomere maintenance via recombination	0.0047	0.0005	9.77	0.0162613	0.165659	ENSSSCG00000014280;ENSSSCG00000023955
GO:0030194	positive regulation of blood coagulation	0.0047	0.0005	9.77	0.0162613	0.165659	ENSSSCG00000015987;ENSSSCG00000025788
GO:0032819	positive regulation of natural killer cell proliferation	0.0047	0.0005	9.77	0.0162613	0.165659	ENSSSCG00000017402;ENSSSCG00000017406
GO:0032825	positive regulation of natural killer cell differentiation	0.0047	0.0005	9.77	0.0162613	0.165659	ENSSSCG00000017402;ENSSSCG00000017406
GO:0043306	positive regulation of mast cell degranulation	0.0047	0.0005	9.77	0.0162613	0.165659	ENSSSCG00000014281;ENSSSCG00000014282
GO:0045598	regulation of fat cell differentiation	0.0047	0.0005	9.77	0.0162613	0.165659	ENSSSCG00000013056;ENSSSCG00000022224
GO:0048747	muscle fiber development	0.0047	0.0005	9.77	0.0162613	0.165659	ENSSSCG00000011412;ENSSSCG00000016578
GO:0051013	microtubule severing	0.0047	0.0005	9.77	0.0162613	0.165659	ENSSSCG00000009326;ENSSSCG00000038036
GO:0051205	protein insertion into membrane	0.0047	0.0005	9.77	0.0162613	0.165659	ENSSSCG00000034802;ENSSSCG00000037108
GO:0051276	chromosome organization	0.0047	0.0005	9.77	0.0162613	0.165659	ENSSSCG00000029030;ENSSSCG00000037558
GO:0060347	heart trabecula formation	0.0047	0.0005	9.77	0.0162613	0.165659	ENSSSCG00000010172;ENSSSCG00000036377
GO:0007173	epidermal growth factor receptor signaling pathway	0.007	0.0013	5.4	0.0169983	0.165659	ENSSSCG00000007356;ENSSSCG00000009048;ENSSSCG00000030289
GO:0072659	protein localization to plasma membrane	0.0093	0.0024	3.91	0.0184709	0.165659	ENSSSCG00000004620;ENSSSCG00000022331;ENSSSCG00000023371;Sus_scrofa_newGene_4303
GO:0002028	regulation of sodium ion transport	0.0047	0.0005	8.55	0.021266	0.165659	ENSSSCG00000038738;ENSSSCG00000038969
GO:0003139	secondary heart field specification	0.0047	0.0005	8.55	0.021266	0.165659	ENSSSCG00000014149;ENSSSCG00000022155
GO:0045086	positive regulation of interleukin-2 biosynthetic process	0.0047	0.0005	8.55	0.021266	0.165659	ENSSSCG00000017402;ENSSSCG00000017406
GO:0045582	positive regulation of T cell differentiation	0.0047	0.0005	8.55	0.021266	0.165659	ENSSSCG00000013033;ENSSSCG00000014282
GO:0060711	labyrinthine layer development	0.0047	0.0005	8.55	0.021266	0.165659	ENSSSCG00000009048;ENSSSCG00000010172
GO:0097202	activation of cysteine-type endopeptidase activity	0.0047	0.0005	8.55	0.021266	0.165659	ENSSSCG00000013033;ENSSSCG00000028157
GO:2000060	positive regulation of protein ubiquitination involved in ubiquitin-dependent protein catabolic process	0.0047	0.0005	8.55	0.021266	0.165659	ENSSSCG00000010177;ENSSSCG00000027457
GO:0000290	deadenylation-dependent decapping of nuclear-transcribed mRNA	0.0047	0.0006	7.6	0.026819	0.165659	ENSSSCG00000009319;ENSSSCG00000013124
GO:0001921	positive regulation of receptor recycling	0.0047	0.0006	7.6	0.026819	0.165659	ENSSSCG00000002340;ENSSSCG00000006078
GO:0006103	2-oxoglutarate metabolic process	0.0047	0.0006	7.6	0.026819	0.165659	ENSSSCG00000017402;ENSSSCG00000017406
GO:0006694	steroid biosynthetic process	0.0047	0.0006	7.6	0.026819	0.165659	ENSSSCG00000001428;ENSSSCG00000021739
GO:0021670	lateral ventricle development	0.0047	0.0006	7.6	0.026819	0.165659	ENSSSCG00000022178;ENSSSCG00000045641
GO:0021795	cerebral cortex cell migration	0.0047	0.0006	7.6	0.026819	0.165659	ENSSSCG00000002340;ENSSSCG00000022331
GO:0030279	negative regulation of ossification	0.0047	0.0006	7.6	0.026819	0.165659	ENSSSCG00000014149;ENSSSCG00000022155
GO:0048566	embryonic digestive tract development	0.0047	0.0006	7.6	0.026819	0.165659	ENSSSCG00000009278;ENSSSCG00000035419
GO:0097194	execution phase of apoptosis	0.0047	0.0006	7.6	0.026819	0.165659	ENSSSCG00000016101;ENSSSCG00000028157
GO:0001974	blood vessel remodeling	0.007	0.0016	4.46	0.028513	0.165659	ENSSSCG00000004218;ENSSSCG00000014149;ENSSSCG00000022155
GO:0030890	positive regulation of B cell proliferation	0.007	0.0016	4.46	0.028513	0.165659	ENSSSCG00000014149;ENSSSCG00000014281;ENSSSCG00000014282
GO:0043087	regulation of GTPase activity	0.007	0.0016	4.46	0.028513	0.165659	ENSSSCG00000006078;ENSSSCG00000008044;ENSSSCG00000027890
GO:0001947	heart looping	0.0093	0.0027	3.42	0.0287855	0.165659	ENSSSCG00000002340;ENSSSCG00000014149;ENSSSCG00000014283;ENSSSCG00000036377
GO:0000019	regulation of mitotic recombination	0.0023	0.0001	34.19	0.029251	0.165659	ENSSSCG00000014280
GO:0001682	tRNA 5'-leader removal	0.0023	0.0001	34.19	0.029251	0.165659	ENSSSCG00000006078
GO:0001809	positive regulation of type IV hypersensitivity	0.0023	0.0001	34.19	0.029251	0.165659	ENSSSCG00000007691
GO:0002270	plasmacytoid dendritic cell activation	0.0023	0.0001	34.19	0.029251	0.165659	ENSSSCG00000009327
GO:0002840	regulation of T cell mediated immune response to tumor cell	0.0023	0.0001	34.19	0.029251	0.165659	ENSSSCG00000009327
GO:0003138	primary heart field specification	0.0023	0.0001	34.19	0.029251	0.165659	ENSSSCG00000014149
GO:0003160	endocardium morphogenesis	0.0023	0.0001	34.19	0.029251	0.165659	ENSSSCG00000022155
GO:0003185	sinoatrial valve morphogenesis	0.0023	0.0001	34.19	0.029251	0.165659	ENSSSCG00000014149
GO:0006007	glucose catabolic process	0.0023	0.0001	34.19	0.029251	0.165659	ENSSSCG00000013033
GO:0006482	protein demethylation	0.0023	0.0001	34.19	0.029251	0.165659	ENSSSCG00000029300
GO:0007518	myoblast fate determination	0.0023	0.0001	34.19	0.029251	0.165659	ENSSSCG00000013375
GO:0009124	nucleoside monophosphate biosynthetic process	0.0023	0.0001	34.19	0.029251	0.165659	ENSSSCG00000005852
GO:0009133	nucleoside diphosphate biosynthetic process	0.0023	0.0001	34.19	0.029251	0.165659	ENSSSCG00000005852
GO:0009794	regulation of mitotic cell cycle, embryonic	0.0023	0.0001	34.19	0.029251	0.165659	ENSSSCG00000008047
GO:0009912	auditory receptor cell fate commitment	0.0023	0.0001	34.19	0.029251	0.165659	ENSSSCG00000022155
GO:0009914	hormone transport	0.0023	0.0001	34.19	0.029251	0.165659	ENSSSCG00000028537
GO:0010424	DNA methylation on cytosine within a CG sequence	0.0023	0.0001	34.19	0.029251	0.165659	ENSSSCG00000001420
GO:0014841	skeletal muscle satellite cell proliferation	0.0023	0.0001	34.19	0.029251	0.165659	ENSSSCG00000032877
GO:0015813	L-glutamate transport	0.0023	0.0001	34.19	0.029251	0.165659	ENSSSCG00000002340
GO:0015913	short-chain fatty acid import	0.0023	0.0001	34.19	0.029251	0.165659	ENSSSCG00000028537
GO:0015918	sterol transport	0.0023	0.0001	34.19	0.029251	0.165659	ENSSSCG00000013125
GO:0016078	tRNA catabolic process	0.0023	0.0001	34.19	0.029251	0.165659	ENSSSCG00000006078
GO:0017055	negative regulation of RNA polymerase II transcriptional preinitiation complex assembly	0.0023	0.0001	34.19	0.029251	0.165659	ENSSSCG00000009327
GO:0021870	Cajal-Retzius cell differentiation	0.0023	0.0001	34.19	0.029251	0.165659	ENSSSCG00000002340
GO:0021993	initiation of neural tube closure	0.0023	0.0001	34.19	0.029251	0.165659	ENSSSCG00000045641
GO:0030862	positive regulation of polarized epithelial cell differentiation	0.0023	0.0001	34.19	0.029251	0.165659	ENSSSCG00000022178
GO:0031104	dendrite regeneration	0.0023	0.0001	34.19	0.029251	0.165659	ENSSSCG00000006082
GO:0031296	B cell costimulation	0.0023	0.0001	34.19	0.029251	0.165659	ENSSSCG00000014282
GO:0031345	negative regulation of cell projection organization	0.0023	0.0001	34.19	0.029251	0.165659	ENSSSCG00000009482
GO:0032072	regulation of restriction endodeoxyribonuclease activity	0.0023	0.0001	34.19	0.029251	0.165659	ENSSSCG00000009327
GO:0033028	myeloid cell apoptotic process	0.0023	0.0001	34.19	0.029251	0.165659	ENSSSCG00000005012
GO:0033632	regulation of cell-cell adhesion mediated by integrin	0.0023	0.0001	34.19	0.029251	0.165659	ENSSSCG00000013041
GO:0034166	toll-like receptor 10 signaling pathway	0.0023	0.0001	34.19	0.029251	0.165659	ENSSSCG00000027877
GO:0034205	amyloid-beta formation	0.0023	0.0001	34.19	0.029251	0.165659	ENSSSCG00000002340
GO:0034398	telomere tethering at nuclear periphery	0.0023	0.0001	34.19	0.029251	0.165659	ENSSSCG00000014794
GO:0035513	oxidative RNA demethylation	0.0023	0.0001	34.19	0.029251	0.165659	ENSSSCG00000040937
GO:0035611	protein branching point deglutamylation	0.0023	0.0001	34.19	0.029251	0.165659	ENSSSCG00000008558
GO:0035803	egg coat formation	0.0023	0.0001	34.19	0.029251	0.165659	ENSSSCG00000007691
GO:0035984	cellular response to trichostatin A	0.0023	0.0001	34.19	0.029251	0.165659	ENSSSCG00000014149
GO:0036090	cleavage furrow ingression	0.0023	0.0001	34.19	0.029251	0.165659	ENSSSCG00000029300
GO:0036334	epidermal stem cell homeostasis	0.0023	0.0001	34.19	0.029251	0.165659	ENSSSCG00000014283
GO:0038192	gastric inhibitory peptide signaling pathway	0.0023	0.0001	34.19	0.029251	0.165659	ENSSSCG00000021053
GO:0043063	intercellular bridge organization	0.0023	0.0001	34.19	0.029251	0.165659	ENSSSCG00000017645
GO:0043503	skeletal muscle fiber adaptation	0.0023	0.0001	34.19	0.029251	0.165659	ENSSSCG00000013375
GO:0044089	positive regulation of cellular component biogenesis	0.0023	0.0001	34.19	0.029251	0.165659	ENSSSCG00000029227
GO:0044128	positive regulation of growth of symbiont in host	0.0023	0.0001	34.19	0.029251	0.165659	ENSSSCG00000013125
GO:0045048	protein insertion into ER membrane	0.0023	0.0001	34.19	0.029251	0.165659	ENSSSCG00000038776
GO:0045075	regulation of interleukin-12 biosynthetic process	0.0023	0.0001	34.19	0.029251	0.165659	ENSSSCG00000003913
GO:0045819	positive regulation of glycogen catabolic process	0.0023	0.0001	34.19	0.029251	0.165659	ENSSSCG00000009327
GO:0045916	negative regulation of complement activation	0.0023	0.0001	34.19	0.029251	0.165659	ENSSSCG00000011806
GO:0046130	purine ribonucleoside catabolic process	0.0023	0.0001	34.19	0.029251	0.165659	ENSSSCG00000025788
GO:0046496	nicotinamide nucleotide metabolic process	0.0023	0.0001	34.19	0.029251	0.165659	ENSSSCG00000029502
GO:0046511	sphinganine biosynthetic process	0.0023	0.0001	34.19	0.029251	0.165659	ENSSSCG00000002404
GO:0048609	multicellular organismal reproductive process	0.0023	0.0001	34.19	0.029251	0.165659	ENSSSCG00000030289
GO:0050820	positive regulation of coagulation	0.0023	0.0001	34.19	0.029251	0.165659	ENSSSCG00000002340
GO:0050983	obsolete deoxyhypusine biosynthetic process from spermidine	0.0023	0.0001	34.19	0.029251	0.165659	ENSSSCG00000013723
GO:0051463	negative regulation of cortisol secretion	0.0023	0.0001	34.19	0.029251	0.165659	ENSSSCG00000030289
GO:0051562	negative regulation of mitochondrial calcium ion concentration	0.0023	0.0001	34.19	0.029251	0.165659	ENSSSCG00000024667
GO:0051563	smooth endoplasmic reticulum calcium ion homeostasis	0.0023	0.0001	34.19	0.029251	0.165659	ENSSSCG00000002340
GO:0051643	endoplasmic reticulum localization	0.0023	0.0001	34.19	0.029251	0.165659	ENSSSCG00000004620
GO:0055098	response to low-density lipoprotein particle stimulus	0.0023	0.0001	34.19	0.029251	0.165659	ENSSSCG00000005423
GO:0060025	regulation of synaptic activity	0.0023	0.0001	34.19	0.029251	0.165659	ENSSSCG00000014149
GO:0060297	regulation of sarcomere organization	0.0023	0.0001	34.19	0.029251	0.165659	ENSSSCG00000014149
GO:0060544	regulation of necroptotic process	0.0023	0.0001	34.19	0.029251	0.165659	ENSSSCG00000016101
GO:0060821	inactivation of X chromosome by DNA methylation	0.0023	0.0001	34.19	0.029251	0.165659	ENSSSCG00000029030
GO:0060844	arterial endothelial cell fate commitment	0.0023	0.0001	34.19	0.029251	0.165659	ENSSSCG00000022155
GO:0061343	cell adhesion involved in heart morphogenesis	0.0023	0.0001	34.19	0.029251	0.165659	ENSSSCG00000040166
GO:0061582	intestinal epithelial cell migration	0.0023	0.0001	34.19	0.029251	0.165659	ENSSSCG00000030289
GO:0070351	negative regulation of white fat cell proliferation	0.0023	0.0001	34.19	0.029251	0.165659	ENSSSCG00000014282
GO:0071396	cellular response to lipid	0.0023	0.0001	34.19	0.029251	0.165659	ENSSSCG00000013033
GO:0071453	cellular response to oxygen levels	0.0023	0.0001	34.19	0.029251	0.165659	ENSSSCG00000013375
GO:0071670	smooth muscle cell chemotaxis	0.0023	0.0001	34.19	0.029251	0.165659	ENSSSCG00000028827
GO:0090075	relaxation of muscle	0.0023	0.0001	34.19	0.029251	0.165659	ENSSSCG00000011721
GO:0097101	blood vessel endothelial cell fate specification	0.0023	0.0001	34.19	0.029251	0.165659	ENSSSCG00000022155
GO:0098582	innate vocalization behavior	0.0023	0.0001	34.19	0.029251	0.165659	ENSSSCG00000007727
GO:1901186	positive regulation of ERBB signaling pathway	0.0023	0.0001	34.19	0.029251	0.165659	ENSSSCG00000022155
GO:1901189	positive regulation of ephrin receptor signaling pathway	0.0023	0.0001	34.19	0.029251	0.165659	ENSSSCG00000022155
GO:1901297	positive regulation of canonical Wnt signaling pathway involved in cardiac muscle cell fate commitment	0.0023	0.0001	34.19	0.029251	0.165659	ENSSSCG00000022155
GO:1901898	negative regulation of relaxation of cardiac muscle	0.0023	0.0001	34.19	0.029251	0.165659	ENSSSCG00000016929
GO:1902109	negative regulation of mitochondrial membrane permeability involved in apoptotic process	0.0023	0.0001	34.19	0.029251	0.165659	ENSSSCG00000004510
GO:1902170	cellular response to reactive nitrogen species	0.0023	0.0001	34.19	0.029251	0.165659	ENSSSCG00000026041
GO:1903788	positive regulation of glutathione biosynthetic process	0.0023	0.0001	34.19	0.029251	0.165659	ENSSSCG00000015987
GO:1990774	tumor necrosis factor secretion	0.0023	0.0001	34.19	0.029251	0.165659	ENSSSCG00000009327
GO:2000111	positive regulation of macrophage apoptotic process	0.0023	0.0001	34.19	0.029251	0.165659	ENSSSCG00000014149
GO:2000368	positive regulation of acrosomal vesicle exocytosis	0.0023	0.0001	34.19	0.029251	0.165659	ENSSSCG00000007691
GO:2000388	positive regulation of antral ovarian follicle growth	0.0023	0.0001	34.19	0.029251	0.165659	ENSSSCG00000007691
GO:2000426	negative regulation of apoptotic cell clearance	0.0023	0.0001	34.19	0.029251	0.165659	ENSSSCG00000009327
GO:2000688	positive regulation of rubidium ion transmembrane transporter activity	0.0023	0.0001	34.19	0.029251	0.165659	ENSSSCG00000012332
GO:2000691	negative regulation of cardiac muscle cell myoblast differentiation	0.0023	0.0001	34.19	0.029251	0.165659	ENSSSCG00000034491
GO:2000987	positive regulation of behavioral fear response	0.0023	0.0001	34.19	0.029251	0.165659	ENSSSCG00000014149
GO:2001311	lysobisphosphatidic acid metabolic process	0.0023	0.0001	34.19	0.029251	0.165659	ENSSSCG00000006697
GO:0008203	cholesterol metabolic process	0.007	0.0016	4.27	0.0318976	0.179712	ENSSSCG00000003819;ENSSSCG00000005423;ENSSSCG00000014282
GO:0022617	extracellular matrix disassembly	0.0047	0.0007	6.84	0.0328842	0.182435	ENSSSCG00000010174;ENSSSCG00000015555
GO:0045671	negative regulation of osteoclast differentiation	0.0047	0.0007	6.84	0.0328842	0.182435	ENSSSCG00000014282;ENSSSCG00000037958
GO:0045954	positive regulation of natural killer cell mediated cytotoxicity	0.0047	0.0007	6.84	0.0328842	0.182435	ENSSSCG00000017402;ENSSSCG00000017406
GO:0000381	regulation of alternative mRNA splicing, via spliceosome	0.007	0.0017	4.1	0.0354825	0.193472	ENSSSCG00000007917;ENSSSCG00000013375;ENSSSCG00000028663
GO:0006606	protein import into nucleus	0.007	0.0017	4.1	0.0354825	0.193472	ENSSSCG00000009278;ENSSSCG00000014794;ENSSSCG00000034491
GO:0070527	platelet aggregation	0.007	0.0017	4.1	0.0354825	0.193472	ENSSSCG00000013041;ENSSSCG00000036402;ENSSSCG00000039071
GO:0035019	somatic stem cell population maintenance	0.007	0.0018	3.94	0.0392657	0.193472	ENSSSCG00000006698;ENSSSCG00000022155;ENSSSCG00000029227
GO:0046426	negative regulation of JAK-STAT cascade	0.007	0.0018	3.94	0.0392657	0.193472	ENSSSCG00000013044;ENSSSCG00000040166;ENSSSCG00000040581
GO:0001829	trophectodermal cell differentiation	0.0047	0.0008	6.22	0.0394269	0.193472	ENSSSCG00000000502;ENSSSCG00000026752
GO:0006612	protein targeting to membrane	0.0047	0.0008	6.22	0.0394269	0.193472	ENSSSCG00000034802;ENSSSCG00000037108
GO:0006998	nuclear envelope organization	0.0047	0.0008	6.22	0.0394269	0.193472	ENSSSCG00000038738;ENSSSCG00000038969
GO:0008016	regulation of heart contraction	0.0047	0.0008	6.22	0.0394269	0.193472	ENSSSCG00000038738;ENSSSCG00000038969
GO:0021904	dorsal/ventral neural tube patterning	0.0047	0.0008	6.22	0.0394269	0.193472	ENSSSCG00000002340;ENSSSCG00000014283
GO:0030318	melanocyte differentiation	0.0047	0.0008	6.22	0.0394269	0.193472	ENSSSCG00000004620;ENSSSCG00000014149
GO:0043393	regulation of protein binding	0.0047	0.0008	6.22	0.0394269	0.193472	ENSSSCG00000002340;ENSSSCG00000024777
GO:0048167	regulation of synaptic plasticity	0.0047	0.0008	6.22	0.0394269	0.193472	ENSSSCG00000002340;ENSSSCG00000014149
GO:0051966	regulation of synaptic transmission, glutamatergic	0.0047	0.0008	6.22	0.0394269	0.193472	ENSSSCG00000002340;ENSSSCG00000014149
GO:0030154	cell differentiation	0.0654	0.0463	1.41	0.0419237	0.193472	ENSSSCG00000002403;ENSSSCG00000009314;ENSSSCG00000030069;Sus_scrofa_newGene_11305;Sus_scrofa_newGene_13026;Sus_scrofa_newGene_13103;Sus_scrofa_newGene_13108;Sus_scrofa_newGene_13208;Sus_scrofa_newGene_13226;Sus_scrofa_newGene_1665;Sus_scrofa_newGene_2298;Sus_scrofa_newGene_270;Sus_scrofa_newGene_2721;Sus_scrofa_newGene_2723;Sus_scrofa_newGene_3170;Sus_scrofa_newGene_4114;Sus_scrofa_newGene_4116;S…
GO:0044763	single-organism cellular process	0.0164	0.0075	2.18	0.0425302	0.193472	Sus_scrofa_newGene_13107;Sus_scrofa_newGene_282;Sus_scrofa_newGene_463;Sus_scrofa_newGene_5092;Sus_scrofa_newGene_7021;Sus_scrofa_newGene_9060;Sus_scrofa_newGene_9306
GO:0000165	MAPK cascade	0.007	0.0018	3.8	0.043245	0.193472	ENSSSCG00000011415;ENSSSCG00000014149;ENSSSCG00000022331
GO:0009267	cellular response to starvation	0.007	0.0018	3.8	0.043245	0.193472	ENSSSCG00000003092;ENSSSCG00000013375;ENSSSCG00000027457
GO:0000077	DNA damage checkpoint	0.0047	0.0008	5.7	0.0464142	0.193472	ENSSSCG00000015602;ENSSSCG00000030289
GO:0002227	innate immune response in mucosa	0.0047	0.0008	5.7	0.0464142	0.193472	ENSSSCG00000014282;ENSSSCG00000048332
GO:0009395	phospholipid catabolic process	0.0047	0.0008	5.7	0.0464142	0.193472	ENSSSCG00000003819;ENSSSCG00000007356
GO:0008333	endosome to lysosome transport	0.007	0.0019	3.66	0.0474175	0.193472	ENSSSCG00000002403;ENSSSCG00000013734;ENSSSCG00000030069
GO:0008543	fibroblast growth factor receptor signaling pathway	0.007	0.0019	3.66	0.0474175	0.193472	ENSSSCG00000009278;ENSSSCG00000013044;ENSSSCG00000040166
GO:0050852	T cell receptor signaling pathway	0.007	0.0019	3.66	0.0474175	0.193472	ENSSSCG00000002340;ENSSSCG00000007356;ENSSSCG00000016929
GO:0000245	spliceosomal complex assembly	0.0047	0.0009	5.26	0.0538146	0.193472	ENSSSCG00000026110;ENSSSCG00000038587
GO:0031032	actomyosin structure organization	0.0047	0.0009	5.26	0.0538146	0.193472	ENSSSCG00000029300;ENSSSCG00000036402
GO:0045737	positive regulation of cyclin-dependent protein serine/threonine kinase activity	0.0047	0.0009	5.26	0.0538146	0.193472	ENSSSCG00000029185;ENSSSCG00000032284
GO:0000973	posttranscriptional tethering of RNA polymerase II gene DNA at nuclear periphery	0.0023	0.0001	17.09	0.0576482	0.193472	ENSSSCG00000014794
GO:0001514	selenocysteine incorporation	0.0023	0.0001	17.09	0.0576482	0.193472	ENSSSCG00000030284
GO:0001773	myeloid dendritic cell activation	0.0023	0.0001	17.09	0.0576482	0.193472	ENSSSCG00000009327
GO:0001842	neural fold formation	0.0023	0.0001	17.09	0.0576482	0.193472	ENSSSCG00000036377
GO:0001927	exocyst assembly	0.0023	0.0001	17.09	0.0576482	0.193472	ENSSSCG00000010174
GO:0002296	T-helper 1 cell lineage commitment	0.0023	0.0001	17.09	0.0576482	0.193472	ENSSSCG00000014282
GO:0002634	regulation of germinal center formation	0.0023	0.0001	17.09	0.0576482	0.193472	ENSSSCG00000014149
GO:0002643	regulation of tolerance induction	0.0023	0.0001	17.09	0.0576482	0.193472	ENSSSCG00000009327
GO:0002790	peptide secretion	0.0023	0.0001	17.09	0.0576482	0.193472	ENSSSCG00000005423
GO:0003256	regulation of transcription from RNA polymerase II promoter involved in myocardial precursor cell differentiation	0.0023	0.0001	17.09	0.0576482	0.193472	ENSSSCG00000022155
GO:0006090	pyruvate metabolic process	0.0023	0.0001	17.09	0.0576482	0.193472	ENSSSCG00000014919
GO:0006403	RNA localization	0.0023	0.0001	17.09	0.0576482	0.193472	ENSSSCG00000037558
GO:0006421	asparaginyl-tRNA aminoacylation	0.0023	0.0001	17.09	0.0576482	0.193472	ENSSSCG00000014893
GO:0006436	tryptophanyl-tRNA aminoacylation	0.0023	0.0001	17.09	0.0576482	0.193472	ENSSSCG00000002516
GO:0006650	glycerophospholipid metabolic process	0.0023	0.0001	17.09	0.0576482	0.193472	ENSSSCG00000010175
GO:0006677	glycosylceramide metabolic process	0.0023	0.0001	17.09	0.0576482	0.193472	ENSSSCG00000024494
GO:0006686	sphingomyelin biosynthetic process	0.0023	0.0001	17.09	0.0576482	0.193472	ENSSSCG00000002404
GO:0006703	estrogen biosynthetic process	0.0023	0.0001	17.09	0.0576482	0.193472	ENSSSCG00000021739
GO:0007066	female meiosis sister chromatid cohesion	0.0023	0.0001	17.09	0.0576482	0.193472	ENSSSCG00000023955
GO:0007521	muscle cell fate determination	0.0023	0.0001	17.09	0.0576482	0.193472	ENSSSCG00000014149
GO:0008611	ether lipid biosynthetic process	0.0023	0.0001	17.09	0.0576482	0.193472	ENSSSCG00000010175
GO:0009235	cobalamin metabolic process	0.0023	0.0001	17.09	0.0576482	0.193472	ENSSSCG00000028646
GO:0009957	epidermal cell fate specification	0.0023	0.0001	17.09	0.0576482	0.193472	ENSSSCG00000022155
GO:0010310	regulation of hydrogen peroxide metabolic process	0.0023	0.0001	17.09	0.0576482	0.193472	ENSSSCG00000033685
GO:0010519	negative regulation of phospholipase activity	0.0023	0.0001	17.09	0.0576482	0.193472	ENSSSCG00000003819
GO:0010883	regulation of lipid storage	0.0023	0.0001	17.09	0.0576482	0.193472	ENSSSCG00000024254
GO:0014719	skeletal muscle satellite cell activation	0.0023	0.0001	17.09	0.0576482	0.193472	ENSSSCG00000032877
GO:0014816	skeletal muscle satellite cell differentiation	0.0023	0.0001	17.09	0.0576482	0.193472	ENSSSCG00000032877
GO:0014827	intestine smooth muscle contraction	0.0023	0.0001	17.09	0.0576482	0.193472	ENSSSCG00000025500
GO:0015866	ADP transport	0.0023	0.0001	17.09	0.0576482	0.193472	ENSSSCG00000013927
GO:0017186	peptidyl-pyroglutamic acid biosynthetic process, using glutaminyl-peptide cyclotransferase	0.0023	0.0001	17.09	0.0576482	0.193472	ENSSSCG00000032819
GO:0018401	peptidyl-proline hydroxylation to 4-hydroxy-L-proline	0.0023	0.0001	17.09	0.0576482	0.193472	ENSSSCG00000010172
GO:0019050	suppression by virus of host apoptotic process	0.0023	0.0001	17.09	0.0576482	0.193472	ENSSSCG00000013033
GO:0021592	fourth ventricle development	0.0023	0.0001	17.09	0.0576482	0.193472	ENSSSCG00000045641
GO:0021678	third ventricle development	0.0023	0.0001	17.09	0.0576482	0.193472	ENSSSCG00000045641
GO:0021849	neuroblast division in subventricular zone	0.0023	0.0001	17.09	0.0576482	0.193472	ENSSSCG00000022178
GO:0023052	signaling	0.0023	0.0001	17.09	0.0576482	0.193472	ENSSSCG00000007317
GO:0031585	regulation of inositol 1,4,5-trisphosphate-sensitive calcium-release channel activity	0.0023	0.0001	17.09	0.0576482	0.193472	ENSSSCG00000004620
GO:0031936	negative regulation of chromatin silencing	0.0023	0.0001	17.09	0.0576482	0.193472	ENSSSCG00000008591
GO:0032252	secretory granule localization	0.0023	0.0001	17.09	0.0576482	0.193472	ENSSSCG00000004620
GO:0032425	positive regulation of mismatch repair	0.0023	0.0001	17.09	0.0576482	0.193472	ENSSSCG00000009327
GO:0032528	microvillus organization	0.0023	0.0001	17.09	0.0576482	0.193472	ENSSSCG00000030289
GO:0033277	abortive mitotic cell cycle	0.0023	0.0001	17.09	0.0576482	0.193472	ENSSSCG00000030289
GO:0034628	'de novo' NAD biosynthetic process from aspartate	0.0023	0.0001	17.09	0.0576482	0.193472	ENSSSCG00000015557
GO:0035349	coenzyme A transmembrane transport	0.0023	0.0001	17.09	0.0576482	0.193472	ENSSSCG00000013927
GO:0035523	protein K29-linked deubiquitination	0.0023	0.0001	17.09	0.0576482	0.193472	ENSSSCG00000010738
GO:0035552	oxidative single-stranded DNA demethylation	0.0023	0.0001	17.09	0.0576482	0.193472	ENSSSCG00000040937
GO:0035745	T-helper 2 cell cytokine production	0.0023	0.0001	17.09	0.0576482	0.193472	ENSSSCG00000014282
GO:0036462	TRAIL-activated apoptotic signaling pathway	0.0023	0.0001	17.09	0.0576482	0.193472	ENSSSCG00000028157
GO:0036499	PERK-mediated unfolded protein response	0.0023	0.0001	17.09	0.0576482	0.193472	ENSSSCG00000015987
GO:0040017	positive regulation of locomotion	0.0023	0.0001	17.09	0.0576482	0.193472	ENSSSCG00000006078
GO:0042045	epithelial fluid transport	0.0023	0.0001	17.09	0.0576482	0.193472	ENSSSCG00000023437
GO:0043270	positive regulation of ion transport	0.0023	0.0001	17.09	0.0576482	0.193472	ENSSSCG00000011721
GO:0043415	positive regulation of skeletal muscle tissue regeneration	0.0023	0.0001	17.09	0.0576482	0.193472	ENSSSCG00000013375
GO:0043504	mitochondrial DNA repair	0.0023	0.0001	17.09	0.0576482	0.193472	ENSSSCG00000007089
GO:0043620	regulation of DNA-templated transcription in response to stress	0.0023	0.0001	17.09	0.0576482	0.193472	ENSSSCG00000004163
GO:0045200	establishment of neuroblast polarity	0.0023	0.0001	17.09	0.0576482	0.193472	ENSSSCG00000022331
GO:0045652	regulation of megakaryocyte differentiation	0.0023	0.0001	17.09	0.0576482	0.193472	ENSSSCG00000014149
GO:0045872	positive regulation of rhodopsin gene expression	0.0023	0.0001	17.09	0.0576482	0.193472	ENSSSCG00000004978
GO:0045918	negative regulation of cytolysis	0.0023	0.0001	17.09	0.0576482	0.193472	ENSSSCG00000013033
GO:0046031	ADP metabolic process	0.0023	0.0001	17.09	0.0576482	0.193472	ENSSSCG00000013033
GO:0046903	secretion	0.0023	0.0001	17.09	0.0576482	0.193472	ENSSSCG00000022655
GO:0048641	regulation of skeletal muscle tissue development	0.0023	0.0001	17.09	0.0576482	0.193472	ENSSSCG00000032877
GO:0048806	genitalia development	0.0023	0.0001	17.09	0.0576482	0.193472	ENSSSCG00000030289
GO:0048820	hair follicle maturation	0.0023	0.0001	17.09	0.0576482	0.193472	ENSSSCG00000022155
GO:0050882	voluntary musculoskeletal movement	0.0023	0.0001	17.09	0.0576482	0.193472	ENSSSCG00000023437
GO:0050906	detection of stimulus involved in sensory perception	0.0023	0.0001	17.09	0.0576482	0.193472	ENSSSCG00000030274
GO:0051147	regulation of muscle cell differentiation	0.0023	0.0001	17.09	0.0576482	0.193472	ENSSSCG00000032877
GO:0051648	vesicle localization	0.0023	0.0001	17.09	0.0576482	0.193472	ENSSSCG00000000418
GO:0060139	positive regulation of apoptotic process by virus	0.0023	0.0001	17.09	0.0576482	0.193472	ENSSSCG00000013033
GO:0060437	lung growth	0.0023	0.0001	17.09	0.0576482	0.193472	ENSSSCG00000009482
GO:0061179	negative regulation of insulin secretion involved in cellular response to glucose stimulus	0.0023	0.0001	17.09	0.0576482	0.193472	ENSSSCG00000027763
GO:0061386	closure of optic fissure	0.0023	0.0001	17.09	0.0576482	0.193472	ENSSSCG00000028973
GO:0061419	positive regulation of transcription from RNA polymerase II promoter in response to hypoxia	0.0023	0.0001	17.09	0.0576482	0.193472	ENSSSCG00000022155
GO:0070192	chromosome organization involved in meiotic cell cycle	0.0023	0.0001	17.09	0.0576482	0.193472	ENSSSCG00000014280
GO:0072160	nephron tubule epithelial cell differentiation	0.0023	0.0001	17.09	0.0576482	0.193472	ENSSSCG00000014149
GO:0072554	blood vessel lumenization	0.0023	0.0001	17.09	0.0576482	0.193472	ENSSSCG00000022155
GO:0072602	interleukin-4 secretion	0.0023	0.0001	17.09	0.0576482	0.193472	ENSSSCG00000022155
GO:0080121	AMP transport	0.0023	0.0001	17.09	0.0576482	0.193472	ENSSSCG00000013927
GO:0090188	negative regulation of pancreatic juice secretion	0.0023	0.0001	17.09	0.0576482	0.193472	ENSSSCG00000012332
GO:0097350	neutrophil clearance	0.0023	0.0001	17.09	0.0576482	0.193472	ENSSSCG00000009327
GO:1900169	regulation of glucocorticoid mediated signaling pathway	0.0023	0.0001	17.09	0.0576482	0.193472	ENSSSCG00000002260
GO:1902037	negative regulation of hematopoietic stem cell differentiation	0.0023	0.0001	17.09	0.0576482	0.193472	ENSSSCG00000015987
GO:1902237	positive regulation of endoplasmic reticulum stress-induced intrinsic apoptotic signaling pathway	0.0023	0.0001	17.09	0.0576482	0.193472	ENSSSCG00000039591
GO:1902445	regulation of mitochondrial membrane permeability involved in programmed necrotic cell death	0.0023	0.0001	17.09	0.0576482	0.193472	ENSSSCG00000024254
GO:1902459	positive regulation of stem cell population maintenance	0.0023	0.0001	17.09	0.0576482	0.193472	ENSSSCG00000045641
GO:1902723	negative regulation of skeletal muscle satellite cell proliferation	0.0023	0.0001	17.09	0.0576482	0.193472	ENSSSCG00000035791
GO:1902741	positive regulation of interferon-alpha secretion	0.0023	0.0001	17.09	0.0576482	0.193472	ENSSSCG00000009327
GO:1903033	positive regulation of microtubule plus-end binding	0.0023	0.0001	17.09	0.0576482	0.193472	ENSSSCG00000029185
GO:1903077	negative regulation of protein localization to plasma membrane	0.0023	0.0001	17.09	0.0576482	0.193472	ENSSSCG00000022178
GO:1903142	positive regulation of establishment of endothelial barrier	0.0023	0.0001	17.09	0.0576482	0.193472	ENSSSCG00000014282
GO:1903244	positive regulation of cardiac muscle hypertrophy in response to stress	0.0023	0.0001	17.09	0.0576482	0.193472	ENSSSCG00000009172
GO:1990168	protein K33-linked deubiquitination	0.0023	0.0001	17.09	0.0576482	0.193472	ENSSSCG00000010738
GO:2000078	positive regulation of type B pancreatic cell development	0.0023	0.0001	17.09	0.0576482	0.193472	ENSSSCG00000013033
GO:2000138	positive regulation of cell proliferation involved in heart morphogenesis	0.0023	0.0001	17.09	0.0576482	0.193472	ENSSSCG00000022155
GO:2000312	regulation of kainate selective glutamate receptor activity	0.0023	0.0001	17.09	0.0576482	0.193472	ENSSSCG00000011775
GO:2000320	negative regulation of T-helper 17 cell differentiation	0.0023	0.0001	17.09	0.0576482	0.193472	ENSSSCG00000014282
GO:2000620	positive regulation of histone H4-K16 acetylation	0.0023	0.0001	17.09	0.0576482	0.193472	ENSSSCG00000007727
GO:2000628	regulation of miRNA metabolic process	0.0023	0.0001	17.09	0.0576482	0.193472	ENSSSCG00000013538
GO:2000818	negative regulation of myoblast proliferation	0.0023	0.0001	17.09	0.0576482	0.193472	ENSSSCG00000013375
GO:2001045	negative regulation of integrin-mediated signaling pathway	0.0023	0.0001	17.09	0.0576482	0.193472	ENSSSCG00000028973
GO:0042102	positive regulation of T cell proliferation	0.007	0.0021	3.31	0.0610624	0.200538	ENSSSCG00000007691;ENSSSCG00000013721;ENSSSCG00000013723
GO:0050679	positive regulation of epithelial cell proliferation	0.007	0.0021	3.31	0.0610624	0.200538	ENSSSCG00000009278;ENSSSCG00000013033;ENSSSCG00000014283
GO:0060041	retina development in camera-type eye	0.007	0.0021	3.31	0.0610624	0.200538	ENSSSCG00000004978;ENSSSCG00000031628;ENSSSCG00000036002
GO:0001516	prostaglandin biosynthetic process	0.0047	0.001	4.88	0.0615981	0.200538	ENSSSCG00000022655;ENSSSCG00000040080
GO:0001654	eye development	0.0047	0.001	4.88	0.0615981	0.200538	ENSSSCG00000009278;ENSSSCG00000009327
GO:0006479	protein methylation	0.0047	0.001	4.88	0.0615981	0.200538	ENSSSCG00000025272;ENSSSCG00000028724
GO:0007131	reciprocal meiotic recombination	0.0047	0.001	4.88	0.0615981	0.200538	ENSSSCG00000014280;ENSSSCG00000023955
GO:0009060	aerobic respiration	0.0047	0.001	4.88	0.0615981	0.200538	ENSSSCG00000004164;ENSSSCG00000007845
GO:0030220	platelet formation	0.0047	0.001	4.88	0.0615981	0.200538	ENSSSCG00000014149;ENSSSCG00000030289
GO:0060079	excitatory postsynaptic potential	0.0047	0.001	4.88	0.0615981	0.200538	ENSSSCG00000009172;ENSSSCG00000014149
GO:0002244	hematopoietic progenitor cell differentiation	0.0093	0.0036	2.63	0.0651465	0.210828	ENSSSCG00000002340;ENSSSCG00000006697;ENSSSCG00000016574;ENSSSCG00000049430
GO:0007268	chemical synaptic transmission	0.0093	0.0036	2.63	0.0651465	0.210828	ENSSSCG00000004620;ENSSSCG00000013034;ENSSSCG00000017005;ENSSSCG00000025500
GO:0007338	single fertilization	0.007	0.0022	3.21	0.0659741	0.212243	ENSSSCG00000014799;ENSSSCG00000048448;ENSSSCG00000048507
GO:0060070	canonical Wnt signaling pathway	0.007	0.0022	3.21	0.0659741	0.212243	ENSSSCG00000002340;ENSSSCG00000006698;ENSSSCG00000012262
GO:0009653	anatomical structure morphogenesis	0.0304	0.0191	1.59	0.067009	0.214936	Sus_scrofa_newGene_13026;Sus_scrofa_newGene_13108;Sus_scrofa_newGene_1665;Sus_scrofa_newGene_270;Sus_scrofa_newGene_2721;Sus_scrofa_newGene_2723;Sus_scrofa_newGene_3170;Sus_scrofa_newGene_4114;Sus_scrofa_newGene_4116;Sus_scrofa_newGene_572;Sus_scrofa_newGene_7291;Sus_scrofa_newGene_8395;Sus_scrofa_newGene_9821
GO:0034765	regulation of ion transmembrane transport	0.0117	0.0051	2.28	0.0684381	0.218875	ENSSSCG00000001863;ENSSSCG00000013374;ENSSSCG00000026527;ENSSSCG00000037416;ENSSSCG00000039071
GO:0002040	sprouting angiogenesis	0.0047	0.001	4.56	0.069736	0.219158	ENSSSCG00000004218;ENSSSCG00000028827
GO:0002755	MyD88-dependent toll-like receptor signaling pathway	0.0047	0.001	4.56	0.069736	0.219158	ENSSSCG00000009327;ENSSSCG00000027877
GO:0002931	response to ischemia	0.0047	0.001	4.56	0.069736	0.219158	ENSSSCG00000006078;ENSSSCG00000010737
GO:0008544	epidermis development	0.0047	0.001	4.56	0.069736	0.219158	ENSSSCG00000009048;ENSSSCG00000014283
GO:0045765	regulation of angiogenesis	0.0047	0.001	4.56	0.069736	0.219158	ENSSSCG00000002516;ENSSSCG00000010172
GO:0098656	anion transmembrane transport	0.0047	0.001	4.56	0.069736	0.219158	ENSSSCG00000005423;ENSSSCG00000028537
GO:0043085	positive regulation of catalytic activity	0.007	0.0023	3.11	0.0710608	0.220624	ENSSSCG00000016101;ENSSSCG00000028973;ENSSSCG00000033685
GO:0050729	positive regulation of inflammatory response	0.007	0.0023	3.11	0.0710608	0.220624	ENSSSCG00000017402;ENSSSCG00000017406;ENSSSCG00000027877
GO:0051128	regulation of cellular component organization	0.0304	0.0193	1.58	0.0715565	0.220624	Sus_scrofa_newGene_13026;Sus_scrofa_newGene_13108;Sus_scrofa_newGene_1665;Sus_scrofa_newGene_270;Sus_scrofa_newGene_2721;Sus_scrofa_newGene_2723;Sus_scrofa_newGene_3170;Sus_scrofa_newGene_4114;Sus_scrofa_newGene_4116;Sus_scrofa_newGene_572;Sus_scrofa_newGene_7291;Sus_scrofa_newGene_8395;Sus_scrofa_newGene_9821
GO:0007283	spermatogenesis	0.0187	0.0104	1.8	0.0781257	0.220624	ENSSSCG00000002403;ENSSSCG00000003092;ENSSSCG00000009326;ENSSSCG00000023955;ENSSSCG00000025344;ENSSSCG00000030069;ENSSSCG00000037558;ENSSSCG00000045641
GO:0070536	protein K63-linked deubiquitination	0.0047	0.0011	4.27	0.0782012	0.220624	ENSSSCG00000010738;ENSSSCG00000015892
GO:0000122	negative regulation of transcription from RNA polymerase II promoter	0.0444	0.0314	1.42	0.0816771	0.220624	ENSSSCG00000000502;ENSSSCG00000001420;ENSSSCG00000002340;ENSSSCG00000004978;ENSSSCG00000007322;ENSSSCG00000008047;ENSSSCG00000009278;ENSSSCG00000011776;ENSSSCG00000014149;ENSSSCG00000020898;ENSSSCG00000022155;ENSSSCG00000022998;ENSSSCG00000024777;ENSSSCG00000032566;ENSSSCG00000033879;ENSSSCG00000035767;ENSSSCG00000036002;ENSSSCG00000037558;ENSSSCG00000045641
GO:0000052	citrulline metabolic process	0.0023	0.0002	11.4	0.0852167	0.220624	ENSSSCG00000038514
GO:0000059	obsolete protein import into nucleus, docking	0.0023	0.0002	11.4	0.0852167	0.220624	ENSSSCG00000013726
GO:0000289	nuclear-transcribed mRNA poly(A) tail shortening	0.0023	0.0002	11.4	0.0852167	0.220624	ENSSSCG00000009319
GO:0001523	retinoid metabolic process	0.0023	0.0002	11.4	0.0852167	0.220624	ENSSSCG00000035419
GO:0002322	B cell proliferation involved in immune response	0.0023	0.0002	11.4	0.0852167	0.220624	ENSSSCG00000009327
GO:0002407	dendritic cell chemotaxis	0.0023	0.0002	11.4	0.0852167	0.220624	ENSSSCG00000009327
GO:0002455	humoral immune response mediated by circulating immunoglobulin	0.0023	0.0002	11.4	0.0852167	0.220624	ENSSSCG00000007691
GO:0002532	production of molecular mediator involved in inflammatory response	0.0023	0.0002	11.4	0.0852167	0.220624	ENSSSCG00000014282
GO:0002922	positive regulation of humoral immune response	0.0023	0.0002	11.4	0.0852167	0.220624	ENSSSCG00000007691
GO:0006139	nucleobase-containing compound metabolic process	0.0023	0.0002	11.4	0.0852167	0.220624	ENSSSCG00000034816
GO:0006438	valyl-tRNA aminoacylation	0.0023	0.0002	11.4	0.0852167	0.220624	ENSSSCG00000038950
GO:0006556	S-adenosylmethionine biosynthetic process	0.0023	0.0002	11.4	0.0852167	0.220624	ENSSSCG00000040087
GO:0006572	tyrosine catabolic process	0.0023	0.0002	11.4	0.0852167	0.220624	ENSSSCG00000001780
GO:0006907	pinocytosis	0.0023	0.0002	11.4	0.0852167	0.220624	ENSSSCG00000007088
GO:0007004	telomere maintenance via telomerase	0.0023	0.0002	11.4	0.0852167	0.220624	ENSSSCG00000014280
GO:0009062	fatty acid catabolic process	0.0023	0.0002	11.4	0.0852167	0.220624	ENSSSCG00000007359
GO:0010513	positive regulation of phosphatidylinositol biosynthetic process	0.0023	0.0002	11.4	0.0852167	0.220624	ENSSSCG00000007691
GO:0010837	regulation of keratinocyte proliferation	0.0023	0.0002	11.4	0.0852167	0.220624	ENSSSCG00000036377
GO:0010882	regulation of cardiac muscle contraction by calcium ion signaling	0.0023	0.0002	11.4	0.0852167	0.220624	ENSSSCG00000024777
GO:0010918	positive regulation of mitochondrial membrane potential	0.0023	0.0002	11.4	0.0852167	0.220624	ENSSSCG00000013033
GO:0014894	response to denervation involved in regulation of muscle adaptation	0.0023	0.0002	11.4	0.0852167	0.220624	ENSSSCG00000024777
GO:0015015	heparan sulfate proteoglycan biosynthetic process, enzymatic modification	0.0023	0.0002	11.4	0.0852167	0.220624	ENSSSCG00000021375
GO:0015867	ATP transport	0.0023	0.0002	11.4	0.0852167	0.220624	ENSSSCG00000013927
GO:0021555	midbrain-hindbrain boundary morphogenesis	0.0023	0.0002	11.4	0.0852167	0.220624	ENSSSCG00000045641
GO:0021587	cerebellum morphogenesis	0.0023	0.0002	11.4	0.0852167	0.220624	ENSSSCG00000010175
GO:0021697	cerebellar cortex formation	0.0023	0.0002	11.4	0.0852167	0.220624	ENSSSCG00000030289
GO:0030050	vesicle transport along actin filament	0.0023	0.0002	11.4	0.0852167	0.220624	ENSSSCG00000004620
GO:0030814	regulation of cAMP metabolic process	0.0023	0.0002	11.4	0.0852167	0.220624	ENSSSCG00000016929
GO:0031581	hemidesmosome assembly	0.0023	0.0002	11.4	0.0852167	0.220624	ENSSSCG00000015555
GO:0031987	locomotion involved in locomotory behavior	0.0023	0.0002	11.4	0.0852167	0.220624	ENSSSCG00000004620
GO:0032364	oxygen homeostasis	0.0023	0.0002	11.4	0.0852167	0.220624	ENSSSCG00000010172
GO:0032367	intracellular cholesterol transport	0.0023	0.0002	11.4	0.0852167	0.220624	ENSSSCG00000005423
GO:0032489	regulation of Cdc42 protein signal transduction	0.0023	0.0002	11.4	0.0852167	0.220624	ENSSSCG00000005423
GO:0032754	positive regulation of interleukin-5 production	0.0023	0.0002	11.4	0.0852167	0.220624	ENSSSCG00000016929
GO:0034109	homotypic cell-cell adhesion	0.0023	0.0002	11.4	0.0852167	0.220624	ENSSSCG00000032877
GO:0034137	positive regulation of toll-like receptor 2 signaling pathway	0.0023	0.0002	11.4	0.0852167	0.220624	ENSSSCG00000009327
GO:0034165	positive regulation of toll-like receptor 9 signaling pathway	0.0023	0.0002	11.4	0.0852167	0.220624	ENSSSCG00000009327
GO:0034616	response to laminar fluid shear stress	0.0023	0.0002	11.4	0.0852167	0.220624	ENSSSCG00000005423
GO:0035020	regulation of Rac protein signal transduction	0.0023	0.0002	11.4	0.0852167	0.220624	ENSSSCG00000005012
GO:0036003	positive regulation of transcription from RNA polymerase II promoter in response to stress	0.0023	0.0002	11.4	0.0852167	0.220624	ENSSSCG00000015987
GO:0042773	ATP synthesis coupled electron transport	0.0023	0.0002	11.4	0.0852167	0.220624	ENSSSCG00000016127
GO:0043654	recognition of apoptotic cell	0.0023	0.0002	11.4	0.0852167	0.220624	ENSSSCG00000032877
GO:0044351	macropinocytosis	0.0023	0.0002	11.4	0.0852167	0.220624	ENSSSCG00000011415
GO:0044793	negative regulation by host of viral process	0.0023	0.0002	11.4	0.0852167	0.220624	ENSSSCG00000040080
GO:0045064	T-helper 2 cell differentiation	0.0023	0.0002	11.4	0.0852167	0.220624	ENSSSCG00000014282
GO:0045822	negative regulation of heart contraction	0.0023	0.0002	11.4	0.0852167	0.220624	ENSSSCG00000016929
GO:0048295	positive regulation of isotype switching to IgE isotypes	0.0023	0.0002	11.4	0.0852167	0.220624	ENSSSCG00000014282
GO:0050779	RNA destabilization	0.0023	0.0002	11.4	0.0852167	0.220624	ENSSSCG00000001425
GO:0051103	DNA ligation involved in DNA repair	0.0023	0.0002	11.4	0.0852167	0.220624	ENSSSCG00000009327
GO:0051567	histone H3-K9 methylation	0.0023	0.0002	11.4	0.0852167	0.220624	ENSSSCG00000001420
GO:0060125	negative regulation of growth hormone secretion	0.0023	0.0002	11.4	0.0852167	0.220624	ENSSSCG00000030289
GO:0060154	cellular process regulating host cell cycle in response to virus	0.0023	0.0002	11.4	0.0852167	0.220624	ENSSSCG00000013033
GO:0060155	platelet dense granule organization	0.0023	0.0002	11.4	0.0852167	0.220624	ENSSSCG00000005423
GO:0060486	Clara cell differentiation	0.0023	0.0002	11.4	0.0852167	0.220624	ENSSSCG00000022155
GO:0070252	actin-mediated cell contraction	0.0023	0.0002	11.4	0.0852167	0.220624	ENSSSCG00000028827
GO:0070734	histone H3-K27 methylation	0.0023	0.0002	11.4	0.0852167	0.220624	ENSSSCG00000001420
GO:0070933	histone H4 deacetylation	0.0023	0.0002	11.4	0.0852167	0.220624	ENSSSCG00000024777
GO:0071316	cellular response to nicotine	0.0023	0.0002	11.4	0.0852167	0.220624	ENSSSCG00000013033
GO:0071371	cellular response to gonadotropin stimulus	0.0023	0.0002	11.4	0.0852167	0.220624	ENSSSCG00000037880
GO:0071421	manganese ion transmembrane transport	0.0023	0.0002	11.4	0.0852167	0.220624	ENSSSCG00000007691
GO:0071731	response to nitric oxide	0.0023	0.0002	11.4	0.0852167	0.220624	ENSSSCG00000010172
GO:0071947	protein deubiquitination involved in ubiquitin-dependent protein catabolic process	0.0023	0.0002	11.4	0.0852167	0.220624	ENSSSCG00000010738
GO:0072102	glomerulus morphogenesis	0.0023	0.0002	11.4	0.0852167	0.220624	ENSSSCG00000014149
GO:1903672	positive regulation of sprouting angiogenesis	0.0023	0.0002	11.4	0.0852167	0.220624	ENSSSCG00000009327
GO:2000052	positive regulation of non-canonical Wnt signaling pathway	0.0023	0.0002	11.4	0.0852167	0.220624	ENSSSCG00000004218
GO:2000651	positive regulation of sodium ion transmembrane transporter activity	0.0023	0.0002	11.4	0.0852167	0.220624	ENSSSCG00000012332
GO:2000819	regulation of nucleotide-excision repair	0.0023	0.0002	11.4	0.0852167	0.220624	ENSSSCG00000009327
GO:2001016	positive regulation of skeletal muscle cell differentiation	0.0023	0.0002	11.4	0.0852167	0.220624	ENSSSCG00000014149
GO:0040014	regulation of multicellular organism growth	0.0047	0.0012	4.02	0.0869674	0.222507	ENSSSCG00000011412;ENSSSCG00000030289
GO:0046580	negative regulation of Ras protein signal transduction	0.0047	0.0012	4.02	0.0869674	0.222507	ENSSSCG00000009482;ENSSSCG00000010177
GO:0048008	platelet-derived growth factor receptor signaling pathway	0.0047	0.0012	4.02	0.0869674	0.222507	ENSSSCG00000009048;ENSSSCG00000030289
GO:0071364	cellular response to epidermal growth factor stimulus	0.0047	0.0012	4.02	0.0869674	0.222507	ENSSSCG00000007356;ENSSSCG00000017406
GO:0072593	reactive oxygen species metabolic process	0.0047	0.0012	4.02	0.0869674	0.222507	ENSSSCG00000016127;ENSSSCG00000027763
GO:0007249	I-kappaB kinase/NF-kappaB signaling	0.0047	0.0012	3.8	0.0960101	0.236435	Sus_scrofa_newGene_2008;Sus_scrofa_newGene_68
GO:0046034	ATP metabolic process	0.0047	0.0012	3.8	0.0960101	0.236435	ENSSSCG00000005636;ENSSSCG00000013033
GO:0060716	labyrinthine layer blood vessel development	0.0047	0.0012	3.8	0.0960101	0.236435	ENSSSCG00000022155;ENSSSCG00000036377
GO:0097192	extrinsic apoptotic signaling pathway in absence of ligand	0.0047	0.0012	3.8	0.0960101	0.236435	ENSSSCG00000013033;ENSSSCG00000014282
GO:0050790	regulation of catalytic activity	0.007	0.0026	2.7	0.0989583	0.236435	ENSSSCG00000001716;ENSSSCG00000038738;ENSSSCG00000038969
GO:0016043	cellular component organization	0.0234	0.0147	1.59	0.10049	0.236435	ENSSSCG00000030147;Sus_scrofa_newGene_11305;Sus_scrofa_newGene_13208;Sus_scrofa_newGene_2298;Sus_scrofa_newGene_4976;Sus_scrofa_newGene_5658;Sus_scrofa_newGene_5665;Sus_scrofa_newGene_66;Sus_scrofa_newGene_7010;Sus_scrofa_newGene_8968
GO:0048513	animal organ development	0.035	0.0244	1.44	0.102619	0.236435	ENSSSCG00000044227;Sus_scrofa_newGene_12061;Sus_scrofa_newGene_13026;Sus_scrofa_newGene_13108;Sus_scrofa_newGene_1665;Sus_scrofa_newGene_270;Sus_scrofa_newGene_2721;Sus_scrofa_newGene_2723;Sus_scrofa_newGene_3170;Sus_scrofa_newGene_4114;Sus_scrofa_newGene_4116;Sus_scrofa_newGene_572;Sus_scrofa_newGene_7291;Sus_scrofa_newGene_8395;Sus_scrofa_newGene_9821
GO:0006629	lipid metabolic process	0.007	0.0027	2.63	0.104997	0.236435	ENSSSCG00000034756;ENSSSCG00000034978;ENSSSCG00000038233
GO:0042472	inner ear morphogenesis	0.007	0.0027	2.63	0.104997	0.236435	ENSSSCG00000009278;ENSSSCG00000009482;ENSSSCG00000014796
GO:0045669	positive regulation of osteoblast differentiation	0.007	0.0027	2.63	0.104997	0.236435	ENSSSCG00000014149;ENSSSCG00000032566;ENSSSCG00000039071
GO:0071222	cellular response to lipopolysaccharide	0.007	0.0027	2.63	0.104997	0.236435	ENSSSCG00000005423;ENSSSCG00000014149;ENSSSCG00000016929
GO:0007032	endosome organization	0.0047	0.0013	3.6	0.105306	0.236435	ENSSSCG00000010174;ENSSSCG00000013734
GO:0022604	regulation of cell morphogenesis	0.0047	0.0013	3.6	0.105306	0.236435	ENSSSCG00000009018;ENSSSCG00000010738
GO:0035329	hippo signaling	0.0047	0.0013	3.6	0.105306	0.236435	ENSSSCG00000008942;ENSSSCG00000013399
GO:0043029	T cell homeostasis	0.0047	0.0013	3.6	0.105306	0.236435	ENSSSCG00000017402;ENSSSCG00000017406
GO:0071560	cellular response to transforming growth factor beta stimulus	0.0047	0.0013	3.6	0.105306	0.236435	ENSSSCG00000009545;ENSSSCG00000014149
GO:0090503	RNA phosphodiester bond hydrolysis, exonucleolytic	0.0047	0.0013	3.6	0.105306	0.236435	ENSSSCG00000000502;ENSSSCG00000009319
GO:0000288	nuclear-transcribed mRNA catabolic process, deadenylation-dependent decay	0.0023	0.0003	8.55	0.11198	0.236435	ENSSSCG00000000502
GO:0000301	retrograde transport, vesicle recycling within Golgi	0.0023	0.0003	8.55	0.11198	0.236435	ENSSSCG00000023738
GO:0000710	meiotic mismatch repair	0.0023	0.0003	8.55	0.11198	0.236435	ENSSSCG00000035596
GO:0002115	store-operated calcium entry	0.0023	0.0003	8.55	0.11198	0.236435	ENSSSCG00000023912
GO:0002639	positive regulation of immunoglobulin production	0.0023	0.0003	8.55	0.11198	0.236435	ENSSSCG00000014281
GO:0003214	cardiac left ventricle morphogenesis	0.0023	0.0003	8.55	0.11198	0.236435	ENSSSCG00000022155
GO:0006610	ribosomal protein import into nucleus	0.0023	0.0003	8.55	0.11198	0.236435	ENSSSCG00000013726
GO:0006658	phosphatidylserine metabolic process	0.0023	0.0003	8.55	0.11198	0.236435	ENSSSCG00000039591
GO:0006777	Mo-molybdopterin cofactor biosynthetic process	0.0023	0.0003	8.55	0.11198	0.236435	ENSSSCG00000003744
GO:0006892	post-Golgi vesicle-mediated transport	0.0023	0.0003	8.55	0.11198	0.236435	ENSSSCG00000004620
GO:0008347	glial cell migration	0.0023	0.0003	8.55	0.11198	0.236435	ENSSSCG00000006082
[truncated: 1,522 more rows]

## Sheet: cis-regulated PTGs- KEGG
ID	Description	GeneRatio	BgRatio	enrich_factor	pvalue	qvalue	geneID
[truncated: 221 more rows]

[truncated: 2 more sheets: transs-regulated PTGs- GO, trans-regulated PTGs- KEGG]
