# Supplementary material for: Systematic Identification and Comparison of the Expressed Profiles of lncRNAs, miRNAs, circRNAs, and mRNAs with Associated Co-Expression Networks in Pigs with Low and High Intramuscular Fat
Source: Animals (Basel). 2021 Nov 10;11(11):3212. doi: 10.3390/ani11113212 (PMC8614448; doi:10.3390/ani11113212)
Supplement: Supplementary file 1 [file animals-11-03212-s001.zip › Supplementary files/Table S7 QTL mapping analysis on DERs.xlsx]

## Sheet: lncRNA
Chr.1	218020675	218022393	MSTRG.3366.1	Chr.1	214736360	226764071	Backfat at last rib QTL (16880)
Chr.1	218020675	218022393	MSTRG.3366.1	Chr.1	210644363	228164160	Linolenic acid content QTL (686)
Chr.1	218020675	218022393	MSTRG.3366.1	Chr.1	214736360	226764071	Backfat at last rib QTL (16832)
Chr.1	218020675	218022393	MSTRG.3366.1	Chr.1	214736360	226764071	Backfat at last rib QTL (16882)
Chr.1	218020675	218022393	MSTRG.3366.1	Chr.1	214736360	226764071	Carcass weight (hot) QTL (16902)
Chr.1	218020675	218022393	MSTRG.3366.1	Chr.1	210644363	252283830	Palmitoleic acid content QTL (156911)
Chr.1	218020675	218022393	MSTRG.3366.1	Chr.1	210644363	252283830	backfat above muscle dorsi QTL (5673)
Chr.1	218020675	218022393	MSTRG.3366.1	Chr.1	2701298	292955427	Muscle moisture percentage QTL (38073)
Chr.1	218020675	218022393	MSTRG.3366.1	Chr.1	16114132	289571736	Body weight (birth) QTL (5232)
Chr.1	218020675	218022393	MSTRG.3366.1	Chr.1	7964370	252283830	Shoulder subcutaneous fat thickness QTL (5671)
Chr.1	218020675	218022393	MSTRG.3366.1	Chr.1	7964370	257944209	Average backfat thickness QTL (5670)
Chr.1	218020675	218022393	MSTRG.3366.1	Chr.1	24647055	257944209	Subcutanous fat area QTL (5676)
Chr.1	218020675	218022393	MSTRG.3366.1	Chr.1	16114132	252283830	Belly meat content QTL (5679)
Chr.1	218020675	218022393	MSTRG.3366.1	Chr.1	20064508	274130998	White blood cell number QTL (15047)
Chr.1	218020675	218022393	MSTRG.3366.1	Chr.1	52874641	233806417	External fat on ham QTL (12715)
Chr.1	218020675	218022393	MSTRG.3366.1	Chr.1	52874641	233806417	Average daily gain QTL (16886)
Chr.1	218020675	218022393	MSTRG.3366.1	Chr.1	64660371	303244141	Drip loss QTL (8323)
Chr.1	218020675	218022393	MSTRG.3366.1	Chr.1	64660371	303244141	Drip loss QTL (8382)
Chr.1	218020675	218022393	MSTRG.3366.1	Chr.1	64660371	303244141	Drip loss QTL (8480)
Chr.1	218020675	218022393	MSTRG.3366.1	Chr.1	64660371	303244141	Drip loss QTL (8564)
Chr.1	218020675	218022393	MSTRG.3366.1	Chr.1	64660371	303244141	Drip loss QTL (8602)
Chr.1	218020675	218022393	MSTRG.3366.1	Chr.1	64660371	303244141	Drip loss QTL (7936)
Chr.1	218020675	218022393	MSTRG.3366.1	Chr.1	64660371	303244141	Drip loss QTL (8063)
Chr.1	218020675	218022393	MSTRG.3366.1	Chr.1	64660371	303244141	Drip loss QTL (8131)
Chr.1	218020675	218022393	MSTRG.3366.1	Chr.1	64660371	303244141	Drip loss QTL (8300)
Chr.1	218020675	218022393	MSTRG.3366.1	Chr.1	2701298	274130998	Marbling QTL (38049)
Chr.1	218020675	218022393	MSTRG.3366.1	Chr.1	105086765	274130998	Conductivity 24 hours postmortem (ham) QTL (5669)
Chr.1	218020675	218022393	MSTRG.3366.1	Chr.1	35389848	228164160	CD2-positive leukocyte number QTL (4260)
Chr.1	218020675	218022393	MSTRG.3366.1	Chr.1	35389848	228164160	CD4-positive leukocyte number QTL (4261)
Chr.1	218020675	218022393	MSTRG.3366.1	Chr.1	62261447	233806417	Front feet conformation QTL (8908)
Chr.1	218020675	218022393	MSTRG.3366.1	Chr.1	106747450	233806417	Ear erectness QTL (5646)
Chr.1	218020675	218022393	MSTRG.3366.1	Chr.1	106747450	233806417	Ear erectness QTL (5651)
Chr.1	218020675	218022393	MSTRG.3366.1	Chr.1	35389848	230570794	Muscle fat content QTL (79)
Chr.1	218020675	218022393	MSTRG.3366.1	Chr.1	63012552	226764071	Creatinine level QTL (6366)
Chr.1	218020675	218022393	MSTRG.3366.1	Chr.1	63012552	226764071	Potassium level QTL (6380)
Chr.1	218020675	218022393	MSTRG.3366.1	Chr.1	63012552	226764071	Hematocrit QTL (5420)
Chr.1	218020675	218022393	MSTRG.3366.1	Chr.1	63012552	226764071	Lymphocyte number QTL (5468)
Chr.1	218020675	218022393	MSTRG.3366.1	Chr.1	16114132	252283830	Backfat at last rib QTL (5674)
Chr.1	218020675	218022393	MSTRG.3366.1	Chr.1	16114132	252283830	Estimated carcass lean content QTL (5678)
Chr.1	218020675	218022393	MSTRG.3366.1	Chr.1	16114132	252283830	Fat to meat ratio QTL (5677)
Chr.1	218020675	218022393	MSTRG.3366.1	Chr.1	133275468	242497921	Platelet distribution width QTL (12312)
Chr.1	218020675	218022393	MSTRG.3366.1	Chr.1	62261447	233806417	Hind leg conformation QTL (8910)
Chr.1	218020675	218022393	MSTRG.3366.1	Chr.1	169149638	233806417	Fat to meat ratio QTL (12742)
Chr.1	218020675	218022393	MSTRG.3366.1	Chr.1	169149638	233806417	Abdominal fat weight QTL (12714)
Chr.1	218020675	218022393	MSTRG.3366.1	Chr.1	169149638	233806417	backfat above muscle dorsi QTL (12731)
Chr.1	218020675	218022393	MSTRG.3366.1	Chr.1	169149638	233806417	Shoulder external fat weight QTL (12722)
Chr.1	218020675	218022393	MSTRG.3366.1	Chr.1	169149638	233806417	Subcutanous fat area QTL (12736)
Chr.1	218020675	218022393	MSTRG.3366.1	Chr.1	169149638	226764071	Adipocyte diameter QTL (18028)
Chr.1	218020675	218022393	MSTRG.3366.1	Chr.1	169149638	233806417	Backfat weight QTL (12724)
Chr.1	218020675	218022393	MSTRG.3366.1	Chr.1	169149638	228164160	Loin muscle area QTL (3640)
Chr.1	218020675	218022393	MSTRG.3366.1	Chr.1	169149638	233806417	Carcass weight (cold) QTL (12709)
Chr.1	218020675	218022393	MSTRG.3366.1	Chr.1	169149638	233806417	External fat on ham QTL (12717)
Chr.1	218020675	218022393	MSTRG.3366.1	Chr.1	169149638	233806417	Backfat at tenth rib QTL (12733)
Chr.1	218020675	218022393	MSTRG.3366.1	Chr.1	62261447	233806417	White blood cell number QTL (611)
Chr.1	218020675	218022393	MSTRG.3366.1	Chr.1	160345807	304195794	Umbilical hernia QTL (8742)
Chr.1	218020675	218022393	MSTRG.3366.1	Chr.1	162073157	233806417	Backfat at tenth rib QTL (138)
Chr.1	218020675	218022393	MSTRG.3366.1	Chr.1	162073157	233806417	Average daily gain QTL (139)
Chr.1	218020675	218022393	MSTRG.3366.1	Chr.1	162073157	233806417	Average daily gain QTL (140)
Chr.1	218020675	218022393	MSTRG.3366.1	Chr.1	162073157	233806417	Daily feed intake QTL (141)
Chr.1	218020675	218022393	MSTRG.3366.1	Chr.1	169149638	226764071	Feed intake QTL (866)
Chr.1	218020675	218022393	MSTRG.3366.1	Chr.1	140728674	229018949	Marbling QTL (4020)
Chr.1	218020675	218022393	MSTRG.3366.1	Chr.1	42824511	293329173	Skin thickness QTL (31809)
Chr.1	218020675	218022393	MSTRG.3366.1	Chr.1	169149638	257763699	Backfat at last rib QTL (44)
Chr.1	218020675	218022393	MSTRG.3366.1	Chr.1	108714563	220801047	Backfat weight QTL (3171)
Chr.1	218020675	218022393	MSTRG.3366.1	Chr.1	85842604	257944209	Backfat at rump QTL (651)
Chr.1	218020675	218022393	MSTRG.3366.1	Chr.1	165442839	249115896	Liver weight QTL (13264)
Chr.1	218020675	218022393	MSTRG.3366.1	Chr.1	105086765	228164160	Loin muscle area QTL (3796)
Chr.1	218020675	218022393	MSTRG.3366.1	Chr.1	169149638	228164160	Loin muscle area QTL (2742)
Chr.1	218020675	218022393	MSTRG.3366.1	Chr.1	106747450	233806417	Ear size QTL (5640)
Chr.1	218020675	218022393	MSTRG.3366.1	Chr.1	96293184	247820666	Belly weight QTL (2845)
Chr.1	218020675	218022393	MSTRG.3366.1	Chr.1	174394489	230570794	Average backfat thickness QTL (1269)
Chr.1	218020675	218022393	MSTRG.3366.1	Chr.1	180791273	255350469	Meat color a* QTL (12663)
Chr.1	218020675	218022393	MSTRG.3366.1	Chr.1	105086765	274130998	Backfat at last rib QTL (3794)
Chr.1	218020675	218022393	MSTRG.3366.1	Chr.1	105086765	228164160	Backfat at tenth rib QTL (3795)
Chr.1	218020675	218022393	MSTRG.3366.1	Chr.1	18004420	242497921	Melanoma susceptibility QTL (7592)
Chr.1	218020675	218022393	MSTRG.3366.1	Chr.1	105086765	274130998	Average backfat thickness QTL (3793)
Chr.1	218020675	218022393	MSTRG.3366.1	Chr.1	169149638	292955427	Average daily gain QTL (3914)
Chr.1	218020675	218022393	MSTRG.3366.1	Chr.1	105086765	252283830	Meat color OPTO QTL (5667)
Chr.1	218020675	218022393	MSTRG.3366.1	Chr.1	133275468	220801047	Backfat at last lumbar QTL (45)
Chr.1	218020675	218022393	MSTRG.3366.1	Chr.1	169149638	265323610	Average backfat thickness QTL (17996)
Chr.1	218020675	218022393	MSTRG.3366.1	Chr.1	15380966	242497921	Melanoma susceptibility QTL (7567)
Chr.1	218020675	218022393	MSTRG.3366.1	Chr.1	169149638	265323610	Carcass weight (hot) QTL (16897)
Chr.1	218020675	218022393	MSTRG.3366.1	Chr.1	78183912	249063294	Average daily gain QTL (22269)
Chr.1	218020675	218022393	MSTRG.3366.1	Chr.1	7964370	292955427	Average daily gain QTL (5680)
Chr.1	218020675	218022393	MSTRG.3366.1	Chr.1	210644363	292955427	Average daily gain QTL (5681)
Chr.1	218020675	218022393	MSTRG.3366.1	Chr.1	162073157	257944209	Ear erectness QTL (8898)
Chr.1	218020675	218022393	MSTRG.3366.1	Chr.1	163919363	234502051	Head weight QTL (432)
Chr.1	218020675	218022393	MSTRG.3366.1	Chr.1	50242047	292955427	Linoleic acid content QTL (156913)
Chr.1	218020675	218022393	MSTRG.3366.1	Chr.1	32319237	289379107	Front feet conformation QTL (17635)
Chr.1	218020675	218022393	MSTRG.3366.1	Chr.1	213932992	280776363	Locomotion QTL (478)
Chr.1	218020675	218022393	MSTRG.3366.1	Chr.1	162073157	233806417	Salmonella count in spleen QTL (11557)
Chr.1	218020675	218022393	MSTRG.3366.1	Chr.1	2701298	292955427	Loin muscle area QTL (38072)
Chr.1	218020675	218022393	MSTRG.3366.1	Chr.1	210644363	292955427	Stearic acid content QTL (156864)
Chr.1	218020675	218022393	MSTRG.3366.1	Chr.1	199128720	272692549	Age at puberty QTL (520)
Chr.1	218020675	218022393	MSTRG.3366.1	Chr.1	169149638	292955427	Average daily gain QTL (3917)
Chr.1	218020675	218022393	MSTRG.3366.1	Chr.1	204653903	279476353	Backfat weight QTL (798)
Chr.1	218020675	218022393	MSTRG.3366.1	Chr.1	105873529	290457491	Teat number QTL (5255)
Chr.1	218020675	218022393	MSTRG.3366.1	Chr.1	44131186	289788010	Backfat at rump QTL (21206)
Chr.1	218020675	218022393	MSTRG.3366.1	Chr.1	216112266	294659146	Adipocyte diameter QTL (18019)
Chr.1	218020675	218022393	MSTRG.3366.1	Chr.1	216112266	294659146	Backfat at last rib QTL (16833)
Chr.1	218020675	218022393	MSTRG.3366.1	Chr.1	45939845	292033322	Teat number QTL (5223)
Chr.1	218020675	218022393	MSTRG.3366.1	Chr.1	108714563	293277782	Body weight (weaning) QTL (5230)
Chr.1	218020675	218022393	MSTRG.3366.1	Chr.1	2701298	292955427	Loin fat percentage QTL (38050)
Chr.1	218020675	218022393	MSTRG.3366.1	Chr.1	45762028	290786847	Leaf fat weight QTL (21207)
Chr.1	218020675	218022393	MSTRG.3366.1	Chr.1	10067182	292041505	Backfat at last rib QTL (21208)
Chr.1	218020675	218022393	MSTRG.3366.1	Chr.1	8025530	292730648	Shoulder subcutaneous fat thickness QTL (21209)
Chr.1	218020675	218022393	MSTRG.3366.1	Chr.1	16114132	292187438	Shoulder subcutaneous fat thickness QTL (5217)
Chr.1	218020675	218022393	MSTRG.3366.1	Chr.1	24673417	292845492	Body weight (weaning) QTL (5262)
Chr.1	218020675	218022393	MSTRG.3366.1	Chr.1	70361295	292707685	Backfat at mid-back QTL (5206)
Chr.1	218020675	218022393	MSTRG.3366.1	Chr.1	108714563	292955427	Polyunsaturated fatty acid content QTL (156916)
Chr.1	218020675	218022393	MSTRG.3366.1	Chr.1	16114132	292845492	backfat above muscle dorsi QTL (5237)
Chr.1	218020675	218022393	MSTRG.3366.1	Chr.1	165580236	257944209	Nonfunctional nipples QTL (7453)
Chr.1	36017500	36025399	MSTRG.799.1	Chr.1	34454288	36403970	Conductivity 45 minutes post-mortem QTL (161322)
Chr.1	36017500	36025399	MSTRG.799.1	Chr.1	34752108	36848533	Palmitic acid content QTL (32062)
Chr.1	36017500	36025399	MSTRG.799.1	Chr.1	16114132	62261447	Percentage type IIa fibers QTL (7015)
Chr.1	36017500	36025399	MSTRG.799.1	Chr.1	26587370	50856261	Loin muscle area QTL (3866)
Chr.1	36017500	36025399	MSTRG.799.1	Chr.1	16114132	36144885	PH for Longissmus dorsi QTL (2787)
Chr.1	36017500	36025399	MSTRG.799.1	Chr.1	30379857	45480921	Body weight (birth) QTL (22971)
Chr.1	36017500	36025399	MSTRG.799.1	Chr.1	20064508	52874641	Meat color a* QTL (3980)
Chr.1	36017500	36025399	MSTRG.799.1	Chr.1	16114132	52874641	Average daily gain QTL (16844)
Chr.1	36017500	36025399	MSTRG.799.1	Chr.1	20064508	36144885	Average daily gain QTL (338)
Chr.1	36017500	36025399	MSTRG.799.1	Chr.1	32319237	48054350	Marbling QTL (4018)
Chr.1	36017500	36025399	MSTRG.799.1	Chr.1	24647055	52874641	Average daily gain QTL (16885)
Chr.1	36017500	36025399	MSTRG.799.1	Chr.1	24647055	52874641	Carcass weight (hot) QTL (16896)
Chr.1	36017500	36025399	MSTRG.799.1	Chr.1	16114132	52874641	Ham weight QTL (868)
Chr.1	36017500	36025399	MSTRG.799.1	Chr.1	24647055	52874641	Average backfat thickness QTL (42)
Chr.1	36017500	36025399	MSTRG.799.1	Chr.1	24647055	52874641	Loin muscle area QTL (46)
Chr.1	36017500	36025399	MSTRG.799.1	Chr.1	35389848	52874641	Average daily gain QTL (841)
Chr.1	36017500	36025399	MSTRG.799.1	Chr.1	35389848	52874641	Carcass weight (cold) QTL (836)
Chr.1	36017500	36025399	MSTRG.799.1	Chr.1	35389848	52874641	Ham weight QTL (837)
Chr.1	36017500	36025399	MSTRG.799.1	Chr.1	35389848	52874641	Body weight (slaughter) QTL (843)
Chr.1	36017500	36025399	MSTRG.799.1	Chr.1	35389848	52874641	Head weight QTL (831)
Chr.1	36017500	36025399	MSTRG.799.1	Chr.1	22514169	52874641	Backfat at tenth rib QTL (43)
Chr.1	36017500	36025399	MSTRG.799.1	Chr.1	35389848	52874641	Carcass weight (cold) QTL (12710)
Chr.1	36017500	36025399	MSTRG.799.1	Chr.1	35389848	52874641	Shoulder meat weight QTL (846)
Chr.1	36017500	36025399	MSTRG.799.1	Chr.1	35389848	52874641	Loin and neck meat weight QTL (807)
Chr.1	36017500	36025399	MSTRG.799.1	Chr.1	35389848	52874641	External fat on ham QTL (12718)
Chr.1	36017500	36025399	MSTRG.799.1	Chr.1	35389848	52874641	Shoulder external fat weight QTL (825)
Chr.1	36017500	36025399	MSTRG.799.1	Chr.1	35389848	52874641	Carcass weight (cold) QTL (792)
Chr.1	36017500	36025399	MSTRG.799.1	Chr.1	35389848	52874641	Loin weight QTL (833)
Chr.1	36017500	36025399	MSTRG.799.1	Chr.1	22514169	52874641	muscle protein percentage QTL (3838)
Chr.1	36017500	36025399	MSTRG.799.1	Chr.1	2701298	292955427	Muscle moisture percentage QTL (38073)
Chr.1	36017500	36025399	MSTRG.799.1	Chr.1	8728618	87184331	Drip loss QTL (8349)
Chr.1	36017500	36025399	MSTRG.799.1	Chr.1	8728618	87184331	Drip loss QTL (8411)
Chr.1	36017500	36025399	MSTRG.799.1	Chr.1	8728618	87184331	Drip loss QTL (8562)
Chr.1	36017500	36025399	MSTRG.799.1	Chr.1	8728618	87184331	Drip loss QTL (8012)
Chr.1	36017500	36025399	MSTRG.799.1	Chr.1	8728618	87184331	Drip loss QTL (8043)
Chr.1	36017500	36025399	MSTRG.799.1	Chr.1	8728618	87184331	Drip loss QTL (8110)
Chr.1	36017500	36025399	MSTRG.799.1	Chr.1	8728618	87184331	Drip loss QTL (8154)
Chr.1	36017500	36025399	MSTRG.799.1	Chr.1	8728618	87184331	Drip loss QTL (7751)
Chr.1	36017500	36025399	MSTRG.799.1	Chr.1	8728618	87184331	Drip loss QTL (7763)
Chr.1	36017500	36025399	MSTRG.799.1	Chr.1	8728618	87184331	Drip loss QTL (7776)
Chr.1	36017500	36025399	MSTRG.799.1	Chr.1	8728618	87184331	Drip loss QTL (7815)
Chr.1	36017500	36025399	MSTRG.799.1	Chr.1	16114132	289571736	Body weight (birth) QTL (5232)
Chr.1	36017500	36025399	MSTRG.799.1	Chr.1	15454564	69718238	Leaf fat weight QTL (3863)
Chr.1	36017500	36025399	MSTRG.799.1	Chr.1	11830368	116064120	HDL cholesterol QTL (7702)
Chr.1	36017500	36025399	MSTRG.799.1	Chr.1	7964370	252283830	Shoulder subcutaneous fat thickness QTL (5671)
Chr.1	36017500	36025399	MSTRG.799.1	Chr.1	7964370	257944209	Average backfat thickness QTL (5670)
Chr.1	36017500	36025399	MSTRG.799.1	Chr.1	24647055	257944209	Subcutanous fat area QTL (5676)
Chr.1	36017500	36025399	MSTRG.799.1	Chr.1	16114132	252283830	Belly meat content QTL (5679)
Chr.1	36017500	36025399	MSTRG.799.1	Chr.1	20064508	274130998	White blood cell number QTL (15047)
Chr.1	36017500	36025399	MSTRG.799.1	Chr.1	20064508	210644363	Body weight (20 weeks) QTL (29689)
Chr.1	36017500	36025399	MSTRG.799.1	Chr.1	24647055	119841750	Carcass weight (hot) QTL (16901)
Chr.1	36017500	36025399	MSTRG.799.1	Chr.1	35389848	120316411	Backfat at last rib QTL (16831)
Chr.1	36017500	36025399	MSTRG.799.1	Chr.1	2701298	274130998	Marbling QTL (38049)
Chr.1	36017500	36025399	MSTRG.799.1	Chr.1	35389848	228164160	CD2-positive leukocyte number QTL (4260)
Chr.1	36017500	36025399	MSTRG.799.1	Chr.1	35389848	228164160	CD4-positive leukocyte number QTL (4261)
Chr.1	36017500	36025399	MSTRG.799.1	Chr.1	35389848	169149638	Dressing percentage QTL (3222)
Chr.1	36017500	36025399	MSTRG.799.1	Chr.1	35389848	230570794	Muscle fat content QTL (79)
Chr.1	36017500	36025399	MSTRG.799.1	Chr.1	16114132	252283830	Backfat at last rib QTL (5674)
Chr.1	36017500	36025399	MSTRG.799.1	Chr.1	16114132	252283830	Estimated carcass lean content QTL (5678)
Chr.1	36017500	36025399	MSTRG.799.1	Chr.1	16114132	252283830	Fat to meat ratio QTL (5677)
Chr.1	36017500	36025399	MSTRG.799.1	Chr.1	18004420	242497921	Melanoma susceptibility QTL (7592)
Chr.1	36017500	36025399	MSTRG.799.1	Chr.1	15380966	242497921	Melanoma susceptibility QTL (7567)
Chr.1	36017500	36025399	MSTRG.799.1	Chr.1	7964370	292955427	Average daily gain QTL (5680)
Chr.1	36017500	36025399	MSTRG.799.1	Chr.1	32319237	289379107	Front feet conformation QTL (17635)
Chr.1	36017500	36025399	MSTRG.799.1	Chr.1	2701298	292955427	Loin muscle area QTL (38072)
Chr.1	36017500	36025399	MSTRG.799.1	Chr.1	2701298	292955427	Loin fat percentage QTL (38050)
Chr.1	36017500	36025399	MSTRG.799.1	Chr.1	10067182	292041505	Backfat at last rib QTL (21208)
Chr.1	36017500	36025399	MSTRG.799.1	Chr.1	8025530	292730648	Shoulder subcutaneous fat thickness QTL (21209)
Chr.1	36017500	36025399	MSTRG.799.1	Chr.1	16114132	292187438	Shoulder subcutaneous fat thickness QTL (5217)
Chr.1	36017500	36025399	MSTRG.799.1	Chr.1	24673417	292845492	Body weight (weaning) QTL (5262)
Chr.1	36017500	36025399	MSTRG.799.1	Chr.1	16114132	292845492	backfat above muscle dorsi QTL (5237)
Chr.1	33619011	33621943	MSTRG.761.1	Chr.1	16114132	62261447	Percentage type IIa fibers QTL (7015)
Chr.1	33619011	33621943	MSTRG.761.1	Chr.1	26587370	50856261	Loin muscle area QTL (3866)
Chr.1	33619011	33621943	MSTRG.761.1	Chr.1	16114132	36144885	PH for Longissmus dorsi QTL (2787)
Chr.1	33619011	33621943	MSTRG.761.1	Chr.1	30379857	45480921	Body weight (birth) QTL (22971)
Chr.1	33619011	33621943	MSTRG.761.1	Chr.1	20064508	52874641	Meat color a* QTL (3980)
Chr.1	33619011	33621943	MSTRG.761.1	Chr.1	16114132	52874641	Average daily gain QTL (16844)
Chr.1	33619011	33621943	MSTRG.761.1	Chr.1	20064508	36144885	Average daily gain QTL (338)
Chr.1	33619011	33621943	MSTRG.761.1	Chr.1	32319237	48054350	Marbling QTL (4018)
Chr.1	33619011	33621943	MSTRG.761.1	Chr.1	24647055	52874641	Average daily gain QTL (16885)
Chr.1	33619011	33621943	MSTRG.761.1	Chr.1	24647055	52874641	Carcass weight (hot) QTL (16896)
Chr.1	33619011	33621943	MSTRG.761.1	Chr.1	16114132	52874641	Ham weight QTL (868)
Chr.1	33619011	33621943	MSTRG.761.1	Chr.1	24647055	52874641	Average backfat thickness QTL (42)
Chr.1	33619011	33621943	MSTRG.761.1	Chr.1	24647055	52874641	Loin muscle area QTL (46)
Chr.1	33619011	33621943	MSTRG.761.1	Chr.1	22514169	52874641	Backfat at tenth rib QTL (43)
Chr.1	33619011	33621943	MSTRG.761.1	Chr.1	22514169	52874641	muscle protein percentage QTL (3838)
Chr.1	33619011	33621943	MSTRG.761.1	Chr.1	33403941	33958786	Drip loss QTL (7984)
Chr.1	33619011	33621943	MSTRG.761.1	Chr.1	33403941	33958786	Drip loss QTL (8248)
Chr.1	33619011	33621943	MSTRG.761.1	Chr.1	33403941	33958786	Drip loss QTL (7752)
Chr.1	33619011	33621943	MSTRG.761.1	Chr.1	33403941	33958786	Drip loss QTL (7790)
Chr.1	33619011	33621943	MSTRG.761.1	Chr.1	33403941	33958786	Drip loss QTL (7876)
Chr.1	33619011	33621943	MSTRG.761.1	Chr.1	33403941	33958786	Drip loss QTL (8342)
Chr.1	33619011	33621943	MSTRG.761.1	Chr.1	33403941	33958786	Drip loss QTL (8500)
Chr.1	33619011	33621943	MSTRG.761.1	Chr.1	33403941	33958786	Drip loss QTL (8609)
Chr.1	33619011	33621943	MSTRG.761.1	Chr.1	27548177	34083228	Liver weight QTL (13265)
Chr.1	33619011	33621943	MSTRG.761.1	Chr.1	2701298	292955427	Muscle moisture percentage QTL (38073)
Chr.1	33619011	33621943	MSTRG.761.1	Chr.1	8728618	87184331	Drip loss QTL (8349)
Chr.1	33619011	33621943	MSTRG.761.1	Chr.1	8728618	87184331	Drip loss QTL (8411)
Chr.1	33619011	33621943	MSTRG.761.1	Chr.1	8728618	87184331	Drip loss QTL (8562)
Chr.1	33619011	33621943	MSTRG.761.1	Chr.1	8728618	87184331	Drip loss QTL (8012)
Chr.1	33619011	33621943	MSTRG.761.1	Chr.1	8728618	87184331	Drip loss QTL (8043)
Chr.1	33619011	33621943	MSTRG.761.1	Chr.1	8728618	87184331	Drip loss QTL (8110)
Chr.1	33619011	33621943	MSTRG.761.1	Chr.1	8728618	87184331	Drip loss QTL (8154)
Chr.1	33619011	33621943	MSTRG.761.1	Chr.1	8728618	87184331	Drip loss QTL (7751)
Chr.1	33619011	33621943	MSTRG.761.1	Chr.1	8728618	87184331	Drip loss QTL (7763)
Chr.1	33619011	33621943	MSTRG.761.1	Chr.1	8728618	87184331	Drip loss QTL (7776)
Chr.1	33619011	33621943	MSTRG.761.1	Chr.1	8728618	87184331	Drip loss QTL (7815)
Chr.1	33619011	33621943	MSTRG.761.1	Chr.1	16114132	289571736	Body weight (birth) QTL (5232)
Chr.1	33619011	33621943	MSTRG.761.1	Chr.1	15454564	69718238	Leaf fat weight QTL (3863)
Chr.1	33619011	33621943	MSTRG.761.1	Chr.1	11830368	116064120	HDL cholesterol QTL (7702)
Chr.1	33619011	33621943	MSTRG.761.1	Chr.1	7964370	252283830	Shoulder subcutaneous fat thickness QTL (5671)
Chr.1	33619011	33621943	MSTRG.761.1	Chr.1	7964370	257944209	Average backfat thickness QTL (5670)
Chr.1	33619011	33621943	MSTRG.761.1	Chr.1	24647055	257944209	Subcutanous fat area QTL (5676)
Chr.1	33619011	33621943	MSTRG.761.1	Chr.1	16114132	252283830	Belly meat content QTL (5679)
Chr.1	33619011	33621943	MSTRG.761.1	Chr.1	20064508	274130998	White blood cell number QTL (15047)
Chr.1	33619011	33621943	MSTRG.761.1	Chr.1	20064508	210644363	Body weight (20 weeks) QTL (29689)
Chr.1	33619011	33621943	MSTRG.761.1	Chr.1	24647055	119841750	Carcass weight (hot) QTL (16901)
Chr.1	33619011	33621943	MSTRG.761.1	Chr.1	2701298	274130998	Marbling QTL (38049)
Chr.1	33619011	33621943	MSTRG.761.1	Chr.1	16114132	252283830	Backfat at last rib QTL (5674)
Chr.1	33619011	33621943	MSTRG.761.1	Chr.1	16114132	252283830	Estimated carcass lean content QTL (5678)
Chr.1	33619011	33621943	MSTRG.761.1	Chr.1	16114132	252283830	Fat to meat ratio QTL (5677)
Chr.1	33619011	33621943	MSTRG.761.1	Chr.1	18004420	242497921	Melanoma susceptibility QTL (7592)
Chr.1	33619011	33621943	MSTRG.761.1	Chr.1	15380966	242497921	Melanoma susceptibility QTL (7567)
Chr.1	33619011	33621943	MSTRG.761.1	Chr.1	7964370	292955427	Average daily gain QTL (5680)
Chr.1	33619011	33621943	MSTRG.761.1	Chr.1	32319237	289379107	Front feet conformation QTL (17635)
Chr.1	33619011	33621943	MSTRG.761.1	Chr.1	2701298	292955427	Loin muscle area QTL (38072)
Chr.1	33619011	33621943	MSTRG.761.1	Chr.1	2701298	292955427	Loin fat percentage QTL (38050)
Chr.1	33619011	33621943	MSTRG.761.1	Chr.1	10067182	292041505	Backfat at last rib QTL (21208)
Chr.1	33619011	33621943	MSTRG.761.1	Chr.1	8025530	292730648	Shoulder subcutaneous fat thickness QTL (21209)
Chr.1	33619011	33621943	MSTRG.761.1	Chr.1	16114132	292187438	Shoulder subcutaneous fat thickness QTL (5217)
Chr.1	33619011	33621943	MSTRG.761.1	Chr.1	24673417	292845492	Body weight (weaning) QTL (5262)
Chr.1	33619011	33621943	MSTRG.761.1	Chr.1	16114132	292845492	backfat above muscle dorsi QTL (5237)
Chr.1	179671756	179686703	MSTRG.2844.13	Chr.1	150567892	184999941	Muscle fat content QTL (4017)
Chr.1	179671756	179686703	MSTRG.2844.13	Chr.1	154143188	180898441	Average backfat thickness QTL (797)
Chr.1	179671756	179686703	MSTRG.2844.13	Chr.1	175004689	189008437	Backfat at last lumbar QTL (4015)
Chr.1	179671756	179686703	MSTRG.2844.13	Chr.1	175004689	199579088	Average backfat thickness QTL (4016)
Chr.1	179671756	179686703	MSTRG.2844.13	Chr.1	178259543	185277656	Hind leg conformation QTL (126129)
Chr.1	179671756	179686703	MSTRG.2844.13	Chr.1	178259543	187852669	Conformation score QTL (126131)
Chr.1	179671756	179686703	MSTRG.2844.13	Chr.1	2701298	292955427	Muscle moisture percentage QTL (38073)
Chr.1	179671756	179686703	MSTRG.2844.13	Chr.1	16114132	289571736	Body weight (birth) QTL (5232)
Chr.1	179671756	179686703	MSTRG.2844.13	Chr.1	7964370	252283830	Shoulder subcutaneous fat thickness QTL (5671)
Chr.1	179671756	179686703	MSTRG.2844.13	Chr.1	7964370	257944209	Average backfat thickness QTL (5670)
Chr.1	179671756	179686703	MSTRG.2844.13	Chr.1	24647055	257944209	Subcutanous fat area QTL (5676)
Chr.1	179671756	179686703	MSTRG.2844.13	Chr.1	16114132	252283830	Belly meat content QTL (5679)
Chr.1	179671756	179686703	MSTRG.2844.13	Chr.1	20064508	274130998	White blood cell number QTL (15047)
Chr.1	179671756	179686703	MSTRG.2844.13	Chr.1	20064508	210644363	Body weight (20 weeks) QTL (29689)
Chr.1	179671756	179686703	MSTRG.2844.13	Chr.1	36144885	204653903	PRRSV antibody titer QTL (9658)
Chr.1	179671756	179686703	MSTRG.2844.13	Chr.1	52874641	233806417	External fat on ham QTL (12715)
Chr.1	179671756	179686703	MSTRG.2844.13	Chr.1	52874641	233806417	Average daily gain QTL (16886)
Chr.1	179671756	179686703	MSTRG.2844.13	Chr.1	64660371	303244141	Drip loss QTL (8323)
Chr.1	179671756	179686703	MSTRG.2844.13	Chr.1	64660371	303244141	Drip loss QTL (8382)
Chr.1	179671756	179686703	MSTRG.2844.13	Chr.1	64660371	303244141	Drip loss QTL (8480)
Chr.1	179671756	179686703	MSTRG.2844.13	Chr.1	64660371	303244141	Drip loss QTL (8564)
Chr.1	179671756	179686703	MSTRG.2844.13	Chr.1	64660371	303244141	Drip loss QTL (8602)
Chr.1	179671756	179686703	MSTRG.2844.13	Chr.1	64660371	303244141	Drip loss QTL (7936)
Chr.1	179671756	179686703	MSTRG.2844.13	Chr.1	64660371	303244141	Drip loss QTL (8063)
Chr.1	179671756	179686703	MSTRG.2844.13	Chr.1	64660371	303244141	Drip loss QTL (8131)
Chr.1	179671756	179686703	MSTRG.2844.13	Chr.1	64660371	303244141	Drip loss QTL (8300)
Chr.1	179671756	179686703	MSTRG.2844.13	Chr.1	2701298	274130998	Marbling QTL (38049)
Chr.1	179671756	179686703	MSTRG.2844.13	Chr.1	105086765	274130998	Conductivity 24 hours postmortem (ham) QTL (5669)
Chr.1	179671756	179686703	MSTRG.2844.13	Chr.1	35389848	228164160	CD2-positive leukocyte number QTL (4260)
Chr.1	179671756	179686703	MSTRG.2844.13	Chr.1	35389848	228164160	CD4-positive leukocyte number QTL (4261)
Chr.1	179671756	179686703	MSTRG.2844.13	Chr.1	62261447	233806417	Front feet conformation QTL (8908)
Chr.1	179671756	179686703	MSTRG.2844.13	Chr.1	106747450	233806417	Ear erectness QTL (5646)
Chr.1	179671756	179686703	MSTRG.2844.13	Chr.1	106747450	233806417	Ear erectness QTL (5651)
Chr.1	179671756	179686703	MSTRG.2844.13	Chr.1	35389848	230570794	Muscle fat content QTL (79)
Chr.1	179671756	179686703	MSTRG.2844.13	Chr.1	63012552	226764071	Creatinine level QTL (6366)
Chr.1	179671756	179686703	MSTRG.2844.13	Chr.1	63012552	226764071	Potassium level QTL (6380)
Chr.1	179671756	179686703	MSTRG.2844.13	Chr.1	63012552	226764071	Hematocrit QTL (5420)
Chr.1	179671756	179686703	MSTRG.2844.13	Chr.1	63012552	226764071	Lymphocyte number QTL (5468)
Chr.1	179671756	179686703	MSTRG.2844.13	Chr.1	16114132	252283830	Backfat at last rib QTL (5674)
Chr.1	179671756	179686703	MSTRG.2844.13	Chr.1	16114132	252283830	Estimated carcass lean content QTL (5678)
Chr.1	179671756	179686703	MSTRG.2844.13	Chr.1	154329026	210644363	Side fat thickness QTL (5958)
Chr.1	179671756	179686703	MSTRG.2844.13	Chr.1	16114132	252283830	Fat to meat ratio QTL (5677)
Chr.1	179671756	179686703	MSTRG.2844.13	Chr.1	133275468	242497921	Platelet distribution width QTL (12312)
Chr.1	179671756	179686703	MSTRG.2844.13	Chr.1	62261447	233806417	Hind leg conformation QTL (8910)
Chr.1	179671756	179686703	MSTRG.2844.13	Chr.1	169149638	233806417	Fat to meat ratio QTL (12742)
Chr.1	179671756	179686703	MSTRG.2844.13	Chr.1	105086765	210644363	PH for Longissmus dorsi QTL (5664)
Chr.1	179671756	179686703	MSTRG.2844.13	Chr.1	105086765	210644363	pH for Semimembranosus QTL (5665)
Chr.1	179671756	179686703	MSTRG.2844.13	Chr.1	105086765	210644363	PH for Longissmus dorsi QTL (5666)
Chr.1	179671756	179686703	MSTRG.2844.13	Chr.1	105086765	210644363	Conductivity 24 hours postmortem (loin) QTL (5668)
Chr.1	179671756	179686703	MSTRG.2844.13	Chr.1	169149638	233806417	Abdominal fat weight QTL (12714)
Chr.1	179671756	179686703	MSTRG.2844.13	Chr.1	169149638	233806417	backfat above muscle dorsi QTL (12731)
Chr.1	179671756	179686703	MSTRG.2844.13	Chr.1	169149638	233806417	Shoulder external fat weight QTL (12722)
Chr.1	179671756	179686703	MSTRG.2844.13	Chr.1	169149638	233806417	Subcutanous fat area QTL (12736)
Chr.1	179671756	179686703	MSTRG.2844.13	Chr.1	169149638	226764071	Adipocyte diameter QTL (18028)
Chr.1	179671756	179686703	MSTRG.2844.13	Chr.1	169149638	233806417	Backfat weight QTL (12724)
Chr.1	179671756	179686703	MSTRG.2844.13	Chr.1	169149638	228164160	Loin muscle area QTL (3640)
Chr.1	179671756	179686703	MSTRG.2844.13	Chr.1	169149638	233806417	Carcass weight (cold) QTL (12709)
Chr.1	179671756	179686703	MSTRG.2844.13	Chr.1	169149638	233806417	External fat on ham QTL (12717)
Chr.1	179671756	179686703	MSTRG.2844.13	Chr.1	169149638	233806417	Backfat at tenth rib QTL (12733)
Chr.1	179671756	179686703	MSTRG.2844.13	Chr.1	62261447	233806417	White blood cell number QTL (611)
Chr.1	179671756	179686703	MSTRG.2844.13	Chr.1	160345807	304195794	Umbilical hernia QTL (8742)
Chr.1	179671756	179686703	MSTRG.2844.13	Chr.1	162073157	233806417	Backfat at tenth rib QTL (138)
Chr.1	179671756	179686703	MSTRG.2844.13	Chr.1	162073157	233806417	Average daily gain QTL (139)
Chr.1	179671756	179686703	MSTRG.2844.13	Chr.1	162073157	233806417	Average daily gain QTL (140)
Chr.1	179671756	179686703	MSTRG.2844.13	Chr.1	162073157	233806417	Daily feed intake QTL (141)
Chr.1	179671756	179686703	MSTRG.2844.13	Chr.1	169149638	226764071	Feed intake QTL (866)
Chr.1	179671756	179686703	MSTRG.2844.13	Chr.1	140728674	229018949	Marbling QTL (4020)
Chr.1	179671756	179686703	MSTRG.2844.13	Chr.1	42824511	293329173	Skin thickness QTL (31809)
Chr.1	179671756	179686703	MSTRG.2844.13	Chr.1	169149638	257763699	Backfat at last rib QTL (44)
Chr.1	179671756	179686703	MSTRG.2844.13	Chr.1	108714563	220801047	Backfat weight QTL (3171)
Chr.1	179671756	179686703	MSTRG.2844.13	Chr.1	85842604	257944209	Backfat at rump QTL (651)
Chr.1	179671756	179686703	MSTRG.2844.13	Chr.1	168669767	210644363	Ham fat weight QTL (1271)
Chr.1	179671756	179686703	MSTRG.2844.13	Chr.1	165442839	249115896	Liver weight QTL (13264)
Chr.1	179671756	179686703	MSTRG.2844.13	Chr.1	105086765	228164160	Loin muscle area QTL (3796)
Chr.1	179671756	179686703	MSTRG.2844.13	Chr.1	169149638	228164160	Loin muscle area QTL (2742)
Chr.1	179671756	179686703	MSTRG.2844.13	Chr.1	106747450	233806417	Ear size QTL (5640)
Chr.1	179671756	179686703	MSTRG.2844.13	Chr.1	96293184	247820666	Belly weight QTL (2845)
Chr.1	179671756	179686703	MSTRG.2844.13	Chr.1	174394489	230570794	Average backfat thickness QTL (1269)
Chr.1	179671756	179686703	MSTRG.2844.13	Chr.1	105086765	274130998	Backfat at last rib QTL (3794)
Chr.1	179671756	179686703	MSTRG.2844.13	Chr.1	105086765	228164160	Backfat at tenth rib QTL (3795)
Chr.1	179671756	179686703	MSTRG.2844.13	Chr.1	18004420	242497921	Melanoma susceptibility QTL (7592)
Chr.1	179671756	179686703	MSTRG.2844.13	Chr.1	105086765	274130998	Average backfat thickness QTL (3793)
Chr.1	179671756	179686703	MSTRG.2844.13	Chr.1	169149638	292955427	Average daily gain QTL (3914)
Chr.1	179671756	179686703	MSTRG.2844.13	Chr.1	105086765	252283830	Meat color OPTO QTL (5667)
Chr.1	179671756	179686703	MSTRG.2844.13	Chr.1	133275468	220801047	Backfat at last lumbar QTL (45)
Chr.1	179671756	179686703	MSTRG.2844.13	Chr.1	169149638	265323610	Average backfat thickness QTL (17996)
Chr.1	179671756	179686703	MSTRG.2844.13	Chr.1	15380966	242497921	Melanoma susceptibility QTL (7567)
Chr.1	179671756	179686703	MSTRG.2844.13	Chr.1	169149638	265323610	Carcass weight (hot) QTL (16897)
Chr.1	179671756	179686703	MSTRG.2844.13	Chr.1	78183912	249063294	Average daily gain QTL (22269)
Chr.1	179671756	179686703	MSTRG.2844.13	Chr.1	7964370	292955427	Average daily gain QTL (5680)
Chr.1	179671756	179686703	MSTRG.2844.13	Chr.1	162073157	257944209	Ear erectness QTL (8898)
Chr.1	179671756	179686703	MSTRG.2844.13	Chr.1	163919363	234502051	Head weight QTL (432)
Chr.1	179671756	179686703	MSTRG.2844.13	Chr.1	50242047	292955427	Linoleic acid content QTL (156913)
Chr.1	179671756	179686703	MSTRG.2844.13	Chr.1	32319237	289379107	Front feet conformation QTL (17635)
Chr.1	179671756	179686703	MSTRG.2844.13	Chr.1	162073157	233806417	Salmonella count in spleen QTL (11557)
Chr.1	179671756	179686703	MSTRG.2844.13	Chr.1	2701298	292955427	Loin muscle area QTL (38072)
Chr.1	179671756	179686703	MSTRG.2844.13	Chr.1	169149638	292955427	Average daily gain QTL (3917)
Chr.1	179671756	179686703	MSTRG.2844.13	Chr.1	105873529	290457491	Teat number QTL (5255)
Chr.1	179671756	179686703	MSTRG.2844.13	Chr.1	44131186	289788010	Backfat at rump QTL (21206)
Chr.1	179671756	179686703	MSTRG.2844.13	Chr.1	45939845	292033322	Teat number QTL (5223)
Chr.1	179671756	179686703	MSTRG.2844.13	Chr.1	108714563	293277782	Body weight (weaning) QTL (5230)
Chr.1	179671756	179686703	MSTRG.2844.13	Chr.1	2701298	292955427	Loin fat percentage QTL (38050)
Chr.1	179671756	179686703	MSTRG.2844.13	Chr.1	45762028	290786847	Leaf fat weight QTL (21207)
Chr.1	179671756	179686703	MSTRG.2844.13	Chr.1	10067182	292041505	Backfat at last rib QTL (21208)
Chr.1	179671756	179686703	MSTRG.2844.13	Chr.1	8025530	292730648	Shoulder subcutaneous fat thickness QTL (21209)
Chr.1	179671756	179686703	MSTRG.2844.13	Chr.1	16114132	292187438	Shoulder subcutaneous fat thickness QTL (5217)
Chr.1	179671756	179686703	MSTRG.2844.13	Chr.1	24673417	292845492	Body weight (weaning) QTL (5262)
Chr.1	179671756	179686703	MSTRG.2844.13	Chr.1	70361295	292707685	Backfat at mid-back QTL (5206)
Chr.1	179671756	179686703	MSTRG.2844.13	Chr.1	108714563	292955427	Polyunsaturated fatty acid content QTL (156916)
Chr.1	179671756	179686703	MSTRG.2844.13	Chr.1	16114132	292845492	backfat above muscle dorsi QTL (5237)
Chr.1	179671756	179686703	MSTRG.2844.13	Chr.1	165580236	257944209	Nonfunctional nipples QTL (7453)
Chr.1	179671756	179686703	MSTRG.21325.1	Chr.1	150567892	184999941	Muscle fat content QTL (4017)
Chr.1	179671756	179686703	MSTRG.21325.1	Chr.1	154143188	180898441	Average backfat thickness QTL (797)
Chr.1	179671756	179686703	MSTRG.21325.1	Chr.1	175004689	189008437	Backfat at last lumbar QTL (4015)
Chr.1	179671756	179686703	MSTRG.21325.1	Chr.1	175004689	199579088	Average backfat thickness QTL (4016)
Chr.1	179671756	179686703	MSTRG.21325.1	Chr.1	178259543	185277656	Hind leg conformation QTL (126129)
Chr.1	179671756	179686703	MSTRG.21325.1	Chr.1	178259543	187852669	Conformation score QTL (126131)
Chr.1	179671756	179686703	MSTRG.21325.1	Chr.1	2701298	292955427	Muscle moisture percentage QTL (38073)
Chr.1	179671756	179686703	MSTRG.21325.1	Chr.1	16114132	289571736	Body weight (birth) QTL (5232)
Chr.1	179671756	179686703	MSTRG.21325.1	Chr.1	7964370	252283830	Shoulder subcutaneous fat thickness QTL (5671)
Chr.1	179671756	179686703	MSTRG.21325.1	Chr.1	7964370	257944209	Average backfat thickness QTL (5670)
Chr.1	179671756	179686703	MSTRG.21325.1	Chr.1	24647055	257944209	Subcutanous fat area QTL (5676)
Chr.1	179671756	179686703	MSTRG.21325.1	Chr.1	16114132	252283830	Belly meat content QTL (5679)
Chr.1	179671756	179686703	MSTRG.21325.1	Chr.1	20064508	274130998	White blood cell number QTL (15047)
Chr.1	179671756	179686703	MSTRG.21325.1	Chr.1	20064508	210644363	Body weight (20 weeks) QTL (29689)
Chr.1	179671756	179686703	MSTRG.21325.1	Chr.1	36144885	204653903	PRRSV antibody titer QTL (9658)
Chr.1	179671756	179686703	MSTRG.21325.1	Chr.1	52874641	233806417	External fat on ham QTL (12715)
Chr.1	179671756	179686703	MSTRG.21325.1	Chr.1	52874641	233806417	Average daily gain QTL (16886)
Chr.1	179671756	179686703	MSTRG.21325.1	Chr.1	64660371	303244141	Drip loss QTL (8323)
Chr.1	179671756	179686703	MSTRG.21325.1	Chr.1	64660371	303244141	Drip loss QTL (8382)
Chr.1	179671756	179686703	MSTRG.21325.1	Chr.1	64660371	303244141	Drip loss QTL (8480)
Chr.1	179671756	179686703	MSTRG.21325.1	Chr.1	64660371	303244141	Drip loss QTL (8564)
Chr.1	179671756	179686703	MSTRG.21325.1	Chr.1	64660371	303244141	Drip loss QTL (8602)
Chr.1	179671756	179686703	MSTRG.21325.1	Chr.1	64660371	303244141	Drip loss QTL (7936)
Chr.1	179671756	179686703	MSTRG.21325.1	Chr.1	64660371	303244141	Drip loss QTL (8063)
Chr.1	179671756	179686703	MSTRG.21325.1	Chr.1	64660371	303244141	Drip loss QTL (8131)
Chr.1	179671756	179686703	MSTRG.21325.1	Chr.1	64660371	303244141	Drip loss QTL (8300)
Chr.1	179671756	179686703	MSTRG.21325.1	Chr.1	2701298	274130998	Marbling QTL (38049)
Chr.1	179671756	179686703	MSTRG.21325.1	Chr.1	105086765	274130998	Conductivity 24 hours postmortem (ham) QTL (5669)
Chr.1	179671756	179686703	MSTRG.21325.1	Chr.1	35389848	228164160	CD2-positive leukocyte number QTL (4260)
Chr.1	179671756	179686703	MSTRG.21325.1	Chr.1	35389848	228164160	CD4-positive leukocyte number QTL (4261)
Chr.1	179671756	179686703	MSTRG.21325.1	Chr.1	62261447	233806417	Front feet conformation QTL (8908)
Chr.1	179671756	179686703	MSTRG.21325.1	Chr.1	106747450	233806417	Ear erectness QTL (5646)
Chr.1	179671756	179686703	MSTRG.21325.1	Chr.1	106747450	233806417	Ear erectness QTL (5651)
Chr.1	179671756	179686703	MSTRG.21325.1	Chr.1	35389848	230570794	Muscle fat content QTL (79)
Chr.1	179671756	179686703	MSTRG.21325.1	Chr.1	63012552	226764071	Creatinine level QTL (6366)
Chr.1	179671756	179686703	MSTRG.21325.1	Chr.1	63012552	226764071	Potassium level QTL (6380)
Chr.1	179671756	179686703	MSTRG.21325.1	Chr.1	63012552	226764071	Hematocrit QTL (5420)
Chr.1	179671756	179686703	MSTRG.21325.1	Chr.1	63012552	226764071	Lymphocyte number QTL (5468)
Chr.1	179671756	179686703	MSTRG.21325.1	Chr.1	16114132	252283830	Backfat at last rib QTL (5674)
Chr.1	179671756	179686703	MSTRG.21325.1	Chr.1	16114132	252283830	Estimated carcass lean content QTL (5678)
Chr.1	179671756	179686703	MSTRG.21325.1	Chr.1	154329026	210644363	Side fat thickness QTL (5958)
Chr.1	179671756	179686703	MSTRG.21325.1	Chr.1	16114132	252283830	Fat to meat ratio QTL (5677)
Chr.1	179671756	179686703	MSTRG.21325.1	Chr.1	133275468	242497921	Platelet distribution width QTL (12312)
Chr.1	179671756	179686703	MSTRG.21325.1	Chr.1	62261447	233806417	Hind leg conformation QTL (8910)
Chr.1	179671756	179686703	MSTRG.21325.1	Chr.1	169149638	233806417	Fat to meat ratio QTL (12742)
Chr.1	179671756	179686703	MSTRG.21325.1	Chr.1	105086765	210644363	PH for Longissmus dorsi QTL (5664)
Chr.1	179671756	179686703	MSTRG.21325.1	Chr.1	105086765	210644363	pH for Semimembranosus QTL (5665)
Chr.1	179671756	179686703	MSTRG.21325.1	Chr.1	105086765	210644363	PH for Longissmus dorsi QTL (5666)
Chr.1	179671756	179686703	MSTRG.21325.1	Chr.1	105086765	210644363	Conductivity 24 hours postmortem (loin) QTL (5668)
Chr.1	179671756	179686703	MSTRG.21325.1	Chr.1	169149638	233806417	Abdominal fat weight QTL (12714)
Chr.1	179671756	179686703	MSTRG.21325.1	Chr.1	169149638	233806417	backfat above muscle dorsi QTL (12731)
Chr.1	179671756	179686703	MSTRG.21325.1	Chr.1	169149638	233806417	Shoulder external fat weight QTL (12722)
Chr.1	179671756	179686703	MSTRG.21325.1	Chr.1	169149638	233806417	Subcutanous fat area QTL (12736)
Chr.1	179671756	179686703	MSTRG.21325.1	Chr.1	169149638	226764071	Adipocyte diameter QTL (18028)
Chr.1	179671756	179686703	MSTRG.21325.1	Chr.1	169149638	233806417	Backfat weight QTL (12724)
Chr.1	179671756	179686703	MSTRG.21325.1	Chr.1	169149638	228164160	Loin muscle area QTL (3640)
Chr.1	179671756	179686703	MSTRG.21325.1	Chr.1	169149638	233806417	Carcass weight (cold) QTL (12709)
Chr.1	179671756	179686703	MSTRG.21325.1	Chr.1	169149638	233806417	External fat on ham QTL (12717)
Chr.1	179671756	179686703	MSTRG.21325.1	Chr.1	169149638	233806417	Backfat at tenth rib QTL (12733)
Chr.1	179671756	179686703	MSTRG.21325.1	Chr.1	62261447	233806417	White blood cell number QTL (611)
Chr.1	179671756	179686703	MSTRG.21325.1	Chr.1	160345807	304195794	Umbilical hernia QTL (8742)
Chr.1	179671756	179686703	MSTRG.21325.1	Chr.1	162073157	233806417	Backfat at tenth rib QTL (138)
Chr.1	179671756	179686703	MSTRG.21325.1	Chr.1	162073157	233806417	Average daily gain QTL (139)
Chr.1	179671756	179686703	MSTRG.21325.1	Chr.1	162073157	233806417	Average daily gain QTL (140)
Chr.1	179671756	179686703	MSTRG.21325.1	Chr.1	162073157	233806417	Daily feed intake QTL (141)
Chr.1	179671756	179686703	MSTRG.21325.1	Chr.1	169149638	226764071	Feed intake QTL (866)
Chr.1	179671756	179686703	MSTRG.21325.1	Chr.1	140728674	229018949	Marbling QTL (4020)
Chr.1	179671756	179686703	MSTRG.21325.1	Chr.1	42824511	293329173	Skin thickness QTL (31809)
Chr.1	179671756	179686703	MSTRG.21325.1	Chr.1	169149638	257763699	Backfat at last rib QTL (44)
Chr.1	179671756	179686703	MSTRG.21325.1	Chr.1	108714563	220801047	Backfat weight QTL (3171)
Chr.1	179671756	179686703	MSTRG.21325.1	Chr.1	85842604	257944209	Backfat at rump QTL (651)
Chr.1	179671756	179686703	MSTRG.21325.1	Chr.1	168669767	210644363	Ham fat weight QTL (1271)
Chr.1	179671756	179686703	MSTRG.21325.1	Chr.1	165442839	249115896	Liver weight QTL (13264)
Chr.1	179671756	179686703	MSTRG.21325.1	Chr.1	105086765	228164160	Loin muscle area QTL (3796)
Chr.1	179671756	179686703	MSTRG.21325.1	Chr.1	169149638	228164160	Loin muscle area QTL (2742)
Chr.1	179671756	179686703	MSTRG.21325.1	Chr.1	106747450	233806417	Ear size QTL (5640)
Chr.1	179671756	179686703	MSTRG.21325.1	Chr.1	96293184	247820666	Belly weight QTL (2845)
Chr.1	179671756	179686703	MSTRG.21325.1	Chr.1	174394489	230570794	Average backfat thickness QTL (1269)
Chr.1	179671756	179686703	MSTRG.21325.1	Chr.1	105086765	274130998	Backfat at last rib QTL (3794)
Chr.1	179671756	179686703	MSTRG.21325.1	Chr.1	105086765	228164160	Backfat at tenth rib QTL (3795)
Chr.1	179671756	179686703	MSTRG.21325.1	Chr.1	18004420	242497921	Melanoma susceptibility QTL (7592)
Chr.1	179671756	179686703	MSTRG.21325.1	Chr.1	105086765	274130998	Average backfat thickness QTL (3793)
Chr.1	179671756	179686703	MSTRG.21325.1	Chr.1	169149638	292955427	Average daily gain QTL (3914)
Chr.1	179671756	179686703	MSTRG.21325.1	Chr.1	105086765	252283830	Meat color OPTO QTL (5667)
Chr.1	179671756	179686703	MSTRG.21325.1	Chr.1	133275468	220801047	Backfat at last lumbar QTL (45)
Chr.1	179671756	179686703	MSTRG.21325.1	Chr.1	169149638	265323610	Average backfat thickness QTL (17996)
Chr.1	179671756	179686703	MSTRG.21325.1	Chr.1	15380966	242497921	Melanoma susceptibility QTL (7567)
Chr.1	179671756	179686703	MSTRG.21325.1	Chr.1	169149638	265323610	Carcass weight (hot) QTL (16897)
Chr.1	179671756	179686703	MSTRG.21325.1	Chr.1	78183912	249063294	Average daily gain QTL (22269)
Chr.1	179671756	179686703	MSTRG.21325.1	Chr.1	7964370	292955427	Average daily gain QTL (5680)
Chr.1	179671756	179686703	MSTRG.21325.1	Chr.1	162073157	257944209	Ear erectness QTL (8898)
Chr.1	179671756	179686703	MSTRG.21325.1	Chr.1	163919363	234502051	Head weight QTL (432)
Chr.1	179671756	179686703	MSTRG.21325.1	Chr.1	50242047	292955427	Linoleic acid content QTL (156913)
Chr.1	179671756	179686703	MSTRG.21325.1	Chr.1	32319237	289379107	Front feet conformation QTL (17635)
Chr.1	179671756	179686703	MSTRG.21325.1	Chr.1	162073157	233806417	Salmonella count in spleen QTL (11557)
Chr.1	179671756	179686703	MSTRG.21325.1	Chr.1	2701298	292955427	Loin muscle area QTL (38072)
Chr.1	179671756	179686703	MSTRG.21325.1	Chr.1	169149638	292955427	Average daily gain QTL (3917)
Chr.1	179671756	179686703	MSTRG.21325.1	Chr.1	105873529	290457491	Teat number QTL (5255)
Chr.1	179671756	179686703	MSTRG.21325.1	Chr.1	44131186	289788010	Backfat at rump QTL (21206)
Chr.1	179671756	179686703	MSTRG.21325.1	Chr.1	45939845	292033322	Teat number QTL (5223)
Chr.1	179671756	179686703	MSTRG.21325.1	Chr.1	108714563	293277782	Body weight (weaning) QTL (5230)
Chr.1	179671756	179686703	MSTRG.21325.1	Chr.1	2701298	292955427	Loin fat percentage QTL (38050)
Chr.1	179671756	179686703	MSTRG.21325.1	Chr.1	45762028	290786847	Leaf fat weight QTL (21207)
Chr.1	179671756	179686703	MSTRG.21325.1	Chr.1	10067182	292041505	Backfat at last rib QTL (21208)
Chr.1	179671756	179686703	MSTRG.21325.1	Chr.1	8025530	292730648	Shoulder subcutaneous fat thickness QTL (21209)
Chr.1	179671756	179686703	MSTRG.21325.1	Chr.1	16114132	292187438	Shoulder subcutaneous fat thickness QTL (5217)
Chr.1	179671756	179686703	MSTRG.21325.1	Chr.1	24673417	292845492	Body weight (weaning) QTL (5262)
Chr.1	179671756	179686703	MSTRG.21325.1	Chr.1	70361295	292707685	Backfat at mid-back QTL (5206)
Chr.1	179671756	179686703	MSTRG.21325.1	Chr.1	108714563	292955427	Polyunsaturated fatty acid content QTL (156916)
Chr.1	179671756	179686703	MSTRG.21325.1	Chr.1	16114132	292845492	backfat above muscle dorsi QTL (5237)
Chr.1	179671756	179686703	MSTRG.21325.1	Chr.1	165580236	257944209	Nonfunctional nipples QTL (7453)
Chr.1	246140157	246141376	MSTRG.3815.1	Chr.1	244634672	247059828	Drip loss QTL (8369)
Chr.1	246140157	246141376	MSTRG.3815.1	Chr.1	244634672	247059828	Drip loss QTL (7912)
Chr.1	246140157	246141376	MSTRG.3815.1	Chr.1	244634672	247059828	Drip loss QTL (7967)
Chr.1	246140157	246141376	MSTRG.3815.1	Chr.1	244634672	247059828	Drip loss QTL (8021)
Chr.1	246140157	246141376	MSTRG.3815.1	Chr.1	244634672	247059828	Drip loss QTL (8046)
Chr.1	246140157	246141376	MSTRG.3815.1	Chr.1	244634672	247059828	Drip loss QTL (8088)
Chr.1	246140157	246141376	MSTRG.3815.1	Chr.1	244634672	247059828	Drip loss QTL (8170)
Chr.1	246140157	246141376	MSTRG.3815.1	Chr.1	244634672	247059828	Drip loss QTL (8174)
Chr.1	246140157	246141376	MSTRG.3815.1	Chr.1	244634672	247059828	Drip loss QTL (8239)
Chr.1	246140157	246141376	MSTRG.3815.1	Chr.1	244634672	247059828	Drip loss QTL (7749)
Chr.1	246140157	246141376	MSTRG.3815.1	Chr.1	244634672	247059828	Drip loss QTL (7809)
Chr.1	246140157	246141376	MSTRG.3815.1	Chr.1	226764071	265323610	Dressing percentage QTL (835)
Chr.1	246140157	246141376	MSTRG.3815.1	Chr.1	226764071	265323610	Backfat at last rib QTL (850)
Chr.1	246140157	246141376	MSTRG.3815.1	Chr.1	226764071	265323610	Backfat thickness between 3rd and 4th rib QTL (867)
Chr.1	246140157	246141376	MSTRG.3815.1	Chr.1	233806417	257944209	Hind feet conformation QTL (8912)
Chr.1	246140157	246141376	MSTRG.3815.1	Chr.1	233806417	257944209	Hind feet conformation QTL (8913)
Chr.1	246140157	246141376	MSTRG.3815.1	Chr.1	226764071	265323610	Shoulder external fat weight QTL (840)
Chr.1	246140157	246141376	MSTRG.3815.1	Chr.1	226764071	265323610	Fat-cuts percentage QTL (842)
Chr.1	246140157	246141376	MSTRG.3815.1	Chr.1	226764071	265323610	Aspartate aminotransferase activity QTL (7480)
Chr.1	246140157	246141376	MSTRG.3815.1	Chr.1	226764071	265323610	Shoulder external fat weight QTL (12721)
Chr.1	246140157	246141376	MSTRG.3815.1	Chr.1	226764071	265323610	Fat-cuts percentage QTL (12729)
Chr.1	246140157	246141376	MSTRG.3815.1	Chr.1	220801047	247820666	Average backfat thickness QTL (2844)
Chr.1	246140157	246141376	MSTRG.3815.1	Chr.1	226764071	265323610	Average backfat thickness QTL (864)
Chr.1	246140157	246141376	MSTRG.3815.1	Chr.1	226764071	265323610	Subcutanous fat area QTL (12737)
Chr.1	246140157	246141376	MSTRG.3815.1	Chr.1	226764071	265323610	pH 24 hr post-mortem (loin) QTL (848)
Chr.1	246140157	246141376	MSTRG.3815.1	Chr.1	226764071	265323610	Average daily gain QTL (16845)
Chr.1	246140157	246141376	MSTRG.3815.1	Chr.1	226764071	265323610	Fat-cuts percentage QTL (855)
Chr.1	246140157	246141376	MSTRG.3815.1	Chr.1	233806417	265323610	Average daily gain QTL (16887)
Chr.1	246140157	246141376	MSTRG.3815.1	Chr.1	226764071	265323610	backfat above muscle dorsi QTL (12730)
Chr.1	246140157	246141376	MSTRG.3815.1	Chr.1	226764071	265323610	Fat to meat ratio QTL (12741)
Chr.1	246140157	246141376	MSTRG.3815.1	Chr.1	218980897	265323610	Subcutanous fat area QTL (18002)
Chr.1	246140157	246141376	MSTRG.3815.1	Chr.1	220801047	266165650	Ham fat percentage QTL (1272)
Chr.1	246140157	246141376	MSTRG.3815.1	Chr.1	220801047	266165650	Lean meat percentage QTL (1264)
Chr.1	246140157	246141376	MSTRG.3815.1	Chr.1	220801047	266165650	Lean meat + bone in back QTL (1266)
Chr.1	246140157	246141376	MSTRG.3815.1	Chr.1	220801047	266165650	Backfat weight QTL (1267)
Chr.1	246140157	246141376	MSTRG.3815.1	Chr.1	220801047	266165650	Backfat percentage QTL (1268)
Chr.1	246140157	246141376	MSTRG.3815.1	Chr.1	220801047	266165650	Ham percentage QTL (1270)
Chr.1	246140157	246141376	MSTRG.3815.1	Chr.1	210644363	252283830	Palmitoleic acid content QTL (156911)
Chr.1	246140157	246141376	MSTRG.3815.1	Chr.1	228164160	257944209	Ham fat thickness QTL (17790)
Chr.1	246140157	246141376	MSTRG.3815.1	Chr.1	220801047	247820666	Protein accretion rate QTL (2848)
Chr.1	246140157	246141376	MSTRG.3815.1	Chr.1	242344389	266165650	Carcass length QTL (9)
Chr.1	246140157	246141376	MSTRG.3815.1	Chr.1	242344389	252283830	Musculus biceps femoris and ham meat and bone ratio QTL (1274)
Chr.1	246140157	246141376	MSTRG.3815.1	Chr.1	210644363	252283830	backfat above muscle dorsi QTL (5673)
Chr.1	246140157	246141376	MSTRG.3815.1	Chr.1	233806417	257944209	White blood cell number QTL (4262)
Chr.1	246140157	246141376	MSTRG.3815.1	Chr.1	233806417	257944209	PHA-induced proliferation QTL (4264)
Chr.1	246140157	246141376	MSTRG.3815.1	Chr.1	226764071	265323610	Segmented neutrophil number QTL (5480)
Chr.1	246140157	246141376	MSTRG.3815.1	Chr.1	2701298	292955427	Muscle moisture percentage QTL (38073)
Chr.1	246140157	246141376	MSTRG.3815.1	Chr.1	16114132	289571736	Body weight (birth) QTL (5232)
Chr.1	246140157	246141376	MSTRG.3815.1	Chr.1	7964370	252283830	Shoulder subcutaneous fat thickness QTL (5671)
Chr.1	246140157	246141376	MSTRG.3815.1	Chr.1	7964370	257944209	Average backfat thickness QTL (5670)
Chr.1	246140157	246141376	MSTRG.3815.1	Chr.1	24647055	257944209	Subcutanous fat area QTL (5676)
Chr.1	246140157	246141376	MSTRG.3815.1	Chr.1	16114132	252283830	Belly meat content QTL (5679)
Chr.1	246140157	246141376	MSTRG.3815.1	Chr.1	20064508	274130998	White blood cell number QTL (15047)
Chr.1	246140157	246141376	MSTRG.3815.1	Chr.1	64660371	303244141	Drip loss QTL (8323)
Chr.1	246140157	246141376	MSTRG.3815.1	Chr.1	64660371	303244141	Drip loss QTL (8382)
Chr.1	246140157	246141376	MSTRG.3815.1	Chr.1	64660371	303244141	Drip loss QTL (8480)
Chr.1	246140157	246141376	MSTRG.3815.1	Chr.1	64660371	303244141	Drip loss QTL (8564)
Chr.1	246140157	246141376	MSTRG.3815.1	Chr.1	64660371	303244141	Drip loss QTL (8602)
Chr.1	246140157	246141376	MSTRG.3815.1	Chr.1	64660371	303244141	Drip loss QTL (7936)
Chr.1	246140157	246141376	MSTRG.3815.1	Chr.1	64660371	303244141	Drip loss QTL (8063)
Chr.1	246140157	246141376	MSTRG.3815.1	Chr.1	64660371	303244141	Drip loss QTL (8131)
Chr.1	246140157	246141376	MSTRG.3815.1	Chr.1	64660371	303244141	Drip loss QTL (8300)
Chr.1	246140157	246141376	MSTRG.3815.1	Chr.1	2701298	274130998	Marbling QTL (38049)
Chr.1	246140157	246141376	MSTRG.3815.1	Chr.1	105086765	274130998	Conductivity 24 hours postmortem (ham) QTL (5669)
Chr.1	246140157	246141376	MSTRG.3815.1	Chr.1	16114132	252283830	Backfat at last rib QTL (5674)
Chr.1	246140157	246141376	MSTRG.3815.1	Chr.1	16114132	252283830	Estimated carcass lean content QTL (5678)
Chr.1	246140157	246141376	MSTRG.3815.1	Chr.1	16114132	252283830	Fat to meat ratio QTL (5677)
Chr.1	246140157	246141376	MSTRG.3815.1	Chr.1	160345807	304195794	Umbilical hernia QTL (8742)
Chr.1	246140157	246141376	MSTRG.3815.1	Chr.1	42824511	293329173	Skin thickness QTL (31809)
Chr.1	246140157	246141376	MSTRG.3815.1	Chr.1	169149638	257763699	Backfat at last rib QTL (44)
Chr.1	246140157	246141376	MSTRG.3815.1	Chr.1	85842604	257944209	Backfat at rump QTL (651)
Chr.1	246140157	246141376	MSTRG.3815.1	Chr.1	165442839	249115896	Liver weight QTL (13264)
Chr.1	246140157	246141376	MSTRG.3815.1	Chr.1	96293184	247820666	Belly weight QTL (2845)
Chr.1	246140157	246141376	MSTRG.3815.1	Chr.1	180791273	255350469	Meat color a* QTL (12663)
Chr.1	246140157	246141376	MSTRG.3815.1	Chr.1	105086765	274130998	Backfat at last rib QTL (3794)
Chr.1	246140157	246141376	MSTRG.3815.1	Chr.1	105086765	274130998	Average backfat thickness QTL (3793)
Chr.1	246140157	246141376	MSTRG.3815.1	Chr.1	169149638	292955427	Average daily gain QTL (3914)
Chr.1	246140157	246141376	MSTRG.3815.1	Chr.1	105086765	252283830	Meat color OPTO QTL (5667)
Chr.1	246140157	246141376	MSTRG.3815.1	Chr.1	169149638	265323610	Average backfat thickness QTL (17996)
Chr.1	246140157	246141376	MSTRG.3815.1	Chr.1	169149638	265323610	Carcass weight (hot) QTL (16897)
Chr.1	246140157	246141376	MSTRG.3815.1	Chr.1	78183912	249063294	Average daily gain QTL (22269)
Chr.1	246140157	246141376	MSTRG.3815.1	Chr.1	7964370	292955427	Average daily gain QTL (5680)
Chr.1	246140157	246141376	MSTRG.3815.1	Chr.1	210644363	292955427	Average daily gain QTL (5681)
Chr.1	246140157	246141376	MSTRG.3815.1	Chr.1	162073157	257944209	Ear erectness QTL (8898)
Chr.1	246140157	246141376	MSTRG.3815.1	Chr.1	50242047	292955427	Linoleic acid content QTL (156913)
Chr.1	246140157	246141376	MSTRG.3815.1	Chr.1	242497921	292955427	Percentage type I fibers QTL (2794)
Chr.1	246140157	246141376	MSTRG.3815.1	Chr.1	32319237	289379107	Front feet conformation QTL (17635)
Chr.1	246140157	246141376	MSTRG.3815.1	Chr.1	213932992	280776363	Locomotion QTL (478)
Chr.1	246140157	246141376	MSTRG.3815.1	Chr.1	2701298	292955427	Loin muscle area QTL (38072)
Chr.1	246140157	246141376	MSTRG.3815.1	Chr.1	210644363	292955427	Stearic acid content QTL (156864)
Chr.1	246140157	246141376	MSTRG.3815.1	Chr.1	226764071	274130998	Gestation length QTL (10617)
Chr.1	246140157	246141376	MSTRG.3815.1	Chr.1	220801047	271800234	Jowl weight QTL (2842)
Chr.1	246140157	246141376	MSTRG.3815.1	Chr.1	220801047	271800234	Average daily gain QTL (2846)
Chr.1	246140157	246141376	MSTRG.3815.1	Chr.1	199128720	272692549	Age at puberty QTL (520)
Chr.1	246140157	246141376	MSTRG.3815.1	Chr.1	169149638	292955427	Average daily gain QTL (3917)
Chr.1	246140157	246141376	MSTRG.3815.1	Chr.1	220801047	286501984	Vertebra number QTL (274)
Chr.1	246140157	246141376	MSTRG.3815.1	Chr.1	204653903	279476353	Backfat weight QTL (798)
Chr.1	246140157	246141376	MSTRG.3815.1	Chr.1	228164160	274130998	Body weight (birth) QTL (278)
Chr.1	246140157	246141376	MSTRG.3815.1	Chr.1	228164160	274130998	pH 48 hr post-mortem (loin) QTL (3772)
Chr.1	246140157	246141376	MSTRG.3815.1	Chr.1	242497921	292955427	Diameter of type IIb muscle fibers QTL (2795)
Chr.1	246140157	246141376	MSTRG.3815.1	Chr.1	220801047	271800234	Protein accretion rate QTL (2849)
Chr.1	246140157	246141376	MSTRG.3815.1	Chr.1	220801047	271800234	Average daily gain QTL (2847)
Chr.1	246140157	246141376	MSTRG.3815.1	Chr.1	105873529	290457491	Teat number QTL (5255)
Chr.1	246140157	246141376	MSTRG.3815.1	Chr.1	44131186	289788010	Backfat at rump QTL (21206)
Chr.1	246140157	246141376	MSTRG.3815.1	Chr.1	216112266	294659146	Adipocyte diameter QTL (18019)
Chr.1	246140157	246141376	MSTRG.3815.1	Chr.1	228164160	292955427	Meat color score QTL (3773)
Chr.1	246140157	246141376	MSTRG.3815.1	Chr.1	216112266	294659146	Backfat at last rib QTL (16833)
Chr.1	246140157	246141376	MSTRG.3815.1	Chr.1	45939845	292033322	Teat number QTL (5223)
Chr.1	246140157	246141376	MSTRG.3815.1	Chr.1	228164160	286501984	Spareribs weight QTL (21353)
Chr.1	246140157	246141376	MSTRG.3815.1	Chr.1	228164160	286501984	Spareribs weight QTL (3223)
Chr.1	246140157	246141376	MSTRG.3815.1	Chr.1	108714563	293277782	Body weight (weaning) QTL (5230)
Chr.1	246140157	246141376	MSTRG.3815.1	Chr.1	2701298	292955427	Loin fat percentage QTL (38050)
Chr.1	246140157	246141376	MSTRG.3815.1	Chr.1	45762028	290786847	Leaf fat weight QTL (21207)
Chr.1	246140157	246141376	MSTRG.3815.1	Chr.1	10067182	292041505	Backfat at last rib QTL (21208)
Chr.1	246140157	246141376	MSTRG.3815.1	Chr.1	228164160	306268161	Fat area percentage in carcass QTL (18634)
Chr.1	246140157	246141376	MSTRG.3815.1	Chr.1	8025530	292730648	Shoulder subcutaneous fat thickness QTL (21209)
Chr.1	246140157	246141376	MSTRG.3815.1	Chr.1	16114132	292187438	Shoulder subcutaneous fat thickness QTL (5217)
Chr.1	246140157	246141376	MSTRG.3815.1	Chr.1	24673417	292845492	Body weight (weaning) QTL (5262)
Chr.1	246140157	246141376	MSTRG.3815.1	Chr.1	70361295	292707685	Backfat at mid-back QTL (5206)
Chr.1	246140157	246141376	MSTRG.3815.1	Chr.1	228164160	292955427	Arachidonic acid content QTL (156914)
Chr.1	246140157	246141376	MSTRG.3815.1	Chr.1	108714563	292955427	Polyunsaturated fatty acid content QTL (156916)
Chr.1	246140157	246141376	MSTRG.3815.1	Chr.1	16114132	292845492	backfat above muscle dorsi QTL (5237)
Chr.1	246140157	246141376	MSTRG.3815.1	Chr.1	165580236	257944209	Nonfunctional nipples QTL (7453)
Chr.1	36065769	36086997	MSTRG.802.1	Chr.1	34454288	36403970	Conductivity 45 minutes post-mortem QTL (161322)
Chr.1	36065769	36086997	MSTRG.802.1	Chr.1	34752108	36848533	Palmitic acid content QTL (32062)
Chr.1	36065769	36086997	MSTRG.802.1	Chr.1	16114132	62261447	Percentage type IIa fibers QTL (7015)
Chr.1	36065769	36086997	MSTRG.802.1	Chr.1	26587370	50856261	Loin muscle area QTL (3866)
Chr.1	36065769	36086997	MSTRG.802.1	Chr.1	16114132	36144885	PH for Longissmus dorsi QTL (2787)
Chr.1	36065769	36086997	MSTRG.802.1	Chr.1	30379857	45480921	Body weight (birth) QTL (22971)
Chr.1	36065769	36086997	MSTRG.802.1	Chr.1	20064508	52874641	Meat color a* QTL (3980)
Chr.1	36065769	36086997	MSTRG.802.1	Chr.1	16114132	52874641	Average daily gain QTL (16844)
Chr.1	36065769	36086997	MSTRG.802.1	Chr.1	20064508	36144885	Average daily gain QTL (338)
Chr.1	36065769	36086997	MSTRG.802.1	Chr.1	32319237	48054350	Marbling QTL (4018)
Chr.1	36065769	36086997	MSTRG.802.1	Chr.1	24647055	52874641	Average daily gain QTL (16885)
Chr.1	36065769	36086997	MSTRG.802.1	Chr.1	24647055	52874641	Carcass weight (hot) QTL (16896)
Chr.1	36065769	36086997	MSTRG.802.1	Chr.1	16114132	52874641	Ham weight QTL (868)
Chr.1	36065769	36086997	MSTRG.802.1	Chr.1	24647055	52874641	Average backfat thickness QTL (42)
Chr.1	36065769	36086997	MSTRG.802.1	Chr.1	24647055	52874641	Loin muscle area QTL (46)
Chr.1	36065769	36086997	MSTRG.802.1	Chr.1	35389848	52874641	Average daily gain QTL (841)
Chr.1	36065769	36086997	MSTRG.802.1	Chr.1	35389848	52874641	Carcass weight (cold) QTL (836)
Chr.1	36065769	36086997	MSTRG.802.1	Chr.1	35389848	52874641	Ham weight QTL (837)
Chr.1	36065769	36086997	MSTRG.802.1	Chr.1	35389848	52874641	Body weight (slaughter) QTL (843)
Chr.1	36065769	36086997	MSTRG.802.1	Chr.1	35389848	52874641	Head weight QTL (831)
Chr.1	36065769	36086997	MSTRG.802.1	Chr.1	22514169	52874641	Backfat at tenth rib QTL (43)
Chr.1	36065769	36086997	MSTRG.802.1	Chr.1	35389848	52874641	Carcass weight (cold) QTL (12710)
Chr.1	36065769	36086997	MSTRG.802.1	Chr.1	35389848	52874641	Shoulder meat weight QTL (846)
Chr.1	36065769	36086997	MSTRG.802.1	Chr.1	35389848	52874641	Loin and neck meat weight QTL (807)
Chr.1	36065769	36086997	MSTRG.802.1	Chr.1	35389848	52874641	External fat on ham QTL (12718)
Chr.1	36065769	36086997	MSTRG.802.1	Chr.1	35389848	52874641	Shoulder external fat weight QTL (825)
Chr.1	36065769	36086997	MSTRG.802.1	Chr.1	35389848	52874641	Carcass weight (cold) QTL (792)
Chr.1	36065769	36086997	MSTRG.802.1	Chr.1	35389848	52874641	Loin weight QTL (833)
Chr.1	36065769	36086997	MSTRG.802.1	Chr.1	22514169	52874641	muscle protein percentage QTL (3838)
Chr.1	36065769	36086997	MSTRG.802.1	Chr.1	2701298	292955427	Muscle moisture percentage QTL (38073)
Chr.1	36065769	36086997	MSTRG.802.1	Chr.1	8728618	87184331	Drip loss QTL (8349)
Chr.1	36065769	36086997	MSTRG.802.1	Chr.1	8728618	87184331	Drip loss QTL (8411)
Chr.1	36065769	36086997	MSTRG.802.1	Chr.1	8728618	87184331	Drip loss QTL (8562)
Chr.1	36065769	36086997	MSTRG.802.1	Chr.1	8728618	87184331	Drip loss QTL (8012)
Chr.1	36065769	36086997	MSTRG.802.1	Chr.1	8728618	87184331	Drip loss QTL (8043)
Chr.1	36065769	36086997	MSTRG.802.1	Chr.1	8728618	87184331	Drip loss QTL (8110)
Chr.1	36065769	36086997	MSTRG.802.1	Chr.1	8728618	87184331	Drip loss QTL (8154)
Chr.1	36065769	36086997	MSTRG.802.1	Chr.1	8728618	87184331	Drip loss QTL (7751)
Chr.1	36065769	36086997	MSTRG.802.1	Chr.1	8728618	87184331	Drip loss QTL (7763)
Chr.1	36065769	36086997	MSTRG.802.1	Chr.1	8728618	87184331	Drip loss QTL (7776)
Chr.1	36065769	36086997	MSTRG.802.1	Chr.1	8728618	87184331	Drip loss QTL (7815)
Chr.1	36065769	36086997	MSTRG.802.1	Chr.1	16114132	289571736	Body weight (birth) QTL (5232)
Chr.1	36065769	36086997	MSTRG.802.1	Chr.1	15454564	69718238	Leaf fat weight QTL (3863)
Chr.1	36065769	36086997	MSTRG.802.1	Chr.1	11830368	116064120	HDL cholesterol QTL (7702)
Chr.1	36065769	36086997	MSTRG.802.1	Chr.1	7964370	252283830	Shoulder subcutaneous fat thickness QTL (5671)
Chr.1	36065769	36086997	MSTRG.802.1	Chr.1	7964370	257944209	Average backfat thickness QTL (5670)
Chr.1	36065769	36086997	MSTRG.802.1	Chr.1	24647055	257944209	Subcutanous fat area QTL (5676)
Chr.1	36065769	36086997	MSTRG.802.1	Chr.1	16114132	252283830	Belly meat content QTL (5679)
Chr.1	36065769	36086997	MSTRG.802.1	Chr.1	20064508	274130998	White blood cell number QTL (15047)
Chr.1	36065769	36086997	MSTRG.802.1	Chr.1	20064508	210644363	Body weight (20 weeks) QTL (29689)
Chr.1	36065769	36086997	MSTRG.802.1	Chr.1	24647055	119841750	Carcass weight (hot) QTL (16901)
Chr.1	36065769	36086997	MSTRG.802.1	Chr.1	35389848	120316411	Backfat at last rib QTL (16831)
Chr.1	36065769	36086997	MSTRG.802.1	Chr.1	2701298	274130998	Marbling QTL (38049)
Chr.1	36065769	36086997	MSTRG.802.1	Chr.1	35389848	228164160	CD2-positive leukocyte number QTL (4260)
Chr.1	36065769	36086997	MSTRG.802.1	Chr.1	35389848	228164160	CD4-positive leukocyte number QTL (4261)
Chr.1	36065769	36086997	MSTRG.802.1	Chr.1	35389848	169149638	Dressing percentage QTL (3222)
Chr.1	36065769	36086997	MSTRG.802.1	Chr.1	35389848	230570794	Muscle fat content QTL (79)
Chr.1	36065769	36086997	MSTRG.802.1	Chr.1	16114132	252283830	Backfat at last rib QTL (5674)
Chr.1	36065769	36086997	MSTRG.802.1	Chr.1	16114132	252283830	Estimated carcass lean content QTL (5678)
Chr.1	36065769	36086997	MSTRG.802.1	Chr.1	16114132	252283830	Fat to meat ratio QTL (5677)
Chr.1	36065769	36086997	MSTRG.802.1	Chr.1	18004420	242497921	Melanoma susceptibility QTL (7592)
Chr.1	36065769	36086997	MSTRG.802.1	Chr.1	15380966	242497921	Melanoma susceptibility QTL (7567)
Chr.1	36065769	36086997	MSTRG.802.1	Chr.1	7964370	292955427	Average daily gain QTL (5680)
Chr.1	36065769	36086997	MSTRG.802.1	Chr.1	32319237	289379107	Front feet conformation QTL (17635)
Chr.1	36065769	36086997	MSTRG.802.1	Chr.1	2701298	292955427	Loin muscle area QTL (38072)
Chr.1	36065769	36086997	MSTRG.802.1	Chr.1	2701298	292955427	Loin fat percentage QTL (38050)
Chr.1	36065769	36086997	MSTRG.802.1	Chr.1	10067182	292041505	Backfat at last rib QTL (21208)
Chr.1	36065769	36086997	MSTRG.802.1	Chr.1	8025530	292730648	Shoulder subcutaneous fat thickness QTL (21209)
Chr.1	36065769	36086997	MSTRG.802.1	Chr.1	16114132	292187438	Shoulder subcutaneous fat thickness QTL (5217)
Chr.1	36065769	36086997	MSTRG.802.1	Chr.1	24673417	292845492	Body weight (weaning) QTL (5262)
Chr.1	36065769	36086997	MSTRG.802.1	Chr.1	16114132	292845492	backfat above muscle dorsi QTL (5237)
Chr.1	99311501	99314598	MSTRG.1611.1	Chr.1	94225166	102147789	Linoleic acid content QTL (32101)
Chr.1	99311501	99314598	MSTRG.1611.1	Chr.1	2701298	292955427	Muscle moisture percentage QTL (38073)
Chr.1	99311501	99314598	MSTRG.1611.1	Chr.1	16114132	289571736	Body weight (birth) QTL (5232)
Chr.1	99311501	99314598	MSTRG.1611.1	Chr.1	11830368	116064120	HDL cholesterol QTL (7702)
Chr.1	99311501	99314598	MSTRG.1611.1	Chr.1	7964370	252283830	Shoulder subcutaneous fat thickness QTL (5671)
Chr.1	99311501	99314598	MSTRG.1611.1	Chr.1	7964370	257944209	Average backfat thickness QTL (5670)
Chr.1	99311501	99314598	MSTRG.1611.1	Chr.1	36144885	154329026	Backfat at tenth rib QTL (5672)
Chr.1	99311501	99314598	MSTRG.1611.1	Chr.1	24647055	257944209	Subcutanous fat area QTL (5676)
Chr.1	99311501	99314598	MSTRG.1611.1	Chr.1	16114132	252283830	Belly meat content QTL (5679)
Chr.1	99311501	99314598	MSTRG.1611.1	Chr.1	62261447	133275468	backfat at P2 position QTL (4108)
Chr.1	99311501	99314598	MSTRG.1611.1	Chr.1	62261447	133275468	backfat at P2 position QTL (4107)
Chr.1	99311501	99314598	MSTRG.1611.1	Chr.1	62261447	133275468	Lean meat percentage QTL (4109)
Chr.1	99311501	99314598	MSTRG.1611.1	Chr.1	62261447	133275468	PH for Longissmus dorsi QTL (4110)
Chr.1	99311501	99314598	MSTRG.1611.1	Chr.1	62261447	133275468	Average daily gain QTL (3673)
Chr.1	99311501	99314598	MSTRG.1611.1	Chr.1	62261447	133275468	PH for Longissmus dorsi QTL (3693)
Chr.1	99311501	99314598	MSTRG.1611.1	Chr.1	62261447	133275468	PH for Longissmus dorsi QTL (3694)
Chr.1	99311501	99314598	MSTRG.1611.1	Chr.1	62261447	133275468	Carcass weight (hot) QTL (3695)
Chr.1	99311501	99314598	MSTRG.1611.1	Chr.1	36144885	154329026	Side fat thickness QTL (5675)
Chr.1	99311501	99314598	MSTRG.1611.1	Chr.1	20064508	274130998	White blood cell number QTL (15047)
Chr.1	99311501	99314598	MSTRG.1611.1	Chr.1	52874641	169149638	Liver weight QTL (872)
Chr.1	99311501	99314598	MSTRG.1611.1	Chr.1	20064508	210644363	Body weight (20 weeks) QTL (29689)
Chr.1	99311501	99314598	MSTRG.1611.1	Chr.1	36144885	105086765	Estimated carcass lean content QTL (5960)
Chr.1	99311501	99314598	MSTRG.1611.1	Chr.1	48054350	117332062	Marbling QTL (4019)
Chr.1	99311501	99314598	MSTRG.1611.1	Chr.1	36144885	204653903	PRRSV antibody titer QTL (9658)
Chr.1	99311501	99314598	MSTRG.1611.1	Chr.1	24647055	119841750	Carcass weight (hot) QTL (16901)
Chr.1	99311501	99314598	MSTRG.1611.1	Chr.1	52874641	233806417	External fat on ham QTL (12715)
Chr.1	99311501	99314598	MSTRG.1611.1	Chr.1	52874641	130756529	Carcass weight (hot) QTL (16859)
Chr.1	99311501	99314598	MSTRG.1611.1	Chr.1	52874641	169149638	Head weight QTL (860)
Chr.1	99311501	99314598	MSTRG.1611.1	Chr.1	52874641	169149638	Feed intake QTL (871)
Chr.1	99311501	99314598	MSTRG.1611.1	Chr.1	52874641	233806417	Average daily gain QTL (16886)
Chr.1	99311501	99314598	MSTRG.1611.1	Chr.1	52874641	169149638	Carcass weight (cold) QTL (12711)
Chr.1	99311501	99314598	MSTRG.1611.1	Chr.1	64660371	303244141	Drip loss QTL (8323)
Chr.1	99311501	99314598	MSTRG.1611.1	Chr.1	64660371	303244141	Drip loss QTL (8382)
Chr.1	99311501	99314598	MSTRG.1611.1	Chr.1	64660371	303244141	Drip loss QTL (8480)
Chr.1	99311501	99314598	MSTRG.1611.1	Chr.1	64660371	303244141	Drip loss QTL (8564)
Chr.1	99311501	99314598	MSTRG.1611.1	Chr.1	64660371	303244141	Drip loss QTL (8602)
Chr.1	99311501	99314598	MSTRG.1611.1	Chr.1	64660371	303244141	Drip loss QTL (7936)
Chr.1	99311501	99314598	MSTRG.1611.1	Chr.1	64660371	303244141	Drip loss QTL (8063)
Chr.1	99311501	99314598	MSTRG.1611.1	Chr.1	64660371	303244141	Drip loss QTL (8131)
Chr.1	99311501	99314598	MSTRG.1611.1	Chr.1	64660371	303244141	Drip loss QTL (8300)
Chr.1	99311501	99314598	MSTRG.1611.1	Chr.1	35389848	120316411	Backfat at last rib QTL (16831)
Chr.1	99311501	99314598	MSTRG.1611.1	Chr.1	2701298	274130998	Marbling QTL (38049)
Chr.1	99311501	99314598	MSTRG.1611.1	Chr.1	52874641	169149638	Backfat weight QTL (12725)
Chr.1	99311501	99314598	MSTRG.1611.1	Chr.1	35389848	228164160	CD2-positive leukocyte number QTL (4260)
Chr.1	99311501	99314598	MSTRG.1611.1	Chr.1	35389848	228164160	CD4-positive leukocyte number QTL (4261)
Chr.1	99311501	99314598	MSTRG.1611.1	Chr.1	52874641	169149638	External fat on ham QTL (12719)
Chr.1	99311501	99314598	MSTRG.1611.1	Chr.1	62261447	233806417	Front feet conformation QTL (8908)
Chr.1	99311501	99314598	MSTRG.1611.1	Chr.1	96293184	142302138	Meat color L* QTL (4326)
Chr.1	99311501	99314598	MSTRG.1611.1	Chr.1	35389848	169149638	Dressing percentage QTL (3222)
Chr.1	99311501	99314598	MSTRG.1611.1	Chr.1	35389848	230570794	Muscle fat content QTL (79)
Chr.1	99311501	99314598	MSTRG.1611.1	Chr.1	63012552	226764071	Creatinine level QTL (6366)
Chr.1	99311501	99314598	MSTRG.1611.1	Chr.1	63012552	226764071	Potassium level QTL (6380)
Chr.1	99311501	99314598	MSTRG.1611.1	Chr.1	63012552	226764071	Hematocrit QTL (5420)
Chr.1	99311501	99314598	MSTRG.1611.1	Chr.1	63012552	226764071	Lymphocyte number QTL (5468)
Chr.1	99311501	99314598	MSTRG.1611.1	Chr.1	16114132	252283830	Backfat at last rib QTL (5674)
Chr.1	99311501	99314598	MSTRG.1611.1	Chr.1	16114132	252283830	Estimated carcass lean content QTL (5678)
Chr.1	99311501	99314598	MSTRG.1611.1	Chr.1	85842604	162073157	Ear weight QTL (8853)
Chr.1	99311501	99314598	MSTRG.1611.1	Chr.1	85842604	162073157	Ear area QTL (8886)
Chr.1	99311501	99314598	MSTRG.1611.1	Chr.1	62261447	162073157	Average daily gain QTL (329)
Chr.1	99311501	99314598	MSTRG.1611.1	Chr.1	16114132	252283830	Fat to meat ratio QTL (5677)
Chr.1	99311501	99314598	MSTRG.1611.1	Chr.1	85842604	162073157	Ear area QTL (8885)
Chr.1	99311501	99314598	MSTRG.1611.1	Chr.1	85842604	162073157	Ear weight QTL (8854)
Chr.1	99311501	99314598	MSTRG.1611.1	Chr.1	85842604	162073157	Teat number QTL (6481)
Chr.1	99311501	99314598	MSTRG.1611.1	Chr.1	62261447	233806417	Hind leg conformation QTL (8910)
Chr.1	99311501	99314598	MSTRG.1611.1	Chr.1	62261447	233806417	White blood cell number QTL (611)
Chr.1	99311501	99314598	MSTRG.1611.1	Chr.1	42824511	293329173	Skin thickness QTL (31809)
Chr.1	99311501	99314598	MSTRG.1611.1	Chr.1	85842604	257944209	Backfat at rump QTL (651)
Chr.1	99311501	99314598	MSTRG.1611.1	Chr.1	96293184	247820666	Belly weight QTL (2845)
Chr.1	99311501	99314598	MSTRG.1611.1	Chr.1	18004420	242497921	Melanoma susceptibility QTL (7592)
Chr.1	99311501	99314598	MSTRG.1611.1	Chr.1	15380966	242497921	Melanoma susceptibility QTL (7567)
Chr.1	99311501	99314598	MSTRG.1611.1	Chr.1	78183912	249063294	Average daily gain QTL (22269)
Chr.1	99311501	99314598	MSTRG.1611.1	Chr.1	7964370	292955427	Average daily gain QTL (5680)
Chr.1	99311501	99314598	MSTRG.1611.1	Chr.1	50242047	292955427	Linoleic acid content QTL (156913)
Chr.1	99311501	99314598	MSTRG.1611.1	Chr.1	32319237	289379107	Front feet conformation QTL (17635)
Chr.1	99311501	99314598	MSTRG.1611.1	Chr.1	2701298	292955427	Loin muscle area QTL (38072)
Chr.1	99311501	99314598	MSTRG.1611.1	Chr.1	44131186	289788010	Backfat at rump QTL (21206)
Chr.1	99311501	99314598	MSTRG.1611.1	Chr.1	45939845	292033322	Teat number QTL (5223)
Chr.1	99311501	99314598	MSTRG.1611.1	Chr.1	2701298	292955427	Loin fat percentage QTL (38050)
Chr.1	99311501	99314598	MSTRG.1611.1	Chr.1	45762028	290786847	Leaf fat weight QTL (21207)
Chr.1	99311501	99314598	MSTRG.1611.1	Chr.1	10067182	292041505	Backfat at last rib QTL (21208)
Chr.1	99311501	99314598	MSTRG.1611.1	Chr.1	8025530	292730648	Shoulder subcutaneous fat thickness QTL (21209)
Chr.1	99311501	99314598	MSTRG.1611.1	Chr.1	16114132	292187438	Shoulder subcutaneous fat thickness QTL (5217)
Chr.1	99311501	99314598	MSTRG.1611.1	Chr.1	24673417	292845492	Body weight (weaning) QTL (5262)
Chr.1	99311501	99314598	MSTRG.1611.1	Chr.1	70361295	292707685	Backfat at mid-back QTL (5206)
Chr.1	99311501	99314598	MSTRG.1611.1	Chr.1	16114132	292845492	backfat above muscle dorsi QTL (5237)
Chr.1	268589545	268594327	MSTRG.4245.2	Chr.1	268549221	268857944	Drip loss QTL (8318)
Chr.1	268589545	268594327	MSTRG.4245.2	Chr.1	268549221	268857944	Drip loss QTL (8363)
Chr.1	268589545	268594327	MSTRG.4245.2	Chr.1	268549221	268857944	Drip loss QTL (8565)
Chr.1	268589545	268594327	MSTRG.4245.2	Chr.1	268549221	268857944	Drip loss QTL (8575)
Chr.1	268589545	268594327	MSTRG.4245.2	Chr.1	268549221	268857944	Drip loss QTL (8000)
Chr.1	268589545	268594327	MSTRG.4245.2	Chr.1	2701298	292955427	Muscle moisture percentage QTL (38073)
Chr.1	268589545	268594327	MSTRG.4245.2	Chr.1	16114132	289571736	Body weight (birth) QTL (5232)
Chr.1	268589545	268594327	MSTRG.4245.2	Chr.1	20064508	274130998	White blood cell number QTL (15047)
Chr.1	268589545	268594327	MSTRG.4245.2	Chr.1	64660371	303244141	Drip loss QTL (8323)
Chr.1	268589545	268594327	MSTRG.4245.2	Chr.1	64660371	303244141	Drip loss QTL (8382)
Chr.1	268589545	268594327	MSTRG.4245.2	Chr.1	64660371	303244141	Drip loss QTL (8480)
Chr.1	268589545	268594327	MSTRG.4245.2	Chr.1	64660371	303244141	Drip loss QTL (8564)
Chr.1	268589545	268594327	MSTRG.4245.2	Chr.1	64660371	303244141	Drip loss QTL (8602)
Chr.1	268589545	268594327	MSTRG.4245.2	Chr.1	64660371	303244141	Drip loss QTL (7936)
Chr.1	268589545	268594327	MSTRG.4245.2	Chr.1	64660371	303244141	Drip loss QTL (8063)
Chr.1	268589545	268594327	MSTRG.4245.2	Chr.1	64660371	303244141	Drip loss QTL (8131)
Chr.1	268589545	268594327	MSTRG.4245.2	Chr.1	64660371	303244141	Drip loss QTL (8300)
Chr.1	268589545	268594327	MSTRG.4245.2	Chr.1	2701298	274130998	Marbling QTL (38049)
Chr.1	268589545	268594327	MSTRG.4245.2	Chr.1	105086765	274130998	Conductivity 24 hours postmortem (ham) QTL (5669)
Chr.1	268589545	268594327	MSTRG.4245.2	Chr.1	160345807	304195794	Umbilical hernia QTL (8742)
Chr.1	268589545	268594327	MSTRG.4245.2	Chr.1	257900446	311492855	Drip loss QTL (8348)
Chr.1	268589545	268594327	MSTRG.4245.2	Chr.1	257900446	311492855	Drip loss QTL (7784)
Chr.1	268589545	268594327	MSTRG.4245.2	Chr.1	257900446	311492855	Drip loss QTL (7861)
Chr.1	268589545	268594327	MSTRG.4245.2	Chr.1	257900446	311492855	Drip loss QTL (8102)
Chr.1	268589545	268594327	MSTRG.4245.2	Chr.1	257900446	311492855	Drip loss QTL (8156)
Chr.1	268589545	268594327	MSTRG.4245.2	Chr.1	42824511	293329173	Skin thickness QTL (31809)
Chr.1	268589545	268594327	MSTRG.4245.2	Chr.1	105086765	274130998	Backfat at last rib QTL (3794)
Chr.1	268589545	268594327	MSTRG.4245.2	Chr.1	105086765	274130998	Average backfat thickness QTL (3793)
Chr.1	268589545	268594327	MSTRG.4245.2	Chr.1	169149638	292955427	Average daily gain QTL (3914)
Chr.1	268589545	268594327	MSTRG.4245.2	Chr.1	7964370	292955427	Average daily gain QTL (5680)
Chr.1	268589545	268594327	MSTRG.4245.2	Chr.1	210644363	292955427	Average daily gain QTL (5681)
Chr.1	268589545	268594327	MSTRG.4245.2	Chr.1	50242047	292955427	Linoleic acid content QTL (156913)
Chr.1	268589545	268594327	MSTRG.4245.2	Chr.1	242497921	292955427	Percentage type I fibers QTL (2794)
Chr.1	268589545	268594327	MSTRG.4245.2	Chr.1	32319237	289379107	Front feet conformation QTL (17635)
Chr.1	268589545	268594327	MSTRG.4245.2	Chr.1	213932992	280776363	Locomotion QTL (478)
Chr.1	268589545	268594327	MSTRG.4245.2	Chr.1	265323610	279095904	Shoulder external fat weight QTL (858)
Chr.1	268589545	268594327	MSTRG.4245.2	Chr.1	2701298	292955427	Loin muscle area QTL (38072)
Chr.1	268589545	268594327	MSTRG.4245.2	Chr.1	265323610	279095904	Ham weight QTL (856)
Chr.1	268589545	268594327	MSTRG.4245.2	Chr.1	265323610	279095904	External fat on ham QTL (861)
Chr.1	268589545	268594327	MSTRG.4245.2	Chr.1	265323610	279095904	Ham weight QTL (873)
Chr.1	268589545	268594327	MSTRG.4245.2	Chr.1	265323610	279095904	Body weight (slaughter) QTL (862)
Chr.1	268589545	268594327	MSTRG.4245.2	Chr.1	265323610	279095904	Teat number QTL (1250)
Chr.1	268589545	268594327	MSTRG.4245.2	Chr.1	210644363	292955427	Stearic acid content QTL (156864)
Chr.1	268589545	268594327	MSTRG.4245.2	Chr.1	226764071	274130998	Gestation length QTL (10617)
Chr.1	268589545	268594327	MSTRG.4245.2	Chr.1	265323610	279095904	Backfat weight QTL (854)
Chr.1	268589545	268594327	MSTRG.4245.2	Chr.1	265323610	279095904	Carcass length QTL (857)
Chr.1	268589545	268594327	MSTRG.4245.2	Chr.1	265323610	279095904	Loin muscle area QTL (865)
Chr.1	268589545	268594327	MSTRG.4245.2	Chr.1	265323610	279095904	Backfat weight QTL (12726)
Chr.1	268589545	268594327	MSTRG.4245.2	Chr.1	220801047	271800234	Jowl weight QTL (2842)
Chr.1	268589545	268594327	MSTRG.4245.2	Chr.1	220801047	271800234	Average daily gain QTL (2846)
Chr.1	268589545	268594327	MSTRG.4245.2	Chr.1	265323610	279095904	Loin and neck meat weight QTL (859)
Chr.1	268589545	268594327	MSTRG.4245.2	Chr.1	265323610	279095904	Fat-cuts percentage QTL (823)
Chr.1	268589545	268594327	MSTRG.4245.2	Chr.1	257944209	271800234	Gait score (hind) QTL (8915)
Chr.1	268589545	268594327	MSTRG.4245.2	Chr.1	265323610	279095904	Adipocyte diameter QTL (12803)
Chr.1	268589545	268594327	MSTRG.4245.2	Chr.1	265323610	279095904	Teat number QTL (822)
Chr.1	268589545	268594327	MSTRG.4245.2	Chr.1	199128720	272692549	Age at puberty QTL (520)
Chr.1	268589545	268594327	MSTRG.4245.2	Chr.1	257944209	271800234	Front leg conformation QTL (8907)
Chr.1	268589545	268594327	MSTRG.4245.2	Chr.1	169149638	292955427	Average daily gain QTL (3917)
Chr.1	268589545	268594327	MSTRG.4245.2	Chr.1	265323610	279095904	Teat number QTL (845)
Chr.1	268589545	268594327	MSTRG.4245.2	Chr.1	265323610	279095904	Lean meat percentage QTL (853)
Chr.1	268589545	268594327	MSTRG.4245.2	Chr.1	266165650	277108096	Average backfat thickness QTL (310)
Chr.1	268589545	268594327	MSTRG.4245.2	Chr.1	220801047	286501984	Vertebra number QTL (274)
Chr.1	268589545	268594327	MSTRG.4245.2	Chr.1	204653903	279476353	Backfat weight QTL (798)
Chr.1	268589545	268594327	MSTRG.4245.2	Chr.1	265323610	279095904	Lean cuts percentage QTL (808)
Chr.1	268589545	268594327	MSTRG.4245.2	Chr.1	228164160	274130998	Body weight (birth) QTL (278)
Chr.1	268589545	268594327	MSTRG.4245.2	Chr.1	257944209	271800234	Physis score QTL (8916)
Chr.1	268589545	268594327	MSTRG.4245.2	Chr.1	265323610	279095904	Fat weight (total) QTL (796)
Chr.1	268589545	268594327	MSTRG.4245.2	Chr.1	265323610	279095904	Carcass length QTL (851)
Chr.1	268589545	268594327	MSTRG.4245.2	Chr.1	228164160	274130998	pH 48 hr post-mortem (loin) QTL (3772)
Chr.1	268589545	268594327	MSTRG.4245.2	Chr.1	242497921	292955427	Diameter of type IIb muscle fibers QTL (2795)
Chr.1	268589545	268594327	MSTRG.4245.2	Chr.1	220801047	271800234	Protein accretion rate QTL (2849)
Chr.1	268589545	268594327	MSTRG.4245.2	Chr.1	256785161	270836919	Teat number QTL (582)
Chr.1	268589545	268594327	MSTRG.4245.2	Chr.1	265323610	279095904	Dressing percentage QTL (852)
Chr.1	268589545	268594327	MSTRG.4245.2	Chr.1	220801047	271800234	Average daily gain QTL (2847)
Chr.1	268589545	268594327	MSTRG.4245.2	Chr.1	105873529	290457491	Teat number QTL (5255)
Chr.1	268589545	268594327	MSTRG.4245.2	Chr.1	265323610	279095904	Fat-cuts percentage QTL (1251)
Chr.1	268589545	268594327	MSTRG.4245.2	Chr.1	257763699	271800234	Musculus biceps femoris and dissected ham ratio QTL (1275)
Chr.1	268589545	268594327	MSTRG.4245.2	Chr.1	265323610	279095904	Fat percentage in carcass QTL (827)
Chr.1	268589545	268594327	MSTRG.4245.2	Chr.1	265323610	279095904	Carcass length QTL (828)
Chr.1	268589545	268594327	MSTRG.4245.2	Chr.1	265323610	279095904	Fat percentage in carcass QTL (829)
Chr.1	268589545	268594327	MSTRG.4245.2	Chr.1	44131186	289788010	Backfat at rump QTL (21206)
Chr.1	268589545	268594327	MSTRG.4245.2	Chr.1	266307014	287364389	Thoracic vertebra number QTL (21302)
Chr.1	268589545	268594327	MSTRG.4245.2	Chr.1	216112266	294659146	Adipocyte diameter QTL (18019)
Chr.1	268589545	268594327	MSTRG.4245.2	Chr.1	228164160	292955427	Meat color score QTL (3773)
Chr.1	268589545	268594327	MSTRG.4245.2	Chr.1	216112266	294659146	Backfat at last rib QTL (16833)
Chr.1	268589545	268594327	MSTRG.4245.2	Chr.1	45939845	292033322	Teat number QTL (5223)
Chr.1	268589545	268594327	MSTRG.4245.2	Chr.1	265323610	294659146	Fat-cuts percentage QTL (863)
Chr.1	268589545	268594327	MSTRG.4245.2	Chr.1	228164160	286501984	Spareribs weight QTL (21353)
Chr.1	268589545	268594327	MSTRG.4245.2	Chr.1	228164160	286501984	Spareribs weight QTL (3223)
Chr.1	268589545	268594327	MSTRG.4245.2	Chr.1	108714563	293277782	Body weight (weaning) QTL (5230)
Chr.1	268589545	268594327	MSTRG.4245.2	Chr.1	267851900	288372626	Vertebra number QTL (21301)
Chr.1	268589545	268594327	MSTRG.4245.2	Chr.1	257944209	307576631	Drip loss QTL (80)
Chr.1	268589545	268594327	MSTRG.4245.2	Chr.1	2701298	292955427	Loin fat percentage QTL (38050)
Chr.1	268589545	268594327	MSTRG.4245.2	Chr.1	45762028	290786847	Leaf fat weight QTL (21207)
Chr.1	268589545	268594327	MSTRG.4245.2	Chr.1	10067182	292041505	Backfat at last rib QTL (21208)
Chr.1	268589545	268594327	MSTRG.4245.2	Chr.1	228164160	306268161	Fat area percentage in carcass QTL (18634)
Chr.1	268589545	268594327	MSTRG.4245.2	Chr.1	8025530	292730648	Shoulder subcutaneous fat thickness QTL (21209)
Chr.1	268589545	268594327	MSTRG.4245.2	Chr.1	16114132	292187438	Shoulder subcutaneous fat thickness QTL (5217)
Chr.1	268589545	268594327	MSTRG.4245.2	Chr.1	265323610	279095904	Alkaline phosphatase activity QTL (6352)
Chr.1	268589545	268594327	MSTRG.4245.2	Chr.1	265323610	279095904	Alkaline phosphatase activity QTL (6355)
Chr.1	268589545	268594327	MSTRG.4245.2	Chr.1	265323610	279095904	White blood cell number QTL (5456)
Chr.1	268589545	268594327	MSTRG.4245.2	Chr.1	265323610	279095904	White blood cell number QTL (5461)
Chr.1	268589545	268594327	MSTRG.4245.2	Chr.1	257944209	292955427	Ear erectness QTL (5655)
Chr.1	268589545	268594327	MSTRG.4245.2	Chr.1	24673417	292845492	Body weight (weaning) QTL (5262)
Chr.1	268589545	268594327	MSTRG.4245.2	Chr.1	70361295	292707685	Backfat at mid-back QTL (5206)
Chr.1	268589545	268594327	MSTRG.4245.2	Chr.1	257944209	292955427	C3c concentration QTL (9611)
Chr.1	268589545	268594327	MSTRG.4245.2	Chr.1	252283830	292955427	Capric acid content QTL (156910)
Chr.1	268589545	268594327	MSTRG.4245.2	Chr.1	228164160	292955427	Arachidonic acid content QTL (156914)
Chr.1	268589545	268594327	MSTRG.4245.2	Chr.1	108714563	292955427	Polyunsaturated fatty acid content QTL (156916)
Chr.1	268589545	268594327	MSTRG.4245.2	Chr.1	16114132	292845492	backfat above muscle dorsi QTL (5237)
Chr.1	27934647	27941361	MSTRG.660.1	Chr.1	26987037	29196302	pH 24 hr post mortem (ham) QTL (28046)
Chr.1	27934647	27941361	MSTRG.660.1	Chr.1	26987037	29196302	Meat color b* QTL (28047)
Chr.1	27934647	27941361	MSTRG.660.1	Chr.1	26483669	28690913	Drip loss QTL (8335)
Chr.1	27934647	27941361	MSTRG.660.1	Chr.1	26483669	28690913	Drip loss QTL (8346)
Chr.1	27934647	27941361	MSTRG.660.1	Chr.1	26483669	28690913	Drip loss QTL (8496)
Chr.1	27934647	27941361	MSTRG.660.1	Chr.1	26483669	28690913	Drip loss QTL (8505)
Chr.1	27934647	27941361	MSTRG.660.1	Chr.1	26483669	28690913	Drip loss QTL (7922)
Chr.1	27934647	27941361	MSTRG.660.1	Chr.1	26483669	28690913	Drip loss QTL (7929)
Chr.1	27934647	27941361	MSTRG.660.1	Chr.1	26483669	28690913	Drip loss QTL (7956)
Chr.1	27934647	27941361	MSTRG.660.1	Chr.1	26483669	28690913	Drip loss QTL (7987)
Chr.1	27934647	27941361	MSTRG.660.1	Chr.1	26483669	28690913	Drip loss QTL (8096)
Chr.1	27934647	27941361	MSTRG.660.1	Chr.1	26483669	28690913	Drip loss QTL (8201)
Chr.1	27934647	27941361	MSTRG.660.1	Chr.1	26483669	28690913	Drip loss QTL (8243)
Chr.1	27934647	27941361	MSTRG.660.1	Chr.1	26483669	28690913	Drip loss QTL (7737)
Chr.1	27934647	27941361	MSTRG.660.1	Chr.1	16114132	62261447	Percentage type IIa fibers QTL (7015)
Chr.1	27934647	27941361	MSTRG.660.1	Chr.1	26587370	50856261	Loin muscle area QTL (3866)
Chr.1	27934647	27941361	MSTRG.660.1	Chr.1	16114132	36144885	PH for Longissmus dorsi QTL (2787)
Chr.1	27934647	27941361	MSTRG.660.1	Chr.1	20064508	52874641	Meat color a* QTL (3980)
Chr.1	27934647	27941361	MSTRG.660.1	Chr.1	16114132	52874641	Average daily gain QTL (16844)
Chr.1	27934647	27941361	MSTRG.660.1	Chr.1	20064508	36144885	Average daily gain QTL (338)
Chr.1	27934647	27941361	MSTRG.660.1	Chr.1	24647055	52874641	Average daily gain QTL (16885)
Chr.1	27934647	27941361	MSTRG.660.1	Chr.1	24647055	52874641	Carcass weight (hot) QTL (16896)
Chr.1	27934647	27941361	MSTRG.660.1	Chr.1	16114132	52874641	Ham weight QTL (868)
Chr.1	27934647	27941361	MSTRG.660.1	Chr.1	24647055	52874641	Average backfat thickness QTL (42)
Chr.1	27934647	27941361	MSTRG.660.1	Chr.1	24647055	52874641	Loin muscle area QTL (46)
Chr.1	27934647	27941361	MSTRG.660.1	Chr.1	22514169	52874641	Backfat at tenth rib QTL (43)
Chr.1	27934647	27941361	MSTRG.660.1	Chr.1	22514169	52874641	muscle protein percentage QTL (3838)
Chr.1	27934647	27941361	MSTRG.660.1	Chr.1	25071798	32195611	pH 24 hr post mortem (ham) QTL (31524)
Chr.1	27934647	27941361	MSTRG.660.1	Chr.1	27548177	34083228	Liver weight QTL (13265)
Chr.1	27934647	27941361	MSTRG.660.1	Chr.1	2701298	292955427	Muscle moisture percentage QTL (38073)
Chr.1	27934647	27941361	MSTRG.660.1	Chr.1	8728618	87184331	Drip loss QTL (8349)
Chr.1	27934647	27941361	MSTRG.660.1	Chr.1	8728618	87184331	Drip loss QTL (8411)
Chr.1	27934647	27941361	MSTRG.660.1	Chr.1	8728618	87184331	Drip loss QTL (8562)
Chr.1	27934647	27941361	MSTRG.660.1	Chr.1	8728618	87184331	Drip loss QTL (8012)
Chr.1	27934647	27941361	MSTRG.660.1	Chr.1	8728618	87184331	Drip loss QTL (8043)
Chr.1	27934647	27941361	MSTRG.660.1	Chr.1	8728618	87184331	Drip loss QTL (8110)
Chr.1	27934647	27941361	MSTRG.660.1	Chr.1	8728618	87184331	Drip loss QTL (8154)
Chr.1	27934647	27941361	MSTRG.660.1	Chr.1	8728618	87184331	Drip loss QTL (7751)
Chr.1	27934647	27941361	MSTRG.660.1	Chr.1	8728618	87184331	Drip loss QTL (7763)
Chr.1	27934647	27941361	MSTRG.660.1	Chr.1	8728618	87184331	Drip loss QTL (7776)
Chr.1	27934647	27941361	MSTRG.660.1	Chr.1	8728618	87184331	Drip loss QTL (7815)
Chr.1	27934647	27941361	MSTRG.660.1	Chr.1	16114132	289571736	Body weight (birth) QTL (5232)
Chr.1	27934647	27941361	MSTRG.660.1	Chr.1	15454564	69718238	Leaf fat weight QTL (3863)
Chr.1	27934647	27941361	MSTRG.660.1	Chr.1	11830368	116064120	HDL cholesterol QTL (7702)
Chr.1	27934647	27941361	MSTRG.660.1	Chr.1	7964370	252283830	Shoulder subcutaneous fat thickness QTL (5671)
Chr.1	27934647	27941361	MSTRG.660.1	Chr.1	7964370	257944209	Average backfat thickness QTL (5670)
Chr.1	27934647	27941361	MSTRG.660.1	Chr.1	24647055	257944209	Subcutanous fat area QTL (5676)
Chr.1	27934647	27941361	MSTRG.660.1	Chr.1	16114132	252283830	Belly meat content QTL (5679)
Chr.1	27934647	27941361	MSTRG.660.1	Chr.1	20064508	274130998	White blood cell number QTL (15047)
Chr.1	27934647	27941361	MSTRG.660.1	Chr.1	20064508	210644363	Body weight (20 weeks) QTL (29689)
Chr.1	27934647	27941361	MSTRG.660.1	Chr.1	24647055	119841750	Carcass weight (hot) QTL (16901)
Chr.1	27934647	27941361	MSTRG.660.1	Chr.1	2701298	274130998	Marbling QTL (38049)
Chr.1	27934647	27941361	MSTRG.660.1	Chr.1	16114132	252283830	Backfat at last rib QTL (5674)
Chr.1	27934647	27941361	MSTRG.660.1	Chr.1	16114132	252283830	Estimated carcass lean content QTL (5678)
Chr.1	27934647	27941361	MSTRG.660.1	Chr.1	16114132	252283830	Fat to meat ratio QTL (5677)
Chr.1	27934647	27941361	MSTRG.660.1	Chr.1	18004420	242497921	Melanoma susceptibility QTL (7592)
Chr.1	27934647	27941361	MSTRG.660.1	Chr.1	15380966	242497921	Melanoma susceptibility QTL (7567)
Chr.1	27934647	27941361	MSTRG.660.1	Chr.1	7964370	292955427	Average daily gain QTL (5680)
Chr.1	27934647	27941361	MSTRG.660.1	Chr.1	2701298	292955427	Loin muscle area QTL (38072)
Chr.1	27934647	27941361	MSTRG.660.1	Chr.1	2701298	292955427	Loin fat percentage QTL (38050)
Chr.1	27934647	27941361	MSTRG.660.1	Chr.1	10067182	292041505	Backfat at last rib QTL (21208)
Chr.1	27934647	27941361	MSTRG.660.1	Chr.1	8025530	292730648	Shoulder subcutaneous fat thickness QTL (21209)
Chr.1	27934647	27941361	MSTRG.660.1	Chr.1	16114132	292187438	Shoulder subcutaneous fat thickness QTL (5217)
Chr.1	27934647	27941361	MSTRG.660.1	Chr.1	24673417	292845492	Body weight (weaning) QTL (5262)
Chr.1	27934647	27941361	MSTRG.660.1	Chr.1	16114132	292845492	backfat above muscle dorsi QTL (5237)
Chr.1	261968630	262070216	MSTRG.4076.12	Chr.1	226764071	265323610	Dressing percentage QTL (835)
Chr.1	261968630	262070216	MSTRG.4076.12	Chr.1	226764071	265323610	Backfat at last rib QTL (850)
Chr.1	261968630	262070216	MSTRG.4076.12	Chr.1	226764071	265323610	Backfat thickness between 3rd and 4th rib QTL (867)
Chr.1	261968630	262070216	MSTRG.4076.12	Chr.1	226764071	265323610	Shoulder external fat weight QTL (840)
Chr.1	261968630	262070216	MSTRG.4076.12	Chr.1	226764071	265323610	Fat-cuts percentage QTL (842)
Chr.1	261968630	262070216	MSTRG.4076.12	Chr.1	226764071	265323610	Aspartate aminotransferase activity QTL (7480)
Chr.1	261968630	262070216	MSTRG.4076.12	Chr.1	226764071	265323610	Shoulder external fat weight QTL (12721)
Chr.1	261968630	262070216	MSTRG.4076.12	Chr.1	226764071	265323610	Fat-cuts percentage QTL (12729)
Chr.1	261968630	262070216	MSTRG.4076.12	Chr.1	226764071	265323610	Average backfat thickness QTL (864)
Chr.1	261968630	262070216	MSTRG.4076.12	Chr.1	226764071	265323610	Subcutanous fat area QTL (12737)
Chr.1	261968630	262070216	MSTRG.4076.12	Chr.1	226764071	265323610	pH 24 hr post-mortem (loin) QTL (848)
Chr.1	261968630	262070216	MSTRG.4076.12	Chr.1	226764071	265323610	Average daily gain QTL (16845)
Chr.1	261968630	262070216	MSTRG.4076.12	Chr.1	226764071	265323610	Fat-cuts percentage QTL (855)
Chr.1	261968630	262070216	MSTRG.4076.12	Chr.1	233806417	265323610	Average daily gain QTL (16887)
Chr.1	261968630	262070216	MSTRG.4076.12	Chr.1	226764071	265323610	backfat above muscle dorsi QTL (12730)
Chr.1	261968630	262070216	MSTRG.4076.12	Chr.1	226764071	265323610	Fat to meat ratio QTL (12741)
Chr.1	261968630	262070216	MSTRG.4076.12	Chr.1	218980897	265323610	Subcutanous fat area QTL (18002)
Chr.1	261968630	262070216	MSTRG.4076.12	Chr.1	220801047	266165650	Ham fat percentage QTL (1272)
Chr.1	261968630	262070216	MSTRG.4076.12	Chr.1	220801047	266165650	Lean meat percentage QTL (1264)
Chr.1	261968630	262070216	MSTRG.4076.12	Chr.1	220801047	266165650	Lean meat + bone in back QTL (1266)
Chr.1	261968630	262070216	MSTRG.4076.12	Chr.1	220801047	266165650	Backfat weight QTL (1267)
Chr.1	261968630	262070216	MSTRG.4076.12	Chr.1	220801047	266165650	Backfat percentage QTL (1268)
Chr.1	261968630	262070216	MSTRG.4076.12	Chr.1	220801047	266165650	Ham percentage QTL (1270)
Chr.1	261968630	262070216	MSTRG.4076.12	Chr.1	252283830	265323610	Saturated fatty acid content QTL (156866)
Chr.1	261968630	262070216	MSTRG.4076.12	Chr.1	252283830	265323610	Unsaturated fatty acid content QTL (156867)
Chr.1	261968630	262070216	MSTRG.4076.12	Chr.1	242344389	266165650	Carcass length QTL (9)
Chr.1	261968630	262070216	MSTRG.4076.12	Chr.1	226764071	265323610	Segmented neutrophil number QTL (5480)
Chr.1	261968630	262070216	MSTRG.4076.12	Chr.1	2701298	292955427	Muscle moisture percentage QTL (38073)
Chr.1	261968630	262070216	MSTRG.4076.12	Chr.1	16114132	289571736	Body weight (birth) QTL (5232)
Chr.1	261968630	262070216	MSTRG.4076.12	Chr.1	20064508	274130998	White blood cell number QTL (15047)
Chr.1	261968630	262070216	MSTRG.4076.12	Chr.1	64660371	303244141	Drip loss QTL (8323)
Chr.1	261968630	262070216	MSTRG.4076.12	Chr.1	64660371	303244141	Drip loss QTL (8382)
Chr.1	261968630	262070216	MSTRG.4076.12	Chr.1	64660371	303244141	Drip loss QTL (8480)
Chr.1	261968630	262070216	MSTRG.4076.12	Chr.1	64660371	303244141	Drip loss QTL (8564)
Chr.1	261968630	262070216	MSTRG.4076.12	Chr.1	64660371	303244141	Drip loss QTL (8602)
Chr.1	261968630	262070216	MSTRG.4076.12	Chr.1	64660371	303244141	Drip loss QTL (7936)
Chr.1	261968630	262070216	MSTRG.4076.12	Chr.1	64660371	303244141	Drip loss QTL (8063)
Chr.1	261968630	262070216	MSTRG.4076.12	Chr.1	64660371	303244141	Drip loss QTL (8131)
Chr.1	261968630	262070216	MSTRG.4076.12	Chr.1	64660371	303244141	Drip loss QTL (8300)
Chr.1	261968630	262070216	MSTRG.4076.12	Chr.1	2701298	274130998	Marbling QTL (38049)
Chr.1	261968630	262070216	MSTRG.4076.12	Chr.1	105086765	274130998	Conductivity 24 hours postmortem (ham) QTL (5669)
Chr.1	261968630	262070216	MSTRG.4076.12	Chr.1	160345807	304195794	Umbilical hernia QTL (8742)
Chr.1	261968630	262070216	MSTRG.4076.12	Chr.1	257900446	311492855	Drip loss QTL (8348)
Chr.1	261968630	262070216	MSTRG.4076.12	Chr.1	257900446	311492855	Drip loss QTL (7784)
Chr.1	261968630	262070216	MSTRG.4076.12	Chr.1	257900446	311492855	Drip loss QTL (7861)
Chr.1	261968630	262070216	MSTRG.4076.12	Chr.1	257900446	311492855	Drip loss QTL (8102)
Chr.1	261968630	262070216	MSTRG.4076.12	Chr.1	257900446	311492855	Drip loss QTL (8156)
Chr.1	261968630	262070216	MSTRG.4076.12	Chr.1	42824511	293329173	Skin thickness QTL (31809)
Chr.1	261968630	262070216	MSTRG.4076.12	Chr.1	105086765	274130998	Backfat at last rib QTL (3794)
Chr.1	261968630	262070216	MSTRG.4076.12	Chr.1	105086765	274130998	Average backfat thickness QTL (3793)
Chr.1	261968630	262070216	MSTRG.4076.12	Chr.1	169149638	292955427	Average daily gain QTL (3914)
Chr.1	261968630	262070216	MSTRG.4076.12	Chr.1	169149638	265323610	Average backfat thickness QTL (17996)
Chr.1	261968630	262070216	MSTRG.4076.12	Chr.1	169149638	265323610	Carcass weight (hot) QTL (16897)
Chr.1	261968630	262070216	MSTRG.4076.12	Chr.1	7964370	292955427	Average daily gain QTL (5680)
Chr.1	261968630	262070216	MSTRG.4076.12	Chr.1	210644363	292955427	Average daily gain QTL (5681)
Chr.1	261968630	262070216	MSTRG.4076.12	Chr.1	50242047	292955427	Linoleic acid content QTL (156913)
Chr.1	261968630	262070216	MSTRG.4076.12	Chr.1	242497921	292955427	Percentage type I fibers QTL (2794)
Chr.1	261968630	262070216	MSTRG.4076.12	Chr.1	32319237	289379107	Front feet conformation QTL (17635)
Chr.1	261968630	262070216	MSTRG.4076.12	Chr.1	213932992	280776363	Locomotion QTL (478)
Chr.1	261968630	262070216	MSTRG.4076.12	Chr.1	2701298	292955427	Loin muscle area QTL (38072)
Chr.1	261968630	262070216	MSTRG.4076.12	Chr.1	210644363	292955427	Stearic acid content QTL (156864)
Chr.1	261968630	262070216	MSTRG.4076.12	Chr.1	226764071	274130998	Gestation length QTL (10617)
Chr.1	261968630	262070216	MSTRG.4076.12	Chr.1	220801047	271800234	Jowl weight QTL (2842)
Chr.1	261968630	262070216	MSTRG.4076.12	Chr.1	220801047	271800234	Average daily gain QTL (2846)
Chr.1	261968630	262070216	MSTRG.4076.12	Chr.1	257944209	271800234	Gait score (hind) QTL (8915)
Chr.1	261968630	262070216	MSTRG.4076.12	Chr.1	199128720	272692549	Age at puberty QTL (520)
Chr.1	261968630	262070216	MSTRG.4076.12	Chr.1	257944209	271800234	Front leg conformation QTL (8907)
Chr.1	261968630	262070216	MSTRG.4076.12	Chr.1	169149638	292955427	Average daily gain QTL (3917)
Chr.1	261968630	262070216	MSTRG.4076.12	Chr.1	220801047	286501984	Vertebra number QTL (274)
Chr.1	261968630	262070216	MSTRG.4076.12	Chr.1	204653903	279476353	Backfat weight QTL (798)
Chr.1	261968630	262070216	MSTRG.4076.12	Chr.1	228164160	274130998	Body weight (birth) QTL (278)
Chr.1	261968630	262070216	MSTRG.4076.12	Chr.1	257944209	271800234	Physis score QTL (8916)
Chr.1	261968630	262070216	MSTRG.4076.12	Chr.1	228164160	274130998	pH 48 hr post-mortem (loin) QTL (3772)
Chr.1	261968630	262070216	MSTRG.4076.12	Chr.1	242497921	292955427	Diameter of type IIb muscle fibers QTL (2795)
Chr.1	261968630	262070216	MSTRG.4076.12	Chr.1	220801047	271800234	Protein accretion rate QTL (2849)
Chr.1	261968630	262070216	MSTRG.4076.12	Chr.1	256785161	270836919	Teat number QTL (582)
Chr.1	261968630	262070216	MSTRG.4076.12	Chr.1	220801047	271800234	Average daily gain QTL (2847)
Chr.1	261968630	262070216	MSTRG.4076.12	Chr.1	105873529	290457491	Teat number QTL (5255)
Chr.1	261968630	262070216	MSTRG.4076.12	Chr.1	257763699	271800234	Musculus biceps femoris and dissected ham ratio QTL (1275)
Chr.1	261968630	262070216	MSTRG.4076.12	Chr.1	44131186	289788010	Backfat at rump QTL (21206)
Chr.1	261968630	262070216	MSTRG.4076.12	Chr.1	216112266	294659146	Adipocyte diameter QTL (18019)
Chr.1	261968630	262070216	MSTRG.4076.12	Chr.1	228164160	292955427	Meat color score QTL (3773)
Chr.1	261968630	262070216	MSTRG.4076.12	Chr.1	216112266	294659146	Backfat at last rib QTL (16833)
Chr.1	261968630	262070216	MSTRG.4076.12	Chr.1	45939845	292033322	Teat number QTL (5223)
Chr.1	261968630	262070216	MSTRG.4076.12	Chr.1	228164160	286501984	Spareribs weight QTL (21353)
Chr.1	261968630	262070216	MSTRG.4076.12	Chr.1	228164160	286501984	Spareribs weight QTL (3223)
Chr.1	261968630	262070216	MSTRG.4076.12	Chr.1	108714563	293277782	Body weight (weaning) QTL (5230)
Chr.1	261968630	262070216	MSTRG.4076.12	Chr.1	257944209	307576631	Drip loss QTL (80)
Chr.1	261968630	262070216	MSTRG.4076.12	Chr.1	2701298	292955427	Loin fat percentage QTL (38050)
Chr.1	261968630	262070216	MSTRG.4076.12	Chr.1	45762028	290786847	Leaf fat weight QTL (21207)
Chr.1	261968630	262070216	MSTRG.4076.12	Chr.1	10067182	292041505	Backfat at last rib QTL (21208)
Chr.1	261968630	262070216	MSTRG.4076.12	Chr.1	228164160	306268161	Fat area percentage in carcass QTL (18634)
Chr.1	261968630	262070216	MSTRG.4076.12	Chr.1	8025530	292730648	Shoulder subcutaneous fat thickness QTL (21209)
Chr.1	261968630	262070216	MSTRG.4076.12	Chr.1	16114132	292187438	Shoulder subcutaneous fat thickness QTL (5217)
Chr.1	261968630	262070216	MSTRG.4076.12	Chr.1	257944209	292955427	Ear erectness QTL (5655)
Chr.1	261968630	262070216	MSTRG.4076.12	Chr.1	24673417	292845492	Body weight (weaning) QTL (5262)
Chr.1	261968630	262070216	MSTRG.4076.12	Chr.1	70361295	292707685	Backfat at mid-back QTL (5206)
Chr.1	261968630	262070216	MSTRG.4076.12	Chr.1	257944209	292955427	C3c concentration QTL (9611)
Chr.1	261968630	262070216	MSTRG.4076.12	Chr.1	252283830	292955427	Capric acid content QTL (156910)
Chr.1	261968630	262070216	MSTRG.4076.12	Chr.1	228164160	292955427	Arachidonic acid content QTL (156914)
Chr.1	261968630	262070216	MSTRG.4076.12	Chr.1	108714563	292955427	Polyunsaturated fatty acid content QTL (156916)
Chr.1	261968630	262070216	MSTRG.4076.12	Chr.1	16114132	292845492	backfat above muscle dorsi QTL (5237)
Chr.1	137916118	137919419	MSTRG.2269.1	Chr.1	137886714	138055573	Drip loss QTL (8360)
Chr.1	137916118	137919419	MSTRG.2269.1	Chr.1	137886714	138055573	Drip loss QTL (8398)
Chr.1	137916118	137919419	MSTRG.2269.1	Chr.1	137886714	138055573	Drip loss QTL (8400)
Chr.1	137916118	137919419	MSTRG.2269.1	Chr.1	137886714	138055573	Drip loss QTL (8405)
Chr.1	137916118	137919419	MSTRG.2269.1	Chr.1	137886714	138055573	Drip loss QTL (8436)
Chr.1	137916118	137919419	MSTRG.2269.1	Chr.1	137886714	138055573	Drip loss QTL (8535)
Chr.1	137916118	137919419	MSTRG.2269.1	Chr.1	137886714	138055573	Drip loss QTL (8573)
Chr.1	137916118	137919419	MSTRG.2269.1	Chr.1	137886714	138055573	Drip loss QTL (7989)
Chr.1	137916118	137919419	MSTRG.2269.1	Chr.1	137886714	138055573	Drip loss QTL (8040)
Chr.1	137916118	137919419	MSTRG.2269.1	Chr.1	137886714	138055573	Drip loss QTL (8114)
Chr.1	137916118	137919419	MSTRG.2269.1	Chr.1	137886714	138055573	Drip loss QTL (8244)
Chr.1	137916118	137919419	MSTRG.2269.1	Chr.1	137886714	138055573	Drip loss QTL (8257)
Chr.1	137916118	137919419	MSTRG.2269.1	Chr.1	137886714	138055573	Drip loss QTL (7849)
Chr.1	137916118	137919419	MSTRG.2269.1	Chr.1	2701298	292955427	Muscle moisture percentage QTL (38073)
Chr.1	137916118	137919419	MSTRG.2269.1	Chr.1	16114132	289571736	Body weight (birth) QTL (5232)
Chr.1	137916118	137919419	MSTRG.2269.1	Chr.1	7964370	252283830	Shoulder subcutaneous fat thickness QTL (5671)
Chr.1	137916118	137919419	MSTRG.2269.1	Chr.1	7964370	257944209	Average backfat thickness QTL (5670)
Chr.1	137916118	137919419	MSTRG.2269.1	Chr.1	36144885	154329026	Backfat at tenth rib QTL (5672)
Chr.1	137916118	137919419	MSTRG.2269.1	Chr.1	24647055	257944209	Subcutanous fat area QTL (5676)
Chr.1	137916118	137919419	MSTRG.2269.1	Chr.1	16114132	252283830	Belly meat content QTL (5679)
Chr.1	137916118	137919419	MSTRG.2269.1	Chr.1	36144885	154329026	Side fat thickness QTL (5675)
Chr.1	137916118	137919419	MSTRG.2269.1	Chr.1	20064508	274130998	White blood cell number QTL (15047)
Chr.1	137916118	137919419	MSTRG.2269.1	Chr.1	52874641	169149638	Liver weight QTL (872)
Chr.1	137916118	137919419	MSTRG.2269.1	Chr.1	20064508	210644363	Body weight (20 weeks) QTL (29689)
Chr.1	137916118	137919419	MSTRG.2269.1	Chr.1	36144885	204653903	PRRSV antibody titer QTL (9658)
Chr.1	137916118	137919419	MSTRG.2269.1	Chr.1	52874641	233806417	External fat on ham QTL (12715)
Chr.1	137916118	137919419	MSTRG.2269.1	Chr.1	52874641	169149638	Head weight QTL (860)
Chr.1	137916118	137919419	MSTRG.2269.1	Chr.1	52874641	169149638	Feed intake QTL (871)
Chr.1	137916118	137919419	MSTRG.2269.1	Chr.1	52874641	233806417	Average daily gain QTL (16886)
Chr.1	137916118	137919419	MSTRG.2269.1	Chr.1	52874641	169149638	Carcass weight (cold) QTL (12711)
Chr.1	137916118	137919419	MSTRG.2269.1	Chr.1	105086765	169149638	Marbling QTL (2930)
Chr.1	137916118	137919419	MSTRG.2269.1	Chr.1	64660371	303244141	Drip loss QTL (8323)
Chr.1	137916118	137919419	MSTRG.2269.1	Chr.1	64660371	303244141	Drip loss QTL (8382)
Chr.1	137916118	137919419	MSTRG.2269.1	Chr.1	64660371	303244141	Drip loss QTL (8480)
Chr.1	137916118	137919419	MSTRG.2269.1	Chr.1	64660371	303244141	Drip loss QTL (8564)
Chr.1	137916118	137919419	MSTRG.2269.1	Chr.1	64660371	303244141	Drip loss QTL (8602)
Chr.1	137916118	137919419	MSTRG.2269.1	Chr.1	64660371	303244141	Drip loss QTL (7936)
Chr.1	137916118	137919419	MSTRG.2269.1	Chr.1	64660371	303244141	Drip loss QTL (8063)
Chr.1	137916118	137919419	MSTRG.2269.1	Chr.1	64660371	303244141	Drip loss QTL (8131)
Chr.1	137916118	137919419	MSTRG.2269.1	Chr.1	64660371	303244141	Drip loss QTL (8300)
Chr.1	137916118	137919419	MSTRG.2269.1	Chr.1	2701298	274130998	Marbling QTL (38049)
Chr.1	137916118	137919419	MSTRG.2269.1	Chr.1	105086765	154329026	Cholesterol level QTL (17711)
Chr.1	137916118	137919419	MSTRG.2269.1	Chr.1	105086765	154329026	HDL/LDL ratio QTL (17712)
Chr.1	137916118	137919419	MSTRG.2269.1	Chr.1	105086765	154329026	LDL cholesterol QTL (17713)
Chr.1	137916118	137919419	MSTRG.2269.1	Chr.1	105086765	274130998	Conductivity 24 hours postmortem (ham) QTL (5669)
Chr.1	137916118	137919419	MSTRG.2269.1	Chr.1	52874641	169149638	Backfat weight QTL (12725)
Chr.1	137916118	137919419	MSTRG.2269.1	Chr.1	35389848	228164160	CD2-positive leukocyte number QTL (4260)
Chr.1	137916118	137919419	MSTRG.2269.1	Chr.1	35389848	228164160	CD4-positive leukocyte number QTL (4261)
Chr.1	137916118	137919419	MSTRG.2269.1	Chr.1	52874641	169149638	External fat on ham QTL (12719)
Chr.1	137916118	137919419	MSTRG.2269.1	Chr.1	62261447	233806417	Front feet conformation QTL (8908)
Chr.1	137916118	137919419	MSTRG.2269.1	Chr.1	96293184	142302138	Meat color L* QTL (4326)
Chr.1	137916118	137919419	MSTRG.2269.1	Chr.1	35389848	169149638	Dressing percentage QTL (3222)
Chr.1	137916118	137919419	MSTRG.2269.1	Chr.1	106747450	233806417	Ear erectness QTL (5646)
Chr.1	137916118	137919419	MSTRG.2269.1	Chr.1	106747450	233806417	Ear erectness QTL (5651)
Chr.1	137916118	137919419	MSTRG.2269.1	Chr.1	105086765	154329026	Average daily gain QTL (5928)
Chr.1	137916118	137919419	MSTRG.2269.1	Chr.1	105086765	154329026	Body weight (weaning) QTL (5931)
Chr.1	137916118	137919419	MSTRG.2269.1	Chr.1	133275468	154329026	Marbling QTL (78)
Chr.1	137916118	137919419	MSTRG.2269.1	Chr.1	35389848	230570794	Muscle fat content QTL (79)
Chr.1	137916118	137919419	MSTRG.2269.1	Chr.1	63012552	226764071	Creatinine level QTL (6366)
Chr.1	137916118	137919419	MSTRG.2269.1	Chr.1	63012552	226764071	Potassium level QTL (6380)
Chr.1	137916118	137919419	MSTRG.2269.1	Chr.1	63012552	226764071	Hematocrit QTL (5420)
Chr.1	137916118	137919419	MSTRG.2269.1	Chr.1	63012552	226764071	Lymphocyte number QTL (5468)
Chr.1	137916118	137919419	MSTRG.2269.1	Chr.1	125024752	151349204	Hemoglobin QTL (7215)
Chr.1	137916118	137919419	MSTRG.2269.1	Chr.1	16114132	252283830	Backfat at last rib QTL (5674)
Chr.1	137916118	137919419	MSTRG.2269.1	Chr.1	16114132	252283830	Estimated carcass lean content QTL (5678)
Chr.1	137916118	137919419	MSTRG.2269.1	Chr.1	85842604	162073157	Ear weight QTL (8853)
Chr.1	137916118	137919419	MSTRG.2269.1	Chr.1	85842604	162073157	Ear area QTL (8886)
Chr.1	137916118	137919419	MSTRG.2269.1	Chr.1	62261447	162073157	Average daily gain QTL (329)
Chr.1	137916118	137919419	MSTRG.2269.1	Chr.1	16114132	252283830	Fat to meat ratio QTL (5677)
Chr.1	137916118	137919419	MSTRG.2269.1	Chr.1	85842604	162073157	Ear area QTL (8885)
Chr.1	137916118	137919419	MSTRG.2269.1	Chr.1	85842604	162073157	Ear weight QTL (8854)
Chr.1	137916118	137919419	MSTRG.2269.1	Chr.1	133275468	242497921	Platelet distribution width QTL (12312)
Chr.1	137916118	137919419	MSTRG.2269.1	Chr.1	85842604	162073157	Teat number QTL (6481)
Chr.1	137916118	137919419	MSTRG.2269.1	Chr.1	62261447	233806417	Hind leg conformation QTL (8910)
Chr.1	137916118	137919419	MSTRG.2269.1	Chr.1	105086765	210644363	PH for Longissmus dorsi QTL (5664)
Chr.1	137916118	137919419	MSTRG.2269.1	Chr.1	105086765	210644363	pH for Semimembranosus QTL (5665)
Chr.1	137916118	137919419	MSTRG.2269.1	Chr.1	105086765	210644363	PH for Longissmus dorsi QTL (5666)
Chr.1	137916118	137919419	MSTRG.2269.1	Chr.1	105086765	210644363	Conductivity 24 hours postmortem (loin) QTL (5668)
Chr.1	137916118	137919419	MSTRG.2269.1	Chr.1	62261447	233806417	White blood cell number QTL (611)
Chr.1	137916118	137919419	MSTRG.2269.1	Chr.1	42824511	293329173	Skin thickness QTL (31809)
Chr.1	137916118	137919419	MSTRG.2269.1	Chr.1	108714563	220801047	Backfat weight QTL (3171)
Chr.1	137916118	137919419	MSTRG.2269.1	Chr.1	85842604	257944209	Backfat at rump QTL (651)
Chr.1	137916118	137919419	MSTRG.2269.1	Chr.1	105086765	228164160	Loin muscle area QTL (3796)
Chr.1	137916118	137919419	MSTRG.2269.1	Chr.1	106747450	233806417	Ear size QTL (5640)
Chr.1	137916118	137919419	MSTRG.2269.1	Chr.1	96293184	247820666	Belly weight QTL (2845)
Chr.1	137916118	137919419	MSTRG.2269.1	Chr.1	105086765	274130998	Backfat at last rib QTL (3794)
Chr.1	137916118	137919419	MSTRG.2269.1	Chr.1	105086765	228164160	Backfat at tenth rib QTL (3795)
Chr.1	137916118	137919419	MSTRG.2269.1	Chr.1	18004420	242497921	Melanoma susceptibility QTL (7592)
Chr.1	137916118	137919419	MSTRG.2269.1	Chr.1	105086765	274130998	Average backfat thickness QTL (3793)
Chr.1	137916118	137919419	MSTRG.2269.1	Chr.1	105086765	252283830	Meat color OPTO QTL (5667)
Chr.1	137916118	137919419	MSTRG.2269.1	Chr.1	133275468	220801047	Backfat at last lumbar QTL (45)
Chr.1	137916118	137919419	MSTRG.2269.1	Chr.1	15380966	242497921	Melanoma susceptibility QTL (7567)
Chr.1	137916118	137919419	MSTRG.2269.1	Chr.1	78183912	249063294	Average daily gain QTL (22269)
Chr.1	137916118	137919419	MSTRG.2269.1	Chr.1	7964370	292955427	Average daily gain QTL (5680)
Chr.1	137916118	137919419	MSTRG.2269.1	Chr.1	50242047	292955427	Linoleic acid content QTL (156913)
Chr.1	137916118	137919419	MSTRG.2269.1	Chr.1	32319237	289379107	Front feet conformation QTL (17635)
Chr.1	137916118	137919419	MSTRG.2269.1	Chr.1	2701298	292955427	Loin muscle area QTL (38072)
Chr.1	137916118	137919419	MSTRG.2269.1	Chr.1	105873529	290457491	Teat number QTL (5255)
Chr.1	137916118	137919419	MSTRG.2269.1	Chr.1	44131186	289788010	Backfat at rump QTL (21206)
Chr.1	137916118	137919419	MSTRG.2269.1	Chr.1	45939845	292033322	Teat number QTL (5223)
Chr.1	137916118	137919419	MSTRG.2269.1	Chr.1	108714563	293277782	Body weight (weaning) QTL (5230)
Chr.1	137916118	137919419	MSTRG.2269.1	Chr.1	2701298	292955427	Loin fat percentage QTL (38050)
Chr.1	137916118	137919419	MSTRG.2269.1	Chr.1	45762028	290786847	Leaf fat weight QTL (21207)
Chr.1	137916118	137919419	MSTRG.2269.1	Chr.1	10067182	292041505	Backfat at last rib QTL (21208)
Chr.1	137916118	137919419	MSTRG.2269.1	Chr.1	8025530	292730648	Shoulder subcutaneous fat thickness QTL (21209)
Chr.1	137916118	137919419	MSTRG.2269.1	Chr.1	16114132	292187438	Shoulder subcutaneous fat thickness QTL (5217)
Chr.1	137916118	137919419	MSTRG.2269.1	Chr.1	24673417	292845492	Body weight (weaning) QTL (5262)
Chr.1	137916118	137919419	MSTRG.2269.1	Chr.1	70361295	292707685	Backfat at mid-back QTL (5206)
Chr.1	137916118	137919419	MSTRG.2269.1	Chr.1	108714563	292955427	Polyunsaturated fatty acid content QTL (156916)
Chr.1	137916118	137919419	MSTRG.2269.1	Chr.1	16114132	292845492	backfat above muscle dorsi QTL (5237)
Chr.1	137916118	137919419	MSTRG.35375.1	Chr.1	137886714	138055573	Drip loss QTL (8360)
Chr.1	137916118	137919419	MSTRG.35375.1	Chr.1	137886714	138055573	Drip loss QTL (8398)
Chr.1	137916118	137919419	MSTRG.35375.1	Chr.1	137886714	138055573	Drip loss QTL (8400)
Chr.1	137916118	137919419	MSTRG.35375.1	Chr.1	137886714	138055573	Drip loss QTL (8405)
Chr.1	137916118	137919419	MSTRG.35375.1	Chr.1	137886714	138055573	Drip loss QTL (8436)
Chr.1	137916118	137919419	MSTRG.35375.1	Chr.1	137886714	138055573	Drip loss QTL (8535)
Chr.1	137916118	137919419	MSTRG.35375.1	Chr.1	137886714	138055573	Drip loss QTL (8573)
Chr.1	137916118	137919419	MSTRG.35375.1	Chr.1	137886714	138055573	Drip loss QTL (7989)
Chr.1	137916118	137919419	MSTRG.35375.1	Chr.1	137886714	138055573	Drip loss QTL (8040)
Chr.1	137916118	137919419	MSTRG.35375.1	Chr.1	137886714	138055573	Drip loss QTL (8114)
Chr.1	137916118	137919419	MSTRG.35375.1	Chr.1	137886714	138055573	Drip loss QTL (8244)
Chr.1	137916118	137919419	MSTRG.35375.1	Chr.1	137886714	138055573	Drip loss QTL (8257)
Chr.1	137916118	137919419	MSTRG.35375.1	Chr.1	137886714	138055573	Drip loss QTL (7849)
Chr.1	137916118	137919419	MSTRG.35375.1	Chr.1	2701298	292955427	Muscle moisture percentage QTL (38073)
Chr.1	137916118	137919419	MSTRG.35375.1	Chr.1	16114132	289571736	Body weight (birth) QTL (5232)
Chr.1	137916118	137919419	MSTRG.35375.1	Chr.1	7964370	252283830	Shoulder subcutaneous fat thickness QTL (5671)
Chr.1	137916118	137919419	MSTRG.35375.1	Chr.1	7964370	257944209	Average backfat thickness QTL (5670)
Chr.1	137916118	137919419	MSTRG.35375.1	Chr.1	36144885	154329026	Backfat at tenth rib QTL (5672)
Chr.1	137916118	137919419	MSTRG.35375.1	Chr.1	24647055	257944209	Subcutanous fat area QTL (5676)
Chr.1	137916118	137919419	MSTRG.35375.1	Chr.1	16114132	252283830	Belly meat content QTL (5679)
Chr.1	137916118	137919419	MSTRG.35375.1	Chr.1	36144885	154329026	Side fat thickness QTL (5675)
Chr.1	137916118	137919419	MSTRG.35375.1	Chr.1	20064508	274130998	White blood cell number QTL (15047)
Chr.1	137916118	137919419	MSTRG.35375.1	Chr.1	52874641	169149638	Liver weight QTL (872)
Chr.1	137916118	137919419	MSTRG.35375.1	Chr.1	20064508	210644363	Body weight (20 weeks) QTL (29689)
Chr.1	137916118	137919419	MSTRG.35375.1	Chr.1	36144885	204653903	PRRSV antibody titer QTL (9658)
Chr.1	137916118	137919419	MSTRG.35375.1	Chr.1	52874641	233806417	External fat on ham QTL (12715)
Chr.1	137916118	137919419	MSTRG.35375.1	Chr.1	52874641	169149638	Head weight QTL (860)
Chr.1	137916118	137919419	MSTRG.35375.1	Chr.1	52874641	169149638	Feed intake QTL (871)
Chr.1	137916118	137919419	MSTRG.35375.1	Chr.1	52874641	233806417	Average daily gain QTL (16886)
Chr.1	137916118	137919419	MSTRG.35375.1	Chr.1	52874641	169149638	Carcass weight (cold) QTL (12711)
Chr.1	137916118	137919419	MSTRG.35375.1	Chr.1	105086765	169149638	Marbling QTL (2930)
Chr.1	137916118	137919419	MSTRG.35375.1	Chr.1	64660371	303244141	Drip loss QTL (8323)
Chr.1	137916118	137919419	MSTRG.35375.1	Chr.1	64660371	303244141	Drip loss QTL (8382)
Chr.1	137916118	137919419	MSTRG.35375.1	Chr.1	64660371	303244141	Drip loss QTL (8480)
Chr.1	137916118	137919419	MSTRG.35375.1	Chr.1	64660371	303244141	Drip loss QTL (8564)
Chr.1	137916118	137919419	MSTRG.35375.1	Chr.1	64660371	303244141	Drip loss QTL (8602)
Chr.1	137916118	137919419	MSTRG.35375.1	Chr.1	64660371	303244141	Drip loss QTL (7936)
Chr.1	137916118	137919419	MSTRG.35375.1	Chr.1	64660371	303244141	Drip loss QTL (8063)
Chr.1	137916118	137919419	MSTRG.35375.1	Chr.1	64660371	303244141	Drip loss QTL (8131)
Chr.1	137916118	137919419	MSTRG.35375.1	Chr.1	64660371	303244141	Drip loss QTL (8300)
Chr.1	137916118	137919419	MSTRG.35375.1	Chr.1	2701298	274130998	Marbling QTL (38049)
Chr.1	137916118	137919419	MSTRG.35375.1	Chr.1	105086765	154329026	Cholesterol level QTL (17711)
Chr.1	137916118	137919419	MSTRG.35375.1	Chr.1	105086765	154329026	HDL/LDL ratio QTL (17712)
Chr.1	137916118	137919419	MSTRG.35375.1	Chr.1	105086765	154329026	LDL cholesterol QTL (17713)
Chr.1	137916118	137919419	MSTRG.35375.1	Chr.1	105086765	274130998	Conductivity 24 hours postmortem (ham) QTL (5669)
Chr.1	137916118	137919419	MSTRG.35375.1	Chr.1	52874641	169149638	Backfat weight QTL (12725)
Chr.1	137916118	137919419	MSTRG.35375.1	Chr.1	35389848	228164160	CD2-positive leukocyte number QTL (4260)
Chr.1	137916118	137919419	MSTRG.35375.1	Chr.1	35389848	228164160	CD4-positive leukocyte number QTL (4261)
Chr.1	137916118	137919419	MSTRG.35375.1	Chr.1	52874641	169149638	External fat on ham QTL (12719)
Chr.1	137916118	137919419	MSTRG.35375.1	Chr.1	62261447	233806417	Front feet conformation QTL (8908)
Chr.1	137916118	137919419	MSTRG.35375.1	Chr.1	96293184	142302138	Meat color L* QTL (4326)
Chr.1	137916118	137919419	MSTRG.35375.1	Chr.1	35389848	169149638	Dressing percentage QTL (3222)
Chr.1	137916118	137919419	MSTRG.35375.1	Chr.1	106747450	233806417	Ear erectness QTL (5646)
Chr.1	137916118	137919419	MSTRG.35375.1	Chr.1	106747450	233806417	Ear erectness QTL (5651)
Chr.1	137916118	137919419	MSTRG.35375.1	Chr.1	105086765	154329026	Average daily gain QTL (5928)
Chr.1	137916118	137919419	MSTRG.35375.1	Chr.1	105086765	154329026	Body weight (weaning) QTL (5931)
Chr.1	137916118	137919419	MSTRG.35375.1	Chr.1	133275468	154329026	Marbling QTL (78)
Chr.1	137916118	137919419	MSTRG.35375.1	Chr.1	35389848	230570794	Muscle fat content QTL (79)
Chr.1	137916118	137919419	MSTRG.35375.1	Chr.1	63012552	226764071	Creatinine level QTL (6366)
Chr.1	137916118	137919419	MSTRG.35375.1	Chr.1	63012552	226764071	Potassium level QTL (6380)
Chr.1	137916118	137919419	MSTRG.35375.1	Chr.1	63012552	226764071	Hematocrit QTL (5420)
Chr.1	137916118	137919419	MSTRG.35375.1	Chr.1	63012552	226764071	Lymphocyte number QTL (5468)
Chr.1	137916118	137919419	MSTRG.35375.1	Chr.1	125024752	151349204	Hemoglobin QTL (7215)
Chr.1	137916118	137919419	MSTRG.35375.1	Chr.1	16114132	252283830	Backfat at last rib QTL (5674)
Chr.1	137916118	137919419	MSTRG.35375.1	Chr.1	16114132	252283830	Estimated carcass lean content QTL (5678)
Chr.1	137916118	137919419	MSTRG.35375.1	Chr.1	85842604	162073157	Ear weight QTL (8853)
Chr.1	137916118	137919419	MSTRG.35375.1	Chr.1	85842604	162073157	Ear area QTL (8886)
Chr.1	137916118	137919419	MSTRG.35375.1	Chr.1	62261447	162073157	Average daily gain QTL (329)
Chr.1	137916118	137919419	MSTRG.35375.1	Chr.1	16114132	252283830	Fat to meat ratio QTL (5677)
Chr.1	137916118	137919419	MSTRG.35375.1	Chr.1	85842604	162073157	Ear area QTL (8885)
Chr.1	137916118	137919419	MSTRG.35375.1	Chr.1	85842604	162073157	Ear weight QTL (8854)
Chr.1	137916118	137919419	MSTRG.35375.1	Chr.1	133275468	242497921	Platelet distribution width QTL (12312)
Chr.1	137916118	137919419	MSTRG.35375.1	Chr.1	85842604	162073157	Teat number QTL (6481)
Chr.1	137916118	137919419	MSTRG.35375.1	Chr.1	62261447	233806417	Hind leg conformation QTL (8910)
Chr.1	137916118	137919419	MSTRG.35375.1	Chr.1	105086765	210644363	PH for Longissmus dorsi QTL (5664)
Chr.1	137916118	137919419	MSTRG.35375.1	Chr.1	105086765	210644363	pH for Semimembranosus QTL (5665)
Chr.1	137916118	137919419	MSTRG.35375.1	Chr.1	105086765	210644363	PH for Longissmus dorsi QTL (5666)
Chr.1	137916118	137919419	MSTRG.35375.1	Chr.1	105086765	210644363	Conductivity 24 hours postmortem (loin) QTL (5668)
Chr.1	137916118	137919419	MSTRG.35375.1	Chr.1	62261447	233806417	White blood cell number QTL (611)
Chr.1	137916118	137919419	MSTRG.35375.1	Chr.1	42824511	293329173	Skin thickness QTL (31809)
Chr.1	137916118	137919419	MSTRG.35375.1	Chr.1	108714563	220801047	Backfat weight QTL (3171)
Chr.1	137916118	137919419	MSTRG.35375.1	Chr.1	85842604	257944209	Backfat at rump QTL (651)
Chr.1	137916118	137919419	MSTRG.35375.1	Chr.1	105086765	228164160	Loin muscle area QTL (3796)
Chr.1	137916118	137919419	MSTRG.35375.1	Chr.1	106747450	233806417	Ear size QTL (5640)
Chr.1	137916118	137919419	MSTRG.35375.1	Chr.1	96293184	247820666	Belly weight QTL (2845)
Chr.1	137916118	137919419	MSTRG.35375.1	Chr.1	105086765	274130998	Backfat at last rib QTL (3794)
Chr.1	137916118	137919419	MSTRG.35375.1	Chr.1	105086765	228164160	Backfat at tenth rib QTL (3795)
Chr.1	137916118	137919419	MSTRG.35375.1	Chr.1	18004420	242497921	Melanoma susceptibility QTL (7592)
Chr.1	137916118	137919419	MSTRG.35375.1	Chr.1	105086765	274130998	Average backfat thickness QTL (3793)
Chr.1	137916118	137919419	MSTRG.35375.1	Chr.1	105086765	252283830	Meat color OPTO QTL (5667)
Chr.1	137916118	137919419	MSTRG.35375.1	Chr.1	133275468	220801047	Backfat at last lumbar QTL (45)
Chr.1	137916118	137919419	MSTRG.35375.1	Chr.1	15380966	242497921	Melanoma susceptibility QTL (7567)
Chr.1	137916118	137919419	MSTRG.35375.1	Chr.1	78183912	249063294	Average daily gain QTL (22269)
Chr.1	137916118	137919419	MSTRG.35375.1	Chr.1	7964370	292955427	Average daily gain QTL (5680)
Chr.1	137916118	137919419	MSTRG.35375.1	Chr.1	50242047	292955427	Linoleic acid content QTL (156913)
Chr.1	137916118	137919419	MSTRG.35375.1	Chr.1	32319237	289379107	Front feet conformation QTL (17635)
Chr.1	137916118	137919419	MSTRG.35375.1	Chr.1	2701298	292955427	Loin muscle area QTL (38072)
Chr.1	137916118	137919419	MSTRG.35375.1	Chr.1	105873529	290457491	Teat number QTL (5255)
Chr.1	137916118	137919419	MSTRG.35375.1	Chr.1	44131186	289788010	Backfat at rump QTL (21206)
Chr.1	137916118	137919419	MSTRG.35375.1	Chr.1	45939845	292033322	Teat number QTL (5223)
Chr.1	137916118	137919419	MSTRG.35375.1	Chr.1	108714563	293277782	Body weight (weaning) QTL (5230)
Chr.1	137916118	137919419	MSTRG.35375.1	Chr.1	2701298	292955427	Loin fat percentage QTL (38050)
Chr.1	137916118	137919419	MSTRG.35375.1	Chr.1	45762028	290786847	Leaf fat weight QTL (21207)
Chr.1	137916118	137919419	MSTRG.35375.1	Chr.1	10067182	292041505	Backfat at last rib QTL (21208)
Chr.1	137916118	137919419	MSTRG.35375.1	Chr.1	8025530	292730648	Shoulder subcutaneous fat thickness QTL (21209)
Chr.1	137916118	137919419	MSTRG.35375.1	Chr.1	16114132	292187438	Shoulder subcutaneous fat thickness QTL (5217)
Chr.1	137916118	137919419	MSTRG.35375.1	Chr.1	24673417	292845492	Body weight (weaning) QTL (5262)
Chr.1	137916118	137919419	MSTRG.35375.1	Chr.1	70361295	292707685	Backfat at mid-back QTL (5206)
Chr.1	137916118	137919419	MSTRG.35375.1	Chr.1	108714563	292955427	Polyunsaturated fatty acid content QTL (156916)
Chr.1	137916118	137919419	MSTRG.35375.1	Chr.1	16114132	292845492	backfat above muscle dorsi QTL (5237)
Chr.1	119142226	119145908	MSTRG.1896.39	Chr.1	106747450	133275468	Backfat at last lumbar QTL (17787)
Chr.1	119142226	119145908	MSTRG.1896.39	Chr.1	106747450	133275468	Shear force QTL (17788)
Chr.1	119142226	119145908	MSTRG.1896.39	Chr.1	2701298	292955427	Muscle moisture percentage QTL (38073)
Chr.1	119142226	119145908	MSTRG.1896.39	Chr.1	16114132	289571736	Body weight (birth) QTL (5232)
Chr.1	119142226	119145908	MSTRG.1896.39	Chr.1	7964370	252283830	Shoulder subcutaneous fat thickness QTL (5671)
Chr.1	119142226	119145908	MSTRG.1896.39	Chr.1	7964370	257944209	Average backfat thickness QTL (5670)
Chr.1	119142226	119145908	MSTRG.1896.39	Chr.1	36144885	154329026	Backfat at tenth rib QTL (5672)
Chr.1	119142226	119145908	MSTRG.1896.39	Chr.1	24647055	257944209	Subcutanous fat area QTL (5676)
Chr.1	119142226	119145908	MSTRG.1896.39	Chr.1	16114132	252283830	Belly meat content QTL (5679)
Chr.1	119142226	119145908	MSTRG.1896.39	Chr.1	62261447	133275468	backfat at P2 position QTL (4108)
Chr.1	119142226	119145908	MSTRG.1896.39	Chr.1	62261447	133275468	backfat at P2 position QTL (4107)
Chr.1	119142226	119145908	MSTRG.1896.39	Chr.1	62261447	133275468	Lean meat percentage QTL (4109)
Chr.1	119142226	119145908	MSTRG.1896.39	Chr.1	62261447	133275468	PH for Longissmus dorsi QTL (4110)
Chr.1	119142226	119145908	MSTRG.1896.39	Chr.1	62261447	133275468	Average daily gain QTL (3673)
Chr.1	119142226	119145908	MSTRG.1896.39	Chr.1	62261447	133275468	PH for Longissmus dorsi QTL (3693)
Chr.1	119142226	119145908	MSTRG.1896.39	Chr.1	62261447	133275468	PH for Longissmus dorsi QTL (3694)
Chr.1	119142226	119145908	MSTRG.1896.39	Chr.1	62261447	133275468	Carcass weight (hot) QTL (3695)
Chr.1	119142226	119145908	MSTRG.1896.39	Chr.1	36144885	154329026	Side fat thickness QTL (5675)
Chr.1	119142226	119145908	MSTRG.1896.39	Chr.1	20064508	274130998	White blood cell number QTL (15047)
Chr.1	119142226	119145908	MSTRG.1896.39	Chr.1	52874641	169149638	Liver weight QTL (872)
Chr.1	119142226	119145908	MSTRG.1896.39	Chr.1	20064508	210644363	Body weight (20 weeks) QTL (29689)
Chr.1	119142226	119145908	MSTRG.1896.39	Chr.1	36144885	204653903	PRRSV antibody titer QTL (9658)
Chr.1	119142226	119145908	MSTRG.1896.39	Chr.1	24647055	119841750	Carcass weight (hot) QTL (16901)
Chr.1	119142226	119145908	MSTRG.1896.39	Chr.1	52874641	233806417	External fat on ham QTL (12715)
Chr.1	119142226	119145908	MSTRG.1896.39	Chr.1	52874641	130756529	Carcass weight (hot) QTL (16859)
Chr.1	119142226	119145908	MSTRG.1896.39	Chr.1	52874641	169149638	Head weight QTL (860)
Chr.1	119142226	119145908	MSTRG.1896.39	Chr.1	52874641	169149638	Feed intake QTL (871)
Chr.1	119142226	119145908	MSTRG.1896.39	Chr.1	52874641	233806417	Average daily gain QTL (16886)
Chr.1	119142226	119145908	MSTRG.1896.39	Chr.1	52874641	169149638	Carcass weight (cold) QTL (12711)
Chr.1	119142226	119145908	MSTRG.1896.39	Chr.1	105086765	169149638	Marbling QTL (2930)
Chr.1	119142226	119145908	MSTRG.1896.39	Chr.1	64660371	303244141	Drip loss QTL (8323)
Chr.1	119142226	119145908	MSTRG.1896.39	Chr.1	64660371	303244141	Drip loss QTL (8382)
Chr.1	119142226	119145908	MSTRG.1896.39	Chr.1	64660371	303244141	Drip loss QTL (8480)
Chr.1	119142226	119145908	MSTRG.1896.39	Chr.1	64660371	303244141	Drip loss QTL (8564)
Chr.1	119142226	119145908	MSTRG.1896.39	Chr.1	64660371	303244141	Drip loss QTL (8602)
Chr.1	119142226	119145908	MSTRG.1896.39	Chr.1	64660371	303244141	Drip loss QTL (7936)
Chr.1	119142226	119145908	MSTRG.1896.39	Chr.1	64660371	303244141	Drip loss QTL (8063)
Chr.1	119142226	119145908	MSTRG.1896.39	Chr.1	64660371	303244141	Drip loss QTL (8131)
Chr.1	119142226	119145908	MSTRG.1896.39	Chr.1	64660371	303244141	Drip loss QTL (8300)
Chr.1	119142226	119145908	MSTRG.1896.39	Chr.1	35389848	120316411	Backfat at last rib QTL (16831)
Chr.1	119142226	119145908	MSTRG.1896.39	Chr.1	2701298	274130998	Marbling QTL (38049)
Chr.1	119142226	119145908	MSTRG.1896.39	Chr.1	105086765	154329026	Cholesterol level QTL (17711)
Chr.1	119142226	119145908	MSTRG.1896.39	Chr.1	105086765	154329026	HDL/LDL ratio QTL (17712)
Chr.1	119142226	119145908	MSTRG.1896.39	Chr.1	105086765	154329026	LDL cholesterol QTL (17713)
Chr.1	119142226	119145908	MSTRG.1896.39	Chr.1	105086765	274130998	Conductivity 24 hours postmortem (ham) QTL (5669)
Chr.1	119142226	119145908	MSTRG.1896.39	Chr.1	52874641	169149638	Backfat weight QTL (12725)
Chr.1	119142226	119145908	MSTRG.1896.39	Chr.1	35389848	228164160	CD2-positive leukocyte number QTL (4260)
Chr.1	119142226	119145908	MSTRG.1896.39	Chr.1	35389848	228164160	CD4-positive leukocyte number QTL (4261)
Chr.1	119142226	119145908	MSTRG.1896.39	Chr.1	52874641	169149638	External fat on ham QTL (12719)
Chr.1	119142226	119145908	MSTRG.1896.39	Chr.1	62261447	233806417	Front feet conformation QTL (8908)
Chr.1	119142226	119145908	MSTRG.1896.39	Chr.1	96293184	142302138	Meat color L* QTL (4326)
Chr.1	119142226	119145908	MSTRG.1896.39	Chr.1	35389848	169149638	Dressing percentage QTL (3222)
Chr.1	119142226	119145908	MSTRG.1896.39	Chr.1	106747450	233806417	Ear erectness QTL (5646)
Chr.1	119142226	119145908	MSTRG.1896.39	Chr.1	106747450	233806417	Ear erectness QTL (5651)
Chr.1	119142226	119145908	MSTRG.1896.39	Chr.1	105086765	154329026	Average daily gain QTL (5928)
Chr.1	119142226	119145908	MSTRG.1896.39	Chr.1	105086765	154329026	Body weight (weaning) QTL (5931)
Chr.1	119142226	119145908	MSTRG.1896.39	Chr.1	35389848	230570794	Muscle fat content QTL (79)
Chr.1	119142226	119145908	MSTRG.1896.39	Chr.1	63012552	226764071	Creatinine level QTL (6366)
Chr.1	119142226	119145908	MSTRG.1896.39	Chr.1	63012552	226764071	Potassium level QTL (6380)
Chr.1	119142226	119145908	MSTRG.1896.39	Chr.1	63012552	226764071	Hematocrit QTL (5420)
Chr.1	119142226	119145908	MSTRG.1896.39	Chr.1	63012552	226764071	Lymphocyte number QTL (5468)
Chr.1	119142226	119145908	MSTRG.1896.39	Chr.1	16114132	252283830	Backfat at last rib QTL (5674)
Chr.1	119142226	119145908	MSTRG.1896.39	Chr.1	16114132	252283830	Estimated carcass lean content QTL (5678)
Chr.1	119142226	119145908	MSTRG.1896.39	Chr.1	85842604	162073157	Ear weight QTL (8853)
Chr.1	119142226	119145908	MSTRG.1896.39	Chr.1	85842604	162073157	Ear area QTL (8886)
Chr.1	119142226	119145908	MSTRG.1896.39	Chr.1	62261447	162073157	Average daily gain QTL (329)
Chr.1	119142226	119145908	MSTRG.1896.39	Chr.1	16114132	252283830	Fat to meat ratio QTL (5677)
Chr.1	119142226	119145908	MSTRG.1896.39	Chr.1	85842604	162073157	Ear area QTL (8885)
Chr.1	119142226	119145908	MSTRG.1896.39	Chr.1	85842604	162073157	Ear weight QTL (8854)
Chr.1	119142226	119145908	MSTRG.1896.39	Chr.1	85842604	162073157	Teat number QTL (6481)
Chr.1	119142226	119145908	MSTRG.1896.39	Chr.1	62261447	233806417	Hind leg conformation QTL (8910)
Chr.1	119142226	119145908	MSTRG.1896.39	Chr.1	105086765	210644363	PH for Longissmus dorsi QTL (5664)
Chr.1	119142226	119145908	MSTRG.1896.39	Chr.1	105086765	210644363	pH for Semimembranosus QTL (5665)
Chr.1	119142226	119145908	MSTRG.1896.39	Chr.1	105086765	210644363	PH for Longissmus dorsi QTL (5666)
Chr.1	119142226	119145908	MSTRG.1896.39	Chr.1	105086765	210644363	Conductivity 24 hours postmortem (loin) QTL (5668)
Chr.1	119142226	119145908	MSTRG.1896.39	Chr.1	62261447	233806417	White blood cell number QTL (611)
Chr.1	119142226	119145908	MSTRG.1896.39	Chr.1	42824511	293329173	Skin thickness QTL (31809)
Chr.1	119142226	119145908	MSTRG.1896.39	Chr.1	108714563	220801047	Backfat weight QTL (3171)
Chr.1	119142226	119145908	MSTRG.1896.39	Chr.1	85842604	257944209	Backfat at rump QTL (651)
Chr.1	119142226	119145908	MSTRG.1896.39	Chr.1	105086765	228164160	Loin muscle area QTL (3796)
Chr.1	119142226	119145908	MSTRG.1896.39	Chr.1	106747450	233806417	Ear size QTL (5640)
Chr.1	119142226	119145908	MSTRG.1896.39	Chr.1	96293184	247820666	Belly weight QTL (2845)
Chr.1	119142226	119145908	MSTRG.1896.39	Chr.1	105086765	274130998	Backfat at last rib QTL (3794)
Chr.1	119142226	119145908	MSTRG.1896.39	Chr.1	105086765	228164160	Backfat at tenth rib QTL (3795)
Chr.1	119142226	119145908	MSTRG.1896.39	Chr.1	18004420	242497921	Melanoma susceptibility QTL (7592)
Chr.1	119142226	119145908	MSTRG.1896.39	Chr.1	105086765	274130998	Average backfat thickness QTL (3793)
Chr.1	119142226	119145908	MSTRG.1896.39	Chr.1	105086765	252283830	Meat color OPTO QTL (5667)
Chr.1	119142226	119145908	MSTRG.1896.39	Chr.1	15380966	242497921	Melanoma susceptibility QTL (7567)
Chr.1	119142226	119145908	MSTRG.1896.39	Chr.1	78183912	249063294	Average daily gain QTL (22269)
Chr.1	119142226	119145908	MSTRG.1896.39	Chr.1	7964370	292955427	Average daily gain QTL (5680)
Chr.1	119142226	119145908	MSTRG.1896.39	Chr.1	50242047	292955427	Linoleic acid content QTL (156913)
Chr.1	119142226	119145908	MSTRG.1896.39	Chr.1	32319237	289379107	Front feet conformation QTL (17635)
Chr.1	119142226	119145908	MSTRG.1896.39	Chr.1	2701298	292955427	Loin muscle area QTL (38072)
Chr.1	119142226	119145908	MSTRG.1896.39	Chr.1	105873529	290457491	Teat number QTL (5255)
Chr.1	119142226	119145908	MSTRG.1896.39	Chr.1	44131186	289788010	Backfat at rump QTL (21206)
Chr.1	119142226	119145908	MSTRG.1896.39	Chr.1	45939845	292033322	Teat number QTL (5223)
Chr.1	119142226	119145908	MSTRG.1896.39	Chr.1	108714563	293277782	Body weight (weaning) QTL (5230)
Chr.1	119142226	119145908	MSTRG.1896.39	Chr.1	2701298	292955427	Loin fat percentage QTL (38050)
Chr.1	119142226	119145908	MSTRG.1896.39	Chr.1	45762028	290786847	Leaf fat weight QTL (21207)
Chr.1	119142226	119145908	MSTRG.1896.39	Chr.1	10067182	292041505	Backfat at last rib QTL (21208)
Chr.1	119142226	119145908	MSTRG.1896.39	Chr.1	8025530	292730648	Shoulder subcutaneous fat thickness QTL (21209)
Chr.1	119142226	119145908	MSTRG.1896.39	Chr.1	16114132	292187438	Shoulder subcutaneous fat thickness QTL (5217)
Chr.1	119142226	119145908	MSTRG.1896.39	Chr.1	24673417	292845492	Body weight (weaning) QTL (5262)
Chr.1	119142226	119145908	MSTRG.1896.39	Chr.1	70361295	292707685	Backfat at mid-back QTL (5206)
Chr.1	119142226	119145908	MSTRG.1896.39	Chr.1	108714563	292955427	Polyunsaturated fatty acid content QTL (156916)
Chr.1	119142226	119145908	MSTRG.1896.39	Chr.1	16114132	292845492	backfat above muscle dorsi QTL (5237)
Chr.1	162185452	162227663	MSTRG.2566.3	Chr.1	161418065	162372950	Days to 110 kg QTL (139164)
Chr.1	162185452	162227663	MSTRG.2566.3	Chr.1	160347188	162372950	Time in feeder per day QTL (135650)
Chr.1	162185452	162227663	MSTRG.2566.3	Chr.1	161418065	162372950	Daily feed intake QTL (135641)
Chr.1	162185452	162227663	MSTRG.2566.3	Chr.1	161418065	162372950	Time in feeder per day QTL (135651)
Chr.1	162185452	162227663	MSTRG.2566.3	Chr.1	140742758	168586806	Liver weight QTL (13266)
Chr.1	162185452	162227663	MSTRG.2566.3	Chr.1	143819347	175004689	Average glycolytic potential QTL (17789)
Chr.1	162185452	162227663	MSTRG.2566.3	Chr.1	150567892	184999941	Muscle fat content QTL (4017)
Chr.1	162185452	162227663	MSTRG.2566.3	Chr.1	154143188	180898441	Average backfat thickness QTL (797)
Chr.1	162185452	162227663	MSTRG.2566.3	Chr.1	2701298	292955427	Muscle moisture percentage QTL (38073)
Chr.1	162185452	162227663	MSTRG.2566.3	Chr.1	16114132	289571736	Body weight (birth) QTL (5232)
Chr.1	162185452	162227663	MSTRG.2566.3	Chr.1	7964370	252283830	Shoulder subcutaneous fat thickness QTL (5671)
Chr.1	162185452	162227663	MSTRG.2566.3	Chr.1	7964370	257944209	Average backfat thickness QTL (5670)
Chr.1	162185452	162227663	MSTRG.2566.3	Chr.1	24647055	257944209	Subcutanous fat area QTL (5676)
Chr.1	162185452	162227663	MSTRG.2566.3	Chr.1	16114132	252283830	Belly meat content QTL (5679)
Chr.1	162185452	162227663	MSTRG.2566.3	Chr.1	20064508	274130998	White blood cell number QTL (15047)
Chr.1	162185452	162227663	MSTRG.2566.3	Chr.1	52874641	169149638	Liver weight QTL (872)
Chr.1	162185452	162227663	MSTRG.2566.3	Chr.1	20064508	210644363	Body weight (20 weeks) QTL (29689)
Chr.1	162185452	162227663	MSTRG.2566.3	Chr.1	36144885	204653903	PRRSV antibody titer QTL (9658)
Chr.1	162185452	162227663	MSTRG.2566.3	Chr.1	52874641	233806417	External fat on ham QTL (12715)
Chr.1	162185452	162227663	MSTRG.2566.3	Chr.1	52874641	169149638	Head weight QTL (860)
Chr.1	162185452	162227663	MSTRG.2566.3	Chr.1	52874641	169149638	Feed intake QTL (871)
Chr.1	162185452	162227663	MSTRG.2566.3	Chr.1	52874641	233806417	Average daily gain QTL (16886)
Chr.1	162185452	162227663	MSTRG.2566.3	Chr.1	52874641	169149638	Carcass weight (cold) QTL (12711)
Chr.1	162185452	162227663	MSTRG.2566.3	Chr.1	105086765	169149638	Marbling QTL (2930)
Chr.1	162185452	162227663	MSTRG.2566.3	Chr.1	64660371	303244141	Drip loss QTL (8323)
Chr.1	162185452	162227663	MSTRG.2566.3	Chr.1	64660371	303244141	Drip loss QTL (8382)
Chr.1	162185452	162227663	MSTRG.2566.3	Chr.1	64660371	303244141	Drip loss QTL (8480)
Chr.1	162185452	162227663	MSTRG.2566.3	Chr.1	64660371	303244141	Drip loss QTL (8564)
Chr.1	162185452	162227663	MSTRG.2566.3	Chr.1	64660371	303244141	Drip loss QTL (8602)
Chr.1	162185452	162227663	MSTRG.2566.3	Chr.1	64660371	303244141	Drip loss QTL (7936)
Chr.1	162185452	162227663	MSTRG.2566.3	Chr.1	64660371	303244141	Drip loss QTL (8063)
Chr.1	162185452	162227663	MSTRG.2566.3	Chr.1	64660371	303244141	Drip loss QTL (8131)
Chr.1	162185452	162227663	MSTRG.2566.3	Chr.1	64660371	303244141	Drip loss QTL (8300)
Chr.1	162185452	162227663	MSTRG.2566.3	Chr.1	2701298	274130998	Marbling QTL (38049)
Chr.1	162185452	162227663	MSTRG.2566.3	Chr.1	105086765	274130998	Conductivity 24 hours postmortem (ham) QTL (5669)
Chr.1	162185452	162227663	MSTRG.2566.3	Chr.1	52874641	169149638	Backfat weight QTL (12725)
Chr.1	162185452	162227663	MSTRG.2566.3	Chr.1	35389848	228164160	CD2-positive leukocyte number QTL (4260)
Chr.1	162185452	162227663	MSTRG.2566.3	Chr.1	35389848	228164160	CD4-positive leukocyte number QTL (4261)
Chr.1	162185452	162227663	MSTRG.2566.3	Chr.1	52874641	169149638	External fat on ham QTL (12719)
Chr.1	162185452	162227663	MSTRG.2566.3	Chr.1	62261447	233806417	Front feet conformation QTL (8908)
Chr.1	162185452	162227663	MSTRG.2566.3	Chr.1	35389848	169149638	Dressing percentage QTL (3222)
Chr.1	162185452	162227663	MSTRG.2566.3	Chr.1	106747450	233806417	Ear erectness QTL (5646)
Chr.1	162185452	162227663	MSTRG.2566.3	Chr.1	106747450	233806417	Ear erectness QTL (5651)
Chr.1	162185452	162227663	MSTRG.2566.3	Chr.1	35389848	230570794	Muscle fat content QTL (79)
Chr.1	162185452	162227663	MSTRG.2566.3	Chr.1	63012552	226764071	Creatinine level QTL (6366)
Chr.1	162185452	162227663	MSTRG.2566.3	Chr.1	63012552	226764071	Potassium level QTL (6380)
Chr.1	162185452	162227663	MSTRG.2566.3	Chr.1	63012552	226764071	Hematocrit QTL (5420)
Chr.1	162185452	162227663	MSTRG.2566.3	Chr.1	63012552	226764071	Lymphocyte number QTL (5468)
Chr.1	162185452	162227663	MSTRG.2566.3	Chr.1	16114132	252283830	Backfat at last rib QTL (5674)
Chr.1	162185452	162227663	MSTRG.2566.3	Chr.1	16114132	252283830	Estimated carcass lean content QTL (5678)
Chr.1	162185452	162227663	MSTRG.2566.3	Chr.1	154329026	210644363	Side fat thickness QTL (5958)
Chr.1	162185452	162227663	MSTRG.2566.3	Chr.1	16114132	252283830	Fat to meat ratio QTL (5677)
Chr.1	162185452	162227663	MSTRG.2566.3	Chr.1	133275468	242497921	Platelet distribution width QTL (12312)
Chr.1	162185452	162227663	MSTRG.2566.3	Chr.1	62261447	233806417	Hind leg conformation QTL (8910)
Chr.1	162185452	162227663	MSTRG.2566.3	Chr.1	105086765	210644363	PH for Longissmus dorsi QTL (5664)
Chr.1	162185452	162227663	MSTRG.2566.3	Chr.1	105086765	210644363	pH for Semimembranosus QTL (5665)
Chr.1	162185452	162227663	MSTRG.2566.3	Chr.1	105086765	210644363	PH for Longissmus dorsi QTL (5666)
Chr.1	162185452	162227663	MSTRG.2566.3	Chr.1	105086765	210644363	Conductivity 24 hours postmortem (loin) QTL (5668)
Chr.1	162185452	162227663	MSTRG.2566.3	Chr.1	62261447	233806417	White blood cell number QTL (611)
Chr.1	162185452	162227663	MSTRG.2566.3	Chr.1	160345807	304195794	Umbilical hernia QTL (8742)
Chr.1	162185452	162227663	MSTRG.2566.3	Chr.1	162073157	233806417	Backfat at tenth rib QTL (138)
Chr.1	162185452	162227663	MSTRG.2566.3	Chr.1	162073157	233806417	Average daily gain QTL (139)
Chr.1	162185452	162227663	MSTRG.2566.3	Chr.1	162073157	233806417	Average daily gain QTL (140)
Chr.1	162185452	162227663	MSTRG.2566.3	Chr.1	162073157	233806417	Daily feed intake QTL (141)
Chr.1	162185452	162227663	MSTRG.2566.3	Chr.1	140728674	229018949	Marbling QTL (4020)
Chr.1	162185452	162227663	MSTRG.2566.3	Chr.1	42824511	293329173	Skin thickness QTL (31809)
Chr.1	162185452	162227663	MSTRG.2566.3	Chr.1	108714563	220801047	Backfat weight QTL (3171)
Chr.1	162185452	162227663	MSTRG.2566.3	Chr.1	85842604	257944209	Backfat at rump QTL (651)
Chr.1	162185452	162227663	MSTRG.2566.3	Chr.1	105086765	228164160	Loin muscle area QTL (3796)
Chr.1	162185452	162227663	MSTRG.2566.3	Chr.1	106747450	233806417	Ear size QTL (5640)
Chr.1	162185452	162227663	MSTRG.2566.3	Chr.1	96293184	247820666	Belly weight QTL (2845)
Chr.1	162185452	162227663	MSTRG.2566.3	Chr.1	105086765	274130998	Backfat at last rib QTL (3794)
Chr.1	162185452	162227663	MSTRG.2566.3	Chr.1	105086765	228164160	Backfat at tenth rib QTL (3795)
Chr.1	162185452	162227663	MSTRG.2566.3	Chr.1	18004420	242497921	Melanoma susceptibility QTL (7592)
Chr.1	162185452	162227663	MSTRG.2566.3	Chr.1	105086765	274130998	Average backfat thickness QTL (3793)
Chr.1	162185452	162227663	MSTRG.2566.3	Chr.1	105086765	252283830	Meat color OPTO QTL (5667)
Chr.1	162185452	162227663	MSTRG.2566.3	Chr.1	133275468	220801047	Backfat at last lumbar QTL (45)
Chr.1	162185452	162227663	MSTRG.2566.3	Chr.1	15380966	242497921	Melanoma susceptibility QTL (7567)
Chr.1	162185452	162227663	MSTRG.2566.3	Chr.1	78183912	249063294	Average daily gain QTL (22269)
Chr.1	162185452	162227663	MSTRG.2566.3	Chr.1	7964370	292955427	Average daily gain QTL (5680)
Chr.1	162185452	162227663	MSTRG.2566.3	Chr.1	162073157	257944209	Ear erectness QTL (8898)
Chr.1	162185452	162227663	MSTRG.2566.3	Chr.1	50242047	292955427	Linoleic acid content QTL (156913)
Chr.1	162185452	162227663	MSTRG.2566.3	Chr.1	32319237	289379107	Front feet conformation QTL (17635)
Chr.1	162185452	162227663	MSTRG.2566.3	Chr.1	162073157	233806417	Salmonella count in spleen QTL (11557)
Chr.1	162185452	162227663	MSTRG.2566.3	Chr.1	2701298	292955427	Loin muscle area QTL (38072)
Chr.1	162185452	162227663	MSTRG.2566.3	Chr.1	105873529	290457491	Teat number QTL (5255)
Chr.1	162185452	162227663	MSTRG.2566.3	Chr.1	44131186	289788010	Backfat at rump QTL (21206)
Chr.1	162185452	162227663	MSTRG.2566.3	Chr.1	45939845	292033322	Teat number QTL (5223)
Chr.1	162185452	162227663	MSTRG.2566.3	Chr.1	108714563	293277782	Body weight (weaning) QTL (5230)
Chr.1	162185452	162227663	MSTRG.2566.3	Chr.1	2701298	292955427	Loin fat percentage QTL (38050)
Chr.1	162185452	162227663	MSTRG.2566.3	Chr.1	45762028	290786847	Leaf fat weight QTL (21207)
Chr.1	162185452	162227663	MSTRG.2566.3	Chr.1	10067182	292041505	Backfat at last rib QTL (21208)
Chr.1	162185452	162227663	MSTRG.2566.3	Chr.1	8025530	292730648	Shoulder subcutaneous fat thickness QTL (21209)
Chr.1	162185452	162227663	MSTRG.2566.3	Chr.1	16114132	292187438	Shoulder subcutaneous fat thickness QTL (5217)
Chr.1	162185452	162227663	MSTRG.2566.3	Chr.1	24673417	292845492	Body weight (weaning) QTL (5262)
Chr.1	162185452	162227663	MSTRG.2566.3	Chr.1	70361295	292707685	Backfat at mid-back QTL (5206)
Chr.1	162185452	162227663	MSTRG.2566.3	Chr.1	108714563	292955427	Polyunsaturated fatty acid content QTL (156916)
Chr.1	162185452	162227663	MSTRG.2566.3	Chr.1	16114132	292845492	backfat above muscle dorsi QTL (5237)
Chr.1	217939285	217943624	MSTRG.3365.1	Chr.1	214736360	226764071	Backfat at last rib QTL (16880)
Chr.1	217939285	217943624	MSTRG.3365.1	Chr.1	210644363	228164160	Linolenic acid content QTL (686)
Chr.1	217939285	217943624	MSTRG.3365.1	Chr.1	214736360	226764071	Backfat at last rib QTL (16832)
Chr.1	217939285	217943624	MSTRG.3365.1	Chr.1	214736360	226764071	Backfat at last rib QTL (16882)
Chr.1	217939285	217943624	MSTRG.3365.1	Chr.1	214736360	226764071	Carcass weight (hot) QTL (16902)
Chr.1	217939285	217943624	MSTRG.3365.1	Chr.1	210644363	252283830	Palmitoleic acid content QTL (156911)
Chr.1	217939285	217943624	MSTRG.3365.1	Chr.1	210644363	252283830	backfat above muscle dorsi QTL (5673)
Chr.1	217939285	217943624	MSTRG.3365.1	Chr.1	2701298	292955427	Muscle moisture percentage QTL (38073)
Chr.1	217939285	217943624	MSTRG.3365.1	Chr.1	16114132	289571736	Body weight (birth) QTL (5232)
Chr.1	217939285	217943624	MSTRG.3365.1	Chr.1	7964370	252283830	Shoulder subcutaneous fat thickness QTL (5671)
Chr.1	217939285	217943624	MSTRG.3365.1	Chr.1	7964370	257944209	Average backfat thickness QTL (5670)
Chr.1	217939285	217943624	MSTRG.3365.1	Chr.1	24647055	257944209	Subcutanous fat area QTL (5676)
Chr.1	217939285	217943624	MSTRG.3365.1	Chr.1	16114132	252283830	Belly meat content QTL (5679)
Chr.1	217939285	217943624	MSTRG.3365.1	Chr.1	20064508	274130998	White blood cell number QTL (15047)
Chr.1	217939285	217943624	MSTRG.3365.1	Chr.1	52874641	233806417	External fat on ham QTL (12715)
Chr.1	217939285	217943624	MSTRG.3365.1	Chr.1	52874641	233806417	Average daily gain QTL (16886)
Chr.1	217939285	217943624	MSTRG.3365.1	Chr.1	64660371	303244141	Drip loss QTL (8323)
Chr.1	217939285	217943624	MSTRG.3365.1	Chr.1	64660371	303244141	Drip loss QTL (8382)
Chr.1	217939285	217943624	MSTRG.3365.1	Chr.1	64660371	303244141	Drip loss QTL (8480)
Chr.1	217939285	217943624	MSTRG.3365.1	Chr.1	64660371	303244141	Drip loss QTL (8564)
Chr.1	217939285	217943624	MSTRG.3365.1	Chr.1	64660371	303244141	Drip loss QTL (8602)
Chr.1	217939285	217943624	MSTRG.3365.1	Chr.1	64660371	303244141	Drip loss QTL (7936)
Chr.1	217939285	217943624	MSTRG.3365.1	Chr.1	64660371	303244141	Drip loss QTL (8063)
Chr.1	217939285	217943624	MSTRG.3365.1	Chr.1	64660371	303244141	Drip loss QTL (8131)
Chr.1	217939285	217943624	MSTRG.3365.1	Chr.1	64660371	303244141	Drip loss QTL (8300)
Chr.1	217939285	217943624	MSTRG.3365.1	Chr.1	2701298	274130998	Marbling QTL (38049)
Chr.1	217939285	217943624	MSTRG.3365.1	Chr.1	105086765	274130998	Conductivity 24 hours postmortem (ham) QTL (5669)
Chr.1	217939285	217943624	MSTRG.3365.1	Chr.1	35389848	228164160	CD2-positive leukocyte number QTL (4260)
Chr.1	217939285	217943624	MSTRG.3365.1	Chr.1	35389848	228164160	CD4-positive leukocyte number QTL (4261)
Chr.1	217939285	217943624	MSTRG.3365.1	Chr.1	62261447	233806417	Front feet conformation QTL (8908)
Chr.1	217939285	217943624	MSTRG.3365.1	Chr.1	106747450	233806417	Ear erectness QTL (5646)
Chr.1	217939285	217943624	MSTRG.3365.1	Chr.1	106747450	233806417	Ear erectness QTL (5651)
Chr.1	217939285	217943624	MSTRG.3365.1	Chr.1	35389848	230570794	Muscle fat content QTL (79)
Chr.1	217939285	217943624	MSTRG.3365.1	Chr.1	63012552	226764071	Creatinine level QTL (6366)
Chr.1	217939285	217943624	MSTRG.3365.1	Chr.1	63012552	226764071	Potassium level QTL (6380)
Chr.1	217939285	217943624	MSTRG.3365.1	Chr.1	63012552	226764071	Hematocrit QTL (5420)
Chr.1	217939285	217943624	MSTRG.3365.1	Chr.1	63012552	226764071	Lymphocyte number QTL (5468)
Chr.1	217939285	217943624	MSTRG.3365.1	Chr.1	16114132	252283830	Backfat at last rib QTL (5674)
Chr.1	217939285	217943624	MSTRG.3365.1	Chr.1	16114132	252283830	Estimated carcass lean content QTL (5678)
Chr.1	217939285	217943624	MSTRG.3365.1	Chr.1	16114132	252283830	Fat to meat ratio QTL (5677)
Chr.1	217939285	217943624	MSTRG.3365.1	Chr.1	133275468	242497921	Platelet distribution width QTL (12312)
Chr.1	217939285	217943624	MSTRG.3365.1	Chr.1	62261447	233806417	Hind leg conformation QTL (8910)
Chr.1	217939285	217943624	MSTRG.3365.1	Chr.1	169149638	233806417	Fat to meat ratio QTL (12742)
Chr.1	217939285	217943624	MSTRG.3365.1	Chr.1	169149638	233806417	Abdominal fat weight QTL (12714)
Chr.1	217939285	217943624	MSTRG.3365.1	Chr.1	169149638	233806417	backfat above muscle dorsi QTL (12731)
Chr.1	217939285	217943624	MSTRG.3365.1	Chr.1	169149638	233806417	Shoulder external fat weight QTL (12722)
Chr.1	217939285	217943624	MSTRG.3365.1	Chr.1	169149638	233806417	Subcutanous fat area QTL (12736)
Chr.1	217939285	217943624	MSTRG.3365.1	Chr.1	169149638	226764071	Adipocyte diameter QTL (18028)
Chr.1	217939285	217943624	MSTRG.3365.1	Chr.1	169149638	233806417	Backfat weight QTL (12724)
Chr.1	217939285	217943624	MSTRG.3365.1	Chr.1	169149638	228164160	Loin muscle area QTL (3640)
Chr.1	217939285	217943624	MSTRG.3365.1	Chr.1	169149638	233806417	Carcass weight (cold) QTL (12709)
Chr.1	217939285	217943624	MSTRG.3365.1	Chr.1	169149638	233806417	External fat on ham QTL (12717)
Chr.1	217939285	217943624	MSTRG.3365.1	Chr.1	169149638	233806417	Backfat at tenth rib QTL (12733)
Chr.1	217939285	217943624	MSTRG.3365.1	Chr.1	62261447	233806417	White blood cell number QTL (611)
Chr.1	217939285	217943624	MSTRG.3365.1	Chr.1	160345807	304195794	Umbilical hernia QTL (8742)
Chr.1	217939285	217943624	MSTRG.3365.1	Chr.1	162073157	233806417	Backfat at tenth rib QTL (138)
Chr.1	217939285	217943624	MSTRG.3365.1	Chr.1	162073157	233806417	Average daily gain QTL (139)
Chr.1	217939285	217943624	MSTRG.3365.1	Chr.1	162073157	233806417	Average daily gain QTL (140)
Chr.1	217939285	217943624	MSTRG.3365.1	Chr.1	162073157	233806417	Daily feed intake QTL (141)
Chr.1	217939285	217943624	MSTRG.3365.1	Chr.1	169149638	226764071	Feed intake QTL (866)
Chr.1	217939285	217943624	MSTRG.3365.1	Chr.1	140728674	229018949	Marbling QTL (4020)
Chr.1	217939285	217943624	MSTRG.3365.1	Chr.1	42824511	293329173	Skin thickness QTL (31809)
Chr.1	217939285	217943624	MSTRG.3365.1	Chr.1	169149638	257763699	Backfat at last rib QTL (44)
Chr.1	217939285	217943624	MSTRG.3365.1	Chr.1	108714563	220801047	Backfat weight QTL (3171)
Chr.1	217939285	217943624	MSTRG.3365.1	Chr.1	85842604	257944209	Backfat at rump QTL (651)
Chr.1	217939285	217943624	MSTRG.3365.1	Chr.1	165442839	249115896	Liver weight QTL (13264)
Chr.1	217939285	217943624	MSTRG.3365.1	Chr.1	105086765	228164160	Loin muscle area QTL (3796)
Chr.1	217939285	217943624	MSTRG.3365.1	Chr.1	169149638	228164160	Loin muscle area QTL (2742)
Chr.1	217939285	217943624	MSTRG.3365.1	Chr.1	106747450	233806417	Ear size QTL (5640)
Chr.1	217939285	217943624	MSTRG.3365.1	Chr.1	96293184	247820666	Belly weight QTL (2845)
Chr.1	217939285	217943624	MSTRG.3365.1	Chr.1	174394489	230570794	Average backfat thickness QTL (1269)
Chr.1	217939285	217943624	MSTRG.3365.1	Chr.1	180791273	255350469	Meat color a* QTL (12663)
Chr.1	217939285	217943624	MSTRG.3365.1	Chr.1	105086765	274130998	Backfat at last rib QTL (3794)
Chr.1	217939285	217943624	MSTRG.3365.1	Chr.1	105086765	228164160	Backfat at tenth rib QTL (3795)
Chr.1	217939285	217943624	MSTRG.3365.1	Chr.1	18004420	242497921	Melanoma susceptibility QTL (7592)
Chr.1	217939285	217943624	MSTRG.3365.1	Chr.1	105086765	274130998	Average backfat thickness QTL (3793)
Chr.1	217939285	217943624	MSTRG.3365.1	Chr.1	169149638	292955427	Average daily gain QTL (3914)
Chr.1	217939285	217943624	MSTRG.3365.1	Chr.1	105086765	252283830	Meat color OPTO QTL (5667)
Chr.1	217939285	217943624	MSTRG.3365.1	Chr.1	133275468	220801047	Backfat at last lumbar QTL (45)
Chr.1	217939285	217943624	MSTRG.3365.1	Chr.1	169149638	265323610	Average backfat thickness QTL (17996)
Chr.1	217939285	217943624	MSTRG.3365.1	Chr.1	15380966	242497921	Melanoma susceptibility QTL (7567)
Chr.1	217939285	217943624	MSTRG.3365.1	Chr.1	169149638	265323610	Carcass weight (hot) QTL (16897)
Chr.1	217939285	217943624	MSTRG.3365.1	Chr.1	78183912	249063294	Average daily gain QTL (22269)
Chr.1	217939285	217943624	MSTRG.3365.1	Chr.1	7964370	292955427	Average daily gain QTL (5680)
Chr.1	217939285	217943624	MSTRG.3365.1	Chr.1	210644363	292955427	Average daily gain QTL (5681)
Chr.1	217939285	217943624	MSTRG.3365.1	Chr.1	162073157	257944209	Ear erectness QTL (8898)
Chr.1	217939285	217943624	MSTRG.3365.1	Chr.1	163919363	234502051	Head weight QTL (432)
Chr.1	217939285	217943624	MSTRG.3365.1	Chr.1	50242047	292955427	Linoleic acid content QTL (156913)
Chr.1	217939285	217943624	MSTRG.3365.1	Chr.1	32319237	289379107	Front feet conformation QTL (17635)
Chr.1	217939285	217943624	MSTRG.3365.1	Chr.1	213932992	280776363	Locomotion QTL (478)
Chr.1	217939285	217943624	MSTRG.3365.1	Chr.1	162073157	233806417	Salmonella count in spleen QTL (11557)
Chr.1	217939285	217943624	MSTRG.3365.1	Chr.1	2701298	292955427	Loin muscle area QTL (38072)
Chr.1	217939285	217943624	MSTRG.3365.1	Chr.1	210644363	292955427	Stearic acid content QTL (156864)
Chr.1	217939285	217943624	MSTRG.3365.1	Chr.1	199128720	272692549	Age at puberty QTL (520)
Chr.1	217939285	217943624	MSTRG.3365.1	Chr.1	169149638	292955427	Average daily gain QTL (3917)
Chr.1	217939285	217943624	MSTRG.3365.1	Chr.1	204653903	279476353	Backfat weight QTL (798)
Chr.1	217939285	217943624	MSTRG.3365.1	Chr.1	105873529	290457491	Teat number QTL (5255)
Chr.1	217939285	217943624	MSTRG.3365.1	Chr.1	44131186	289788010	Backfat at rump QTL (21206)
Chr.1	217939285	217943624	MSTRG.3365.1	Chr.1	216112266	294659146	Adipocyte diameter QTL (18019)
Chr.1	217939285	217943624	MSTRG.3365.1	Chr.1	216112266	294659146	Backfat at last rib QTL (16833)
Chr.1	217939285	217943624	MSTRG.3365.1	Chr.1	45939845	292033322	Teat number QTL (5223)
Chr.1	217939285	217943624	MSTRG.3365.1	Chr.1	108714563	293277782	Body weight (weaning) QTL (5230)
Chr.1	217939285	217943624	MSTRG.3365.1	Chr.1	2701298	292955427	Loin fat percentage QTL (38050)
Chr.1	217939285	217943624	MSTRG.3365.1	Chr.1	45762028	290786847	Leaf fat weight QTL (21207)
Chr.1	217939285	217943624	MSTRG.3365.1	Chr.1	10067182	292041505	Backfat at last rib QTL (21208)
Chr.1	217939285	217943624	MSTRG.3365.1	Chr.1	8025530	292730648	Shoulder subcutaneous fat thickness QTL (21209)
Chr.1	217939285	217943624	MSTRG.3365.1	Chr.1	16114132	292187438	Shoulder subcutaneous fat thickness QTL (5217)
Chr.1	217939285	217943624	MSTRG.3365.1	Chr.1	24673417	292845492	Body weight (weaning) QTL (5262)
Chr.1	217939285	217943624	MSTRG.3365.1	Chr.1	70361295	292707685	Backfat at mid-back QTL (5206)
Chr.1	217939285	217943624	MSTRG.3365.1	Chr.1	108714563	292955427	Polyunsaturated fatty acid content QTL (156916)
Chr.1	217939285	217943624	MSTRG.3365.1	Chr.1	16114132	292845492	backfat above muscle dorsi QTL (5237)
Chr.1	217939285	217943624	MSTRG.3365.1	Chr.1	165580236	257944209	Nonfunctional nipples QTL (7453)
Chr.1	246250516	246254999	MSTRG.3817.1	Chr.1	244634672	247059828	Drip loss QTL (8369)
Chr.1	246250516	246254999	MSTRG.3817.1	Chr.1	244634672	247059828	Drip loss QTL (7912)
Chr.1	246250516	246254999	MSTRG.3817.1	Chr.1	244634672	247059828	Drip loss QTL (7967)
Chr.1	246250516	246254999	MSTRG.3817.1	Chr.1	244634672	247059828	Drip loss QTL (8021)
Chr.1	246250516	246254999	MSTRG.3817.1	Chr.1	244634672	247059828	Drip loss QTL (8046)
Chr.1	246250516	246254999	MSTRG.3817.1	Chr.1	244634672	247059828	Drip loss QTL (8088)
Chr.1	246250516	246254999	MSTRG.3817.1	Chr.1	244634672	247059828	Drip loss QTL (8170)
Chr.1	246250516	246254999	MSTRG.3817.1	Chr.1	244634672	247059828	Drip loss QTL (8174)
Chr.1	246250516	246254999	MSTRG.3817.1	Chr.1	244634672	247059828	Drip loss QTL (8239)
Chr.1	246250516	246254999	MSTRG.3817.1	Chr.1	244634672	247059828	Drip loss QTL (7749)
Chr.1	246250516	246254999	MSTRG.3817.1	Chr.1	244634672	247059828	Drip loss QTL (7809)
Chr.1	246250516	246254999	MSTRG.3817.1	Chr.1	226764071	265323610	Dressing percentage QTL (835)
Chr.1	246250516	246254999	MSTRG.3817.1	Chr.1	226764071	265323610	Backfat at last rib QTL (850)
Chr.1	246250516	246254999	MSTRG.3817.1	Chr.1	226764071	265323610	Backfat thickness between 3rd and 4th rib QTL (867)
Chr.1	246250516	246254999	MSTRG.3817.1	Chr.1	233806417	257944209	Hind feet conformation QTL (8912)
Chr.1	246250516	246254999	MSTRG.3817.1	Chr.1	233806417	257944209	Hind feet conformation QTL (8913)
Chr.1	246250516	246254999	MSTRG.3817.1	Chr.1	226764071	265323610	Shoulder external fat weight QTL (840)
Chr.1	246250516	246254999	MSTRG.3817.1	Chr.1	226764071	265323610	Fat-cuts percentage QTL (842)
Chr.1	246250516	246254999	MSTRG.3817.1	Chr.1	226764071	265323610	Aspartate aminotransferase activity QTL (7480)
Chr.1	246250516	246254999	MSTRG.3817.1	Chr.1	226764071	265323610	Shoulder external fat weight QTL (12721)
Chr.1	246250516	246254999	MSTRG.3817.1	Chr.1	226764071	265323610	Fat-cuts percentage QTL (12729)
Chr.1	246250516	246254999	MSTRG.3817.1	Chr.1	220801047	247820666	Average backfat thickness QTL (2844)
Chr.1	246250516	246254999	MSTRG.3817.1	Chr.1	226764071	265323610	Average backfat thickness QTL (864)
Chr.1	246250516	246254999	MSTRG.3817.1	Chr.1	226764071	265323610	Subcutanous fat area QTL (12737)
Chr.1	246250516	246254999	MSTRG.3817.1	Chr.1	226764071	265323610	pH 24 hr post-mortem (loin) QTL (848)
Chr.1	246250516	246254999	MSTRG.3817.1	Chr.1	226764071	265323610	Average daily gain QTL (16845)
Chr.1	246250516	246254999	MSTRG.3817.1	Chr.1	226764071	265323610	Fat-cuts percentage QTL (855)
Chr.1	246250516	246254999	MSTRG.3817.1	Chr.1	233806417	265323610	Average daily gain QTL (16887)
Chr.1	246250516	246254999	MSTRG.3817.1	Chr.1	226764071	265323610	backfat above muscle dorsi QTL (12730)
Chr.1	246250516	246254999	MSTRG.3817.1	Chr.1	226764071	265323610	Fat to meat ratio QTL (12741)
Chr.1	246250516	246254999	MSTRG.3817.1	Chr.1	218980897	265323610	Subcutanous fat area QTL (18002)
Chr.1	246250516	246254999	MSTRG.3817.1	Chr.1	220801047	266165650	Ham fat percentage QTL (1272)
Chr.1	246250516	246254999	MSTRG.3817.1	Chr.1	220801047	266165650	Lean meat percentage QTL (1264)
Chr.1	246250516	246254999	MSTRG.3817.1	Chr.1	220801047	266165650	Lean meat + bone in back QTL (1266)
Chr.1	246250516	246254999	MSTRG.3817.1	Chr.1	220801047	266165650	Backfat weight QTL (1267)
Chr.1	246250516	246254999	MSTRG.3817.1	Chr.1	220801047	266165650	Backfat percentage QTL (1268)
Chr.1	246250516	246254999	MSTRG.3817.1	Chr.1	220801047	266165650	Ham percentage QTL (1270)
Chr.1	246250516	246254999	MSTRG.3817.1	Chr.1	210644363	252283830	Palmitoleic acid content QTL (156911)
Chr.1	246250516	246254999	MSTRG.3817.1	Chr.1	228164160	257944209	Ham fat thickness QTL (17790)
Chr.1	246250516	246254999	MSTRG.3817.1	Chr.1	220801047	247820666	Protein accretion rate QTL (2848)
Chr.1	246250516	246254999	MSTRG.3817.1	Chr.1	242344389	266165650	Carcass length QTL (9)
Chr.1	246250516	246254999	MSTRG.3817.1	Chr.1	242344389	252283830	Musculus biceps femoris and ham meat and bone ratio QTL (1274)
Chr.1	246250516	246254999	MSTRG.3817.1	Chr.1	210644363	252283830	backfat above muscle dorsi QTL (5673)
Chr.1	246250516	246254999	MSTRG.3817.1	Chr.1	233806417	257944209	White blood cell number QTL (4262)
Chr.1	246250516	246254999	MSTRG.3817.1	Chr.1	233806417	257944209	PHA-induced proliferation QTL (4264)
Chr.1	246250516	246254999	MSTRG.3817.1	Chr.1	226764071	265323610	Segmented neutrophil number QTL (5480)
Chr.1	246250516	246254999	MSTRG.3817.1	Chr.1	2701298	292955427	Muscle moisture percentage QTL (38073)
Chr.1	246250516	246254999	MSTRG.3817.1	Chr.1	16114132	289571736	Body weight (birth) QTL (5232)
Chr.1	246250516	246254999	MSTRG.3817.1	Chr.1	7964370	252283830	Shoulder subcutaneous fat thickness QTL (5671)
Chr.1	246250516	246254999	MSTRG.3817.1	Chr.1	7964370	257944209	Average backfat thickness QTL (5670)
Chr.1	246250516	246254999	MSTRG.3817.1	Chr.1	24647055	257944209	Subcutanous fat area QTL (5676)
Chr.1	246250516	246254999	MSTRG.3817.1	Chr.1	16114132	252283830	Belly meat content QTL (5679)
Chr.1	246250516	246254999	MSTRG.3817.1	Chr.1	20064508	274130998	White blood cell number QTL (15047)
Chr.1	246250516	246254999	MSTRG.3817.1	Chr.1	64660371	303244141	Drip loss QTL (8323)
Chr.1	246250516	246254999	MSTRG.3817.1	Chr.1	64660371	303244141	Drip loss QTL (8382)
Chr.1	246250516	246254999	MSTRG.3817.1	Chr.1	64660371	303244141	Drip loss QTL (8480)
Chr.1	246250516	246254999	MSTRG.3817.1	Chr.1	64660371	303244141	Drip loss QTL (8564)
Chr.1	246250516	246254999	MSTRG.3817.1	Chr.1	64660371	303244141	Drip loss QTL (8602)
Chr.1	246250516	246254999	MSTRG.3817.1	Chr.1	64660371	303244141	Drip loss QTL (7936)
Chr.1	246250516	246254999	MSTRG.3817.1	Chr.1	64660371	303244141	Drip loss QTL (8063)
Chr.1	246250516	246254999	MSTRG.3817.1	Chr.1	64660371	303244141	Drip loss QTL (8131)
Chr.1	246250516	246254999	MSTRG.3817.1	Chr.1	64660371	303244141	Drip loss QTL (8300)
Chr.1	246250516	246254999	MSTRG.3817.1	Chr.1	2701298	274130998	Marbling QTL (38049)
Chr.1	246250516	246254999	MSTRG.3817.1	Chr.1	105086765	274130998	Conductivity 24 hours postmortem (ham) QTL (5669)
Chr.1	246250516	246254999	MSTRG.3817.1	Chr.1	16114132	252283830	Backfat at last rib QTL (5674)
Chr.1	246250516	246254999	MSTRG.3817.1	Chr.1	16114132	252283830	Estimated carcass lean content QTL (5678)
Chr.1	246250516	246254999	MSTRG.3817.1	Chr.1	16114132	252283830	Fat to meat ratio QTL (5677)
Chr.1	246250516	246254999	MSTRG.3817.1	Chr.1	160345807	304195794	Umbilical hernia QTL (8742)
Chr.1	246250516	246254999	MSTRG.3817.1	Chr.1	42824511	293329173	Skin thickness QTL (31809)
Chr.1	246250516	246254999	MSTRG.3817.1	Chr.1	169149638	257763699	Backfat at last rib QTL (44)
Chr.1	246250516	246254999	MSTRG.3817.1	Chr.1	85842604	257944209	Backfat at rump QTL (651)
Chr.1	246250516	246254999	MSTRG.3817.1	Chr.1	165442839	249115896	Liver weight QTL (13264)
Chr.1	246250516	246254999	MSTRG.3817.1	Chr.1	96293184	247820666	Belly weight QTL (2845)
Chr.1	246250516	246254999	MSTRG.3817.1	Chr.1	180791273	255350469	Meat color a* QTL (12663)
Chr.1	246250516	246254999	MSTRG.3817.1	Chr.1	105086765	274130998	Backfat at last rib QTL (3794)
Chr.1	246250516	246254999	MSTRG.3817.1	Chr.1	105086765	274130998	Average backfat thickness QTL (3793)
Chr.1	246250516	246254999	MSTRG.3817.1	Chr.1	169149638	292955427	Average daily gain QTL (3914)
Chr.1	246250516	246254999	MSTRG.3817.1	Chr.1	105086765	252283830	Meat color OPTO QTL (5667)
Chr.1	246250516	246254999	MSTRG.3817.1	Chr.1	169149638	265323610	Average backfat thickness QTL (17996)
Chr.1	246250516	246254999	MSTRG.3817.1	Chr.1	169149638	265323610	Carcass weight (hot) QTL (16897)
Chr.1	246250516	246254999	MSTRG.3817.1	Chr.1	78183912	249063294	Average daily gain QTL (22269)
Chr.1	246250516	246254999	MSTRG.3817.1	Chr.1	7964370	292955427	Average daily gain QTL (5680)
Chr.1	246250516	246254999	MSTRG.3817.1	Chr.1	210644363	292955427	Average daily gain QTL (5681)
Chr.1	246250516	246254999	MSTRG.3817.1	Chr.1	162073157	257944209	Ear erectness QTL (8898)
Chr.1	246250516	246254999	MSTRG.3817.1	Chr.1	50242047	292955427	Linoleic acid content QTL (156913)
Chr.1	246250516	246254999	MSTRG.3817.1	Chr.1	242497921	292955427	Percentage type I fibers QTL (2794)
Chr.1	246250516	246254999	MSTRG.3817.1	Chr.1	32319237	289379107	Front feet conformation QTL (17635)
Chr.1	246250516	246254999	MSTRG.3817.1	Chr.1	213932992	280776363	Locomotion QTL (478)
Chr.1	246250516	246254999	MSTRG.3817.1	Chr.1	2701298	292955427	Loin muscle area QTL (38072)
Chr.1	246250516	246254999	MSTRG.3817.1	Chr.1	210644363	292955427	Stearic acid content QTL (156864)
Chr.1	246250516	246254999	MSTRG.3817.1	Chr.1	226764071	274130998	Gestation length QTL (10617)
Chr.1	246250516	246254999	MSTRG.3817.1	Chr.1	220801047	271800234	Jowl weight QTL (2842)
Chr.1	246250516	246254999	MSTRG.3817.1	Chr.1	220801047	271800234	Average daily gain QTL (2846)
Chr.1	246250516	246254999	MSTRG.3817.1	Chr.1	199128720	272692549	Age at puberty QTL (520)
Chr.1	246250516	246254999	MSTRG.3817.1	Chr.1	169149638	292955427	Average daily gain QTL (3917)
Chr.1	246250516	246254999	MSTRG.3817.1	Chr.1	220801047	286501984	Vertebra number QTL (274)
Chr.1	246250516	246254999	MSTRG.3817.1	Chr.1	204653903	279476353	Backfat weight QTL (798)
Chr.1	246250516	246254999	MSTRG.3817.1	Chr.1	228164160	274130998	Body weight (birth) QTL (278)
Chr.1	246250516	246254999	MSTRG.3817.1	Chr.1	228164160	274130998	pH 48 hr post-mortem (loin) QTL (3772)
Chr.1	246250516	246254999	MSTRG.3817.1	Chr.1	242497921	292955427	Diameter of type IIb muscle fibers QTL (2795)
Chr.1	246250516	246254999	MSTRG.3817.1	Chr.1	220801047	271800234	Protein accretion rate QTL (2849)
Chr.1	246250516	246254999	MSTRG.3817.1	Chr.1	220801047	271800234	Average daily gain QTL (2847)
Chr.1	246250516	246254999	MSTRG.3817.1	Chr.1	105873529	290457491	Teat number QTL (5255)
Chr.1	246250516	246254999	MSTRG.3817.1	Chr.1	44131186	289788010	Backfat at rump QTL (21206)
Chr.1	246250516	246254999	MSTRG.3817.1	Chr.1	216112266	294659146	Adipocyte diameter QTL (18019)
Chr.1	246250516	246254999	MSTRG.3817.1	Chr.1	228164160	292955427	Meat color score QTL (3773)
Chr.1	246250516	246254999	MSTRG.3817.1	Chr.1	216112266	294659146	Backfat at last rib QTL (16833)
Chr.1	246250516	246254999	MSTRG.3817.1	Chr.1	45939845	292033322	Teat number QTL (5223)
Chr.1	246250516	246254999	MSTRG.3817.1	Chr.1	228164160	286501984	Spareribs weight QTL (21353)
Chr.1	246250516	246254999	MSTRG.3817.1	Chr.1	228164160	286501984	Spareribs weight QTL (3223)
Chr.1	246250516	246254999	MSTRG.3817.1	Chr.1	108714563	293277782	Body weight (weaning) QTL (5230)
Chr.1	246250516	246254999	MSTRG.3817.1	Chr.1	2701298	292955427	Loin fat percentage QTL (38050)
Chr.1	246250516	246254999	MSTRG.3817.1	Chr.1	45762028	290786847	Leaf fat weight QTL (21207)
Chr.1	246250516	246254999	MSTRG.3817.1	Chr.1	10067182	292041505	Backfat at last rib QTL (21208)
Chr.1	246250516	246254999	MSTRG.3817.1	Chr.1	228164160	306268161	Fat area percentage in carcass QTL (18634)
Chr.1	246250516	246254999	MSTRG.3817.1	Chr.1	8025530	292730648	Shoulder subcutaneous fat thickness QTL (21209)
Chr.1	246250516	246254999	MSTRG.3817.1	Chr.1	16114132	292187438	Shoulder subcutaneous fat thickness QTL (5217)
Chr.1	246250516	246254999	MSTRG.3817.1	Chr.1	24673417	292845492	Body weight (weaning) QTL (5262)
Chr.1	246250516	246254999	MSTRG.3817.1	Chr.1	70361295	292707685	Backfat at mid-back QTL (5206)
Chr.1	246250516	246254999	MSTRG.3817.1	Chr.1	228164160	292955427	Arachidonic acid content QTL (156914)
Chr.1	246250516	246254999	MSTRG.3817.1	Chr.1	108714563	292955427	Polyunsaturated fatty acid content QTL (156916)
Chr.1	246250516	246254999	MSTRG.3817.1	Chr.1	16114132	292845492	backfat above muscle dorsi QTL (5237)
Chr.1	246250516	246254999	MSTRG.3817.1	Chr.1	165580236	257944209	Nonfunctional nipples QTL (7453)
Chr.1	223405878	223413616	MSTRG.3441.1	Chr.1	220801047	247820666	Average backfat thickness QTL (2844)
Chr.1	223405878	223413616	MSTRG.3441.1	Chr.1	214736360	226764071	Backfat at last rib QTL (16880)
Chr.1	223405878	223413616	MSTRG.3441.1	Chr.1	210644363	228164160	Linolenic acid content QTL (686)
Chr.1	223405878	223413616	MSTRG.3441.1	Chr.1	214736360	226764071	Backfat at last rib QTL (16832)
Chr.1	223405878	223413616	MSTRG.3441.1	Chr.1	214736360	226764071	Backfat at last rib QTL (16882)
Chr.1	223405878	223413616	MSTRG.3441.1	Chr.1	214736360	226764071	Carcass weight (hot) QTL (16902)
Chr.1	223405878	223413616	MSTRG.3441.1	Chr.1	218980897	265323610	Subcutanous fat area QTL (18002)
Chr.1	223405878	223413616	MSTRG.3441.1	Chr.1	220801047	266165650	Ham fat percentage QTL (1272)
Chr.1	223405878	223413616	MSTRG.3441.1	Chr.1	220801047	266165650	Lean meat percentage QTL (1264)
Chr.1	223405878	223413616	MSTRG.3441.1	Chr.1	220801047	266165650	Lean meat + bone in back QTL (1266)
Chr.1	223405878	223413616	MSTRG.3441.1	Chr.1	220801047	266165650	Backfat weight QTL (1267)
Chr.1	223405878	223413616	MSTRG.3441.1	Chr.1	220801047	266165650	Backfat percentage QTL (1268)
Chr.1	223405878	223413616	MSTRG.3441.1	Chr.1	220801047	266165650	Ham percentage QTL (1270)
Chr.1	223405878	223413616	MSTRG.3441.1	Chr.1	210644363	252283830	Palmitoleic acid content QTL (156911)
Chr.1	223405878	223413616	MSTRG.3441.1	Chr.1	220801047	247820666	Protein accretion rate QTL (2848)
Chr.1	223405878	223413616	MSTRG.3441.1	Chr.1	220801047	228164160	Ratio of glycolytic muscles weight to ham meat and bone weight QTL (1277)
Chr.1	223405878	223413616	MSTRG.3441.1	Chr.1	210644363	252283830	backfat above muscle dorsi QTL (5673)
Chr.1	223405878	223413616	MSTRG.3441.1	Chr.1	2701298	292955427	Muscle moisture percentage QTL (38073)
Chr.1	223405878	223413616	MSTRG.3441.1	Chr.1	16114132	289571736	Body weight (birth) QTL (5232)
Chr.1	223405878	223413616	MSTRG.3441.1	Chr.1	7964370	252283830	Shoulder subcutaneous fat thickness QTL (5671)
Chr.1	223405878	223413616	MSTRG.3441.1	Chr.1	7964370	257944209	Average backfat thickness QTL (5670)
Chr.1	223405878	223413616	MSTRG.3441.1	Chr.1	24647055	257944209	Subcutanous fat area QTL (5676)
Chr.1	223405878	223413616	MSTRG.3441.1	Chr.1	16114132	252283830	Belly meat content QTL (5679)
Chr.1	223405878	223413616	MSTRG.3441.1	Chr.1	20064508	274130998	White blood cell number QTL (15047)
Chr.1	223405878	223413616	MSTRG.3441.1	Chr.1	52874641	233806417	External fat on ham QTL (12715)
Chr.1	223405878	223413616	MSTRG.3441.1	Chr.1	52874641	233806417	Average daily gain QTL (16886)
Chr.1	223405878	223413616	MSTRG.3441.1	Chr.1	64660371	303244141	Drip loss QTL (8323)
Chr.1	223405878	223413616	MSTRG.3441.1	Chr.1	64660371	303244141	Drip loss QTL (8382)
Chr.1	223405878	223413616	MSTRG.3441.1	Chr.1	64660371	303244141	Drip loss QTL (8480)
Chr.1	223405878	223413616	MSTRG.3441.1	Chr.1	64660371	303244141	Drip loss QTL (8564)
Chr.1	223405878	223413616	MSTRG.3441.1	Chr.1	64660371	303244141	Drip loss QTL (8602)
Chr.1	223405878	223413616	MSTRG.3441.1	Chr.1	64660371	303244141	Drip loss QTL (7936)
Chr.1	223405878	223413616	MSTRG.3441.1	Chr.1	64660371	303244141	Drip loss QTL (8063)
Chr.1	223405878	223413616	MSTRG.3441.1	Chr.1	64660371	303244141	Drip loss QTL (8131)
Chr.1	223405878	223413616	MSTRG.3441.1	Chr.1	64660371	303244141	Drip loss QTL (8300)
Chr.1	223405878	223413616	MSTRG.3441.1	Chr.1	2701298	274130998	Marbling QTL (38049)
Chr.1	223405878	223413616	MSTRG.3441.1	Chr.1	105086765	274130998	Conductivity 24 hours postmortem (ham) QTL (5669)
Chr.1	223405878	223413616	MSTRG.3441.1	Chr.1	35389848	228164160	CD2-positive leukocyte number QTL (4260)
Chr.1	223405878	223413616	MSTRG.3441.1	Chr.1	35389848	228164160	CD4-positive leukocyte number QTL (4261)
Chr.1	223405878	223413616	MSTRG.3441.1	Chr.1	62261447	233806417	Front feet conformation QTL (8908)
Chr.1	223405878	223413616	MSTRG.3441.1	Chr.1	106747450	233806417	Ear erectness QTL (5646)
Chr.1	223405878	223413616	MSTRG.3441.1	Chr.1	106747450	233806417	Ear erectness QTL (5651)
Chr.1	223405878	223413616	MSTRG.3441.1	Chr.1	35389848	230570794	Muscle fat content QTL (79)
Chr.1	223405878	223413616	MSTRG.3441.1	Chr.1	63012552	226764071	Creatinine level QTL (6366)
Chr.1	223405878	223413616	MSTRG.3441.1	Chr.1	63012552	226764071	Potassium level QTL (6380)
Chr.1	223405878	223413616	MSTRG.3441.1	Chr.1	63012552	226764071	Hematocrit QTL (5420)
Chr.1	223405878	223413616	MSTRG.3441.1	Chr.1	63012552	226764071	Lymphocyte number QTL (5468)
Chr.1	223405878	223413616	MSTRG.3441.1	Chr.1	16114132	252283830	Backfat at last rib QTL (5674)
Chr.1	223405878	223413616	MSTRG.3441.1	Chr.1	16114132	252283830	Estimated carcass lean content QTL (5678)
Chr.1	223405878	223413616	MSTRG.3441.1	Chr.1	16114132	252283830	Fat to meat ratio QTL (5677)
Chr.1	223405878	223413616	MSTRG.3441.1	Chr.1	133275468	242497921	Platelet distribution width QTL (12312)
Chr.1	223405878	223413616	MSTRG.3441.1	Chr.1	62261447	233806417	Hind leg conformation QTL (8910)
Chr.1	223405878	223413616	MSTRG.3441.1	Chr.1	169149638	233806417	Fat to meat ratio QTL (12742)
Chr.1	223405878	223413616	MSTRG.3441.1	Chr.1	169149638	233806417	Abdominal fat weight QTL (12714)
Chr.1	223405878	223413616	MSTRG.3441.1	Chr.1	169149638	233806417	backfat above muscle dorsi QTL (12731)
Chr.1	223405878	223413616	MSTRG.3441.1	Chr.1	169149638	233806417	Shoulder external fat weight QTL (12722)
Chr.1	223405878	223413616	MSTRG.3441.1	Chr.1	169149638	233806417	Subcutanous fat area QTL (12736)
Chr.1	223405878	223413616	MSTRG.3441.1	Chr.1	169149638	226764071	Adipocyte diameter QTL (18028)
Chr.1	223405878	223413616	MSTRG.3441.1	Chr.1	169149638	233806417	Backfat weight QTL (12724)
Chr.1	223405878	223413616	MSTRG.3441.1	Chr.1	169149638	228164160	Loin muscle area QTL (3640)
Chr.1	223405878	223413616	MSTRG.3441.1	Chr.1	169149638	233806417	Carcass weight (cold) QTL (12709)
Chr.1	223405878	223413616	MSTRG.3441.1	Chr.1	169149638	233806417	External fat on ham QTL (12717)
Chr.1	223405878	223413616	MSTRG.3441.1	Chr.1	169149638	233806417	Backfat at tenth rib QTL (12733)
Chr.1	223405878	223413616	MSTRG.3441.1	Chr.1	62261447	233806417	White blood cell number QTL (611)
Chr.1	223405878	223413616	MSTRG.3441.1	Chr.1	160345807	304195794	Umbilical hernia QTL (8742)
Chr.1	223405878	223413616	MSTRG.3441.1	Chr.1	162073157	233806417	Backfat at tenth rib QTL (138)
Chr.1	223405878	223413616	MSTRG.3441.1	Chr.1	162073157	233806417	Average daily gain QTL (139)
Chr.1	223405878	223413616	MSTRG.3441.1	Chr.1	162073157	233806417	Average daily gain QTL (140)
Chr.1	223405878	223413616	MSTRG.3441.1	Chr.1	162073157	233806417	Daily feed intake QTL (141)
Chr.1	223405878	223413616	MSTRG.3441.1	Chr.1	169149638	226764071	Feed intake QTL (866)
Chr.1	223405878	223413616	MSTRG.3441.1	Chr.1	140728674	229018949	Marbling QTL (4020)
Chr.1	223405878	223413616	MSTRG.3441.1	Chr.1	42824511	293329173	Skin thickness QTL (31809)
Chr.1	223405878	223413616	MSTRG.3441.1	Chr.1	169149638	257763699	Backfat at last rib QTL (44)
Chr.1	223405878	223413616	MSTRG.3441.1	Chr.1	85842604	257944209	Backfat at rump QTL (651)
Chr.1	223405878	223413616	MSTRG.3441.1	Chr.1	165442839	249115896	Liver weight QTL (13264)
Chr.1	223405878	223413616	MSTRG.3441.1	Chr.1	105086765	228164160	Loin muscle area QTL (3796)
Chr.1	223405878	223413616	MSTRG.3441.1	Chr.1	169149638	228164160	Loin muscle area QTL (2742)
Chr.1	223405878	223413616	MSTRG.3441.1	Chr.1	106747450	233806417	Ear size QTL (5640)
Chr.1	223405878	223413616	MSTRG.3441.1	Chr.1	96293184	247820666	Belly weight QTL (2845)
Chr.1	223405878	223413616	MSTRG.3441.1	Chr.1	174394489	230570794	Average backfat thickness QTL (1269)
Chr.1	223405878	223413616	MSTRG.3441.1	Chr.1	180791273	255350469	Meat color a* QTL (12663)
Chr.1	223405878	223413616	MSTRG.3441.1	Chr.1	105086765	274130998	Backfat at last rib QTL (3794)
Chr.1	223405878	223413616	MSTRG.3441.1	Chr.1	105086765	228164160	Backfat at tenth rib QTL (3795)
Chr.1	223405878	223413616	MSTRG.3441.1	Chr.1	18004420	242497921	Melanoma susceptibility QTL (7592)
Chr.1	223405878	223413616	MSTRG.3441.1	Chr.1	105086765	274130998	Average backfat thickness QTL (3793)
Chr.1	223405878	223413616	MSTRG.3441.1	Chr.1	169149638	292955427	Average daily gain QTL (3914)
Chr.1	223405878	223413616	MSTRG.3441.1	Chr.1	105086765	252283830	Meat color OPTO QTL (5667)
Chr.1	223405878	223413616	MSTRG.3441.1	Chr.1	169149638	265323610	Average backfat thickness QTL (17996)
Chr.1	223405878	223413616	MSTRG.3441.1	Chr.1	15380966	242497921	Melanoma susceptibility QTL (7567)
Chr.1	223405878	223413616	MSTRG.3441.1	Chr.1	169149638	265323610	Carcass weight (hot) QTL (16897)
Chr.1	223405878	223413616	MSTRG.3441.1	Chr.1	78183912	249063294	Average daily gain QTL (22269)
Chr.1	223405878	223413616	MSTRG.3441.1	Chr.1	7964370	292955427	Average daily gain QTL (5680)
Chr.1	223405878	223413616	MSTRG.3441.1	Chr.1	210644363	292955427	Average daily gain QTL (5681)
Chr.1	223405878	223413616	MSTRG.3441.1	Chr.1	162073157	257944209	Ear erectness QTL (8898)
Chr.1	223405878	223413616	MSTRG.3441.1	Chr.1	163919363	234502051	Head weight QTL (432)
Chr.1	223405878	223413616	MSTRG.3441.1	Chr.1	50242047	292955427	Linoleic acid content QTL (156913)
Chr.1	223405878	223413616	MSTRG.3441.1	Chr.1	32319237	289379107	Front feet conformation QTL (17635)
Chr.1	223405878	223413616	MSTRG.3441.1	Chr.1	213932992	280776363	Locomotion QTL (478)
Chr.1	223405878	223413616	MSTRG.3441.1	Chr.1	162073157	233806417	Salmonella count in spleen QTL (11557)
Chr.1	223405878	223413616	MSTRG.3441.1	Chr.1	2701298	292955427	Loin muscle area QTL (38072)
Chr.1	223405878	223413616	MSTRG.3441.1	Chr.1	210644363	292955427	Stearic acid content QTL (156864)
Chr.1	223405878	223413616	MSTRG.3441.1	Chr.1	220801047	271800234	Jowl weight QTL (2842)
Chr.1	223405878	223413616	MSTRG.3441.1	Chr.1	220801047	271800234	Average daily gain QTL (2846)
Chr.1	223405878	223413616	MSTRG.3441.1	Chr.1	199128720	272692549	Age at puberty QTL (520)
Chr.1	223405878	223413616	MSTRG.3441.1	Chr.1	169149638	292955427	Average daily gain QTL (3917)
Chr.1	223405878	223413616	MSTRG.3441.1	Chr.1	220801047	286501984	Vertebra number QTL (274)
Chr.1	223405878	223413616	MSTRG.3441.1	Chr.1	204653903	279476353	Backfat weight QTL (798)
Chr.1	223405878	223413616	MSTRG.3441.1	Chr.1	220801047	271800234	Protein accretion rate QTL (2849)
Chr.1	223405878	223413616	MSTRG.3441.1	Chr.1	220801047	271800234	Average daily gain QTL (2847)
Chr.1	223405878	223413616	MSTRG.3441.1	Chr.1	105873529	290457491	Teat number QTL (5255)
Chr.1	223405878	223413616	MSTRG.3441.1	Chr.1	44131186	289788010	Backfat at rump QTL (21206)
Chr.1	223405878	223413616	MSTRG.3441.1	Chr.1	216112266	294659146	Adipocyte diameter QTL (18019)
Chr.1	223405878	223413616	MSTRG.3441.1	Chr.1	216112266	294659146	Backfat at last rib QTL (16833)
Chr.1	223405878	223413616	MSTRG.3441.1	Chr.1	45939845	292033322	Teat number QTL (5223)
Chr.1	223405878	223413616	MSTRG.3441.1	Chr.1	108714563	293277782	Body weight (weaning) QTL (5230)
Chr.1	223405878	223413616	MSTRG.3441.1	Chr.1	2701298	292955427	Loin fat percentage QTL (38050)
Chr.1	223405878	223413616	MSTRG.3441.1	Chr.1	45762028	290786847	Leaf fat weight QTL (21207)
Chr.1	223405878	223413616	MSTRG.3441.1	Chr.1	10067182	292041505	Backfat at last rib QTL (21208)
Chr.1	223405878	223413616	MSTRG.3441.1	Chr.1	8025530	292730648	Shoulder subcutaneous fat thickness QTL (21209)
Chr.1	223405878	223413616	MSTRG.3441.1	Chr.1	16114132	292187438	Shoulder subcutaneous fat thickness QTL (5217)
Chr.1	223405878	223413616	MSTRG.3441.1	Chr.1	24673417	292845492	Body weight (weaning) QTL (5262)
Chr.1	223405878	223413616	MSTRG.3441.1	Chr.1	70361295	292707685	Backfat at mid-back QTL (5206)
Chr.1	223405878	223413616	MSTRG.3441.1	Chr.1	108714563	292955427	Polyunsaturated fatty acid content QTL (156916)
Chr.1	223405878	223413616	MSTRG.3441.1	Chr.1	16114132	292845492	backfat above muscle dorsi QTL (5237)
Chr.1	223405878	223413616	MSTRG.3441.1	Chr.1	165580236	257944209	Nonfunctional nipples QTL (7453)
Chr.1	17078438	17081738	MSTRG.407.1	Chr.1	10357591	22164712	Loin muscle area QTL (21704)
Chr.1	17078438	17081738	MSTRG.407.1	Chr.1	16698688	17806139	Lean meat percentage QTL (139172)
Chr.1	17078438	17081738	MSTRG.407.1	Chr.1	7964370	22514169	Water holding capacity QTL (3848)
Chr.1	17078438	17081738	MSTRG.407.1	Chr.1	2701298	20064508	Glucose level QTL (15087)
Chr.1	17078438	17081738	MSTRG.407.1	Chr.1	16114132	62261447	Percentage type IIa fibers QTL (7015)
Chr.1	17078438	17081738	MSTRG.407.1	Chr.1	16114132	20064508	Red cell distribution width QTL (12284)
Chr.1	17078438	17081738	MSTRG.407.1	Chr.1	16114132	36144885	PH for Longissmus dorsi QTL (2787)
Chr.1	17078438	17081738	MSTRG.407.1	Chr.1	16114132	22514169	Neck weight QTL (2841)
Chr.1	17078438	17081738	MSTRG.407.1	Chr.1	16114132	52874641	Average daily gain QTL (16844)
Chr.1	17078438	17081738	MSTRG.407.1	Chr.1	16114132	52874641	Ham weight QTL (868)
Chr.1	17078438	17081738	MSTRG.407.1	Chr.1	15689003	18832128	Drip loss QTL (8324)
Chr.1	17078438	17081738	MSTRG.407.1	Chr.1	15689003	18832128	Drip loss QTL (8597)
Chr.1	17078438	17081738	MSTRG.407.1	Chr.1	15689003	18832128	Drip loss QTL (7963)
Chr.1	17078438	17081738	MSTRG.407.1	Chr.1	15689003	18832128	Drip loss QTL (8052)
Chr.1	17078438	17081738	MSTRG.407.1	Chr.1	15689003	18832128	Drip loss QTL (7791)
Chr.1	17078438	17081738	MSTRG.407.1	Chr.1	15689003	18832128	Drip loss QTL (7793)
Chr.1	17078438	17081738	MSTRG.407.1	Chr.1	15689003	18832128	Drip loss QTL (7821)
Chr.1	17078438	17081738	MSTRG.407.1	Chr.1	15689003	18832128	Drip loss QTL (7828)
Chr.1	17078438	17081738	MSTRG.407.1	Chr.1	2701298	292955427	Muscle moisture percentage QTL (38073)
Chr.1	17078438	17081738	MSTRG.407.1	Chr.1	8728618	87184331	Drip loss QTL (8349)
Chr.1	17078438	17081738	MSTRG.407.1	Chr.1	8728618	87184331	Drip loss QTL (8411)
Chr.1	17078438	17081738	MSTRG.407.1	Chr.1	8728618	87184331	Drip loss QTL (8562)
Chr.1	17078438	17081738	MSTRG.407.1	Chr.1	8728618	87184331	Drip loss QTL (8012)
Chr.1	17078438	17081738	MSTRG.407.1	Chr.1	8728618	87184331	Drip loss QTL (8043)
Chr.1	17078438	17081738	MSTRG.407.1	Chr.1	8728618	87184331	Drip loss QTL (8110)
Chr.1	17078438	17081738	MSTRG.407.1	Chr.1	8728618	87184331	Drip loss QTL (8154)
Chr.1	17078438	17081738	MSTRG.407.1	Chr.1	8728618	87184331	Drip loss QTL (7751)
Chr.1	17078438	17081738	MSTRG.407.1	Chr.1	8728618	87184331	Drip loss QTL (7763)
Chr.1	17078438	17081738	MSTRG.407.1	Chr.1	8728618	87184331	Drip loss QTL (7776)
Chr.1	17078438	17081738	MSTRG.407.1	Chr.1	8728618	87184331	Drip loss QTL (7815)
Chr.1	17078438	17081738	MSTRG.407.1	Chr.1	16114132	289571736	Body weight (birth) QTL (5232)
Chr.1	17078438	17081738	MSTRG.407.1	Chr.1	15454564	69718238	Leaf fat weight QTL (3863)
Chr.1	17078438	17081738	MSTRG.407.1	Chr.1	11830368	116064120	HDL cholesterol QTL (7702)
Chr.1	17078438	17081738	MSTRG.407.1	Chr.1	7964370	252283830	Shoulder subcutaneous fat thickness QTL (5671)
Chr.1	17078438	17081738	MSTRG.407.1	Chr.1	7964370	257944209	Average backfat thickness QTL (5670)
Chr.1	17078438	17081738	MSTRG.407.1	Chr.1	16114132	252283830	Belly meat content QTL (5679)
Chr.1	17078438	17081738	MSTRG.407.1	Chr.1	2701298	274130998	Marbling QTL (38049)
Chr.1	17078438	17081738	MSTRG.407.1	Chr.1	16114132	252283830	Backfat at last rib QTL (5674)
Chr.1	17078438	17081738	MSTRG.407.1	Chr.1	16114132	252283830	Estimated carcass lean content QTL (5678)
Chr.1	17078438	17081738	MSTRG.407.1	Chr.1	16114132	252283830	Fat to meat ratio QTL (5677)
Chr.1	17078438	17081738	MSTRG.407.1	Chr.1	15380966	242497921	Melanoma susceptibility QTL (7567)
Chr.1	17078438	17081738	MSTRG.407.1	Chr.1	7964370	292955427	Average daily gain QTL (5680)
Chr.1	17078438	17081738	MSTRG.407.1	Chr.1	2701298	292955427	Loin muscle area QTL (38072)
Chr.1	17078438	17081738	MSTRG.407.1	Chr.1	2701298	292955427	Loin fat percentage QTL (38050)
Chr.1	17078438	17081738	MSTRG.407.1	Chr.1	10067182	292041505	Backfat at last rib QTL (21208)
Chr.1	17078438	17081738	MSTRG.407.1	Chr.1	8025530	292730648	Shoulder subcutaneous fat thickness QTL (21209)
Chr.1	17078438	17081738	MSTRG.407.1	Chr.1	16114132	292187438	Shoulder subcutaneous fat thickness QTL (5217)
Chr.1	17078438	17081738	MSTRG.407.1	Chr.1	16114132	292845492	backfat above muscle dorsi QTL (5237)
Chr.1	33633620	33637795	MSTRG.762.1	Chr.1	16114132	62261447	Percentage type IIa fibers QTL (7015)
Chr.1	33633620	33637795	MSTRG.762.1	Chr.1	26587370	50856261	Loin muscle area QTL (3866)
Chr.1	33633620	33637795	MSTRG.762.1	Chr.1	16114132	36144885	PH for Longissmus dorsi QTL (2787)
Chr.1	33633620	33637795	MSTRG.762.1	Chr.1	30379857	45480921	Body weight (birth) QTL (22971)
Chr.1	33633620	33637795	MSTRG.762.1	Chr.1	20064508	52874641	Meat color a* QTL (3980)
Chr.1	33633620	33637795	MSTRG.762.1	Chr.1	16114132	52874641	Average daily gain QTL (16844)
Chr.1	33633620	33637795	MSTRG.762.1	Chr.1	20064508	36144885	Average daily gain QTL (338)
Chr.1	33633620	33637795	MSTRG.762.1	Chr.1	32319237	48054350	Marbling QTL (4018)
Chr.1	33633620	33637795	MSTRG.762.1	Chr.1	24647055	52874641	Average daily gain QTL (16885)
Chr.1	33633620	33637795	MSTRG.762.1	Chr.1	24647055	52874641	Carcass weight (hot) QTL (16896)
Chr.1	33633620	33637795	MSTRG.762.1	Chr.1	16114132	52874641	Ham weight QTL (868)
Chr.1	33633620	33637795	MSTRG.762.1	Chr.1	24647055	52874641	Average backfat thickness QTL (42)
Chr.1	33633620	33637795	MSTRG.762.1	Chr.1	24647055	52874641	Loin muscle area QTL (46)
Chr.1	33633620	33637795	MSTRG.762.1	Chr.1	22514169	52874641	Backfat at tenth rib QTL (43)
Chr.1	33633620	33637795	MSTRG.762.1	Chr.1	22514169	52874641	muscle protein percentage QTL (3838)
Chr.1	33633620	33637795	MSTRG.762.1	Chr.1	33403941	33958786	Drip loss QTL (7984)
Chr.1	33633620	33637795	MSTRG.762.1	Chr.1	33403941	33958786	Drip loss QTL (8248)
Chr.1	33633620	33637795	MSTRG.762.1	Chr.1	33403941	33958786	Drip loss QTL (7752)
Chr.1	33633620	33637795	MSTRG.762.1	Chr.1	33403941	33958786	Drip loss QTL (7790)
Chr.1	33633620	33637795	MSTRG.762.1	Chr.1	33403941	33958786	Drip loss QTL (7876)
Chr.1	33633620	33637795	MSTRG.762.1	Chr.1	33403941	33958786	Drip loss QTL (8342)
Chr.1	33633620	33637795	MSTRG.762.1	Chr.1	33403941	33958786	Drip loss QTL (8500)
Chr.1	33633620	33637795	MSTRG.762.1	Chr.1	33403941	33958786	Drip loss QTL (8609)
Chr.1	33633620	33637795	MSTRG.762.1	Chr.1	27548177	34083228	Liver weight QTL (13265)
Chr.1	33633620	33637795	MSTRG.762.1	Chr.1	2701298	292955427	Muscle moisture percentage QTL (38073)
Chr.1	33633620	33637795	MSTRG.762.1	Chr.1	8728618	87184331	Drip loss QTL (8349)
Chr.1	33633620	33637795	MSTRG.762.1	Chr.1	8728618	87184331	Drip loss QTL (8411)
Chr.1	33633620	33637795	MSTRG.762.1	Chr.1	8728618	87184331	Drip loss QTL (8562)
Chr.1	33633620	33637795	MSTRG.762.1	Chr.1	8728618	87184331	Drip loss QTL (8012)
Chr.1	33633620	33637795	MSTRG.762.1	Chr.1	8728618	87184331	Drip loss QTL (8043)
Chr.1	33633620	33637795	MSTRG.762.1	Chr.1	8728618	87184331	Drip loss QTL (8110)
Chr.1	33633620	33637795	MSTRG.762.1	Chr.1	8728618	87184331	Drip loss QTL (8154)
Chr.1	33633620	33637795	MSTRG.762.1	Chr.1	8728618	87184331	Drip loss QTL (7751)
Chr.1	33633620	33637795	MSTRG.762.1	Chr.1	8728618	87184331	Drip loss QTL (7763)
Chr.1	33633620	33637795	MSTRG.762.1	Chr.1	8728618	87184331	Drip loss QTL (7776)
Chr.1	33633620	33637795	MSTRG.762.1	Chr.1	8728618	87184331	Drip loss QTL (7815)
Chr.1	33633620	33637795	MSTRG.762.1	Chr.1	16114132	289571736	Body weight (birth) QTL (5232)
Chr.1	33633620	33637795	MSTRG.762.1	Chr.1	15454564	69718238	Leaf fat weight QTL (3863)
Chr.1	33633620	33637795	MSTRG.762.1	Chr.1	11830368	116064120	HDL cholesterol QTL (7702)
Chr.1	33633620	33637795	MSTRG.762.1	Chr.1	7964370	252283830	Shoulder subcutaneous fat thickness QTL (5671)
Chr.1	33633620	33637795	MSTRG.762.1	Chr.1	7964370	257944209	Average backfat thickness QTL (5670)
Chr.1	33633620	33637795	MSTRG.762.1	Chr.1	24647055	257944209	Subcutanous fat area QTL (5676)
Chr.1	33633620	33637795	MSTRG.762.1	Chr.1	16114132	252283830	Belly meat content QTL (5679)
Chr.1	33633620	33637795	MSTRG.762.1	Chr.1	20064508	274130998	White blood cell number QTL (15047)
Chr.1	33633620	33637795	MSTRG.762.1	Chr.1	20064508	210644363	Body weight (20 weeks) QTL (29689)
Chr.1	33633620	33637795	MSTRG.762.1	Chr.1	24647055	119841750	Carcass weight (hot) QTL (16901)
Chr.1	33633620	33637795	MSTRG.762.1	Chr.1	2701298	274130998	Marbling QTL (38049)
Chr.1	33633620	33637795	MSTRG.762.1	Chr.1	16114132	252283830	Backfat at last rib QTL (5674)
Chr.1	33633620	33637795	MSTRG.762.1	Chr.1	16114132	252283830	Estimated carcass lean content QTL (5678)
Chr.1	33633620	33637795	MSTRG.762.1	Chr.1	16114132	252283830	Fat to meat ratio QTL (5677)
Chr.1	33633620	33637795	MSTRG.762.1	Chr.1	18004420	242497921	Melanoma susceptibility QTL (7592)
Chr.1	33633620	33637795	MSTRG.762.1	Chr.1	15380966	242497921	Melanoma susceptibility QTL (7567)
Chr.1	33633620	33637795	MSTRG.762.1	Chr.1	7964370	292955427	Average daily gain QTL (5680)
Chr.1	33633620	33637795	MSTRG.762.1	Chr.1	32319237	289379107	Front feet conformation QTL (17635)
Chr.1	33633620	33637795	MSTRG.762.1	Chr.1	2701298	292955427	Loin muscle area QTL (38072)
Chr.1	33633620	33637795	MSTRG.762.1	Chr.1	2701298	292955427	Loin fat percentage QTL (38050)
Chr.1	33633620	33637795	MSTRG.762.1	Chr.1	10067182	292041505	Backfat at last rib QTL (21208)
Chr.1	33633620	33637795	MSTRG.762.1	Chr.1	8025530	292730648	Shoulder subcutaneous fat thickness QTL (21209)
Chr.1	33633620	33637795	MSTRG.762.1	Chr.1	16114132	292187438	Shoulder subcutaneous fat thickness QTL (5217)
Chr.1	33633620	33637795	MSTRG.762.1	Chr.1	24673417	292845492	Body weight (weaning) QTL (5262)
Chr.1	33633620	33637795	MSTRG.762.1	Chr.1	16114132	292845492	backfat above muscle dorsi QTL (5237)
Chr.1	169276230	169276889	MSTRG.2747.1	Chr.1	143819347	175004689	Average glycolytic potential QTL (17789)
Chr.1	169276230	169276889	MSTRG.2747.1	Chr.1	150567892	184999941	Muscle fat content QTL (4017)
Chr.1	169276230	169276889	MSTRG.2747.1	Chr.1	154143188	180898441	Average backfat thickness QTL (797)
Chr.1	169276230	169276889	MSTRG.2747.1	Chr.1	167565961	173258818	Total number born alive QTL (3124)
Chr.1	169276230	169276889	MSTRG.2747.1	Chr.1	2701298	292955427	Muscle moisture percentage QTL (38073)
Chr.1	169276230	169276889	MSTRG.2747.1	Chr.1	16114132	289571736	Body weight (birth) QTL (5232)
Chr.1	169276230	169276889	MSTRG.2747.1	Chr.1	7964370	252283830	Shoulder subcutaneous fat thickness QTL (5671)
Chr.1	169276230	169276889	MSTRG.2747.1	Chr.1	7964370	257944209	Average backfat thickness QTL (5670)
Chr.1	169276230	169276889	MSTRG.2747.1	Chr.1	24647055	257944209	Subcutanous fat area QTL (5676)
Chr.1	169276230	169276889	MSTRG.2747.1	Chr.1	16114132	252283830	Belly meat content QTL (5679)
Chr.1	169276230	169276889	MSTRG.2747.1	Chr.1	20064508	274130998	White blood cell number QTL (15047)
Chr.1	169276230	169276889	MSTRG.2747.1	Chr.1	20064508	210644363	Body weight (20 weeks) QTL (29689)
Chr.1	169276230	169276889	MSTRG.2747.1	Chr.1	36144885	204653903	PRRSV antibody titer QTL (9658)
Chr.1	169276230	169276889	MSTRG.2747.1	Chr.1	52874641	233806417	External fat on ham QTL (12715)
Chr.1	169276230	169276889	MSTRG.2747.1	Chr.1	52874641	233806417	Average daily gain QTL (16886)
Chr.1	169276230	169276889	MSTRG.2747.1	Chr.1	64660371	303244141	Drip loss QTL (8323)
Chr.1	169276230	169276889	MSTRG.2747.1	Chr.1	64660371	303244141	Drip loss QTL (8382)
Chr.1	169276230	169276889	MSTRG.2747.1	Chr.1	64660371	303244141	Drip loss QTL (8480)
Chr.1	169276230	169276889	MSTRG.2747.1	Chr.1	64660371	303244141	Drip loss QTL (8564)
Chr.1	169276230	169276889	MSTRG.2747.1	Chr.1	64660371	303244141	Drip loss QTL (8602)
Chr.1	169276230	169276889	MSTRG.2747.1	Chr.1	64660371	303244141	Drip loss QTL (7936)
Chr.1	169276230	169276889	MSTRG.2747.1	Chr.1	64660371	303244141	Drip loss QTL (8063)
Chr.1	169276230	169276889	MSTRG.2747.1	Chr.1	64660371	303244141	Drip loss QTL (8131)
Chr.1	169276230	169276889	MSTRG.2747.1	Chr.1	64660371	303244141	Drip loss QTL (8300)
Chr.1	169276230	169276889	MSTRG.2747.1	Chr.1	2701298	274130998	Marbling QTL (38049)
Chr.1	169276230	169276889	MSTRG.2747.1	Chr.1	105086765	274130998	Conductivity 24 hours postmortem (ham) QTL (5669)
Chr.1	169276230	169276889	MSTRG.2747.1	Chr.1	35389848	228164160	CD2-positive leukocyte number QTL (4260)
Chr.1	169276230	169276889	MSTRG.2747.1	Chr.1	35389848	228164160	CD4-positive leukocyte number QTL (4261)
Chr.1	169276230	169276889	MSTRG.2747.1	Chr.1	62261447	233806417	Front feet conformation QTL (8908)
Chr.1	169276230	169276889	MSTRG.2747.1	Chr.1	106747450	233806417	Ear erectness QTL (5646)
Chr.1	169276230	169276889	MSTRG.2747.1	Chr.1	106747450	233806417	Ear erectness QTL (5651)
Chr.1	169276230	169276889	MSTRG.2747.1	Chr.1	35389848	230570794	Muscle fat content QTL (79)
Chr.1	169276230	169276889	MSTRG.2747.1	Chr.1	63012552	226764071	Creatinine level QTL (6366)
Chr.1	169276230	169276889	MSTRG.2747.1	Chr.1	63012552	226764071	Potassium level QTL (6380)
Chr.1	169276230	169276889	MSTRG.2747.1	Chr.1	63012552	226764071	Hematocrit QTL (5420)
Chr.1	169276230	169276889	MSTRG.2747.1	Chr.1	63012552	226764071	Lymphocyte number QTL (5468)
Chr.1	169276230	169276889	MSTRG.2747.1	Chr.1	16114132	252283830	Backfat at last rib QTL (5674)
Chr.1	169276230	169276889	MSTRG.2747.1	Chr.1	16114132	252283830	Estimated carcass lean content QTL (5678)
Chr.1	169276230	169276889	MSTRG.2747.1	Chr.1	154329026	210644363	Side fat thickness QTL (5958)
Chr.1	169276230	169276889	MSTRG.2747.1	Chr.1	16114132	252283830	Fat to meat ratio QTL (5677)
Chr.1	169276230	169276889	MSTRG.2747.1	Chr.1	133275468	242497921	Platelet distribution width QTL (12312)
Chr.1	169276230	169276889	MSTRG.2747.1	Chr.1	62261447	233806417	Hind leg conformation QTL (8910)
Chr.1	169276230	169276889	MSTRG.2747.1	Chr.1	169149638	233806417	Fat to meat ratio QTL (12742)
Chr.1	169276230	169276889	MSTRG.2747.1	Chr.1	105086765	210644363	PH for Longissmus dorsi QTL (5664)
Chr.1	169276230	169276889	MSTRG.2747.1	Chr.1	105086765	210644363	pH for Semimembranosus QTL (5665)
Chr.1	169276230	169276889	MSTRG.2747.1	Chr.1	105086765	210644363	PH for Longissmus dorsi QTL (5666)
Chr.1	169276230	169276889	MSTRG.2747.1	Chr.1	105086765	210644363	Conductivity 24 hours postmortem (loin) QTL (5668)
Chr.1	169276230	169276889	MSTRG.2747.1	Chr.1	169149638	233806417	Abdominal fat weight QTL (12714)
Chr.1	169276230	169276889	MSTRG.2747.1	Chr.1	169149638	233806417	backfat above muscle dorsi QTL (12731)
Chr.1	169276230	169276889	MSTRG.2747.1	Chr.1	169149638	233806417	Shoulder external fat weight QTL (12722)
Chr.1	169276230	169276889	MSTRG.2747.1	Chr.1	169149638	233806417	Subcutanous fat area QTL (12736)
Chr.1	169276230	169276889	MSTRG.2747.1	Chr.1	169149638	226764071	Adipocyte diameter QTL (18028)
Chr.1	169276230	169276889	MSTRG.2747.1	Chr.1	169149638	233806417	Backfat weight QTL (12724)
Chr.1	169276230	169276889	MSTRG.2747.1	Chr.1	169149638	228164160	Loin muscle area QTL (3640)
Chr.1	169276230	169276889	MSTRG.2747.1	Chr.1	169149638	233806417	Carcass weight (cold) QTL (12709)
Chr.1	169276230	169276889	MSTRG.2747.1	Chr.1	169149638	233806417	External fat on ham QTL (12717)
Chr.1	169276230	169276889	MSTRG.2747.1	Chr.1	169149638	233806417	Backfat at tenth rib QTL (12733)
Chr.1	169276230	169276889	MSTRG.2747.1	Chr.1	62261447	233806417	White blood cell number QTL (611)
Chr.1	169276230	169276889	MSTRG.2747.1	Chr.1	160345807	304195794	Umbilical hernia QTL (8742)
Chr.1	169276230	169276889	MSTRG.2747.1	Chr.1	162073157	233806417	Backfat at tenth rib QTL (138)
Chr.1	169276230	169276889	MSTRG.2747.1	Chr.1	162073157	233806417	Average daily gain QTL (139)
Chr.1	169276230	169276889	MSTRG.2747.1	Chr.1	162073157	233806417	Average daily gain QTL (140)
Chr.1	169276230	169276889	MSTRG.2747.1	Chr.1	162073157	233806417	Daily feed intake QTL (141)
Chr.1	169276230	169276889	MSTRG.2747.1	Chr.1	169149638	226764071	Feed intake QTL (866)
Chr.1	169276230	169276889	MSTRG.2747.1	Chr.1	140728674	229018949	Marbling QTL (4020)
Chr.1	169276230	169276889	MSTRG.2747.1	Chr.1	42824511	293329173	Skin thickness QTL (31809)
Chr.1	169276230	169276889	MSTRG.2747.1	Chr.1	169149638	257763699	Backfat at last rib QTL (44)
Chr.1	169276230	169276889	MSTRG.2747.1	Chr.1	108714563	220801047	Backfat weight QTL (3171)
Chr.1	169276230	169276889	MSTRG.2747.1	Chr.1	85842604	257944209	Backfat at rump QTL (651)
Chr.1	169276230	169276889	MSTRG.2747.1	Chr.1	168669767	210644363	Ham fat weight QTL (1271)
Chr.1	169276230	169276889	MSTRG.2747.1	Chr.1	165442839	249115896	Liver weight QTL (13264)
Chr.1	169276230	169276889	MSTRG.2747.1	Chr.1	105086765	228164160	Loin muscle area QTL (3796)
Chr.1	169276230	169276889	MSTRG.2747.1	Chr.1	169149638	228164160	Loin muscle area QTL (2742)
Chr.1	169276230	169276889	MSTRG.2747.1	Chr.1	106747450	233806417	Ear size QTL (5640)
Chr.1	169276230	169276889	MSTRG.2747.1	Chr.1	96293184	247820666	Belly weight QTL (2845)
Chr.1	169276230	169276889	MSTRG.2747.1	Chr.1	105086765	274130998	Backfat at last rib QTL (3794)
Chr.1	169276230	169276889	MSTRG.2747.1	Chr.1	105086765	228164160	Backfat at tenth rib QTL (3795)
Chr.1	169276230	169276889	MSTRG.2747.1	Chr.1	18004420	242497921	Melanoma susceptibility QTL (7592)
Chr.1	169276230	169276889	MSTRG.2747.1	Chr.1	105086765	274130998	Average backfat thickness QTL (3793)
Chr.1	169276230	169276889	MSTRG.2747.1	Chr.1	169149638	292955427	Average daily gain QTL (3914)
Chr.1	169276230	169276889	MSTRG.2747.1	Chr.1	105086765	252283830	Meat color OPTO QTL (5667)
Chr.1	169276230	169276889	MSTRG.2747.1	Chr.1	133275468	220801047	Backfat at last lumbar QTL (45)
Chr.1	169276230	169276889	MSTRG.2747.1	Chr.1	169149638	265323610	Average backfat thickness QTL (17996)
Chr.1	169276230	169276889	MSTRG.2747.1	Chr.1	15380966	242497921	Melanoma susceptibility QTL (7567)
Chr.1	169276230	169276889	MSTRG.2747.1	Chr.1	169149638	265323610	Carcass weight (hot) QTL (16897)
[truncated: 11,302 more rows]

## Sheet: miRNA
Chr.1	122626775	122626883	novel_miR_447	Chr.1	106747450	133275468	Backfat at last lumbar QTL (17787)
Chr.1	122626775	122626883	novel_miR_447	Chr.1	106747450	133275468	Shear force QTL (17788)
Chr.1	122626775	122626883	novel_miR_447	Chr.1	121071361	131078830	Cross-sectional area of type IIa muscle fibers QTL (10236)
Chr.1	122626775	122626883	novel_miR_447	Chr.1	2701298	292955427	Muscle moisture percentage QTL (38073)
Chr.1	122626775	122626883	novel_miR_447	Chr.1	16114132	289571736	Body weight (birth) QTL (5232)
Chr.1	122626775	122626883	novel_miR_447	Chr.1	7964370	252283830	Shoulder subcutaneous fat thickness QTL (5671)
Chr.1	122626775	122626883	novel_miR_447	Chr.1	7964370	257944209	Average backfat thickness QTL (5670)
Chr.1	122626775	122626883	novel_miR_447	Chr.1	36144885	154329026	Backfat at tenth rib QTL (5672)
Chr.1	122626775	122626883	novel_miR_447	Chr.1	24647055	257944209	Subcutanous fat area QTL (5676)
Chr.1	122626775	122626883	novel_miR_447	Chr.1	16114132	252283830	Belly meat content QTL (5679)
Chr.1	122626775	122626883	novel_miR_447	Chr.1	62261447	133275468	backfat at P2 position QTL (4108)
Chr.1	122626775	122626883	novel_miR_447	Chr.1	62261447	133275468	backfat at P2 position QTL (4107)
Chr.1	122626775	122626883	novel_miR_447	Chr.1	62261447	133275468	Lean meat percentage QTL (4109)
Chr.1	122626775	122626883	novel_miR_447	Chr.1	62261447	133275468	PH for Longissmus dorsi QTL (4110)
Chr.1	122626775	122626883	novel_miR_447	Chr.1	62261447	133275468	Average daily gain QTL (3673)
Chr.1	122626775	122626883	novel_miR_447	Chr.1	62261447	133275468	PH for Longissmus dorsi QTL (3693)
Chr.1	122626775	122626883	novel_miR_447	Chr.1	62261447	133275468	PH for Longissmus dorsi QTL (3694)
Chr.1	122626775	122626883	novel_miR_447	Chr.1	62261447	133275468	Carcass weight (hot) QTL (3695)
Chr.1	122626775	122626883	novel_miR_447	Chr.1	36144885	154329026	Side fat thickness QTL (5675)
Chr.1	122626775	122626883	novel_miR_447	Chr.1	20064508	274130998	White blood cell number QTL (15047)
Chr.1	122626775	122626883	novel_miR_447	Chr.1	52874641	169149638	Liver weight QTL (872)
Chr.1	122626775	122626883	novel_miR_447	Chr.1	20064508	210644363	Body weight (20 weeks) QTL (29689)
Chr.1	122626775	122626883	novel_miR_447	Chr.1	36144885	204653903	PRRSV antibody titer QTL (9658)
Chr.1	122626775	122626883	novel_miR_447	Chr.1	52874641	233806417	External fat on ham QTL (12715)
Chr.1	122626775	122626883	novel_miR_447	Chr.1	52874641	130756529	Carcass weight (hot) QTL (16859)
Chr.1	122626775	122626883	novel_miR_447	Chr.1	52874641	169149638	Head weight QTL (860)
Chr.1	122626775	122626883	novel_miR_447	Chr.1	52874641	169149638	Feed intake QTL (871)
Chr.1	122626775	122626883	novel_miR_447	Chr.1	52874641	233806417	Average daily gain QTL (16886)
Chr.1	122626775	122626883	novel_miR_447	Chr.1	52874641	169149638	Carcass weight (cold) QTL (12711)
Chr.1	122626775	122626883	novel_miR_447	Chr.1	105086765	169149638	Marbling QTL (2930)
Chr.1	122626775	122626883	novel_miR_447	Chr.1	64660371	303244141	Drip loss QTL (8323)
Chr.1	122626775	122626883	novel_miR_447	Chr.1	64660371	303244141	Drip loss QTL (8382)
Chr.1	122626775	122626883	novel_miR_447	Chr.1	64660371	303244141	Drip loss QTL (8480)
Chr.1	122626775	122626883	novel_miR_447	Chr.1	64660371	303244141	Drip loss QTL (8564)
Chr.1	122626775	122626883	novel_miR_447	Chr.1	64660371	303244141	Drip loss QTL (8602)
Chr.1	122626775	122626883	novel_miR_447	Chr.1	64660371	303244141	Drip loss QTL (7936)
Chr.1	122626775	122626883	novel_miR_447	Chr.1	64660371	303244141	Drip loss QTL (8063)
Chr.1	122626775	122626883	novel_miR_447	Chr.1	64660371	303244141	Drip loss QTL (8131)
Chr.1	122626775	122626883	novel_miR_447	Chr.1	64660371	303244141	Drip loss QTL (8300)
Chr.1	122626775	122626883	novel_miR_447	Chr.1	2701298	274130998	Marbling QTL (38049)
Chr.1	122626775	122626883	novel_miR_447	Chr.1	105086765	154329026	Cholesterol level QTL (17711)
Chr.1	122626775	122626883	novel_miR_447	Chr.1	105086765	154329026	HDL/LDL ratio QTL (17712)
Chr.1	122626775	122626883	novel_miR_447	Chr.1	105086765	154329026	LDL cholesterol QTL (17713)
Chr.1	122626775	122626883	novel_miR_447	Chr.1	105086765	274130998	Conductivity 24 hours postmortem (ham) QTL (5669)
Chr.1	122626775	122626883	novel_miR_447	Chr.1	52874641	169149638	Backfat weight QTL (12725)
Chr.1	122626775	122626883	novel_miR_447	Chr.1	35389848	228164160	CD2-positive leukocyte number QTL (4260)
Chr.1	122626775	122626883	novel_miR_447	Chr.1	35389848	228164160	CD4-positive leukocyte number QTL (4261)
Chr.1	122626775	122626883	novel_miR_447	Chr.1	52874641	169149638	External fat on ham QTL (12719)
Chr.1	122626775	122626883	novel_miR_447	Chr.1	62261447	233806417	Front feet conformation QTL (8908)
Chr.1	122626775	122626883	novel_miR_447	Chr.1	96293184	142302138	Meat color L* QTL (4326)
Chr.1	122626775	122626883	novel_miR_447	Chr.1	35389848	169149638	Dressing percentage QTL (3222)
Chr.1	122626775	122626883	novel_miR_447	Chr.1	106747450	233806417	Ear erectness QTL (5646)
Chr.1	122626775	122626883	novel_miR_447	Chr.1	106747450	233806417	Ear erectness QTL (5651)
Chr.1	122626775	122626883	novel_miR_447	Chr.1	105086765	154329026	Average daily gain QTL (5928)
Chr.1	122626775	122626883	novel_miR_447	Chr.1	105086765	154329026	Body weight (weaning) QTL (5931)
Chr.1	122626775	122626883	novel_miR_447	Chr.1	35389848	230570794	Muscle fat content QTL (79)
Chr.1	122626775	122626883	novel_miR_447	Chr.1	63012552	226764071	Creatinine level QTL (6366)
Chr.1	122626775	122626883	novel_miR_447	Chr.1	63012552	226764071	Potassium level QTL (6380)
Chr.1	122626775	122626883	novel_miR_447	Chr.1	63012552	226764071	Hematocrit QTL (5420)
Chr.1	122626775	122626883	novel_miR_447	Chr.1	63012552	226764071	Lymphocyte number QTL (5468)
Chr.1	122626775	122626883	novel_miR_447	Chr.1	16114132	252283830	Backfat at last rib QTL (5674)
Chr.1	122626775	122626883	novel_miR_447	Chr.1	16114132	252283830	Estimated carcass lean content QTL (5678)
Chr.1	122626775	122626883	novel_miR_447	Chr.1	85842604	162073157	Ear weight QTL (8853)
Chr.1	122626775	122626883	novel_miR_447	Chr.1	85842604	162073157	Ear area QTL (8886)
Chr.1	122626775	122626883	novel_miR_447	Chr.1	62261447	162073157	Average daily gain QTL (329)
Chr.1	122626775	122626883	novel_miR_447	Chr.1	16114132	252283830	Fat to meat ratio QTL (5677)
Chr.1	122626775	122626883	novel_miR_447	Chr.1	85842604	162073157	Ear area QTL (8885)
Chr.1	122626775	122626883	novel_miR_447	Chr.1	85842604	162073157	Ear weight QTL (8854)
Chr.1	122626775	122626883	novel_miR_447	Chr.1	85842604	162073157	Teat number QTL (6481)
Chr.1	122626775	122626883	novel_miR_447	Chr.1	62261447	233806417	Hind leg conformation QTL (8910)
Chr.1	122626775	122626883	novel_miR_447	Chr.1	105086765	210644363	PH for Longissmus dorsi QTL (5664)
Chr.1	122626775	122626883	novel_miR_447	Chr.1	105086765	210644363	pH for Semimembranosus QTL (5665)
Chr.1	122626775	122626883	novel_miR_447	Chr.1	105086765	210644363	PH for Longissmus dorsi QTL (5666)
Chr.1	122626775	122626883	novel_miR_447	Chr.1	105086765	210644363	Conductivity 24 hours postmortem (loin) QTL (5668)
Chr.1	122626775	122626883	novel_miR_447	Chr.1	62261447	233806417	White blood cell number QTL (611)
Chr.1	122626775	122626883	novel_miR_447	Chr.1	42824511	293329173	Skin thickness QTL (31809)
Chr.1	122626775	122626883	novel_miR_447	Chr.1	108714563	220801047	Backfat weight QTL (3171)
Chr.1	122626775	122626883	novel_miR_447	Chr.1	85842604	257944209	Backfat at rump QTL (651)
Chr.1	122626775	122626883	novel_miR_447	Chr.1	105086765	228164160	Loin muscle area QTL (3796)
Chr.1	122626775	122626883	novel_miR_447	Chr.1	106747450	233806417	Ear size QTL (5640)
Chr.1	122626775	122626883	novel_miR_447	Chr.1	96293184	247820666	Belly weight QTL (2845)
Chr.1	122626775	122626883	novel_miR_447	Chr.1	105086765	274130998	Backfat at last rib QTL (3794)
Chr.1	122626775	122626883	novel_miR_447	Chr.1	105086765	228164160	Backfat at tenth rib QTL (3795)
Chr.1	122626775	122626883	novel_miR_447	Chr.1	18004420	242497921	Melanoma susceptibility QTL (7592)
Chr.1	122626775	122626883	novel_miR_447	Chr.1	105086765	274130998	Average backfat thickness QTL (3793)
Chr.1	122626775	122626883	novel_miR_447	Chr.1	105086765	252283830	Meat color OPTO QTL (5667)
Chr.1	122626775	122626883	novel_miR_447	Chr.1	15380966	242497921	Melanoma susceptibility QTL (7567)
Chr.1	122626775	122626883	novel_miR_447	Chr.1	78183912	249063294	Average daily gain QTL (22269)
Chr.1	122626775	122626883	novel_miR_447	Chr.1	7964370	292955427	Average daily gain QTL (5680)
Chr.1	122626775	122626883	novel_miR_447	Chr.1	50242047	292955427	Linoleic acid content QTL (156913)
Chr.1	122626775	122626883	novel_miR_447	Chr.1	32319237	289379107	Front feet conformation QTL (17635)
Chr.1	122626775	122626883	novel_miR_447	Chr.1	2701298	292955427	Loin muscle area QTL (38072)
Chr.1	122626775	122626883	novel_miR_447	Chr.1	105873529	290457491	Teat number QTL (5255)
Chr.1	122626775	122626883	novel_miR_447	Chr.1	44131186	289788010	Backfat at rump QTL (21206)
Chr.1	122626775	122626883	novel_miR_447	Chr.1	45939845	292033322	Teat number QTL (5223)
Chr.1	122626775	122626883	novel_miR_447	Chr.1	108714563	293277782	Body weight (weaning) QTL (5230)
Chr.1	122626775	122626883	novel_miR_447	Chr.1	2701298	292955427	Loin fat percentage QTL (38050)
Chr.1	122626775	122626883	novel_miR_447	Chr.1	45762028	290786847	Leaf fat weight QTL (21207)
Chr.1	122626775	122626883	novel_miR_447	Chr.1	10067182	292041505	Backfat at last rib QTL (21208)
Chr.1	122626775	122626883	novel_miR_447	Chr.1	8025530	292730648	Shoulder subcutaneous fat thickness QTL (21209)
Chr.1	122626775	122626883	novel_miR_447	Chr.1	16114132	292187438	Shoulder subcutaneous fat thickness QTL (5217)
Chr.1	122626775	122626883	novel_miR_447	Chr.1	24673417	292845492	Body weight (weaning) QTL (5262)
Chr.1	122626775	122626883	novel_miR_447	Chr.1	70361295	292707685	Backfat at mid-back QTL (5206)
Chr.1	122626775	122626883	novel_miR_447	Chr.1	108714563	292955427	Polyunsaturated fatty acid content QTL (156916)
Chr.1	122626775	122626883	novel_miR_447	Chr.1	16114132	292845492	backfat above muscle dorsi QTL (5237)
Chr.10	23629965	23630074	novel_miR_7	Chr.10	11093314	24563421	Marbling QTL (3820)
Chr.10	23629965	23630074	novel_miR_7	Chr.10	4476972	32088890	Percentage type IIa fibers QTL (7034)
Chr.10	23629965	23630074	novel_miR_7	Chr.10	664729	32088890	Change in interferon-gamma level QTL (12339)
Chr.10	23629965	23630074	novel_miR_7	Chr.10	4476972	32088890	Percentage type I fibers QTL (7012)
Chr.10	23629965	23630074	novel_miR_7	Chr.10	2303500	54996430	Mean corpuscular hemoglobin concentration QTL (127221)
Chr.10	23629965	23630074	novel_miR_7	Chr.10	4476972	32088890	Percentage type I fibers QTL (7026)
Chr.10	23629965	23630074	novel_miR_7	Chr.10	11093314	31786469	Average daily gain QTL (16856)
Chr.10	23629965	23630074	novel_miR_7	Chr.10	9981187	25917876	Average daily lean meat gain QTL (3939)
Chr.10	23629965	23630074	novel_miR_7	Chr.10	11093314	31786469	Carcass weight (hot) QTL (16871)
Chr.10	23629965	23630074	novel_miR_7	Chr.10	16987451	28168636	Stearic acid content QTL (15864)
Chr.10	23629965	23630074	novel_miR_7	Chr.10	6401430	52252366	Palmitic acid content QTL (156946)
Chr.10	23629965	23630074	novel_miR_7	Chr.10	10524710	44992400	Teat number QTL (5259)
Chr.10	23629965	23630074	novel_miR_7	Chr.10	20117212	26483565	Stearic acid content QTL (15859)
Chr.10	23629965	23630074	novel_miR_7	Chr.10	20117212	28674613	Oleic acid content QTL (15860)
Chr.10	23629965	23630074	novel_miR_7	Chr.10	10672278	25729904	Linoleic acid content QTL (15863)
Chr.10	23629965	23630074	novel_miR_7	Chr.10	664729	32088890	Interleukin-10 level QTL (17605)
Chr.10	23629965	23630074	novel_miR_7	Chr.10	664729	32088890	Average daily gain QTL (5715)
Chr.10	23629965	23630074	novel_miR_7	Chr.10	11732502	49141527	Average daily gain QTL (250)
Chr.10	23629965	23630074	novel_miR_7	Chr.10	664729	32088890	Number of capillaries per muscle fiber QTL (2814)
Chr.10	23629965	23630074	novel_miR_7	Chr.10	9308741	28168636	Melanoma susceptibility QTL (7589)
Chr.10	23629965	23630074	novel_miR_7	Chr.10	664729	32088890	Number of capillaries per type IIa fiber QTL (2815)
Chr.10	23629965	23630074	novel_miR_7	Chr.10	16987451	34108676	Dressing percentage QTL (1108)
Chr.10	23629965	23630074	novel_miR_7	Chr.10	10002733	54996430	Litter size QTL (130398)
Chr.10	23629965	23630074	novel_miR_7	Chr.10	16987451	41334738	Gait score (hind) QTL (8943)
Chr.10	23629965	23630074	novel_miR_7	Chr.10	664729	61209673	Average daily gain QTL (5714)
Chr.10	23629965	23630074	novel_miR_7	Chr.10	4388728	66625232	Backfat at mid-back QTL (5247)
Chr.10	23629965	23630074	novel_miR_7	Chr.10	5484101	68845076	Osteochondrosis score QTL (17642)
Chr.10	23629965	23630074	novel_miR_7	Chr.10	664729	72237308	Meat color a* QTL (38102)
Chr.10	23629965	23630074	novel_miR_7	Chr.10	664729	72237308	Meat color b* QTL (38103)
Chr.10	23629965	23630074	novel_miR_7	Chr.10	664729	72237308	Shear force QTL (38101)
Chr.10	23629965	23630074	novel_miR_7	Chr.10	17046083	72237308	Lumbar vertebra number QTL (21310)
Chr.10	23629965	23630074	novel_miR_7	Chr.10	10565671	73121733	Vertebra number QTL (21309)
Chr.10	23629965	23630074	novel_miR_7	Chr.10	6401430	72237308	Marbling QTL (38100)
Chr.10	23629965	23630074	novel_miR_7	Chr.10	3653029	70044415	Shoulder subcutaneous fat thickness QTL (5253)
Chr.11	5102290	5102401	novel_miR_126	Chr.11	1715503	6885016	Dressing percentage QTL (167224)
Chr.11	5102290	5102401	novel_miR_126	Chr.11	1111096	41897196	Percentage type IIa fibers QTL (7030)
Chr.11	5102290	5102401	novel_miR_126	Chr.11	1111096	18695760	Ear erectness QTL (8903)
Chr.11	5102290	5102401	novel_miR_126	Chr.11	1111096	18695760	Carcass length QTL (3823)
Chr.11	5102290	5102401	novel_miR_126	Chr.11	3356496	13418361	Cryptorchidism QTL (55880)
Chr.11	5102290	5102401	novel_miR_126	Chr.11	3356496	13418361	Cryptorchidism QTL (55881)
Chr.11	5102290	5102401	novel_miR_126	Chr.11	1111096	57368011	Backfat weight QTL (422)
Chr.11	5102290	5102401	novel_miR_126	Chr.11	1111096	18695760	Ear area QTL (8893)
Chr.11	5102290	5102401	novel_miR_126	Chr.11	1111096	41897196	Percentage type IIb fibers QTL (7042)
Chr.11	5102290	5102401	novel_miR_126	Chr.11	1111096	52754336	Percentage of backfat and leaf fat in carcass QTL (423)
Chr.11	5102290	5102401	novel_miR_126	Chr.11	2933070	23432657	Belly weight QTL (1)
Chr.11	5102290	5102401	novel_miR_126	Chr.11	1111096	26135817	Mean corpuscular hemoglobin content QTL (5427)
Chr.11	5102290	5102401	novel_miR_126	Chr.11	1111096	26135817	Lymphocyte number QTL (5466)
Chr.11	5102290	5102401	novel_miR_126	Chr.11	1111096	26135817	Segmented neutrophil number QTL (5477)
Chr.11	5102290	5102401	novel_miR_126	Chr.11	1111096	26135817	Monocyte number QTL (5493)
Chr.11	5102290	5102401	novel_miR_126	Chr.11	1111096	26135817	Time spent socializing QTL (5923)
Chr.11	5102290	5102401	novel_miR_126	Chr.11	2933070	23432657	Loin muscle area QTL (6)
Chr.11	5102290	5102401	novel_miR_126	Chr.11	1111096	41897196	Percentage type IIb fibers QTL (7020)
Chr.11	5102290	5102401	novel_miR_126	Chr.11	1111096	41897196	Percentage type IIb fibers QTL (7023)
Chr.11	5102290	5102401	novel_miR_126	Chr.11	1111096	68683528	Teat number QTL (5260)
Chr.12	60056605	60056716	novel_miR_398	Chr.12	58787247	60304529	Mean platelet volume QTL (107298)
Chr.12	60056605	60056716	novel_miR_398	Chr.12	9974951	62961334	body weight (10 weeks) QTL (29707)
Chr.12	60056605	60056716	novel_miR_398	Chr.12	4823589	62961334	Triglyceride level QTL (15076)
Chr.12	60056605	60056716	novel_miR_398	Chr.12	42935689	62961334	Stearic acid content QTL (156893)
Chr.12	60056605	60056716	novel_miR_398	Chr.12	42935689	62961334	Creatinine level QTL (15075)
Chr.12	60056605	60056716	novel_miR_398	Chr.12	42935689	62961334	Linolenic acid content QTL (156896)
Chr.12	60056605	60056716	novel_miR_398	Chr.12	47927603	62961334	Oleic acid content QTL (156894)
Chr.12	60056605	60056716	novel_miR_398	Chr.12	47927603	62961334	Linoleic acid content QTL (156895)
Chr.12	60056605	60056716	novel_miR_398	Chr.12	47927603	62961334	Arachidonic acid content QTL (156899)
Chr.12	60056605	60056716	novel_miR_398	Chr.12	47927603	62961334	Monounsaturated fatty acid content QTL (156901)
Chr.12	60056605	60056716	novel_miR_398	Chr.12	47927603	62961334	Polyunsaturated fatty acid content QTL (156902)
Chr.12	60056605	60056716	novel_miR_398	Chr.12	47927603	62961334	Loin fat percentage QTL (38060)
Chr.12	60056605	60056716	novel_miR_398	Chr.12	47927603	62961334	Capric acid content QTL (156888)
Chr.12	60056605	60056716	novel_miR_398	Chr.12	47927603	62961334	Meat color a* QTL (38064)
Chr.12	60056605	60056716	novel_miR_398	Chr.12	47927603	62961334	Percentage type IIb fibers QTL (7036)
Chr.12	60056605	60056716	novel_miR_398	Chr.12	47927603	62961334	Loin muscle area QTL (38057)
Chr.12	60056605	60056716	novel_miR_398	Chr.12	47927603	62961334	Percentage type IIb fibers QTL (7021)
Chr.12	60056605	60056716	novel_miR_398	Chr.12	47927603	62961334	Loin muscle area QTL (38058)
Chr.12	60056605	60056716	novel_miR_398	Chr.12	47927603	62961334	Marbling QTL (38059)
Chr.12	60056605	60056716	novel_miR_398	Chr.12	47927603	62961334	Arachidic acid content QTL (156897)
Chr.12	60056605	60056716	novel_miR_398	Chr.12	47927603	62961334	Adipocyte diameter QTL (12844)
Chr.12	60056605	60056716	novel_miR_398	Chr.12	47927603	62961334	Drip loss QTL (38062)
Chr.12	60056605	60056716	novel_miR_398	Chr.12	42935689	62961334	Capric acid content QTL (156889)
Chr.12	60056605	60056716	novel_miR_398	Chr.12	47927603	62961334	Margaric acid content QTL (156891)
Chr.12	60056605	60056716	novel_miR_398	Chr.12	42935689	62961334	Unsaturated fatty acid content QTL (156900)
Chr.12	60056605	60056716	novel_miR_398	Chr.12	38822400	62961334	Heart weight QTL (1125)
Chr.12	60056605	60056716	novel_miR_398	Chr.12	38822400	62961334	Ham weight QTL (1126)
Chr.12	60056605	60056716	novel_miR_398	Chr.12	47927603	62961334	Shear force QTL (38061)
Chr.12	60056605	60056716	novel_miR_398	Chr.12	47927603	62961334	Palmitic acid content QTL (156890)
Chr.12	60056605	60056716	novel_miR_398	Chr.12	47927603	62961334	cis-9-Heptadecenoic acid content QTL (156892)
Chr.12	60056605	60056716	novel_miR_398	Chr.12	53558899	62733833	Ham weight QTL (393)
Chr.12	60056605	60056716	novel_miR_398	Chr.12	42935689	62961334	Meat color chroma QTL (38066)
Chr.12	60056605	60056716	novel_miR_398	Chr.12	42935689	62961334	Carcass weight (hot) QTL (29709)
Chr.12	60056605	60056716	novel_miR_398	Chr.12	10361588	63588571	Teat number QTL (5261)
Chr.12	60056605	60056716	novel_miR_398	Chr.12	4504025	63588571	Teat number QTL (5227)
Chr.12	60056605	60056716	novel_miR_398	Chr.12	47927603	62961334	Palmitoleic acid content QTL (156950)
Chr.12	60056605	60056716	novel_miR_398	Chr.12	47927603	62961334	Base excess QTL (6341)
Chr.12	60056605	60056716	novel_miR_398	Chr.12	47927603	62961334	Mean corpuscular hemoglobin content QTL (5424)
Chr.13	100670000	100670110	novel_miR_511	Chr.13	67299272	130538722	Body weight (birth) QTL (1144)
Chr.13	100670000	100670110	novel_miR_511	Chr.13	67299272	130538722	Shoulder meat weight QTL (1145)
Chr.13	100670000	100670110	novel_miR_511	Chr.13	54899442	203809783	Temperature 40 minutes post mortem (loin) QTL (4005)
Chr.13	100670000	100670110	novel_miR_511	Chr.13	9843648	206710160	Triglyceride level QTL (15078)
Chr.13	100670000	100670110	novel_miR_511	Chr.13	12401583	203392786	Meat color a* QTL (38109)
Chr.13	100670000	100670110	novel_miR_511	Chr.13	12401583	185385437	Shear force QTL (38107)
Chr.13	100670000	100670110	novel_miR_511	Chr.13	5836383	188271972	Nonfunctional nipples QTL (7479)
Chr.13	100670000	100670110	novel_miR_511	Chr.13	9843648	206710160	Arachidic acid content QTL (156954)
Chr.13	100670000	100670110	novel_miR_511	Chr.13	16163521	145083047	Loin fat percentage QTL (38069)
Chr.13	100670000	100670110	novel_miR_511	Chr.13	9843648	206615577	Linoleic acid content QTL (156953)
Chr.13	100670000	100670110	novel_miR_511	Chr.13	12401583	145083047	Gadoleic acid content QTL (156955)
Chr.13	100670000	100670110	novel_miR_511	Chr.13	9843648	206615577	Polyunsaturated fatty acid content QTL (156956)
Chr.13	100670000	100670110	novel_miR_511	Chr.13	16559958	130538722	androstenone, sensory panel QTL (4227)
Chr.13	100670000	100670110	novel_miR_511	Chr.13	16559958	130538722	Average daily gain QTL (347)
Chr.13	100670000	100670110	novel_miR_511	Chr.13	16559958	130538722	Average daily gain QTL (328)
Chr.13	100670000	100670110	novel_miR_511	Chr.13	16559958	130538722	Backfat weight QTL (1132)
Chr.13	100670000	100670110	novel_miR_511	Chr.13	16559958	130538722	Average daily gain QTL (336)
Chr.13	100670000	100670110	novel_miR_511	Chr.13	5836383	145083047	Salmonella count in spleen QTL (11578)
Chr.13	100670000	100670110	novel_miR_511	Chr.13	9843648	145083047	Loin muscle area QTL (38068)
Chr.13	100670000	100670110	novel_miR_511	Chr.13	16559958	130538722	skatole, laboratory QTL (4226)
Chr.13	100670000	100670110	novel_miR_511	Chr.13	7359728	131021249	Lactate dehydrogenase level QTL (15118)
Chr.13	100670000	100670110	novel_miR_511	Chr.13	27210688	194995520	Subcutanous fat area QTL (5720)
Chr.13	100670000	100670110	novel_miR_511	Chr.13	58927444	172283983	Loin weight QTL (17810)
Chr.13	100670000	100670110	novel_miR_511	Chr.13	27210688	159374767	Hemoglobin QTL (5392)
Chr.13	100670000	100670110	novel_miR_511	Chr.13	27210688	159374767	Red blood cell count QTL (5398)
Chr.13	100670000	100670110	novel_miR_511	Chr.13	27210688	159374767	Red blood cell count QTL (5409)
Chr.13	100670000	100670110	novel_miR_511	Chr.13	27210688	159374767	Hematocrit QTL (5421)
Chr.13	100670000	100670110	novel_miR_511	Chr.13	27210688	159374767	Basophil number QTL (5491)
Chr.13	100670000	100670110	novel_miR_511	Chr.13	88939	209907072	Actinobacillus pleuropneumoniae susceptibility QTL (37578)
Chr.13	100670000	100670110	novel_miR_511	Chr.13	16163521	185385437	Muscle moisture percentage QTL (38108)
Chr.13	100670000	100670110	novel_miR_511	Chr.13	58927444	130538722	Fat area percentage in carcass QTL (18641)
Chr.13	100670000	100670110	novel_miR_511	Chr.13	40046563	130538722	Muscle moisture percentage QTL (3004)
Chr.13	100670000	100670110	novel_miR_511	Chr.13	5836383	194995520	LDL cholesterol QTL (17725)
Chr.13	100670000	100670110	novel_miR_511	Chr.13	32577445	130538722	Conductivity 45 minutes post-mortem QTL (1131)
Chr.13	100670000	100670110	novel_miR_511	Chr.13	48608490	141415709	Loin muscle area QTL (5780)
Chr.13	100670000	100670110	novel_miR_511	Chr.13	58690821	157823757	Embryo weight QTL (18357)
Chr.13	100670000	100670110	novel_miR_511	Chr.13	58927444	194995520	Backfat at last rib QTL (17784)
Chr.13	100670000	100670110	novel_miR_511	Chr.13	18268056	206704152	Corpus luteum number QTL (24285)
Chr.13	100670000	100670110	novel_miR_511	Chr.13	27210688	206615577	Capric acid content QTL (156951)
Chr.13	100670000	100670110	novel_miR_511	Chr.13	83599317	194995520	Side fat thickness QTL (3087)
Chr.13	100670000	100670110	novel_miR_511	Chr.13	83773665	176190166	Spleen weight QTL (13298)
Chr.13	100670000	100670110	novel_miR_511	Chr.13	89503549	192233281	Skin percentage QTL (5507)
Chr.13	100670000	100670110	novel_miR_511	Chr.13	16163521	206615577	Palmitoleic acid content QTL (156952)
Chr.13	100670000	100670110	novel_miR_511	Chr.13	89503549	194995520	Ham fat thickness QTL (3968)
Chr.13	100670000	100670110	novel_miR_511	Chr.13	89503549	194995520	Lean meat percentage QTL (3969)
Chr.13	100670000	100670110	novel_miR_511	Chr.13	89503549	194995520	pH 40 minutes post mortem (loin) QTL (4004)
Chr.13	100670000	100670110	novel_miR_511	Chr.13	45441954	209900460	Vertebra number QTL (3970)
Chr.13	100670000	100670110	novel_miR_511	Chr.13	88939	208183945	Average daily gain QTL (244)
Chr.14	109278385	109278492	novel_miR_185	Chr.14	81745465	132170772	Adipocyte diameter QTL (12850)
Chr.14	109278385	109278492	novel_miR_185	Chr.14	81745465	132053949	Average daily gain QTL (337)
Chr.14	109278385	109278492	novel_miR_185	Chr.14	81745465	132170772	Dressing percentage QTL (1151)
Chr.14	109278385	109278492	novel_miR_185	Chr.14	81745465	132170772	Ham percentage QTL (1149)
Chr.14	109278385	109278492	novel_miR_185	Chr.14	81745465	132170772	Fat-cuts percentage QTL (1150)
Chr.14	109278385	109278492	novel_miR_185	Chr.14	93372131	132053949	Mean corpuscular hemoglobin content QTL (12305)
Chr.14	109278385	109278492	novel_miR_185	Chr.14	93372131	132053949	Mean corpuscular hemoglobin concentration QTL (12306)
Chr.14	109278385	109278492	novel_miR_185	Chr.14	93372131	132053949	Red cell distribution width QTL (12307)
Chr.14	109278385	109278492	novel_miR_185	Chr.14	81745465	132170772	Adipocyte diameter QTL (12852)
Chr.14	109278385	109278492	novel_miR_185	Chr.14	81745465	132170772	Backfat at last rib QTL (1163)
Chr.14	109278385	109278492	novel_miR_185	Chr.14	81745465	132170772	Average backfat thickness QTL (1161)
Chr.14	109278385	109278492	novel_miR_185	Chr.14	73412985	114757839	Percentage type IIb fibers QTL (4045)
Chr.14	109278385	109278492	novel_miR_185	Chr.14	81745465	132170772	Shoulder subcutaneous fat thickness QTL (1160)
Chr.14	109278385	109278492	novel_miR_185	Chr.14	81745465	132170772	Feed intake QTL (1164)
Chr.14	109278385	109278492	novel_miR_185	Chr.14	81745465	132170772	Heart weight QTL (1168)
Chr.14	109278385	109278492	novel_miR_185	Chr.14	84652951	114800186	Gluteus medius depth QTL (7642)
Chr.14	109278385	109278492	novel_miR_185	Chr.14	81745465	132170772	Backfat at last rib QTL (1169)
Chr.14	109278385	109278492	novel_miR_185	Chr.14	81745465	132170772	Adipocyte diameter QTL (12851)
Chr.14	109278385	109278492	novel_miR_185	Chr.14	81745465	132170772	Ham percentage QTL (1152)
Chr.14	109278385	109278492	novel_miR_185	Chr.14	81745465	132170772	Loin muscle area QTL (1154)
Chr.14	109278385	109278492	novel_miR_185	Chr.14	81745465	132170772	Ham weight QTL (1158)
Chr.14	109278385	109278492	novel_miR_185	Chr.14	69115424	114543972	Percentage type I fibers QTL (4022)
Chr.14	109278385	109278492	novel_miR_185	Chr.14	81745465	132170772	Carcass weight (cold) QTL (1156)
Chr.14	109278385	109278492	novel_miR_185	Chr.14	81745465	132170772	Loin and neck meat weight QTL (1157)
Chr.14	109278385	109278492	novel_miR_185	Chr.14	81745465	132170772	Body weight (slaughter) QTL (1159)
Chr.14	109278385	109278492	novel_miR_185	Chr.14	81745465	132170772	Head weight QTL (1166)
Chr.14	109278385	109278492	novel_miR_185	Chr.14	81745465	132170772	External fat on ham QTL (1167)
Chr.14	109278385	109278492	novel_miR_185	Chr.14	91580084	113959009	Stearic acid content QTL (15872)
Chr.14	109278385	109278492	novel_miR_185	Chr.14	81745465	132170772	Carcass length QTL (1261)
Chr.14	109278385	109278492	novel_miR_185	Chr.14	81745465	132170772	Carcass length QTL (1153)
Chr.14	109278385	109278492	novel_miR_185	Chr.14	81745465	132170772	Ham weight QTL (1242)
Chr.14	109278385	109278492	novel_miR_185	Chr.14	81745465	132053949	Meat color b* QTL (4007)
Chr.14	109278385	109278492	novel_miR_185	Chr.14	81745465	132053949	Total shear work QTL (4008)
Chr.14	109278385	109278492	novel_miR_185	Chr.14	81745465	132053949	Semimembranosus angle QTL (3972)
Chr.14	109278385	109278492	novel_miR_185	Chr.14	6898350	149890749	Meat color L* QTL (38110)
Chr.14	109278385	109278492	novel_miR_185	Chr.14	10886535	114812357	Abdominal fat weight QTL (21266)
Chr.14	109278385	109278492	novel_miR_185	Chr.14	6898350	149890749	Arachidonic acid content QTL (156959)
Chr.14	109278385	109278492	novel_miR_185	Chr.14	8628665	130615641	Loin muscle area QTL (7)
Chr.14	109278385	109278492	novel_miR_185	Chr.14	24310612	115480974	Trimmed wholesale product / carcass weight QTL (18)
Chr.14	109278385	109278492	novel_miR_185	Chr.14	6898350	132053949	Daily feed intake QTL (5722)
Chr.14	109278385	109278492	novel_miR_185	Chr.14	6898350	132053949	backfat above muscle dorsi QTL (5991)
Chr.14	109278385	109278492	novel_miR_185	Chr.14	14141727	132053949	Fat androstenone level QTL (606)
Chr.14	109278385	109278492	novel_miR_185	Chr.14	14141727	132053949	Fat androstenone level QTL (607)
Chr.14	109278385	109278492	novel_miR_185	Chr.14	14141727	132053949	Fat androstenone level QTL (608)
Chr.14	109278385	109278492	novel_miR_185	Chr.14	14141727	132053949	Fat androstenone level QTL (609)
Chr.14	109278385	109278492	novel_miR_185	Chr.14	11905361	127445304	Intestinal fat weight QTL (21268)
Chr.14	109278385	109278492	novel_miR_185	Chr.14	16066507	132053949	Average instron (star probe) force QTL (3814)
Chr.14	109278385	109278492	novel_miR_185	Chr.14	32915907	132053949	Body weight QTL (8810)
Chr.14	109278385	109278492	novel_miR_185	Chr.14	6898350	132053949	C3c concentration QTL (9630)
Chr.14	109278385	109278492	novel_miR_185	Chr.14	6898350	132053949	Haptoglobin concentration QTL (9653)
Chr.14	109278385	109278492	novel_miR_185	Chr.14	6898350	132053949	Percentage type I fibers QTL (2822)
Chr.14	109278385	109278492	novel_miR_185	Chr.14	13351847	149890749	Margaric acid content QTL (156958)
Chr.14	109278385	109278492	novel_miR_185	Chr.14	93372131	137879539	Aspartate aminotransferase activity QTL (7516)
Chr.14	109278385	109278492	novel_miR_185	Chr.14	59002615	109924185	Cervical vertebra length QTL (13318)
Chr.14	109278385	109278492	novel_miR_185	Chr.14	6898350	132053949	Percentage type IIb fibers QTL (2823)
Chr.14	109278385	109278492	novel_miR_185	Chr.14	6898350	132053949	Percentage type I fibers QTL (2824)
Chr.14	109278385	109278492	novel_miR_185	Chr.14	7424787	152596119	Body weight (birth) QTL (5233)
Chr.14	109278385	109278492	novel_miR_185	Chr.14	98726584	134652677	Backfat at last rib QTL (74)
Chr.14	109278385	109278492	novel_miR_185	Chr.14	27531879	132170772	Carcass weight (hot) QTL (16873)
Chr.14	109278385	109278492	novel_miR_185	Chr.14	13351847	149890749	Capric acid content QTL (156957)
Chr.14	109278385	109278492	novel_miR_185	Chr.14	93372131	140166364	Palmitoleic acid content QTL (156903)
Chr.14	109278385	109278492	novel_miR_185	Chr.14	93372131	140166364	Stearic acid content QTL (156904)
Chr.14	109278385	109278492	novel_miR_185	Chr.14	81745465	140815623	Fat protein content QTL (18013)
Chr.14	109278385	109278492	novel_miR_185	Chr.14	102170112	135364437	Shoulder weight QTL (5132)
Chr.14	109278385	109278492	novel_miR_185	Chr.14	93372131	149890749	Unsaturated fatty acid content QTL (156907)
Chr.14	109278385	109278492	novel_miR_185	Chr.14	93372131	149890749	Saturated fatty acid content QTL (156906)
Chr.14	109278385	109278492	novel_miR_185	Chr.14	81745465	140815623	Shoulder meat weight QTL (1155)
Chr.14	109278385	109278492	novel_miR_185	Chr.14	102170112	135364437	Ham meat weight QTL (5145)
Chr.14	109278385	109278492	novel_miR_185	Chr.14	93372131	134456199	Granular leukocyte to lymphocyte ratio QTL (21335)
Chr.14	109278385	109278492	novel_miR_185	Chr.14	81745465	149890749	pH 24 hr post-mortem (loin) QTL (21861)
Chr.14	109278385	109278492	novel_miR_185	Chr.14	8528044	143234735	Shear force QTL (3925)
Chr.14	109278385	109278492	novel_miR_185	Chr.14	81745465	140166364	Salmonella count in liver and spleen QTL (11581)
Chr.14	109278385	109278492	novel_miR_185	Chr.14	81745465	140166364	Salmonella count in liver QTL (11582)
Chr.14	109278385	109278492	novel_miR_185	Chr.14	81745465	140166364	Salmonella count in spleen QTL (11583)
Chr.14	109278385	109278492	novel_miR_185	Chr.14	93372131	137879539	Aspartate aminotransferase activity QTL (10223)
Chr.14	109278385	109278492	novel_miR_185	Chr.14	93372131	137879539	Aspartate aminotransferase activity QTL (10224)
Chr.14	109278385	109278492	novel_miR_185	Chr.14	93372131	137879539	Aspartate aminotransferase activity QTL (10225)
Chr.14	109278385	109278492	novel_miR_185	Chr.14	93372131	137879539	Aspartate aminotransferase activity QTL (10226)
Chr.14	109278385	109278492	novel_miR_185	Chr.14	93372131	137879539	Aspartate aminotransferase activity QTL (10227)
Chr.14	109278385	109278492	novel_miR_185	Chr.14	93372131	137879539	Aspartate aminotransferase activity QTL (10228)
Chr.14	109278385	109278492	novel_miR_185	Chr.14	93372131	137879539	Aspartate aminotransferase activity QTL (10229)
Chr.14	109278385	109278492	novel_miR_185	Chr.14	93372131	137879539	Aspartate aminotransferase activity QTL (10230)
Chr.14	109278385	109278492	novel_miR_185	Chr.14	93372131	137879539	Aspartate aminotransferase activity QTL (10231)
Chr.14	109278385	109278492	novel_miR_185	Chr.14	93372131	137879539	Aspartate aminotransferase activity QTL (10232)
Chr.14	109278385	109278492	novel_miR_185	Chr.14	93372131	137879539	Aspartate aminotransferase activity QTL (10233)
Chr.14	109278385	109278492	novel_miR_185	Chr.14	93372131	137879539	Aspartate aminotransferase activity QTL (10234)
Chr.14	109278385	109278492	novel_miR_185	Chr.14	93372131	137879539	Aspartate aminotransferase activity QTL (10235)
Chr.14	109278385	109278492	novel_miR_185	Chr.14	8528044	149890749	Shear force at first peak QTL (3930)
Chr.14	109278385	109278492	novel_miR_185	Chr.14	108264282	137879539	Ham fat thickness QTL (3971)
Chr.14	109278385	109278492	novel_miR_185	Chr.14	8528044	149890749	Shear force at first peak QTL (3931)
Chr.14	109278385	109278492	novel_miR_185	Chr.14	8528044	149890749	Shear force at first peak QTL (3929)
Chr.17	38374118	38374197	ssc-miR-499-5p	Chr.17	34780416	39208369	Backfat thickness between 3rd and 4th rib QTL (23157)
Chr.17	38374118	38374197	ssc-miR-499-5p	Chr.17	34780416	39208369	Backfat thickness between 3rd and 4th rib QTL (23164)
Chr.17	38374118	38374197	ssc-miR-499-5p	Chr.17	37174855	65306657	Interferon-gamma level QTL (12344)
Chr.17	38374118	38374197	ssc-miR-499-5p	Chr.17	4082851	64462043	Actinobacillus pleuropneumoniae susceptibility QTL (37564)
Chr.17	38374118	38374197	ssc-miR-499-5p	Chr.17	4609122	66928144	Actinobacillus pleuropneumoniae susceptibility QTL (37575)
Chr.17	38374118	38374197	ssc-miR-499-5p	Chr.17	8194789	43234744	Average backfat thickness QTL (7531)
Chr.17	38374118	38374197	ssc-miR-499-5p	Chr.17	17147298	43234744	Backfat at tenth rib QTL (1189)
Chr.17	38374118	38374197	ssc-miR-499-5p	Chr.17	24629625	48731060	muscle protein percentage QTL (3298)
Chr.17	38374118	38374197	ssc-miR-499-5p	Chr.17	17147298	48731060	Eosinophil number QTL (7523)
Chr.17	38374118	38374197	ssc-miR-499-5p	Chr.17	14639993	48731060	Ear weight QTL (8881)
Chr.17	38374118	38374197	ssc-miR-499-5p	Chr.17	17147298	43234744	Shoulder external fat weight QTL (1188)
Chr.17	38374118	38374197	ssc-miR-499-5p	Chr.17	14639993	48731060	Ear weight QTL (8882)
Chr.17	38374118	38374197	ssc-miR-499-5p	Chr.17	17147298	48731060	Potassium level QTL (6381)
Chr.17	38374118	38374197	ssc-miR-499-5p	Chr.17	17147298	48731060	Eosinophil number QTL (5489)
Chr.17	38374118	38374197	ssc-miR-499-5p	Chr.17	17147298	43234744	Body weight (slaughter) QTL (1187)
Chr.17	38374118	38374197	ssc-miR-499-5p	Chr.17	8194789	43234744	Mean corpuscular hemoglobin concentration QTL (15065)
Chr.17	38374118	38374197	ssc-miR-499-5p	Chr.17	17147298	43234744	External fat on ham QTL (1190)
Chr.17	38374118	38374197	ssc-miR-499-5p	Chr.17	32082161	66928144	Triglyceride level QTL (17728)
Chr.17	38374118	38374197	ssc-miR-499-5p	Chr.17	32082161	66928144	Haptoglobin concentration QTL (9657)
Chr.17	38374118	38374197	ssc-miR-499-5p	Chr.17	435637	69701581	Body weight (weaning) QTL (5231)
Chr.17	38374118	38374197	ssc-miR-499-5p	Chr.17	16015836	69701581	Teat number QTL (5229)
Chr.17	25943875	25943982	novel_miR_45	Chr.17	25668272	26425740	Thoracic vertebra number QTL (64783)
Chr.17	25943875	25943982	novel_miR_45	Chr.17	435637	32082161	Toll-like receptor 9 level QTL (17628)
Chr.17	25943875	25943982	novel_miR_45	Chr.17	4082851	64462043	Actinobacillus pleuropneumoniae susceptibility QTL (37564)
Chr.17	25943875	25943982	novel_miR_45	Chr.17	4609122	66928144	Actinobacillus pleuropneumoniae susceptibility QTL (37575)
Chr.17	25943875	25943982	novel_miR_45	Chr.17	435637	32082161	Haptoglobin concentration QTL (9656)
Chr.17	25943875	25943982	novel_miR_45	Chr.17	435637	32082161	Meat color-a QTL (12069)
Chr.17	25943875	25943982	novel_miR_45	Chr.17	435637	32082161	pH 24 hr post-mortem (loin) QTL (12070)
Chr.17	25943875	25943982	novel_miR_45	Chr.17	435637	32082161	Cooking loss QTL (12071)
Chr.17	25943875	25943982	novel_miR_45	Chr.17	435637	32082161	Drip loss QTL (12072)
Chr.17	25943875	25943982	novel_miR_45	Chr.17	435637	32082161	Thawing loss QTL (12073)
Chr.17	25943875	25943982	novel_miR_45	Chr.17	435637	32082161	Intramuscular fat content QTL (12074)
Chr.17	25943875	25943982	novel_miR_45	Chr.17	435637	32082161	Shear force QTL (12075)
Chr.17	25943875	25943982	novel_miR_45	Chr.17	8194789	43234744	Average backfat thickness QTL (7531)
Chr.17	25943875	25943982	novel_miR_45	Chr.17	17147298	43234744	Backfat at tenth rib QTL (1189)
Chr.17	25943875	25943982	novel_miR_45	Chr.17	24629625	48731060	muscle protein percentage QTL (3298)
Chr.17	25943875	25943982	novel_miR_45	Chr.17	17147298	48731060	Eosinophil number QTL (7523)
Chr.17	25943875	25943982	novel_miR_45	Chr.17	14639993	48731060	Ear weight QTL (8881)
Chr.17	25943875	25943982	novel_miR_45	Chr.17	17147298	43234744	Shoulder external fat weight QTL (1188)
Chr.17	25943875	25943982	novel_miR_45	Chr.17	14639993	48731060	Ear weight QTL (8882)
Chr.17	25943875	25943982	novel_miR_45	Chr.17	17147298	48731060	Potassium level QTL (6381)
Chr.17	25943875	25943982	novel_miR_45	Chr.17	17147298	48731060	Eosinophil number QTL (5489)
Chr.17	25943875	25943982	novel_miR_45	Chr.17	17147298	43234744	Body weight (slaughter) QTL (1187)
Chr.17	25943875	25943982	novel_miR_45	Chr.17	8194789	43234744	Mean corpuscular hemoglobin concentration QTL (15065)
Chr.17	25943875	25943982	novel_miR_45	Chr.17	17147298	43234744	External fat on ham QTL (1190)
Chr.17	25943875	25943982	novel_miR_45	Chr.17	435637	69701581	Body weight (weaning) QTL (5231)
Chr.17	25943875	25943982	novel_miR_45	Chr.17	16015836	69701581	Teat number QTL (5229)
Chr.2	7285466	7285541	ssc-miR-194a-5p	Chr.2	4341271	7324405	tenderness score QTL (167245)
Chr.2	7285466	7285541	ssc-miR-194a-5p	Chr.2	4341271	7324405	Shear force QTL (167246)
Chr.2	7285466	7285541	ssc-miR-194a-5p	Chr.2	2948442	8137068	Cooking loss QTL (2970)
Chr.2	7285466	7285541	ssc-miR-194a-5p	Chr.2	609757	7440323	Teat number QTL (593)
Chr.2	7285466	7285541	ssc-miR-194a-5p	Chr.2	609757	7440323	Gait score (hind) QTL (8938)
Chr.2	7285466	7285541	ssc-miR-194a-5p	Chr.2	2387169	7440323	Loin muscle area QTL (38052)
Chr.2	7285466	7285541	ssc-miR-194a-5p	Chr.2	7152454	7677381	Percentage type I fibers QTL (7028)
Chr.2	7285466	7285541	ssc-miR-194a-5p	Chr.2	2795608	27137109	Backfat between 6th and 7th ribs QTL (3942)
Chr.2	7285466	7285541	ssc-miR-194a-5p	Chr.2	609757	9469069	Bone mineral content QTL (17636)
Chr.2	7285466	7285541	ssc-miR-194a-5p	Chr.2	609757	15823608	Average backfat thickness QTL (197)
Chr.2	7285466	7285541	ssc-miR-194a-5p	Chr.2	609757	15946890	Average backfat thickness QTL (198)
Chr.2	7285466	7285541	ssc-miR-194a-5p	Chr.2	609757	15823608	Average backfat thickness QTL (199)
Chr.2	7285466	7285541	ssc-miR-194a-5p	Chr.2	609757	12263031	Loin weight QTL (379)
Chr.2	7285466	7285541	ssc-miR-194a-5p	Chr.2	609757	13080712	Loin and ham percentage in carcass QTL (380)
Chr.2	7285466	7285541	ssc-miR-194a-5p	Chr.2	609757	12560715	Estimated carcass lean content QTL (381)
Chr.2	7285466	7285541	ssc-miR-194a-5p	Chr.2	609757	13002292	Backfat weight QTL (404)
Chr.2	7285466	7285541	ssc-miR-194a-5p	Chr.2	609757	21763657	Backfat thickness between 3rd and 4th rib QTL (406)
Chr.2	7285466	7285541	ssc-miR-194a-5p	Chr.2	609757	19340056	Backfat at last rib QTL (407)
Chr.2	7285466	7285541	ssc-miR-194a-5p	Chr.2	609757	15441523	Average backfat thickness QTL (618)
Chr.2	7285466	7285541	ssc-miR-194a-5p	Chr.2	609757	15441523	Ham percentage QTL (619)
Chr.2	7285466	7285541	ssc-miR-194a-5p	Chr.2	609757	15441523	Loin percentage QTL (620)
Chr.2	7285466	7285541	ssc-miR-194a-5p	Chr.2	609757	15441523	Lean meat percentage QTL (621)
Chr.2	7285466	7285541	ssc-miR-194a-5p	Chr.2	609757	15441523	Backfat percentage QTL (622)
Chr.2	7285466	7285541	ssc-miR-194a-5p	Chr.2	609757	15441523	Fat-cuts percentage QTL (623)
Chr.2	7285466	7285541	ssc-miR-194a-5p	Chr.2	2948442	10384768	PH for Longissmus dorsi QTL (2972)
Chr.2	7285466	7285541	ssc-miR-194a-5p	Chr.2	609757	13366532	Average backfat thickness QTL (3797)
Chr.2	7285466	7285541	ssc-miR-194a-5p	Chr.2	609757	13366532	Backfat at last rib QTL (3800)
Chr.2	7285466	7285541	ssc-miR-194a-5p	Chr.2	609757	27552141	Feed intake QTL (3890)
Chr.2	7285466	7285541	ssc-miR-194a-5p	Chr.2	145257	8936150	Average backfat thickness QTL (153473)
Chr.2	7285466	7285541	ssc-miR-194a-5p	Chr.2	609757	8499847	backfat at P2 position QTL (4111)
Chr.2	7285466	7285541	ssc-miR-194a-5p	Chr.2	609757	8499847	Carcass length QTL (4112)
Chr.2	7285466	7285541	ssc-miR-194a-5p	Chr.2	609757	8499847	Lean meat percentage QTL (4113)
Chr.2	7285466	7285541	ssc-miR-194a-5p	Chr.2	609757	8499847	External fat on loin QTL (4114)
Chr.2	7285466	7285541	ssc-miR-194a-5p	Chr.2	609757	8499847	PH for Longissmus dorsi QTL (4115)
Chr.2	7285466	7285541	ssc-miR-194a-5p	Chr.2	609757	8499847	pH for Semimembranosus QTL (4116)
Chr.2	7285466	7285541	ssc-miR-194a-5p	Chr.2	609757	8499847	Conductivity 45 minutes post-mortem QTL (4117)
Chr.2	7285466	7285541	ssc-miR-194a-5p	Chr.2	609757	8499847	Conductivity 24 hours postmortem (ham) QTL (4118)
Chr.2	7285466	7285541	ssc-miR-194a-5p	Chr.2	609757	8499847	Average daily gain QTL (4170)
Chr.2	7285466	7285541	ssc-miR-194a-5p	Chr.2	609757	8499847	PH for Longissmus dorsi QTL (4173)
Chr.2	7285466	7285541	ssc-miR-194a-5p	Chr.2	609757	8499847	Carcass length QTL (4174)
Chr.2	7285466	7285541	ssc-miR-194a-5p	Chr.2	609757	8499847	Carcass weight (hot) QTL (4175)
Chr.2	7285466	7285541	ssc-miR-194a-5p	Chr.2	609757	8499847	PH for Longissmus dorsi QTL (4176)
Chr.2	7285466	7285541	ssc-miR-194a-5p	Chr.2	609757	8499847	Conductivity 24 hours postmortem (ham) QTL (4177)
Chr.2	7285466	7285541	ssc-miR-194a-5p	Chr.2	609757	8499847	Body weight (slaughter) QTL (4244)
Chr.2	7285466	7285541	ssc-miR-194a-5p	Chr.2	609757	8499847	Carcass weight (hot) QTL (4245)
Chr.2	7285466	7285541	ssc-miR-194a-5p	Chr.2	609757	13366532	Backfat at last lumbar QTL (3799)
Chr.2	7285466	7285541	ssc-miR-194a-5p	Chr.2	609757	13002292	Percentage of backfat and leaf fat in carcass QTL (405)
Chr.2	7285466	7285541	ssc-miR-194a-5p	Chr.2	609757	48775112	Backfat at first rib QTL (3941)
Chr.2	7285466	7285541	ssc-miR-194a-5p	Chr.2	609757	10846385	Segmented neutrophil number QTL (5483)
Chr.2	7285466	7285541	ssc-miR-194a-5p	Chr.2	609757	10846385	O2 partial pressure QTL (6330)
Chr.2	7285466	7285541	ssc-miR-194a-5p	Chr.2	609757	10846385	Oxygen saturation QTL (6344)
Chr.2	7285466	7285541	ssc-miR-194a-5p	Chr.2	3321699	9006820	Loin weight QTL (153474)
Chr.2	7285466	7285541	ssc-miR-194a-5p	Chr.2	609757	13366532	Backfat at tenth rib QTL (3798)
Chr.2	7285466	7285541	ssc-miR-194a-5p	Chr.2	609757	13366532	Average backfat thickness QTL (349)
Chr.2	7285466	7285541	ssc-miR-194a-5p	Chr.2	609757	12263031	Neck fat weight QTL (5146)
Chr.2	7285466	7285541	ssc-miR-194a-5p	Chr.2	609757	13366532	Average daily gain QTL (16846)
Chr.2	7285466	7285541	ssc-miR-194a-5p	Chr.2	2948442	9094500	Lean meat + bone in back QTL (507)
Chr.2	7285466	7285541	ssc-miR-194a-5p	Chr.2	609757	13366532	Average backfat thickness QTL (17997)
Chr.2	7285466	7285541	ssc-miR-194a-5p	Chr.2	2387169	13366532	Loin and neck meat weight QTL (922)
Chr.2	7285466	7285541	ssc-miR-194a-5p	Chr.2	2948442	9094500	Lean meat + bone in ham + back QTL (505)
Chr.2	7285466	7285541	ssc-miR-194a-5p	Chr.2	609757	13366532	Loin muscle area QTL (3801)
Chr.2	7285466	7285541	ssc-miR-194a-5p	Chr.2	2948442	13366532	NADP-malate dehydrogenase activity QTL (18016)
Chr.2	7285466	7285541	ssc-miR-194a-5p	Chr.2	2387169	13366532	Carcass length QTL (924)
Chr.2	7285466	7285541	ssc-miR-194a-5p	Chr.2	6094542	10943541	Loin and neck meat weight QTL (810)
Chr.2	7285466	7285541	ssc-miR-194a-5p	Chr.2	2948442	9094500	Lean meat percentage QTL (502)
Chr.2	7285466	7285541	ssc-miR-194a-5p	Chr.2	5564838	10655391	Loin weight QTL (5133)
Chr.2	7285466	7285541	ssc-miR-194a-5p	Chr.2	609757	9469069	Osteochondrosis score QTL (17637)
Chr.2	7285466	7285541	ssc-miR-194a-5p	Chr.2	609757	13366532	Backfat at last rib QTL (16834)
Chr.2	7285466	7285541	ssc-miR-194a-5p	Chr.2	609757	13366532	Adipocyte diameter QTL (18029)
Chr.2	7285466	7285541	ssc-miR-194a-5p	Chr.2	6636615	12560715	External fat on ham QTL (5147)
Chr.2	7285466	7285541	ssc-miR-194a-5p	Chr.2	2387169	13366532	Dressing percentage QTL (930)
Chr.2	7285466	7285541	ssc-miR-194a-5p	Chr.2	2387169	13366532	Body weight (3 weeks) QTL (928)
Chr.2	7285466	7285541	ssc-miR-194a-5p	Chr.2	2387169	21136167	Loin muscle area QTL (38051)
Chr.2	7285466	7285541	ssc-miR-194a-5p	Chr.2	2387169	13366532	Shoulder meat weight QTL (918)
Chr.2	7285466	7285541	ssc-miR-194a-5p	Chr.2	2387169	13366532	Shoulder subcutaneous fat thickness QTL (5961)
Chr.2	7285466	7285541	ssc-miR-194a-5p	Chr.2	2387169	13366532	Interferon-gamma level QTL (12334)
Chr.2	7285466	7285541	ssc-miR-194a-5p	Chr.2	2387169	13366532	Loin and neck meat weight QTL (910)
Chr.2	7285466	7285541	ssc-miR-194a-5p	Chr.2	2948442	15950969	Backfat at rump QTL (21217)
Chr.2	7285466	7285541	ssc-miR-194a-5p	Chr.2	2387169	13366532	Estimated carcass lean content QTL (5972)
Chr.2	7285466	7285541	ssc-miR-194a-5p	Chr.2	6636615	17962639	Ham weight QTL (5134)
Chr.2	7285466	7285541	ssc-miR-194a-5p	Chr.2	2948442	13366532	Fat protein content QTL (18010)
Chr.2	7285466	7285541	ssc-miR-194a-5p	Chr.2	609757	21136167	Interleukin-10 level QTL (17602)
Chr.2	7285466	7285541	ssc-miR-194a-5p	Chr.2	2387169	13366532	Backfat at last rib QTL (5966)
Chr.2	7285466	7285541	ssc-miR-194a-5p	Chr.2	2387169	13366532	Fat to meat ratio QTL (5970)
Chr.2	7285466	7285541	ssc-miR-194a-5p	Chr.2	2387169	13366532	Belly meat content QTL (5971)
Chr.2	7285466	7285541	ssc-miR-194a-5p	Chr.2	2387169	11475306	Melanoma susceptibility QTL (7569)
Chr.2	7285466	7285541	ssc-miR-194a-5p	Chr.2	609757	18209772	Hemolytic complement activity (alternative pathway) QTL (9591)
Chr.2	7285466	7285541	ssc-miR-194a-5p	Chr.2	2387169	13366532	Loin and neck meat weight QTL (916)
Chr.2	7285466	7285541	ssc-miR-194a-5p	Chr.2	2387169	13366532	Subcutanous fat area QTL (5969)
Chr.2	7285466	7285541	ssc-miR-194a-5p	Chr.2	2387169	13366532	Drip loss QTL (5683)
Chr.2	7285466	7285541	ssc-miR-194a-5p	Chr.2	2948442	13366532	Subcutanous fat area QTL (18003)
Chr.2	7285466	7285541	ssc-miR-194a-5p	Chr.2	2387169	13366532	Loin muscle area QTL (5968)
Chr.2	7285466	7285541	ssc-miR-194a-5p	Chr.2	2948442	13366532	Average backfat thickness QTL (311)
Chr.2	7285466	7285541	ssc-miR-194a-5p	Chr.2	2387169	13366532	Side fat thickness QTL (5967)
Chr.2	7285466	7285541	ssc-miR-194a-5p	Chr.2	2387169	13366532	Average backfat thickness QTL (923)
Chr.2	7285466	7285541	ssc-miR-194a-5p	Chr.2	609757	18209772	Hemolytic complement activity (alternative pathway) QTL (9592)
Chr.2	7285466	7285541	ssc-miR-194a-5p	Chr.2	2387169	13366532	Body weight (birth) QTL (5934)
Chr.2	7285466	7285541	ssc-miR-194a-5p	Chr.2	2387169	13366532	Dressing percentage QTL (5687)
Chr.2	7285466	7285541	ssc-miR-194a-5p	Chr.2	2948442	44995408	Backfat at first rib QTL (21216)
Chr.2	7285466	7285541	ssc-miR-194a-5p	Chr.2	2387169	13366532	Carcass weight (hot) QTL (5937)
Chr.2	7285466	7285541	ssc-miR-194a-5p	Chr.2	609757	21136167	Toll-like receptor 9 level QTL (17618)
Chr.2	7285466	7285541	ssc-miR-194a-5p	Chr.2	609757	18209772	Hemolytic complement activity (alternative pathway) QTL (9593)
Chr.2	7285466	7285541	ssc-miR-194a-5p	Chr.2	2387169	21136167	Ham weight QTL (914)
Chr.2	7285466	7285541	ssc-miR-194a-5p	Chr.2	2387169	21136167	Average daily gain QTL (929)
Chr.2	7285466	7285541	ssc-miR-194a-5p	Chr.2	609757	43738502	Average backfat thickness QTL (364)
Chr.2	7285466	7285541	ssc-miR-194a-5p	Chr.2	609757	25252518	muscle protein percentage QTL (3839)
Chr.2	7285466	7285541	ssc-miR-194a-5p	Chr.2	2387169	38367026	Average backfat thickness QTL (5965)
Chr.2	7285466	7285541	ssc-miR-194a-5p	Chr.2	609757	101614625	Creatine kinase level QTL (15090)
Chr.2	7285466	7285541	ssc-miR-194a-5p	Chr.2	2387169	139359663	Meat color L* QTL (38076)
Chr.2	7285466	7285541	ssc-miR-194a-5p	Chr.2	2387169	75082926	cis-9-Heptadecenoic acid content QTL (156917)
Chr.2	7285466	7285541	ssc-miR-194a-5p	Chr.2	2387169	133160620	Melanoma susceptibility QTL (7576)
Chr.2	7285466	7285541	ssc-miR-194a-5p	Chr.2	2948442	138050552	Abdominal fat weight QTL (21214)
Chr.2	7285466	7285541	ssc-miR-194a-5p	Chr.2	2948442	137276970	Average backfat thickness QTL (21212)
Chr.2	7285466	7285541	ssc-miR-194a-5p	Chr.2	609757	133375944	Loin muscle area QTL (5688)
Chr.2	7285466	7285541	ssc-miR-194a-5p	Chr.2	2387169	131656956	Linolenic acid content QTL (156918)
Chr.2	7285466	7285541	ssc-miR-194a-5p	Chr.2	609757	162569375	C3c concentration QTL (9612)
Chr.2	7285466	7285541	ssc-miR-194a-5p	Chr.2	2387169	75082926	Palmitic acid content QTL (156868)
Chr.2	7285466	7285541	ssc-miR-194a-5p	Chr.2	2387169	139359663	Unsaturated fatty acid content QTL (156922)
Chr.2	7285466	7285541	ssc-miR-194a-5p	Chr.2	2387169	139359663	Arachidonic acid content QTL (156920)
Chr.2	7285466	7285541	ssc-miR-194a-5p	Chr.2	609757	162569375	C3c concentration QTL (9613)
Chr.2	7285466	7285541	ssc-miR-194a-5p	Chr.2	2387169	131656956	Saturated fatty acid content QTL (156921)
Chr.2	7285466	7285541	ssc-miR-194a-5p	Chr.2	609757	162569375	C3c concentration QTL (9614)
Chr.2	7285466	7285541	ssc-miR-194a-5p	Chr.2	609757	85009446	Backfat at last rib QTL (16875)
Chr.2	7285466	7285541	ssc-miR-194a-5p	Chr.2	2387169	154953107	Belly meat content QTL (5690)
Chr.2	7285466	7285541	ssc-miR-194a-5p	Chr.2	609757	154953107	Fat to meat ratio QTL (5689)
Chr.2	7285466	7285541	ssc-miR-194a-5p	Chr.2	2387169	154953107	Estimated carcass lean content QTL (5691)
Chr.2	7285466	7285541	ssc-miR-194a-5p	Chr.2	2594130	132711982	Heart weight QTL (65002)
Chr.2	7285466	7285541	ssc-miR-194a-5p	Chr.2	609757	157789611	Carcass weight (hot) QTL (5432)
Chr.2	7285466	7285541	ssc-miR-194a-5p	Chr.2	609757	157789611	Ham weight QTL (5437)
Chr.2	7285466	7285541	ssc-miR-194a-5p	Chr.2	609757	157789611	Shoulder weight QTL (5438)
Chr.2	7285466	7285541	ssc-miR-194a-5p	Chr.2	609757	157789611	Shear firmness QTL (5440)
Chr.2	7285466	7285541	ssc-miR-194a-5p	Chr.2	609757	157789611	Cutlet weight QTL (5496)
Chr.2	7285466	7285541	ssc-miR-194a-5p	Chr.2	2387169	139359663	Shear force QTL (38074)
Chr.2	7285466	7285541	ssc-miR-194a-5p	Chr.2	5101784	150528181	Backfat at mid-back QTL (5242)
Chr.2	7285466	7285541	ssc-miR-194a-5p	Chr.2	6662614	140912872	Shoulder subcutaneous fat thickness QTL (5218)
Chr.2	7285466	7285541	ssc-miR-194a-5p	Chr.2	4798534	131599097	Abdominal fat weight QTL (21213)
Chr.2	7285466	7285541	ssc-miR-194a-5p	Chr.2	2387169	139359663	Arachidic acid content QTL (156919)
Chr.2	7285466	7285541	ssc-miR-194a-5p	Chr.2	609757	152938765	Actinobacillus pleuropneumoniae susceptibility QTL (37569)
Chr.2	516634	516743	novel_miR_278	Chr.2	145257	8936150	Average backfat thickness QTL (153473)
Chr.2	8204920	8205032	novel_miR_434	Chr.2	7800167	8269982	Alkaline phosphatase activity QTL (213875)
Chr.2	8204920	8205032	novel_miR_434	Chr.2	2795608	27137109	Backfat between 6th and 7th ribs QTL (3942)
Chr.2	8204920	8205032	novel_miR_434	Chr.2	609757	9469069	Bone mineral content QTL (17636)
Chr.2	8204920	8205032	novel_miR_434	Chr.2	609757	15823608	Average backfat thickness QTL (197)
Chr.2	8204920	8205032	novel_miR_434	Chr.2	609757	15946890	Average backfat thickness QTL (198)
Chr.2	8204920	8205032	novel_miR_434	Chr.2	609757	15823608	Average backfat thickness QTL (199)
Chr.2	8204920	8205032	novel_miR_434	Chr.2	609757	12263031	Loin weight QTL (379)
Chr.2	8204920	8205032	novel_miR_434	Chr.2	609757	13080712	Loin and ham percentage in carcass QTL (380)
Chr.2	8204920	8205032	novel_miR_434	Chr.2	609757	12560715	Estimated carcass lean content QTL (381)
Chr.2	8204920	8205032	novel_miR_434	Chr.2	609757	13002292	Backfat weight QTL (404)
Chr.2	8204920	8205032	novel_miR_434	Chr.2	609757	21763657	Backfat thickness between 3rd and 4th rib QTL (406)
Chr.2	8204920	8205032	novel_miR_434	Chr.2	609757	19340056	Backfat at last rib QTL (407)
Chr.2	8204920	8205032	novel_miR_434	Chr.2	609757	15441523	Average backfat thickness QTL (618)
Chr.2	8204920	8205032	novel_miR_434	Chr.2	609757	15441523	Ham percentage QTL (619)
Chr.2	8204920	8205032	novel_miR_434	Chr.2	609757	15441523	Loin percentage QTL (620)
Chr.2	8204920	8205032	novel_miR_434	Chr.2	609757	15441523	Lean meat percentage QTL (621)
Chr.2	8204920	8205032	novel_miR_434	Chr.2	609757	15441523	Backfat percentage QTL (622)
Chr.2	8204920	8205032	novel_miR_434	Chr.2	609757	15441523	Fat-cuts percentage QTL (623)
Chr.2	8204920	8205032	novel_miR_434	Chr.2	2948442	10384768	PH for Longissmus dorsi QTL (2972)
Chr.2	8204920	8205032	novel_miR_434	Chr.2	609757	13366532	Average backfat thickness QTL (3797)
Chr.2	8204920	8205032	novel_miR_434	Chr.2	609757	13366532	Backfat at last rib QTL (3800)
Chr.2	8204920	8205032	novel_miR_434	Chr.2	609757	27552141	Feed intake QTL (3890)
Chr.2	8204920	8205032	novel_miR_434	Chr.2	145257	8936150	Average backfat thickness QTL (153473)
Chr.2	8204920	8205032	novel_miR_434	Chr.2	609757	8499847	backfat at P2 position QTL (4111)
Chr.2	8204920	8205032	novel_miR_434	Chr.2	609757	8499847	Carcass length QTL (4112)
Chr.2	8204920	8205032	novel_miR_434	Chr.2	609757	8499847	Lean meat percentage QTL (4113)
Chr.2	8204920	8205032	novel_miR_434	Chr.2	609757	8499847	External fat on loin QTL (4114)
Chr.2	8204920	8205032	novel_miR_434	Chr.2	609757	8499847	PH for Longissmus dorsi QTL (4115)
Chr.2	8204920	8205032	novel_miR_434	Chr.2	609757	8499847	pH for Semimembranosus QTL (4116)
Chr.2	8204920	8205032	novel_miR_434	Chr.2	609757	8499847	Conductivity 45 minutes post-mortem QTL (4117)
Chr.2	8204920	8205032	novel_miR_434	Chr.2	609757	8499847	Conductivity 24 hours postmortem (ham) QTL (4118)
Chr.2	8204920	8205032	novel_miR_434	Chr.2	609757	8499847	Average daily gain QTL (4170)
Chr.2	8204920	8205032	novel_miR_434	Chr.2	609757	8499847	PH for Longissmus dorsi QTL (4173)
Chr.2	8204920	8205032	novel_miR_434	Chr.2	609757	8499847	Carcass length QTL (4174)
Chr.2	8204920	8205032	novel_miR_434	Chr.2	609757	8499847	Carcass weight (hot) QTL (4175)
Chr.2	8204920	8205032	novel_miR_434	Chr.2	609757	8499847	PH for Longissmus dorsi QTL (4176)
Chr.2	8204920	8205032	novel_miR_434	Chr.2	609757	8499847	Conductivity 24 hours postmortem (ham) QTL (4177)
Chr.2	8204920	8205032	novel_miR_434	Chr.2	609757	8499847	Body weight (slaughter) QTL (4244)
Chr.2	8204920	8205032	novel_miR_434	Chr.2	609757	8499847	Carcass weight (hot) QTL (4245)
Chr.2	8204920	8205032	novel_miR_434	Chr.2	609757	13366532	Backfat at last lumbar QTL (3799)
Chr.2	8204920	8205032	novel_miR_434	Chr.2	609757	13002292	Percentage of backfat and leaf fat in carcass QTL (405)
Chr.2	8204920	8205032	novel_miR_434	Chr.2	609757	48775112	Backfat at first rib QTL (3941)
Chr.2	8204920	8205032	novel_miR_434	Chr.2	609757	10846385	Segmented neutrophil number QTL (5483)
Chr.2	8204920	8205032	novel_miR_434	Chr.2	609757	10846385	O2 partial pressure QTL (6330)
Chr.2	8204920	8205032	novel_miR_434	Chr.2	609757	10846385	Oxygen saturation QTL (6344)
Chr.2	8204920	8205032	novel_miR_434	Chr.2	3321699	9006820	Loin weight QTL (153474)
Chr.2	8204920	8205032	novel_miR_434	Chr.2	609757	13366532	Backfat at tenth rib QTL (3798)
Chr.2	8204920	8205032	novel_miR_434	Chr.2	609757	13366532	Average backfat thickness QTL (349)
Chr.2	8204920	8205032	novel_miR_434	Chr.2	7761691	8687039	Spinal curvature QTL (64679)
Chr.2	8204920	8205032	novel_miR_434	Chr.2	609757	12263031	Neck fat weight QTL (5146)
Chr.2	8204920	8205032	novel_miR_434	Chr.2	609757	13366532	Average daily gain QTL (16846)
Chr.2	8204920	8205032	novel_miR_434	Chr.2	2948442	9094500	Lean meat + bone in back QTL (507)
Chr.2	8204920	8205032	novel_miR_434	Chr.2	609757	13366532	Average backfat thickness QTL (17997)
Chr.2	8204920	8205032	novel_miR_434	Chr.2	2387169	13366532	Loin and neck meat weight QTL (922)
Chr.2	8204920	8205032	novel_miR_434	Chr.2	2948442	9094500	Lean meat + bone in ham + back QTL (505)
Chr.2	8204920	8205032	novel_miR_434	Chr.2	609757	13366532	Loin muscle area QTL (3801)
Chr.2	8204920	8205032	novel_miR_434	Chr.2	7440323	13366532	CSFV antibody level QTL (37538)
Chr.2	8204920	8205032	novel_miR_434	Chr.2	2948442	13366532	NADP-malate dehydrogenase activity QTL (18016)
Chr.2	8204920	8205032	novel_miR_434	Chr.2	2387169	13366532	Carcass length QTL (924)
Chr.2	8204920	8205032	novel_miR_434	Chr.2	6094542	10943541	Loin and neck meat weight QTL (810)
Chr.2	8204920	8205032	novel_miR_434	Chr.2	2948442	9094500	Lean meat percentage QTL (502)
Chr.2	8204920	8205032	novel_miR_434	Chr.2	5564838	10655391	Loin weight QTL (5133)
Chr.2	8204920	8205032	novel_miR_434	Chr.2	609757	9469069	Osteochondrosis score QTL (17637)
Chr.2	8204920	8205032	novel_miR_434	Chr.2	609757	13366532	Backfat at last rib QTL (16834)
Chr.2	8204920	8205032	novel_miR_434	Chr.2	609757	13366532	Adipocyte diameter QTL (18029)
Chr.2	8204920	8205032	novel_miR_434	Chr.2	6636615	12560715	External fat on ham QTL (5147)
Chr.2	8204920	8205032	novel_miR_434	Chr.2	2387169	13366532	Dressing percentage QTL (930)
Chr.2	8204920	8205032	novel_miR_434	Chr.2	2387169	13366532	Body weight (3 weeks) QTL (928)
Chr.2	8204920	8205032	novel_miR_434	Chr.2	2387169	21136167	Loin muscle area QTL (38051)
Chr.2	8204920	8205032	novel_miR_434	Chr.2	2387169	13366532	Shoulder meat weight QTL (918)
Chr.2	8204920	8205032	novel_miR_434	Chr.2	2387169	13366532	Shoulder subcutaneous fat thickness QTL (5961)
Chr.2	8204920	8205032	novel_miR_434	Chr.2	2387169	13366532	Interferon-gamma level QTL (12334)
Chr.2	8204920	8205032	novel_miR_434	Chr.2	2387169	13366532	Loin and neck meat weight QTL (910)
Chr.2	8204920	8205032	novel_miR_434	Chr.2	2948442	15950969	Backfat at rump QTL (21217)
Chr.2	8204920	8205032	novel_miR_434	Chr.2	2387169	13366532	Estimated carcass lean content QTL (5972)
Chr.2	8204920	8205032	novel_miR_434	Chr.2	6636615	17962639	Ham weight QTL (5134)
Chr.2	8204920	8205032	novel_miR_434	Chr.2	2948442	13366532	Fat protein content QTL (18010)
Chr.2	8204920	8205032	novel_miR_434	Chr.2	609757	21136167	Interleukin-10 level QTL (17602)
Chr.2	8204920	8205032	novel_miR_434	Chr.2	2387169	13366532	Backfat at last rib QTL (5966)
Chr.2	8204920	8205032	novel_miR_434	Chr.2	2387169	13366532	Fat to meat ratio QTL (5970)
Chr.2	8204920	8205032	novel_miR_434	Chr.2	2387169	13366532	Belly meat content QTL (5971)
Chr.2	8204920	8205032	novel_miR_434	Chr.2	2387169	11475306	Melanoma susceptibility QTL (7569)
Chr.2	8204920	8205032	novel_miR_434	Chr.2	609757	18209772	Hemolytic complement activity (alternative pathway) QTL (9591)
Chr.2	8204920	8205032	novel_miR_434	Chr.2	2387169	13366532	Loin and neck meat weight QTL (916)
Chr.2	8204920	8205032	novel_miR_434	Chr.2	2387169	13366532	Subcutanous fat area QTL (5969)
Chr.2	8204920	8205032	novel_miR_434	Chr.2	2387169	13366532	Drip loss QTL (5683)
Chr.2	8204920	8205032	novel_miR_434	Chr.2	2948442	13366532	Subcutanous fat area QTL (18003)
Chr.2	8204920	8205032	novel_miR_434	Chr.2	2387169	13366532	Loin muscle area QTL (5968)
Chr.2	8204920	8205032	novel_miR_434	Chr.2	2948442	13366532	Average backfat thickness QTL (311)
Chr.2	8204920	8205032	novel_miR_434	Chr.2	2387169	13366532	Side fat thickness QTL (5967)
Chr.2	8204920	8205032	novel_miR_434	Chr.2	7440323	13366532	Mean corpuscular hemoglobin concentration QTL (12285)
Chr.2	8204920	8205032	novel_miR_434	Chr.2	2387169	13366532	Average backfat thickness QTL (923)
Chr.2	8204920	8205032	novel_miR_434	Chr.2	609757	18209772	Hemolytic complement activity (alternative pathway) QTL (9592)
Chr.2	8204920	8205032	novel_miR_434	Chr.2	2387169	13366532	Body weight (birth) QTL (5934)
Chr.2	8204920	8205032	novel_miR_434	Chr.2	2387169	13366532	Dressing percentage QTL (5687)
Chr.2	8204920	8205032	novel_miR_434	Chr.2	2948442	44995408	Backfat at first rib QTL (21216)
Chr.2	8204920	8205032	novel_miR_434	Chr.2	2387169	13366532	Carcass weight (hot) QTL (5937)
Chr.2	8204920	8205032	novel_miR_434	Chr.2	609757	21136167	Toll-like receptor 9 level QTL (17618)
Chr.2	8204920	8205032	novel_miR_434	Chr.2	609757	18209772	Hemolytic complement activity (alternative pathway) QTL (9593)
Chr.2	8204920	8205032	novel_miR_434	Chr.2	2387169	21136167	Ham weight QTL (914)
Chr.2	8204920	8205032	novel_miR_434	Chr.2	2387169	21136167	Average daily gain QTL (929)
Chr.2	8204920	8205032	novel_miR_434	Chr.2	609757	43738502	Average backfat thickness QTL (364)
Chr.2	8204920	8205032	novel_miR_434	Chr.2	7389378	12537424	Marbling QTL (5755)
Chr.2	8204920	8205032	novel_miR_434	Chr.2	7440323	38367026	Drip loss QTL (86)
Chr.2	8204920	8205032	novel_miR_434	Chr.2	609757	25252518	muscle protein percentage QTL (3839)
Chr.2	8204920	8205032	novel_miR_434	Chr.2	2387169	38367026	Average backfat thickness QTL (5965)
Chr.2	8204920	8205032	novel_miR_434	Chr.2	609757	101614625	Creatine kinase level QTL (15090)
Chr.2	8204920	8205032	novel_miR_434	Chr.2	2387169	139359663	Meat color L* QTL (38076)
Chr.2	8204920	8205032	novel_miR_434	Chr.2	2387169	75082926	cis-9-Heptadecenoic acid content QTL (156917)
Chr.2	8204920	8205032	novel_miR_434	Chr.2	2387169	133160620	Melanoma susceptibility QTL (7576)
Chr.2	8204920	8205032	novel_miR_434	Chr.2	2948442	138050552	Abdominal fat weight QTL (21214)
Chr.2	8204920	8205032	novel_miR_434	Chr.2	2948442	137276970	Average backfat thickness QTL (21212)
Chr.2	8204920	8205032	novel_miR_434	Chr.2	609757	133375944	Loin muscle area QTL (5688)
Chr.2	8204920	8205032	novel_miR_434	Chr.2	2387169	131656956	Linolenic acid content QTL (156918)
Chr.2	8204920	8205032	novel_miR_434	Chr.2	609757	162569375	C3c concentration QTL (9612)
Chr.2	8204920	8205032	novel_miR_434	Chr.2	2387169	75082926	Palmitic acid content QTL (156868)
Chr.2	8204920	8205032	novel_miR_434	Chr.2	2387169	139359663	Unsaturated fatty acid content QTL (156922)
Chr.2	8204920	8205032	novel_miR_434	Chr.2	2387169	139359663	Arachidonic acid content QTL (156920)
Chr.2	8204920	8205032	novel_miR_434	Chr.2	609757	162569375	C3c concentration QTL (9613)
Chr.2	8204920	8205032	novel_miR_434	Chr.2	7440323	131656956	Drip loss QTL (38075)
Chr.2	8204920	8205032	novel_miR_434	Chr.2	2387169	131656956	Saturated fatty acid content QTL (156921)
Chr.2	8204920	8205032	novel_miR_434	Chr.2	7990163	84282205	tenderness score QTL (5760)
Chr.2	8204920	8205032	novel_miR_434	Chr.2	609757	162569375	C3c concentration QTL (9614)
Chr.2	8204920	8205032	novel_miR_434	Chr.2	609757	85009446	Backfat at last rib QTL (16875)
Chr.2	8204920	8205032	novel_miR_434	Chr.2	2387169	154953107	Belly meat content QTL (5690)
Chr.2	8204920	8205032	novel_miR_434	Chr.2	609757	154953107	Fat to meat ratio QTL (5689)
Chr.2	8204920	8205032	novel_miR_434	Chr.2	2387169	154953107	Estimated carcass lean content QTL (5691)
Chr.2	8204920	8205032	novel_miR_434	Chr.2	2594130	132711982	Heart weight QTL (65002)
Chr.2	8204920	8205032	novel_miR_434	Chr.2	609757	157789611	Carcass weight (hot) QTL (5432)
Chr.2	8204920	8205032	novel_miR_434	Chr.2	609757	157789611	Ham weight QTL (5437)
Chr.2	8204920	8205032	novel_miR_434	Chr.2	609757	157789611	Shoulder weight QTL (5438)
Chr.2	8204920	8205032	novel_miR_434	Chr.2	609757	157789611	Shear firmness QTL (5440)
Chr.2	8204920	8205032	novel_miR_434	Chr.2	609757	157789611	Cutlet weight QTL (5496)
Chr.2	8204920	8205032	novel_miR_434	Chr.2	2387169	139359663	Shear force QTL (38074)
Chr.2	8204920	8205032	novel_miR_434	Chr.2	5101784	150528181	Backfat at mid-back QTL (5242)
Chr.2	8204920	8205032	novel_miR_434	Chr.2	7804743	150596593	Backfat at mid-back QTL (5208)
Chr.2	8204920	8205032	novel_miR_434	Chr.2	6662614	140912872	Shoulder subcutaneous fat thickness QTL (5218)
Chr.2	8204920	8205032	novel_miR_434	Chr.2	4798534	131599097	Abdominal fat weight QTL (21213)
Chr.2	8204920	8205032	novel_miR_434	Chr.2	2387169	139359663	Arachidic acid content QTL (156919)
Chr.2	8204920	8205032	novel_miR_434	Chr.2	609757	152938765	Actinobacillus pleuropneumoniae susceptibility QTL (37569)
Chr.4	95540606	95540688	ssc-miR-190b	Chr.4	95331300	95969933	Conductivity 24 hours postmortem (loin) QTL (164843)
Chr.4	95540606	95540688	ssc-miR-190b	Chr.4	95331300	97953225	Conductivity 24 hours postmortem (loin) QTL (164847)
Chr.4	95540606	95540688	ssc-miR-190b	Chr.4	95331300	97953225	Conductivity 24 hours postmortem (loin) QTL (164848)
Chr.4	95540606	95540688	ssc-miR-190b	Chr.4	71310074	98720794	Trimmed wholesale product / live weight QTL (3135)
Chr.4	95540606	95540688	ssc-miR-190b	Chr.4	71310074	98720794	Average daily gain QTL (3137)
Chr.4	95540606	95540688	ssc-miR-190b	Chr.4	77094703	106510877	Ear weight QTL (8856)
Chr.4	95540606	95540688	ssc-miR-190b	Chr.4	71310074	98720794	Trimmed wholesale product / live weight QTL (3136)
Chr.4	95540606	95540688	ssc-miR-190b	Chr.4	77094703	106510877	Ear area QTL (8888)
Chr.4	95540606	95540688	ssc-miR-190b	Chr.4	71310074	98720794	Average daily gain QTL (3138)
Chr.4	95540606	95540688	ssc-miR-190b	Chr.4	89529616	96936045	Carcass weight (cold) QTL (793)
Chr.4	95540606	95540688	ssc-miR-190b	Chr.4	71310074	98720794	Body weight (birth) QTL (3134)
Chr.4	95540606	95540688	ssc-miR-190b	Chr.4	89529616	96936045	Loin and neck meat weight QTL (812)
Chr.4	95540606	95540688	ssc-miR-190b	Chr.4	89529616	96936045	Dressing - Ham over carcass QTL (814)
Chr.4	95540606	95540688	ssc-miR-190b	Chr.4	77094703	106510877	Ear area QTL (8887)
Chr.4	95540606	95540688	ssc-miR-190b	Chr.4	77553155	111731603	Backfat at last rib QTL (675)
Chr.4	95540606	95540688	ssc-miR-190b	Chr.4	89529616	96936045	Carcass length QTL (1254)
Chr.4	95540606	95540688	ssc-miR-190b	Chr.4	77094703	102054630	Firmness QTL (2981)
Chr.4	95540606	95540688	ssc-miR-190b	Chr.4	82084284	106510877	Linoleic acid content QTL (4203)
Chr.4	95540606	95540688	ssc-miR-190b	Chr.4	84951475	96936045	Average daily gain QTL (3833)
Chr.4	95540606	95540688	ssc-miR-190b	Chr.4	82942126	96968716	pH for Semimembranosus QTL (12667)
Chr.4	95540606	95540688	ssc-miR-190b	Chr.4	89529616	96936045	Body weight (slaughter) QTL (939)
Chr.4	95540606	95540688	ssc-miR-190b	Chr.4	89529616	96936045	Carcass weight (cold) QTL (934)
Chr.4	95540606	95540688	ssc-miR-190b	Chr.4	89529616	96936045	Loin and neck meat weight QTL (935)
Chr.4	95540606	95540688	ssc-miR-190b	Chr.4	80511752	120713724	Loin muscle area QTL (672)
Chr.4	95540606	95540688	ssc-miR-190b	Chr.4	80511752	106510877	CD4-positive/CD8-positive leukocyte ratio QTL (17836)
Chr.4	95540606	95540688	ssc-miR-190b	Chr.4	89529616	96936045	Dressing percentage QTL (951)
Chr.4	95540606	95540688	ssc-miR-190b	Chr.4	89529616	96936045	Carcass length QTL (931)
Chr.4	95540606	95540688	ssc-miR-190b	Chr.4	89529616	96936045	Adipocyte diameter QTL (12820)
Chr.4	95540606	95540688	ssc-miR-190b	Chr.4	71310074	98720794	Backfat weight QTL (3156)
Chr.4	95540606	95540688	ssc-miR-190b	Chr.4	85347460	98261222	Carcass length QTL (7289)
Chr.4	95540606	95540688	ssc-miR-190b	Chr.4	87063391	98261222	Shoulder subcutaneous fat thickness QTL (7268)
Chr.4	95540606	95540688	ssc-miR-190b	Chr.4	87063391	98261222	Backfat at last rib QTL (7275)
Chr.4	95540606	95540688	ssc-miR-190b	Chr.4	87063391	98261222	Shoulder weight QTL (7281)
Chr.4	95540606	95540688	ssc-miR-190b	Chr.4	87063391	98261222	Carcass length QTL (7288)
Chr.4	95540606	95540688	ssc-miR-190b	Chr.4	87063391	98261222	Adipocyte diameter QTL (12804)
Chr.4	95540606	95540688	ssc-miR-190b	Chr.4	87063391	98261222	Adipocyte diameter QTL (12805)
Chr.4	95540606	95540688	ssc-miR-190b	Chr.4	89529616	98283003	Ham weight QTL (938)
Chr.4	95540606	95540688	ssc-miR-190b	Chr.4	89529616	98283003	Head weight QTL (952)
Chr.4	95540606	95540688	ssc-miR-190b	Chr.4	89529616	98283003	Carcass length QTL (958)
Chr.4	95540606	95540688	ssc-miR-190b	Chr.4	89529616	98283003	Feed conversion ratio QTL (963)
Chr.4	95540606	95540688	ssc-miR-190b	Chr.4	77094703	102054630	Intramuscular fat content QTL (2982)
Chr.4	95540606	95540688	ssc-miR-190b	Chr.4	71310074	98720794	Backfat at last lumbar QTL (3157)
Chr.4	95540606	95540688	ssc-miR-190b	Chr.4	71310074	98720794	Backfat thickness between 3rd and 4th rib QTL (3158)
Chr.4	95540606	95540688	ssc-miR-190b	Chr.4	83693913	106309555	Backfat weight QTL (800)
Chr.4	95540606	95540688	ssc-miR-190b	Chr.4	83693913	106309555	Lean cuts percentage QTL (813)
Chr.4	95540606	95540688	ssc-miR-190b	Chr.4	67509911	114514007	Body weight (slaughter) QTL (4892)
Chr.4	95540606	95540688	ssc-miR-190b	Chr.4	78867164	109026230	Linoleic acid content QTL (535)
Chr.4	95540606	95540688	ssc-miR-190b	Chr.4	81701886	121568996	Diameter of type IIb muscle fibers QTL (2807)
Chr.4	95540606	95540688	ssc-miR-190b	Chr.4	84951475	106510877	Backfat at mid-back QTL (445)
Chr.4	95540606	95540688	ssc-miR-190b	Chr.4	71310074	123430356	Subacid smell QTL (160)
Chr.4	95540606	95540688	ssc-miR-190b	Chr.4	87420715	107758168	pH 45 minutes post mortem QTL (21850)
Chr.4	95540606	95540688	ssc-miR-190b	Chr.4	78867164	113773938	Backfat weight QTL (526)
Chr.4	95540606	95540688	ssc-miR-190b	Chr.4	80511752	106510877	CSFV antibody level QTL (37540)
Chr.4	95540606	95540688	ssc-miR-190b	Chr.4	81701886	114514007	Average backfat thickness QTL (527)
Chr.4	95540606	95540688	ssc-miR-190b	Chr.4	89529616	115508020	Loin muscle area QTL (528)
Chr.4	95540606	95540688	ssc-miR-190b	Chr.4	77094703	106510877	Ear weight QTL (8857)
Chr.4	95540606	95540688	ssc-miR-190b	Chr.4	94356806	117376906	Loin and neck meat weight QTL (816)
Chr.4	95540606	95540688	ssc-miR-190b	Chr.4	84951475	123430356	Water holding capacity QTL (3847)
Chr.4	95540606	95540688	ssc-miR-190b	Chr.4	81701886	121568996	Number of muscle fibers per unit area QTL (2808)
Chr.4	95540606	95540688	ssc-miR-190b	Chr.4	81701886	121568996	Diameter of muscle fibers QTL (2809)
Chr.4	95540606	95540688	ssc-miR-190b	Chr.4	81701886	121568996	Diameter of type IIb muscle fibers QTL (2810)
Chr.4	95540606	95540688	ssc-miR-190b	Chr.4	91509310	101565956	Conformation score QTL (126144)
Chr.4	95540606	95540688	ssc-miR-190b	Chr.4	89871276	107708490	Backfat thickness between 3rd and 4th rib QTL (23165)
Chr.4	95540606	95540688	ssc-miR-190b	Chr.4	95453660	129049892	Japanese color scale QTL (4288)
Chr.4	95540606	95540688	ssc-miR-190b	Chr.4	94392103	128776464	Palmitic acid content QTL (15876)
Chr.4	95540606	95540688	ssc-miR-190b	Chr.4	82084284	120509810	Average daily gain QTL (456)
Chr.4	95540606	95540688	ssc-miR-190b	Chr.4	95136118	102054630	Nonfunctional nipples QTL (7456)
Chr.4	95540606	95540688	ssc-miR-190b	Chr.4	4314853	124326847	PRRSV susceptibility QTL (140341)
Chr.4	95540606	95540688	ssc-miR-190b	Chr.4	4314853	124326847	Feed conversion ratio QTL (29556)
Chr.4	95540606	95540688	ssc-miR-190b	Chr.4	52626380	107758168	Small intestine length QTL (3092)
Chr.4	95540606	95540688	ssc-miR-190b	Chr.4	7237639	134902449	Monounsaturated fatty acid content QTL (156929)
Chr.4	95540606	95540688	ssc-miR-190b	Chr.4	17289621	135224471	Body weight (46 days) QTL (21227)
Chr.4	95540606	95540688	ssc-miR-190b	Chr.4	7237639	134902449	Oleic acid content QTL (156927)
Chr.4	95540606	95540688	ssc-miR-190b	Chr.4	7237639	134902449	Linoleic acid content QTL (156928)
Chr.4	95540606	95540688	ssc-miR-190b	Chr.4	12618993	134902449	Marbling QTL (38082)
Chr.4	95540606	95540688	ssc-miR-190b	Chr.4	7237639	134902449	Drip loss QTL (38084)
Chr.4	95540606	95540688	ssc-miR-190b	Chr.4	15219816	121807926	Ham weight QTL (4895)
Chr.4	95540606	95540688	ssc-miR-190b	Chr.4	24232478	121166399	body weight (17 weeks) QTL (21224)
Chr.4	95540606	95540688	ssc-miR-190b	Chr.4	24630831	114573224	Ham weight QTL (4896)
Chr.4	95540606	95540688	ssc-miR-190b	Chr.4	34252554	102054630	Fat percentage in carcass QTL (459)
Chr.4	95540606	95540688	ssc-miR-190b	Chr.4	52626380	102054630	White blood cell number QTL (21325)
Chr.4	95540606	95540688	ssc-miR-190b	Chr.4	32909944	121166399	Body weight (end of test) QTL (5200)
Chr.4	95540606	95540688	ssc-miR-190b	Chr.4	131971	134902449	Average daily gain QTL (3757)
Chr.4	95540606	95540688	ssc-miR-190b	Chr.4	131971	134902449	Average daily gain QTL (3758)
Chr.4	95540606	95540688	ssc-miR-190b	Chr.4	131971	134902449	Average backfat thickness QTL (3759)
Chr.4	95540606	95540688	ssc-miR-190b	Chr.4	131971	134902449	Average daily gain QTL (3771)
Chr.4	95540606	95540688	ssc-miR-190b	Chr.4	23809394	102054630	Average daily gain QTL (3035)
Chr.4	95540606	95540688	ssc-miR-190b	Chr.4	17203914	127117355	Body weight (end of test) QTL (5235)
Chr.4	95540606	95540688	ssc-miR-190b	Chr.4	25322475	106309555	Abdominal fat weight QTL (261)
Chr.4	95540606	95540688	ssc-miR-190b	Chr.4	23809394	102054630	Loin muscle area QTL (3032)
Chr.4	95540606	95540688	ssc-miR-190b	Chr.4	23809394	102054630	Carcass length QTL (3033)
Chr.4	95540606	95540688	ssc-miR-190b	Chr.4	23809394	102054630	Average backfat thickness QTL (3034)
Chr.4	95540606	95540688	ssc-miR-190b	Chr.4	23809394	102054630	Loin muscle area QTL (461)
Chr.4	95540606	95540688	ssc-miR-190b	Chr.4	23809394	102054630	Carcass length QTL (462)
Chr.4	95540606	95540688	ssc-miR-190b	Chr.4	23809394	102054630	Backfat at mid-back QTL (463)
Chr.4	95540606	95540688	ssc-miR-190b	Chr.4	23809394	102054630	HDL/LDL ratio QTL (17717)
Chr.4	95540606	95540688	ssc-miR-190b	Chr.4	34252554	123430356	Average daily gain QTL (458)
Chr.4	95540606	95540688	ssc-miR-190b	Chr.4	33323681	96936045	Shoulder subcutaneous fat thickness QTL (21232)
Chr.4	95540606	95540688	ssc-miR-190b	Chr.4	52626380	102054630	Average daily gain QTL (511)
Chr.4	95540606	95540688	ssc-miR-190b	Chr.4	47498304	98720794	Carcass length QTL (671)
Chr.4	95540606	95540688	ssc-miR-190b	Chr.4	12618993	102054630	Average daily gain QTL (443)
Chr.4	95540606	95540688	ssc-miR-190b	Chr.4	23809394	96936045	Average daily gain QTL (444)
Chr.4	95540606	95540688	ssc-miR-190b	Chr.4	23809394	102054630	Fat androstenone level QTL (598)
Chr.4	95540606	95540688	ssc-miR-190b	Chr.4	23809394	102054630	Fat androstenone level QTL (599)
Chr.4	95540606	95540688	ssc-miR-190b	Chr.4	23809394	102054630	Fat androstenone level QTL (600)
Chr.4	95540606	95540688	ssc-miR-190b	Chr.4	35396630	120347078	Body weight (3 weeks) QTL (175)
Chr.4	95540606	95540688	ssc-miR-190b	Chr.4	47498304	102006493	body weight (13 weeks) QTL (177)
Chr.4	95540606	95540688	ssc-miR-190b	Chr.4	42915373	104147497	body weight (17 weeks) QTL (178)
Chr.4	95540606	95540688	ssc-miR-190b	Chr.4	39855897	119947535	Average daily gain QTL (179)
Chr.4	95540606	95540688	ssc-miR-190b	Chr.4	47805278	109026230	Average daily gain QTL (180)
Chr.4	95540606	95540688	ssc-miR-190b	Chr.4	23809394	102054630	Average backfat thickness QTL (200)
Chr.4	95540606	95540688	ssc-miR-190b	Chr.4	23809394	102054630	Average backfat thickness QTL (201)
Chr.4	95540606	95540688	ssc-miR-190b	Chr.4	21473440	115001161	Average daily gain QTL (3091)
Chr.4	95540606	95540688	ssc-miR-190b	Chr.4	8745760	129031532	Small intestine length QTL (253)
Chr.4	95540606	95540688	ssc-miR-190b	Chr.4	28653406	116386061	Fat-cuts percentage QTL (633)
Chr.4	95540606	95540688	ssc-miR-190b	Chr.4	28653406	116386061	Body weight (slaughter) QTL (634)
Chr.4	95540606	95540688	ssc-miR-190b	Chr.4	28653406	116386061	Carcass fat-free weight QTL (635)
Chr.4	95540606	95540688	ssc-miR-190b	Chr.4	28653406	116386061	Age at slaughter QTL (638)
Chr.4	95540606	95540688	ssc-miR-190b	Chr.4	52626380	102054630	Abdominal fat weight QTL (631)
Chr.4	95540606	95540688	ssc-miR-190b	Chr.4	52626380	102054630	Subcutaneous fat thickness QTL (632)
Chr.4	95540606	95540688	ssc-miR-190b	Chr.4	52626380	102054630	Average daily gain QTL (636)
Chr.4	95540606	95540688	ssc-miR-190b	Chr.4	52626380	102054630	Carcass length QTL (637)
Chr.4	95540606	95540688	ssc-miR-190b	Chr.4	12618993	123430356	Average daily gain QTL (370)
Chr.4	95540606	95540688	ssc-miR-190b	Chr.4	12618993	110539481	Carcass weight (hot) QTL (16894)
Chr.4	95540606	95540688	ssc-miR-190b	Chr.4	35396630	104147497	Backfat weight QTL (408)
Chr.4	95540606	95540688	ssc-miR-190b	Chr.4	23809394	120509810	Body weight (birth) QTL (369)
Chr.4	95540606	95540688	ssc-miR-190b	Chr.4	29834177	120509810	Average backfat thickness QTL (371)
Chr.4	95540606	95540688	ssc-miR-190b	Chr.4	25322475	115001161	Belly weight QTL (409)
Chr.4	95540606	95540688	ssc-miR-190b	Chr.4	44242778	95921536	Backfat thickness between 3rd and 4th rib QTL (410)
Chr.4	95540606	95540688	ssc-miR-190b	Chr.4	52974575	95921536	Backfat at last rib QTL (411)
Chr.4	95540606	95540688	ssc-miR-190b	Chr.4	14152941	130171595	Backfat at mid-back QTL (5243)
Chr.4	95540606	95540688	ssc-miR-190b	Chr.4	71310074	134902449	Average backfat thickness QTL (162)
Chr.4	95540606	95540688	ssc-miR-190b	Chr.4	52626380	140378854	Intramuscular fat content QTL (3871)
Chr.4	95540606	95540688	ssc-miR-190b	Chr.4	14152941	136991929	Average daily gain QTL (245)
Chr.4	95540606	95540688	ssc-miR-190b	Chr.4	55355430	119974883	Average daily gain QTL (17562)
Chr.4	95540606	95540688	ssc-miR-190b	Chr.4	7237639	134902449	Palmitoleic acid content QTL (156925)
Chr.4	95540606	95540688	ssc-miR-190b	Chr.4	89529616	134902449	Stearic acid content QTL (156926)
Chr.4	95540606	95540688	ssc-miR-190b	Chr.4	89529616	134902449	Capric acid content QTL (156870)
Chr.4	95540606	95540688	ssc-miR-190b	Chr.4	71310074	140378854	Shear force at first peak QTL (3933)
Chr.4	95540606	95540688	ssc-miR-190b	Chr.4	71310074	140378854	Total shear work QTL (3934)
Chr.4	95540606	95540688	ssc-miR-190b	Chr.4	43815472	106510877	Average daily gain QTL (10409)
Chr.4	95540606	95540688	ssc-miR-190b	Chr.4	43815472	106510877	Backfat at rump QTL (10410)
Chr.4	95540606	95540688	ssc-miR-190b	Chr.4	43815472	106510877	Feed conversion ratio QTL (10411)
Chr.7	75667786	75667865	ssc-miR-208b	Chr.7	74791577	86101177	Backfat at rump QTL (7357)
Chr.7	75667786	75667865	ssc-miR-208b	Chr.7	71953904	100046036	Carcass length QTL (21713)
Chr.7	75667786	75667865	ssc-miR-208b	Chr.7	71953904	100046036	Loin muscle area QTL (21714)
Chr.7	75667786	75667865	ssc-miR-208b	Chr.7	59408422	111384975	Number of ribs QTL (167225)
Chr.7	75667786	75667865	ssc-miR-208b	Chr.7	7434494	124300676	Loin muscle area QTL (38092)
Chr.7	75667786	75667865	ssc-miR-208b	Chr.7	20320191	84675360	Backfat at mid-back QTL (5212)
Chr.7	75667786	75667865	ssc-miR-208b	Chr.7	38992356	91621050	C3c concentration QTL (9623)
Chr.7	75667786	75667865	ssc-miR-208b	Chr.7	33110562	134238358	Ear erectness QTL (5648)
Chr.7	75667786	75667865	ssc-miR-208b	Chr.7	10748505	99614552	Carcass weight (hot) QTL (3)
Chr.7	75667786	75667865	ssc-miR-208b	Chr.7	39401638	96585560	Body weight (birth) QTL (21243)
Chr.7	75667786	75667865	ssc-miR-208b	Chr.7	24888146	124300676	Muscle moisture percentage QTL (38093)
Chr.7	75667786	75667865	ssc-miR-208b	Chr.7	10748505	124300676	Loin fat percentage QTL (38055)
Chr.7	75667786	75667865	ssc-miR-208b	Chr.7	7434494	99614552	Meat color a* QTL (38094)
Chr.7	75667786	75667865	ssc-miR-208b	Chr.7	20130643	132120394	Shoulder subcutaneous fat thickness QTL (5220)
Chr.7	75667786	75667865	ssc-miR-208b	Chr.7	20633784	124300676	Polyunsaturated fatty acid content QTL (156941)
Chr.7	75667786	75667865	ssc-miR-208b	Chr.7	18670348	92531110	backfat above muscle dorsi QTL (5204)
Chr.7	75667786	75667865	ssc-miR-208b	Chr.7	34099350	101100192	backfat above muscle dorsi QTL (5239)
Chr.7	75667786	75667865	ssc-miR-208b	Chr.7	20633784	99614552	Margaric acid content QTL (156872)
Chr.7	75667786	75667865	ssc-miR-208b	Chr.7	20633784	124300676	Linoleic acid content QTL (156874)
Chr.7	75667786	75667865	ssc-miR-208b	Chr.7	12528514	123207566	Body weight (end of test) QTL (5236)
Chr.7	75667786	75667865	ssc-miR-208b	Chr.7	44979276	133444277	Backfat weight QTL (7349)
Chr.7	75667786	75667865	ssc-miR-208b	Chr.7	40700868	77016692	Loin muscle depth QTL (390)
Chr.7	75667786	75667865	ssc-miR-208b	Chr.7	48748	120853004	Average backfat thickness QTL (3760)
Chr.7	75667786	75667865	ssc-miR-208b	Chr.7	24888146	102304856	Oleic acid content QTL (156873)
Chr.7	75667786	75667865	ssc-miR-208b	Chr.7	24888146	107293999	Monounsaturated fatty acid content QTL (156875)
Chr.7	75667786	75667865	ssc-miR-208b	Chr.7	48748	120853004	Average daily gain QTL (3770)
Chr.7	75667786	75667865	ssc-miR-208b	Chr.7	46852015	134088187	lean thickness between 3rd and 4th last ribs QTL (7360)
Chr.7	75667786	75667865	ssc-miR-208b	Chr.7	4252710	132120394	Shoulder subcutaneous fat thickness QTL (5221)
Chr.7	75667786	75667865	ssc-miR-208b	Chr.7	8014191	92220281	Corpus luteum number QTL (24284)
Chr.7	75667786	75667865	ssc-miR-208b	Chr.7	30847287	94411320	Ham weight QTL (386)
Chr.7	75667786	75667865	ssc-miR-208b	Chr.7	52835025	134608551	Average daily gain QTL (7352)
Chr.7	75667786	75667865	ssc-miR-208b	Chr.7	52835025	134608551	conA-induced cell proliferation QTL (613)
Chr.7	75667786	75667865	ssc-miR-208b	Chr.7	48748	120853004	Average daily gain QTL (3756)
Chr.7	75667786	75667865	ssc-miR-208b	Chr.7	48748	120853004	Backfat at last rib QTL (3762)
Chr.7	75667786	75667865	ssc-miR-208b	Chr.7	48748	120853004	Loin muscle depth QTL (3763)
Chr.7	75667786	75667865	ssc-miR-208b	Chr.7	48748	120853004	Loin muscle area QTL (3765)
Chr.7	75667786	75667865	ssc-miR-208b	Chr.7	48748	120853004	Average daily gain QTL (3766)
Chr.7	75667786	75667865	ssc-miR-208b	Chr.7	48748	120853004	Average daily gain QTL (3767)
Chr.7	75667786	75667865	ssc-miR-208b	Chr.7	48748	120853004	Lean meat percentage QTL (3769)
Chr.7	75667786	75667865	ssc-miR-208b	Chr.7	48448805	99614552	Muscle moisture percentage QTL (2989)
Chr.7	75667786	75667865	ssc-miR-208b	Chr.7	11625414	101176460	Carcass length QTL (5700)
Chr.7	75667786	75667865	ssc-miR-208b	Chr.7	12337141	120698338	Backfat at last lumbar QTL (60)
Chr.7	75667786	75667865	ssc-miR-208b	Chr.7	23536897	88946228	Meat color-L QTL (298)
Chr.7	75667786	75667865	ssc-miR-208b	Chr.7	23536897	120698338	Average backfat thickness QTL (59)
Chr.7	75667786	75667865	ssc-miR-208b	Chr.7	24888146	107293999	Carcass length QTL (29698)
Chr.7	75667786	75667865	ssc-miR-208b	Chr.7	50310118	99225754	Marbling QTL (21388)
Chr.7	75667786	75667865	ssc-miR-208b	Chr.7	65856079	99614552	Interferon-gamma level QTL (12265)
Chr.7	75667786	75667865	ssc-miR-208b	Chr.7	55880470	101176460	Backfat at tenth rib QTL (5701)
Chr.7	75667786	75667865	ssc-miR-208b	Chr.7	55880470	101176460	Dressing percentage QTL (5989)
Chr.7	75667786	75667865	ssc-miR-208b	Chr.7	45102432	101176460	Side fat thickness QTL (2790)
Chr.7	75667786	75667865	ssc-miR-208b	Chr.7	55880470	101176460	Interleukin-2 level QTL (17600)
Chr.7	75667786	75667865	ssc-miR-208b	Chr.7	36993248	99614552	Hemoglobin QTL (5389)
Chr.7	75667786	75667865	ssc-miR-208b	Chr.7	36993248	99614552	Red blood cell count QTL (5397)
Chr.7	75667786	75667865	ssc-miR-208b	Chr.7	36993248	99614552	Hematocrit QTL (5412)
Chr.7	75667786	75667865	ssc-miR-208b	Chr.7	36993248	99614552	Mean corpuscular hemoglobin content QTL (5426)
Chr.7	75667786	75667865	ssc-miR-208b	Chr.7	36993248	99614552	Bicarbonate level QTL (6331)
Chr.7	75667786	75667865	ssc-miR-208b	Chr.7	36993248	99614552	Carbon dioxide level QTL (6334)
Chr.7	75667786	75667865	ssc-miR-208b	Chr.7	36993248	99614552	Base excess QTL (6337)
Chr.7	75667786	75667865	ssc-miR-208b	Chr.7	36993248	99614552	Alkaline phosphatase activity QTL (6346)
Chr.7	75667786	75667865	ssc-miR-208b	Chr.7	36993248	99614552	Alkaline phosphatase activity QTL (6351)
Chr.7	75667786	75667865	ssc-miR-208b	Chr.7	36993248	99614552	Creatinine level QTL (6371)
Chr.7	75667786	75667865	ssc-miR-208b	Chr.7	36993248	99614552	Potassium level QTL (6379)
Chr.7	75667786	75667865	ssc-miR-208b	Chr.7	32380448	78541888	Backfat at last rib QTL (17802)
Chr.7	75667786	75667865	ssc-miR-208b	Chr.7	50310118	99225754	Loin muscle area QTL (16927)
Chr.7	75667786	75667865	ssc-miR-208b	Chr.7	50310118	99225754	Ham weight QTL (21389)
Chr.7	75667786	75667865	ssc-miR-208b	Chr.7	50310118	99225754	Loin weight QTL (21390)
Chr.7	75667786	75667865	ssc-miR-208b	Chr.7	50310118	101176460	Loin muscle area QTL (3256)
Chr.7	75667786	75667865	ssc-miR-208b	Chr.7	30781324	122982289	Backfat at last rib QTL (62)
Chr.7	75667786	75667865	ssc-miR-208b	Chr.7	60255640	99614552	Teat number QTL (277)
Chr.7	75667786	75667865	ssc-miR-208b	Chr.7	55880470	101176460	Cholesterol level QTL (17720)
Chr.7	75667786	75667865	ssc-miR-208b	Chr.7	55880470	101176460	LDL cholesterol QTL (17721)
Chr.7	75667786	75667865	ssc-miR-208b	Chr.7	55731128	99225754	Backfat at last rib QTL (2947)
Chr.7	75667786	75667865	ssc-miR-208b	Chr.7	55731128	99225754	Average backfat thickness QTL (2948)
Chr.7	75667786	75667865	ssc-miR-208b	Chr.7	64962096	101176460	Adipocyte diameter QTL (12822)
Chr.7	75667786	75667865	ssc-miR-208b	Chr.7	50310118	120698338	Backfat at tenth rib QTL (61)
Chr.7	75667786	75667865	ssc-miR-208b	Chr.7	50310118	102304856	Hematin pigmentation QTL (302)
Chr.7	75667786	75667865	ssc-miR-208b	Chr.7	50310118	102304856	Average daily gain QTL (648)
Chr.7	75667786	75667865	ssc-miR-208b	Chr.7	64962096	101176460	Adipocyte diameter QTL (12841)
Chr.7	75667786	75667865	ssc-miR-208b	Chr.7	64962096	101176460	Adipocyte diameter QTL (12825)
Chr.7	75667786	75667865	ssc-miR-208b	Chr.7	64962096	101176460	Adipocyte diameter QTL (12837)
Chr.7	75667786	75667865	ssc-miR-208b	Chr.7	64962096	101176460	Adipocyte diameter QTL (12823)
Chr.7	75667786	75667865	ssc-miR-208b	Chr.7	64962096	101176460	Adipocyte diameter QTL (18024)
Chr.7	75667786	75667865	ssc-miR-208b	Chr.7	21220389	109122882	Percentage type I fibers QTL (36302)
Chr.7	75667786	75667865	ssc-miR-208b	Chr.7	21220389	109122882	Percentage type IIb fibers QTL (36303)
Chr.7	75667786	75667865	ssc-miR-208b	Chr.7	21220389	109122882	Drip loss QTL (36304)
Chr.7	75667786	75667865	ssc-miR-208b	Chr.7	50310118	101176460	Number of ribs QTL (3257)
Chr.7	75667786	75667865	ssc-miR-208b	Chr.7	55880470	101176460	PRRSV antibody titer QTL (9661)
Chr.7	75667786	75667865	ssc-miR-208b	Chr.7	55880470	101176460	Drip loss QTL (9853)
Chr.7	75667786	75667865	ssc-miR-208b	Chr.7	55880470	101176460	pH 24 hr post-mortem (loin) QTL (9854)
Chr.7	75667786	75667865	ssc-miR-208b	Chr.7	64962096	107293999	Ear erectness QTL (5656)
Chr.7	75667786	75667865	ssc-miR-208b	Chr.7	64962096	101176460	pH 24 hr post-mortem (loin) QTL (1065)
Chr.7	75667786	75667865	ssc-miR-208b	Chr.7	45102432	107293999	Loin weight QTL (3159)
Chr.7	75667786	75667865	ssc-miR-208b	Chr.7	65950585	107791845	Loin weight QTL (385)
Chr.7	75667786	75667865	ssc-miR-208b	Chr.7	55880470	107293999	Shear force QTL (3996)
Chr.7	75667786	75667865	ssc-miR-208b	Chr.7	55880470	107293999	Total shear work QTL (3998)
Chr.7	75667786	75667865	ssc-miR-208b	Chr.7	64962096	120698338	Carcass length QTL (649)
Chr.7	75667786	75667865	ssc-miR-208b	Chr.7	64962096	120698338	Belly percentage QTL (650)
Chr.7	75667786	75667865	ssc-miR-208b	Chr.7	20633784	130259585	Linolenic acid content QTL (156940)
Chr.7	75667786	75667865	ssc-miR-208b	Chr.7	45053573	117744862	Lumbar vertebra number QTL (21308)
Chr.7	75667786	75667865	ssc-miR-208b	Chr.7	50310118	101176460	Spareribs weight QTL (3258)
Chr.7	75667786	75667865	ssc-miR-208b	Chr.7	10763543	117929721	Teat number QTL (5257)
Chr.7	75667786	75667865	ssc-miR-208b	Chr.7	55880470	107293999	Meat color b* QTL (3994)
Chr.7	75667786	75667865	ssc-miR-208b	Chr.7	43007205	132385084	Body weight (birth) QTL (5197)
Chr.7	90932216	90932327	novel_miR_476	Chr.7	88946228	102304856	Number of ribs QTL (8664)
Chr.7	90932216	90932327	novel_miR_476	Chr.7	88946228	107293999	Teat number QTL (8804)
Chr.7	90932216	90932327	novel_miR_476	Chr.7	88946228	107293999	Teat number QTL (8805)
Chr.7	90932216	90932327	novel_miR_476	Chr.7	71953904	100046036	Carcass length QTL (21713)
Chr.7	90932216	90932327	novel_miR_476	Chr.7	71953904	100046036	Loin muscle area QTL (21714)
Chr.7	90932216	90932327	novel_miR_476	Chr.7	88946228	102304856	PH for Longissmus dorsi QTL (3846)
Chr.7	90932216	90932327	novel_miR_476	Chr.7	59408422	111384975	Number of ribs QTL (167225)
Chr.7	90932216	90932327	novel_miR_476	Chr.7	7434494	124300676	Loin muscle area QTL (38092)
Chr.7	90932216	90932327	novel_miR_476	Chr.7	38992356	91621050	C3c concentration QTL (9623)
Chr.7	90932216	90932327	novel_miR_476	Chr.7	33110562	134238358	Ear erectness QTL (5648)
Chr.7	90932216	90932327	novel_miR_476	Chr.7	10748505	99614552	Carcass weight (hot) QTL (3)
Chr.7	90932216	90932327	novel_miR_476	Chr.7	39401638	96585560	Body weight (birth) QTL (21243)
Chr.7	90932216	90932327	novel_miR_476	Chr.7	24888146	124300676	Muscle moisture percentage QTL (38093)
Chr.7	90932216	90932327	novel_miR_476	Chr.7	10748505	124300676	Loin fat percentage QTL (38055)
Chr.7	90932216	90932327	novel_miR_476	Chr.7	7434494	99614552	Meat color a* QTL (38094)
Chr.7	90932216	90932327	novel_miR_476	Chr.7	20130643	132120394	Shoulder subcutaneous fat thickness QTL (5220)
Chr.7	90932216	90932327	novel_miR_476	Chr.7	20633784	124300676	Polyunsaturated fatty acid content QTL (156941)
Chr.7	90932216	90932327	novel_miR_476	Chr.7	18670348	92531110	backfat above muscle dorsi QTL (5204)
Chr.7	90932216	90932327	novel_miR_476	Chr.7	34099350	101100192	backfat above muscle dorsi QTL (5239)
Chr.7	90932216	90932327	novel_miR_476	Chr.7	20633784	99614552	Margaric acid content QTL (156872)
Chr.7	90932216	90932327	novel_miR_476	Chr.7	20633784	124300676	Linoleic acid content QTL (156874)
Chr.7	90932216	90932327	novel_miR_476	Chr.7	12528514	123207566	Body weight (end of test) QTL (5236)
Chr.7	90932216	90932327	novel_miR_476	Chr.7	44979276	133444277	Backfat weight QTL (7349)
Chr.7	90932216	90932327	novel_miR_476	Chr.7	48748	120853004	Average backfat thickness QTL (3760)
Chr.7	90932216	90932327	novel_miR_476	Chr.7	24888146	102304856	Oleic acid content QTL (156873)
Chr.7	90932216	90932327	novel_miR_476	Chr.7	24888146	107293999	Monounsaturated fatty acid content QTL (156875)
Chr.7	90932216	90932327	novel_miR_476	Chr.7	48748	120853004	Average daily gain QTL (3770)
Chr.7	90932216	90932327	novel_miR_476	Chr.7	46852015	134088187	lean thickness between 3rd and 4th last ribs QTL (7360)
Chr.7	90932216	90932327	novel_miR_476	Chr.7	4252710	132120394	Shoulder subcutaneous fat thickness QTL (5221)
Chr.7	90932216	90932327	novel_miR_476	Chr.7	8014191	92220281	Corpus luteum number QTL (24284)
Chr.7	90932216	90932327	novel_miR_476	Chr.7	30847287	94411320	Ham weight QTL (386)
Chr.7	90932216	90932327	novel_miR_476	Chr.7	52835025	134608551	Average daily gain QTL (7352)
Chr.7	90932216	90932327	novel_miR_476	Chr.7	52835025	134608551	conA-induced cell proliferation QTL (613)
Chr.7	90932216	90932327	novel_miR_476	Chr.7	48748	120853004	Average daily gain QTL (3756)
Chr.7	90932216	90932327	novel_miR_476	Chr.7	48748	120853004	Backfat at last rib QTL (3762)
Chr.7	90932216	90932327	novel_miR_476	Chr.7	48748	120853004	Loin muscle depth QTL (3763)
Chr.7	90932216	90932327	novel_miR_476	Chr.7	48748	120853004	Loin muscle area QTL (3765)
Chr.7	90932216	90932327	novel_miR_476	Chr.7	48748	120853004	Average daily gain QTL (3766)
Chr.7	90932216	90932327	novel_miR_476	Chr.7	48748	120853004	Average daily gain QTL (3767)
Chr.7	90932216	90932327	novel_miR_476	Chr.7	48748	120853004	Lean meat percentage QTL (3769)
Chr.7	90932216	90932327	novel_miR_476	Chr.7	48448805	99614552	Muscle moisture percentage QTL (2989)
Chr.7	90932216	90932327	novel_miR_476	Chr.7	11625414	101176460	Carcass length QTL (5700)
Chr.7	90932216	90932327	novel_miR_476	Chr.7	12337141	120698338	Backfat at last lumbar QTL (60)
Chr.7	90932216	90932327	novel_miR_476	Chr.7	23536897	120698338	Average backfat thickness QTL (59)
Chr.7	90932216	90932327	novel_miR_476	Chr.7	24888146	107293999	Carcass length QTL (29698)
Chr.7	90932216	90932327	novel_miR_476	Chr.7	50310118	99225754	Marbling QTL (21388)
Chr.7	90932216	90932327	novel_miR_476	Chr.7	65856079	99614552	Interferon-gamma level QTL (12265)
Chr.7	90932216	90932327	novel_miR_476	Chr.7	55880470	101176460	Backfat at tenth rib QTL (5701)
Chr.7	90932216	90932327	novel_miR_476	Chr.7	55880470	101176460	Dressing percentage QTL (5989)
Chr.7	90932216	90932327	novel_miR_476	Chr.7	45102432	101176460	Side fat thickness QTL (2790)
Chr.7	90932216	90932327	novel_miR_476	Chr.7	55880470	101176460	Interleukin-2 level QTL (17600)
Chr.7	90932216	90932327	novel_miR_476	Chr.7	36993248	99614552	Hemoglobin QTL (5389)
Chr.7	90932216	90932327	novel_miR_476	Chr.7	36993248	99614552	Red blood cell count QTL (5397)
Chr.7	90932216	90932327	novel_miR_476	Chr.7	36993248	99614552	Hematocrit QTL (5412)
Chr.7	90932216	90932327	novel_miR_476	Chr.7	36993248	99614552	Mean corpuscular hemoglobin content QTL (5426)
Chr.7	90932216	90932327	novel_miR_476	Chr.7	36993248	99614552	Bicarbonate level QTL (6331)
Chr.7	90932216	90932327	novel_miR_476	Chr.7	36993248	99614552	Carbon dioxide level QTL (6334)
Chr.7	90932216	90932327	novel_miR_476	Chr.7	36993248	99614552	Base excess QTL (6337)
Chr.7	90932216	90932327	novel_miR_476	Chr.7	36993248	99614552	Alkaline phosphatase activity QTL (6346)
Chr.7	90932216	90932327	novel_miR_476	Chr.7	36993248	99614552	Alkaline phosphatase activity QTL (6351)
Chr.7	90932216	90932327	novel_miR_476	Chr.7	36993248	99614552	Creatinine level QTL (6371)
Chr.7	90932216	90932327	novel_miR_476	Chr.7	36993248	99614552	Potassium level QTL (6379)
Chr.7	90932216	90932327	novel_miR_476	Chr.7	50310118	99225754	Loin muscle area QTL (16927)
Chr.7	90932216	90932327	novel_miR_476	Chr.7	50310118	99225754	Ham weight QTL (21389)
Chr.7	90932216	90932327	novel_miR_476	Chr.7	50310118	99225754	Loin weight QTL (21390)
Chr.7	90932216	90932327	novel_miR_476	Chr.7	50310118	101176460	Loin muscle area QTL (3256)
Chr.7	90932216	90932327	novel_miR_476	Chr.7	30781324	122982289	Backfat at last rib QTL (62)
Chr.7	90932216	90932327	novel_miR_476	Chr.7	60255640	99614552	Teat number QTL (277)
Chr.7	90932216	90932327	novel_miR_476	Chr.7	55880470	101176460	Cholesterol level QTL (17720)
Chr.7	90932216	90932327	novel_miR_476	Chr.7	55880470	101176460	LDL cholesterol QTL (17721)
Chr.7	90932216	90932327	novel_miR_476	Chr.7	55731128	99225754	Backfat at last rib QTL (2947)
Chr.7	90932216	90932327	novel_miR_476	Chr.7	55731128	99225754	Average backfat thickness QTL (2948)
Chr.7	90932216	90932327	novel_miR_476	Chr.7	64962096	101176460	Adipocyte diameter QTL (12822)
Chr.7	90932216	90932327	novel_miR_476	Chr.7	50310118	120698338	Backfat at tenth rib QTL (61)
Chr.7	90932216	90932327	novel_miR_476	Chr.7	50310118	102304856	Hematin pigmentation QTL (302)
Chr.7	90932216	90932327	novel_miR_476	Chr.7	50310118	102304856	Average daily gain QTL (648)
Chr.7	90932216	90932327	novel_miR_476	Chr.7	64962096	101176460	Adipocyte diameter QTL (12841)
Chr.7	90932216	90932327	novel_miR_476	Chr.7	64962096	101176460	Adipocyte diameter QTL (12825)
Chr.7	90932216	90932327	novel_miR_476	Chr.7	64962096	101176460	Adipocyte diameter QTL (12837)
Chr.7	90932216	90932327	novel_miR_476	Chr.7	64962096	101176460	Adipocyte diameter QTL (12823)
Chr.7	90932216	90932327	novel_miR_476	Chr.7	64962096	101176460	Adipocyte diameter QTL (18024)
Chr.7	90932216	90932327	novel_miR_476	Chr.7	21220389	109122882	Percentage type I fibers QTL (36302)
Chr.7	90932216	90932327	novel_miR_476	Chr.7	21220389	109122882	Percentage type IIb fibers QTL (36303)
Chr.7	90932216	90932327	novel_miR_476	Chr.7	21220389	109122882	Drip loss QTL (36304)
Chr.7	90932216	90932327	novel_miR_476	Chr.7	50310118	101176460	Number of ribs QTL (3257)
Chr.7	90932216	90932327	novel_miR_476	Chr.7	55880470	101176460	PRRSV antibody titer QTL (9661)
Chr.7	90932216	90932327	novel_miR_476	Chr.7	55880470	101176460	Drip loss QTL (9853)
Chr.7	90932216	90932327	novel_miR_476	Chr.7	55880470	101176460	pH 24 hr post-mortem (loin) QTL (9854)
Chr.7	90932216	90932327	novel_miR_476	Chr.7	64962096	107293999	Ear erectness QTL (5656)
Chr.7	90932216	90932327	novel_miR_476	Chr.7	64962096	101176460	pH 24 hr post-mortem (loin) QTL (1065)
Chr.7	90932216	90932327	novel_miR_476	Chr.7	45102432	107293999	Loin weight QTL (3159)
Chr.7	90932216	90932327	novel_miR_476	Chr.7	65950585	107791845	Loin weight QTL (385)
Chr.7	90932216	90932327	novel_miR_476	Chr.7	55880470	107293999	Shear force QTL (3996)
Chr.7	90932216	90932327	novel_miR_476	Chr.7	55880470	107293999	Total shear work QTL (3998)
Chr.7	90932216	90932327	novel_miR_476	Chr.7	64962096	120698338	Carcass length QTL (649)
Chr.7	90932216	90932327	novel_miR_476	Chr.7	64962096	120698338	Belly percentage QTL (650)
Chr.7	90932216	90932327	novel_miR_476	Chr.7	20633784	130259585	Linolenic acid content QTL (156940)
Chr.7	90932216	90932327	novel_miR_476	Chr.7	45053573	117744862	Lumbar vertebra number QTL (21308)
Chr.7	90932216	90932327	novel_miR_476	Chr.7	50310118	101176460	Spareribs weight QTL (3258)
Chr.7	90932216	90932327	novel_miR_476	Chr.7	10763543	117929721	Teat number QTL (5257)
Chr.7	90932216	90932327	novel_miR_476	Chr.7	55880470	107293999	Meat color b* QTL (3994)
Chr.7	90932216	90932327	novel_miR_476	Chr.7	43007205	132385084	Body weight (birth) QTL (5197)
Chr.8	136271982	136272092	novel_miR_118	Chr.8	135665981	136700937	Days to 110 kg QTL (139165)
Chr.8	136271982	136272092	novel_miR_118	Chr.8	135833777	136362398	Number of stillborn QTL (18103)
Chr.8	136271982	136272092	novel_miR_118	Chr.8	10844129	148491826	Melanoma susceptibility QTL (7579)
Chr.8	136271982	136272092	novel_miR_118	Chr.8	7900624	141371437	Loin muscle area QTL (38095)
Chr.8	136271982	136272092	novel_miR_118	Chr.8	85006687	148491826	pH 24 hr post mortem (ham) QTL (18040)
Chr.8	136271982	136272092	novel_miR_118	Chr.8	33339776	136437041	Uterine capacity QTL (523)
Chr.8	136271982	136272092	novel_miR_118	Chr.8	12243782	137590478	Abdominal fat weight QTL (21252)
Chr.8	136271982	136272092	novel_miR_118	Chr.8	90653103	136739744	Palmitoleic acid content QTL (156878)
Chr.8	136271982	136272092	novel_miR_118	Chr.8	72039691	139007531	Palmitic acid content QTL (469)
Chr.8	136271982	136272092	novel_miR_118	Chr.8	72039691	139007531	Palmitoleic acid content QTL (470)
Chr.8	136271982	136272092	novel_miR_118	Chr.8	72039691	139007531	Average chain length QTL (471)
Chr.8	136271982	136272092	novel_miR_118	Chr.8	11308413	141371437	Lauric acid content QTL (156942)
Chr.8	136271982	136272092	novel_miR_118	Chr.8	108610930	139007531	Meat color a* QTL (21846)
Chr.8	136271982	136272092	novel_miR_118	Chr.8	90653103	136739744	Palmitic acid content QTL (156877)
Chr.8	136271982	136272092	novel_miR_118	Chr.8	77429212	136739744	Gadoleic acid content QTL (156882)
Chr.8	136271982	136272092	novel_miR_118	Chr.8	120532322	136739744	Sarcocystis miescheriana IgG levels QTL (7506)
Chr.8	136271982	136272092	novel_miR_118	Chr.8	108610930	136396030	Teat number QTL (8808)
Chr.8	136271982	136272092	novel_miR_118	Chr.8	127942565	136449791	Age at puberty QTL (590)
Chr.8	136271982	136272092	novel_miR_118	Chr.8	108610930	139007531	Backfat at last rib QTL (17782)
Chr.8	136271982	136272092	novel_miR_118	Chr.8	124156612	139007531	Daily feed intake QTL (5947)
Chr.8	136271982	136272092	novel_miR_118	Chr.8	124156612	139007531	Marbling QTL (2995)
Chr.8	136271982	136272092	novel_miR_118	Chr.8	130701968	136396030	Loin muscle area QTL (5)
Chr.8	136271982	136272092	novel_miR_118	Chr.8	130701968	139007531	Trimmed wholesale product / carcass weight QTL (17)
Chr.8	136271982	136272092	novel_miR_118	Chr.8	3470575	145599486	Litter size QTL (24282)
Chr.8	136271982	136272092	novel_miR_118	Chr.8	52718097	136739744	Corpus luteum number QTL (492)
Chr.8	136271982	136272092	novel_miR_118	Chr.8	133682376	139007531	Adipocyte diameter QTL (12813)
Chr.8	136271982	136272092	novel_miR_118	Chr.8	133682376	139007531	Adipocyte diameter QTL (12833)
Chr.8	136271982	136272092	novel_miR_118	Chr.8	124156612	139007531	Adipocyte diameter QTL (18025)
Chr.8	136271982	136272092	novel_miR_118	Chr.8	133682376	139007531	Adipocyte diameter QTL (12812)
Chr.8	136271982	136272092	novel_miR_118	Chr.8	124156612	141371437	Arachidic acid content QTL (156881)
Chr.8	136271982	136272092	novel_miR_118	Chr.8	108610930	136396030	Fat area percentage in carcass QTL (18632)
Chr.8	136271982	136272092	novel_miR_118	Chr.8	133682376	140315515	Carcass weight (hot) QTL (16870)
Chr.8	136271982	136272092	novel_miR_118	Chr.8	108610930	139007531	Physis score QTL (8950)
Chr.8	136271982	136272092	novel_miR_118	Chr.8	120532322	136739744	Red blood cell count QTL (5400)
Chr.8	136271982	136272092	novel_miR_118	Chr.8	120532322	136739744	Red blood cell count QTL (5401)
Chr.8	136271982	136272092	novel_miR_118	Chr.8	120532322	136739744	Red blood cell count QTL (5406)
Chr.8	136271982	136272092	novel_miR_118	Chr.8	120532322	136739744	Red blood cell count QTL (5410)
Chr.8	136271982	136272092	novel_miR_118	Chr.8	120532322	136739744	Hematocrit QTL (5415)
Chr.8	136271982	136272092	novel_miR_118	Chr.8	120532322	136739744	White blood cell number QTL (5458)
Chr.8	136271982	136272092	novel_miR_118	Chr.8	123337593	136739744	Ear erectness QTL (8901)
Chr.8	136271982	136272092	novel_miR_118	Chr.8	130701968	147305244	Muscle moisture percentage QTL (3265)
Chr.8	136271982	136272092	novel_miR_118	Chr.8	124236417	138454719	Meat color b* QTL (21715)
Chr.8	136271982	136272092	novel_miR_118	Chr.8	124156612	139007531	Average backfat thickness QTL (5702)
Chr.8	136271982	136272092	novel_miR_118	Chr.8	124156612	139007531	Shoulder subcutaneous fat thickness QTL (5703)
Chr.8	136271982	136272092	novel_miR_118	Chr.8	124156612	139007531	Belly meat content QTL (5706)
Chr.8	136271982	136272092	novel_miR_118	Chr.8	124156612	139007531	Average daily gain QTL (5708)
Chr.8	136271982	136272092	novel_miR_118	Chr.8	124156612	139007531	Dressing percentage QTL (5709)
Chr.8	136271982	136272092	novel_miR_118	Chr.8	123337593	147305244	Litter size QTL (684)
Chr.8	136271982	136272092	novel_miR_118	Chr.8	123337593	147305244	Total number born alive QTL (685)
Chr.8	136271982	136272092	novel_miR_118	Chr.8	131058094	139696623	Muscle moisture percentage QTL (3886)
Chr.8	136271982	136272092	novel_miR_118	Chr.8	130701968	147305244	Off-flavor score QTL (21394)
Chr.8	136271982	136272092	novel_miR_118	Chr.8	130701968	147305244	Cooking yield QTL (21437)
Chr.9	26158677	26158788	novel_miR_489	Chr.9	11066889	34499270	Average backfat thickness QTL (5434)
Chr.9	26158677	26158788	novel_miR_489	Chr.9	13715322	26786140	skatole, laboratory QTL (18663)
Chr.9	26158677	26158788	novel_miR_489	Chr.9	11066889	45282513	Ear erectness QTL (8902)
Chr.9	26158677	26158788	novel_miR_489	Chr.9	11066889	48711260	Nonfunctional nipples QTL (7462)
Chr.9	26158677	26158788	novel_miR_489	Chr.9	18659348	34499270	Leaf fat weight QTL (41)
Chr.9	26158677	26158788	novel_miR_489	Chr.9	23144816	36198230	CSFV antibody level QTL (37543)
Chr.9	26158677	26158788	novel_miR_489	Chr.9	23144816	36456616	Liver weight QTL (1104)
Chr.9	26158677	26158788	novel_miR_489	Chr.9	23144816	47461005	Average daily gain QTL (279)
Chr.9	26158677	26158788	novel_miR_489	Chr.9	23144816	53311036	Stearic acid content QTL (156884)
Chr.9	26158677	26158788	novel_miR_489	Chr.9	23144816	65059079	androstenone, laboratory QTL (4210)
Chr.9	26158677	26158788	novel_miR_489	Chr.9	23144816	45282513	Muscle fat content QTL (3273)
Chr.9	26158677	26158788	novel_miR_489	Chr.9	88508	147173381	backfat above muscle dorsi QTL (5205)
Chr.9	26158677	26158788	novel_miR_489	Chr.9	23144816	129142103	pH 40 minutes post mortem (ham) QTL (4000)
Chr.9	26158677	26158788	novel_miR_489	Chr.9	23144816	153670197	Melanoma susceptibility QTL (7580)
Chr.9	26158677	26158788	novel_miR_489	Chr.9	24624544	71387138	Palmitoleic acid content QTL (15852)
Chr.9	26158677	26158788	novel_miR_489	Chr.9	7523504	147506758	Muscle moisture percentage QTL (38097)
Chr.9	26158677	26158788	novel_miR_489	Chr.9	88508	139717105	Backfat at mid-back QTL (5246)
Chr.9	26158677	26158788	novel_miR_489	Chr.9	88508	124560160	Backfat at mid-back QTL (5213)
Chr.9	26158677	26158788	novel_miR_489	Chr.9	15638023	137469520	Leaf fat weight QTL (21262)
Chr.9	26158677	26158788	novel_miR_489	Chr.9	7523504	147506758	Meat color L* QTL (38099)
Chr.9	26158677	26158788	novel_miR_489	Chr.9	7523504	147506758	Meat color a* QTL (38098)

## Sheet: circRNA
Chr.1	39311134	39441609	1:39311134|39441609	Chr.1	16114132	62261447	Percentage type IIa fibers QTL (7015)
Chr.1	39311134	39441609	1:39311134|39441609	Chr.1	26587370	50856261	Loin muscle area QTL (3866)
Chr.1	39311134	39441609	1:39311134|39441609	Chr.1	30379857	45480921	Body weight (birth) QTL (22971)
Chr.1	39311134	39441609	1:39311134|39441609	Chr.1	20064508	52874641	Meat color a* QTL (3980)
Chr.1	39311134	39441609	1:39311134|39441609	Chr.1	16114132	52874641	Average daily gain QTL (16844)
Chr.1	39311134	39441609	1:39311134|39441609	Chr.1	32319237	48054350	Marbling QTL (4018)
Chr.1	39311134	39441609	1:39311134|39441609	Chr.1	24647055	52874641	Average daily gain QTL (16885)
Chr.1	39311134	39441609	1:39311134|39441609	Chr.1	24647055	52874641	Carcass weight (hot) QTL (16896)
Chr.1	39311134	39441609	1:39311134|39441609	Chr.1	16114132	52874641	Ham weight QTL (868)
Chr.1	39311134	39441609	1:39311134|39441609	Chr.1	24647055	52874641	Average backfat thickness QTL (42)
Chr.1	39311134	39441609	1:39311134|39441609	Chr.1	24647055	52874641	Loin muscle area QTL (46)
Chr.1	39311134	39441609	1:39311134|39441609	Chr.1	35389848	52874641	Average daily gain QTL (841)
Chr.1	39311134	39441609	1:39311134|39441609	Chr.1	35389848	52874641	Carcass weight (cold) QTL (836)
Chr.1	39311134	39441609	1:39311134|39441609	Chr.1	35389848	52874641	Ham weight QTL (837)
Chr.1	39311134	39441609	1:39311134|39441609	Chr.1	35389848	52874641	Body weight (slaughter) QTL (843)
Chr.1	39311134	39441609	1:39311134|39441609	Chr.1	35389848	52874641	Head weight QTL (831)
Chr.1	39311134	39441609	1:39311134|39441609	Chr.1	22514169	52874641	Backfat at tenth rib QTL (43)
Chr.1	39311134	39441609	1:39311134|39441609	Chr.1	35389848	52874641	Carcass weight (cold) QTL (12710)
Chr.1	39311134	39441609	1:39311134|39441609	Chr.1	35389848	52874641	Shoulder meat weight QTL (846)
Chr.1	39311134	39441609	1:39311134|39441609	Chr.1	35389848	52874641	Loin and neck meat weight QTL (807)
Chr.1	39311134	39441609	1:39311134|39441609	Chr.1	35389848	52874641	External fat on ham QTL (12718)
Chr.1	39311134	39441609	1:39311134|39441609	Chr.1	35389848	52874641	Shoulder external fat weight QTL (825)
Chr.1	39311134	39441609	1:39311134|39441609	Chr.1	35389848	52874641	Carcass weight (cold) QTL (792)
Chr.1	39311134	39441609	1:39311134|39441609	Chr.1	35389848	52874641	Loin weight QTL (833)
Chr.1	39311134	39441609	1:39311134|39441609	Chr.1	22514169	52874641	muscle protein percentage QTL (3838)
Chr.1	39311134	39441609	1:39311134|39441609	Chr.1	2701298	292955427	Muscle moisture percentage QTL (38073)
Chr.1	39311134	39441609	1:39311134|39441609	Chr.1	8728618	87184331	Drip loss QTL (8349)
Chr.1	39311134	39441609	1:39311134|39441609	Chr.1	8728618	87184331	Drip loss QTL (8411)
Chr.1	39311134	39441609	1:39311134|39441609	Chr.1	8728618	87184331	Drip loss QTL (8562)
Chr.1	39311134	39441609	1:39311134|39441609	Chr.1	8728618	87184331	Drip loss QTL (8012)
Chr.1	39311134	39441609	1:39311134|39441609	Chr.1	8728618	87184331	Drip loss QTL (8043)
Chr.1	39311134	39441609	1:39311134|39441609	Chr.1	8728618	87184331	Drip loss QTL (8110)
Chr.1	39311134	39441609	1:39311134|39441609	Chr.1	8728618	87184331	Drip loss QTL (8154)
Chr.1	39311134	39441609	1:39311134|39441609	Chr.1	8728618	87184331	Drip loss QTL (7751)
Chr.1	39311134	39441609	1:39311134|39441609	Chr.1	8728618	87184331	Drip loss QTL (7763)
Chr.1	39311134	39441609	1:39311134|39441609	Chr.1	8728618	87184331	Drip loss QTL (7776)
Chr.1	39311134	39441609	1:39311134|39441609	Chr.1	8728618	87184331	Drip loss QTL (7815)
Chr.1	39311134	39441609	1:39311134|39441609	Chr.1	16114132	289571736	Body weight (birth) QTL (5232)
Chr.1	39311134	39441609	1:39311134|39441609	Chr.1	15454564	69718238	Leaf fat weight QTL (3863)
Chr.1	39311134	39441609	1:39311134|39441609	Chr.1	11830368	116064120	HDL cholesterol QTL (7702)
Chr.1	39311134	39441609	1:39311134|39441609	Chr.1	7964370	252283830	Shoulder subcutaneous fat thickness QTL (5671)
Chr.1	39311134	39441609	1:39311134|39441609	Chr.1	7964370	257944209	Average backfat thickness QTL (5670)
Chr.1	39311134	39441609	1:39311134|39441609	Chr.1	36144885	154329026	Backfat at tenth rib QTL (5672)
Chr.1	39311134	39441609	1:39311134|39441609	Chr.1	24647055	257944209	Subcutanous fat area QTL (5676)
Chr.1	39311134	39441609	1:39311134|39441609	Chr.1	16114132	252283830	Belly meat content QTL (5679)
Chr.1	39311134	39441609	1:39311134|39441609	Chr.1	36144885	154329026	Side fat thickness QTL (5675)
Chr.1	39311134	39441609	1:39311134|39441609	Chr.1	20064508	274130998	White blood cell number QTL (15047)
Chr.1	39311134	39441609	1:39311134|39441609	Chr.1	20064508	210644363	Body weight (20 weeks) QTL (29689)
Chr.1	39311134	39441609	1:39311134|39441609	Chr.1	36144885	105086765	Estimated carcass lean content QTL (5960)
Chr.1	39311134	39441609	1:39311134|39441609	Chr.1	36144885	204653903	PRRSV antibody titer QTL (9658)
Chr.1	39311134	39441609	1:39311134|39441609	Chr.1	24647055	119841750	Carcass weight (hot) QTL (16901)
Chr.1	39311134	39441609	1:39311134|39441609	Chr.1	35389848	120316411	Backfat at last rib QTL (16831)
Chr.1	39311134	39441609	1:39311134|39441609	Chr.1	2701298	274130998	Marbling QTL (38049)
Chr.1	39311134	39441609	1:39311134|39441609	Chr.1	35389848	228164160	CD2-positive leukocyte number QTL (4260)
Chr.1	39311134	39441609	1:39311134|39441609	Chr.1	35389848	228164160	CD4-positive leukocyte number QTL (4261)
Chr.1	39311134	39441609	1:39311134|39441609	Chr.1	35389848	169149638	Dressing percentage QTL (3222)
Chr.1	39311134	39441609	1:39311134|39441609	Chr.1	35389848	230570794	Muscle fat content QTL (79)
Chr.1	39311134	39441609	1:39311134|39441609	Chr.1	16114132	252283830	Backfat at last rib QTL (5674)
Chr.1	39311134	39441609	1:39311134|39441609	Chr.1	16114132	252283830	Estimated carcass lean content QTL (5678)
Chr.1	39311134	39441609	1:39311134|39441609	Chr.1	16114132	252283830	Fat to meat ratio QTL (5677)
Chr.1	39311134	39441609	1:39311134|39441609	Chr.1	18004420	242497921	Melanoma susceptibility QTL (7592)
Chr.1	39311134	39441609	1:39311134|39441609	Chr.1	15380966	242497921	Melanoma susceptibility QTL (7567)
Chr.1	39311134	39441609	1:39311134|39441609	Chr.1	7964370	292955427	Average daily gain QTL (5680)
Chr.1	39311134	39441609	1:39311134|39441609	Chr.1	32319237	289379107	Front feet conformation QTL (17635)
Chr.1	39311134	39441609	1:39311134|39441609	Chr.1	2701298	292955427	Loin muscle area QTL (38072)
Chr.1	39311134	39441609	1:39311134|39441609	Chr.1	2701298	292955427	Loin fat percentage QTL (38050)
Chr.1	39311134	39441609	1:39311134|39441609	Chr.1	10067182	292041505	Backfat at last rib QTL (21208)
Chr.1	39311134	39441609	1:39311134|39441609	Chr.1	8025530	292730648	Shoulder subcutaneous fat thickness QTL (21209)
Chr.1	39311134	39441609	1:39311134|39441609	Chr.1	16114132	292187438	Shoulder subcutaneous fat thickness QTL (5217)
Chr.1	39311134	39441609	1:39311134|39441609	Chr.1	24673417	292845492	Body weight (weaning) QTL (5262)
Chr.1	39311134	39441609	1:39311134|39441609	Chr.1	16114132	292845492	backfat above muscle dorsi QTL (5237)
Chr.2	39426717	39441609	1:39426717|39441609	Chr.2	609757	48775112	Backfat at first rib QTL (3941)
Chr.2	39426717	39441609	1:39426717|39441609	Chr.2	2948442	44995408	Backfat at first rib QTL (21216)
Chr.2	39426717	39441609	1:39426717|39441609	Chr.2	15441523	50079118	Melanoma susceptibility QTL (7596)
Chr.2	39426717	39441609	1:39426717|39441609	Chr.2	25252518	41353385	Muscle moisture percentage QTL (3851)
Chr.2	39426717	39441609	1:39426717|39441609	Chr.2	24795034	42280622	Leaf fat weight QTL (3867)
Chr.2	39426717	39441609	1:39426717|39441609	Chr.2	28764390	42280622	Loin muscle area QTL (3868)
Chr.2	39426717	39441609	1:39426717|39441609	Chr.2	609757	43738502	Average backfat thickness QTL (364)
Chr.2	39426717	39441609	1:39426717|39441609	Chr.2	33974778	42971165	Conformation score QTL (126142)
Chr.2	39426717	39441609	1:39426717|39441609	Chr.2	13366532	44483418	pH 24 hr post-mortem (loin) QTL (902)
Chr.2	39426717	39441609	1:39426717|39441609	Chr.2	13366532	44483418	Teat number QTL (909)
Chr.2	39426717	39441609	1:39426717|39441609	Chr.2	21136167	59648728	Average backfat thickness QTL (307)
Chr.2	39426717	39441609	1:39426717|39441609	Chr.2	21136167	44483418	Lean meat percentage QTL (927)
Chr.2	39426717	39441609	1:39426717|39441609	Chr.2	13366532	46840491	Drip loss QTL (21848)
Chr.2	39426717	39441609	1:39426717|39441609	Chr.2	21136167	44483418	Fat-cuts percentage QTL (901)
Chr.2	39426717	39441609	1:39426717|39441609	Chr.2	21136167	44483418	Dressing percentage QTL (905)
Chr.2	39426717	39441609	1:39426717|39441609	Chr.2	21136167	44483418	Dressing percentage QTL (899)
Chr.2	39426717	39441609	1:39426717|39441609	Chr.2	21136167	44483418	Loin muscle area QTL (903)
Chr.2	39426717	39441609	1:39426717|39441609	Chr.2	29530258	53611728	Fat to meat ratio QTL (3107)
Chr.2	39426717	39441609	1:39426717|39441609	Chr.2	21136167	44483418	Lean meat percentage QTL (897)
Chr.2	39426717	39441609	1:39426717|39441609	Chr.2	21136167	44483418	Stiffness QTL (21852)
Chr.2	39426717	39441609	1:39426717|39441609	Chr.2	25252518	48775112	Semimembranosus angle QTL (3940)
Chr.2	39426717	39441609	1:39426717|39441609	Chr.2	21136167	44483418	Fat-cuts percentage QTL (900)
Chr.2	39426717	39441609	1:39426717|39441609	Chr.2	25252518	64352885	Linoleic acid content QTL (9580)
Chr.2	39426717	39441609	1:39426717|39441609	Chr.2	21136167	44483418	Fat-cuts percentage QTL (1253)
Chr.2	39426717	39441609	1:39426717|39441609	Chr.2	21136167	44483418	Lean cuts percentage QTL (809)
Chr.2	39426717	39441609	1:39426717|39441609	Chr.2	38367026	59648728	Shoulder subcutaneous fat thickness QTL (5962)
Chr.2	39426717	39441609	1:39426717|39441609	Chr.2	38367026	59648728	Body weight (slaughter) QTL (5936)
Chr.2	39426717	39441609	1:39426717|39441609	Chr.2	21136167	53611728	White blood cell number QTL (21324)
Chr.2	39426717	39441609	1:39426717|39441609	Chr.2	35794966	42765350	Body weight (21 weeks) QTL (6254)
Chr.2	39426717	39441609	1:39426717|39441609	Chr.2	18416302	42936317	Drip loss QTL (12665)
Chr.2	39426717	39441609	1:39426717|39441609	Chr.2	35687241	48775112	Juiciness score QTL (3224)
Chr.2	39426717	39441609	1:39426717|39441609	Chr.2	21136167	59648728	Interferon-gamma level QTL (17610)
Chr.2	39426717	39441609	1:39426717|39441609	Chr.2	35687241	48775112	Juiciness score QTL (21354)
Chr.2	39426717	39441609	1:39426717|39441609	Chr.2	21136167	53611728	White blood cell number QTL (21331)
Chr.2	39426717	39441609	1:39426717|39441609	Chr.2	609757	101614625	Creatine kinase level QTL (15090)
Chr.2	39426717	39441609	1:39426717|39441609	Chr.2	2387169	139359663	Meat color L* QTL (38076)
Chr.2	39426717	39441609	1:39426717|39441609	Chr.2	2387169	75082926	cis-9-Heptadecenoic acid content QTL (156917)
Chr.2	39426717	39441609	1:39426717|39441609	Chr.2	2387169	133160620	Melanoma susceptibility QTL (7576)
Chr.2	39426717	39441609	1:39426717|39441609	Chr.2	2948442	138050552	Abdominal fat weight QTL (21214)
Chr.2	39426717	39441609	1:39426717|39441609	Chr.2	2948442	137276970	Average backfat thickness QTL (21212)
Chr.2	39426717	39441609	1:39426717|39441609	Chr.2	609757	133375944	Loin muscle area QTL (5688)
Chr.2	39426717	39441609	1:39426717|39441609	Chr.2	2387169	131656956	Linolenic acid content QTL (156918)
Chr.2	39426717	39441609	1:39426717|39441609	Chr.2	609757	162569375	C3c concentration QTL (9612)
Chr.2	39426717	39441609	1:39426717|39441609	Chr.2	2387169	75082926	Palmitic acid content QTL (156868)
Chr.2	39426717	39441609	1:39426717|39441609	Chr.2	2387169	139359663	Unsaturated fatty acid content QTL (156922)
Chr.2	39426717	39441609	1:39426717|39441609	Chr.2	2387169	139359663	Arachidonic acid content QTL (156920)
Chr.2	39426717	39441609	1:39426717|39441609	Chr.2	609757	162569375	C3c concentration QTL (9613)
Chr.2	39426717	39441609	1:39426717|39441609	Chr.2	7440323	131656956	Drip loss QTL (38075)
Chr.2	39426717	39441609	1:39426717|39441609	Chr.2	2387169	131656956	Saturated fatty acid content QTL (156921)
Chr.2	39426717	39441609	1:39426717|39441609	Chr.2	7990163	84282205	tenderness score QTL (5760)
Chr.2	39426717	39441609	1:39426717|39441609	Chr.2	609757	162569375	C3c concentration QTL (9614)
Chr.2	39426717	39441609	1:39426717|39441609	Chr.2	609757	85009446	Backfat at last rib QTL (16875)
Chr.2	39426717	39441609	1:39426717|39441609	Chr.2	13366532	100385940	Drip loss QTL (3780)
Chr.2	39426717	39441609	1:39426717|39441609	Chr.2	2387169	154953107	Belly meat content QTL (5690)
Chr.2	39426717	39441609	1:39426717|39441609	Chr.2	34221548	75082926	Linoleic acid content QTL (15857)
Chr.2	39426717	39441609	1:39426717|39441609	Chr.2	609757	154953107	Fat to meat ratio QTL (5689)
Chr.2	39426717	39441609	1:39426717|39441609	Chr.2	21136167	119359590	Fat-cuts percentage QTL (12747)
Chr.2	39426717	39441609	1:39426717|39441609	Chr.2	13366532	154953107	Backfat at last rib QTL (5685)
Chr.2	39426717	39441609	1:39426717|39441609	Chr.2	2387169	154953107	Estimated carcass lean content QTL (5691)
Chr.2	39426717	39441609	1:39426717|39441609	Chr.2	21136167	119359590	Fat to meat ratio QTL (12748)
Chr.2	39426717	39441609	1:39426717|39441609	Chr.2	34221548	75082926	Stearic acid content QTL (15856)
Chr.2	39426717	39441609	1:39426717|39441609	Chr.2	13366532	100385940	Off-flavor score QTL (3810)
Chr.2	39426717	39441609	1:39426717|39441609	Chr.2	21136167	119359590	Average daily gain QTL (16888)
Chr.2	39426717	39441609	1:39426717|39441609	Chr.2	33031443	123480352	Loin muscle depth QTL (669)
Chr.2	39426717	39441609	1:39426717|39441609	Chr.2	38367026	157789611	pH for Semimembranosus QTL (5682)
Chr.2	39426717	39441609	1:39426717|39441609	Chr.2	2594130	132711982	Heart weight QTL (65002)
Chr.2	39426717	39441609	1:39426717|39441609	Chr.2	21136167	75040316	Carcass weight (hot) QTL (16898)
Chr.2	39426717	39441609	1:39426717|39441609	Chr.2	21136167	75040316	Percentage type IIa fibers QTL (4025)
Chr.2	39426717	39441609	1:39426717|39441609	Chr.2	13366532	100385940	Firmness QTL (3809)
Chr.2	39426717	39441609	1:39426717|39441609	Chr.2	34221548	100385940	Body weight (16 days) QTL (3778)
Chr.2	39426717	39441609	1:39426717|39441609	Chr.2	34221548	133160620	Average daily gain QTL (3779)
Chr.2	39426717	39441609	1:39426717|39441609	Chr.2	13366532	75040316	Average backfat thickness QTL (17998)
Chr.2	39426717	39441609	1:39426717|39441609	Chr.2	609757	157789611	Carcass weight (hot) QTL (5432)
Chr.2	39426717	39441609	1:39426717|39441609	Chr.2	609757	157789611	Ham weight QTL (5437)
Chr.2	39426717	39441609	1:39426717|39441609	Chr.2	609757	157789611	Shoulder weight QTL (5438)
Chr.2	39426717	39441609	1:39426717|39441609	Chr.2	609757	157789611	Shear firmness QTL (5440)
Chr.2	39426717	39441609	1:39426717|39441609	Chr.2	609757	157789611	Cutlet weight QTL (5496)
Chr.2	39426717	39441609	1:39426717|39441609	Chr.2	21136167	122791407	androstenone, laboratory QTL (4205)
Chr.2	39426717	39441609	1:39426717|39441609	Chr.2	21136167	139359663	Carcass length QTL (29690)
Chr.2	39426717	39441609	1:39426717|39441609	Chr.2	21136167	75040316	Backfat at last rib QTL (16883)
Chr.2	39426717	39441609	1:39426717|39441609	Chr.2	35744022	90402970	Red cell distribution width QTL (7219)
Chr.2	39426717	39441609	1:39426717|39441609	Chr.2	29455997	91623387	pH 24 hr post mortem (ham) QTL (7313)
Chr.2	39426717	39441609	1:39426717|39441609	Chr.2	29455997	91623387	Platelet count QTL (6313)
Chr.2	39426717	39441609	1:39426717|39441609	Chr.2	2387169	139359663	Shear force QTL (38074)
Chr.2	39426717	39441609	1:39426717|39441609	Chr.2	9758855	150135089	Body weight (end of test) QTL (5199)
Chr.2	39426717	39441609	1:39426717|39441609	Chr.2	19343556	150827358	Tetanus antibody titer QTL (12318)
Chr.2	39426717	39441609	1:39426717|39441609	Chr.2	5101784	150528181	Backfat at mid-back QTL (5242)
Chr.2	39426717	39441609	1:39426717|39441609	Chr.2	7804743	150596593	Backfat at mid-back QTL (5208)
Chr.2	39426717	39441609	1:39426717|39441609	Chr.2	12184677	154346072	Lumbar vertebra number QTL (21303)
Chr.2	39426717	39441609	1:39426717|39441609	Chr.2	38367026	119359590	Meat color-L QTL (82)
Chr.2	39426717	39441609	1:39426717|39441609	Chr.2	6662614	140912872	Shoulder subcutaneous fat thickness QTL (5218)
Chr.2	39426717	39441609	1:39426717|39441609	Chr.2	13366532	131656956	Cholesterol level QTL (15066)
Chr.2	39426717	39441609	1:39426717|39441609	Chr.2	38367026	100385940	Water holding capacity QTL (88)
Chr.2	39426717	39441609	1:39426717|39441609	Chr.2	18576632	122130129	Shoulder subcutaneous fat thickness QTL (21219)
Chr.2	39426717	39441609	1:39426717|39441609	Chr.2	4798534	131599097	Abdominal fat weight QTL (21213)
Chr.2	39426717	39441609	1:39426717|39441609	Chr.2	38367026	162569375	C3c concentration QTL (9615)
Chr.2	39426717	39441609	1:39426717|39441609	Chr.2	2387169	139359663	Arachidic acid content QTL (156919)
Chr.2	39426717	39441609	1:39426717|39441609	Chr.2	38367026	151463344	Mycoplasma hyopneumoniae antibody titer QTL (12317)
Chr.2	39426717	39441609	1:39426717|39441609	Chr.2	8499847	155788186	Actinobacillus pleuropneumoniae susceptibility QTL (37557)
Chr.2	39426717	39441609	1:39426717|39441609	Chr.2	15946890	150651729	Actinobacillus pleuropneumoniae susceptibility QTL (37558)
Chr.2	39426717	39441609	1:39426717|39441609	Chr.2	17473237	149212234	Actinobacillus pleuropneumoniae susceptibility QTL (37559)
Chr.2	39426717	39441609	1:39426717|39441609	Chr.2	23613810	149813245	Actinobacillus pleuropneumoniae susceptibility QTL (37560)
Chr.2	39426717	39441609	1:39426717|39441609	Chr.2	26478024	147163597	Actinobacillus pleuropneumoniae susceptibility QTL (37561)
Chr.2	39426717	39441609	1:39426717|39441609	Chr.2	19681588	149212234	Actinobacillus pleuropneumoniae susceptibility QTL (37568)
Chr.2	39426717	39441609	1:39426717|39441609	Chr.2	609757	152938765	Actinobacillus pleuropneumoniae susceptibility QTL (37569)
Chr.3	87134227	87153004	1:87134227|87153004	Chr.3	76622784	119745261	Body weight (3 weeks) QTL (894)
Chr.3	87134227	87153004	1:87134227|87153004	Chr.3	76622784	119745261	Shoulder external fat weight QTL (887)
Chr.3	87134227	87153004	1:87134227|87153004	Chr.3	76622784	119745261	Average backfat thickness QTL (884)
Chr.3	87134227	87153004	1:87134227|87153004	Chr.3	76622784	119745261	Lean meat percentage QTL (886)
Chr.3	87134227	87153004	1:87134227|87153004	Chr.3	76622784	119745261	Backfat thickness between 3rd and 4th rib QTL (881)
Chr.3	87134227	87153004	1:87134227|87153004	Chr.3	76622784	119745261	Fat percentage in carcass QTL (880)
Chr.3	87134227	87153004	1:87134227|87153004	Chr.3	76622784	119745261	Dressing percentage QTL (882)
Chr.3	87134227	87153004	1:87134227|87153004	Chr.3	76884637	93197958	Shear force at first peak QTL (3988)
Chr.3	87134227	87153004	1:87134227|87153004	Chr.3	76622784	119745261	Backfat weight QTL (885)
Chr.3	87134227	87153004	1:87134227|87153004	Chr.3	76622784	119745261	External fat on ham QTL (889)
Chr.3	87134227	87153004	1:87134227|87153004	Chr.3	76884637	93197958	Shear force QTL (3987)
Chr.3	87134227	87153004	1:87134227|87153004	Chr.3	76884637	93197958	Semimembranosus angle QTL (3944)
Chr.3	87134227	87153004	1:87134227|87153004	Chr.3	76884637	93197958	Meat color L* QTL (3986)
Chr.3	87134227	87153004	1:87134227|87153004	Chr.3	76622784	119745261	Dressing percentage QTL (883)
Chr.3	87134227	87153004	1:87134227|87153004	Chr.3	1456046	140360108	Shear force QTL (38078)
Chr.3	87134227	87153004	1:87134227|87153004	Chr.3	1456046	98066155	Lactate dehydrogenase level QTL (15085)
Chr.3	87134227	87153004	1:87134227|87153004	Chr.3	17795067	104530182	Left teat number QTL (6465)
Chr.3	87134227	87153004	1:87134227|87153004	Chr.3	4656907	140465858	Body weight (end of test) QTL (5234)
Chr.3	87134227	87153004	1:87134227|87153004	Chr.3	21824455	122295139	Off-flavor score QTL (3815)
Chr.3	87134227	87153004	1:87134227|87153004	Chr.3	1456046	126926633	Linolenic acid content QTL (156924)
Chr.3	87134227	87153004	1:87134227|87153004	Chr.3	31261211	93197958	Carcass weight (hot) QTL (29691)
Chr.3	87134227	87153004	1:87134227|87153004	Chr.3	21824455	115140252	Carcass length QTL (3946)
Chr.3	87134227	87153004	1:87134227|87153004	Chr.3	14776389	102773204	Nonfunctional nipples QTL (7455)
Chr.3	87134227	87153004	1:87134227|87153004	Chr.3	14776389	100216075	Nonfunctional nipples QTL (7472)
Chr.3	87134227	87153004	1:87134227|87153004	Chr.3	1456046	140360108	Loin muscle area QTL (38077)
Chr.3	87134227	87153004	1:87134227|87153004	Chr.3	57222361	119745261	pH 45 minutes post mortem QTL (895)
Chr.3	87134227	87153004	1:87134227|87153004	Chr.3	62780348	100216075	Interleukin-10 level QTL (17603)
Chr.3	87134227	87153004	1:87134227|87153004	Chr.3	31261211	115061532	Fat androstenone level QTL (596)
Chr.3	87134227	87153004	1:87134227|87153004	Chr.3	31261211	115061532	Fat androstenone level QTL (597)
Chr.3	87134227	87153004	1:87134227|87153004	Chr.3	15370065	131728891	pH 45 minutes post mortem QTL (3227)
Chr.3	87134227	87153004	1:87134227|87153004	Chr.3	12566851	130130439	Intramuscular fat content QTL (147273)
Chr.3	87134227	87153004	1:87134227|87153004	Chr.3	56047063	101551719	Feet and leg conformation QTL (11852)
Chr.3	87134227	87153004	1:87134227|87153004	Chr.3	62780348	100216075	Interferon-gamma level QTL (17611)
Chr.3	87134227	87153004	1:87134227|87153004	Chr.3	46839405	100216075	Blood pH QTL (6320)
Chr.3	87134227	87153004	1:87134227|87153004	Chr.3	46839405	100216075	Base excess QTL (6342)
Chr.3	87134227	87153004	1:87134227|87153004	Chr.3	46839405	100216075	Lactate level QTL (6361)
Chr.3	87134227	87153004	1:87134227|87153004	Chr.3	57222361	115140252	Physis score QTL (8946)
Chr.3	87134227	87153004	1:87134227|87153004	Chr.3	18505428	130130439	Intramuscular fat content QTL (147274)
Chr.3	87134227	87153004	1:87134227|87153004	Chr.3	18687277	130130439	Intramuscular fat content QTL (147275)
Chr.3	87134227	87153004	1:87134227|87153004	Chr.3	18689712	130130439	Intramuscular fat content QTL (147276)
Chr.3	87134227	87153004	1:87134227|87153004	Chr.3	18723604	130130439	Intramuscular fat content QTL (147277)
Chr.3	87134227	87153004	1:87134227|87153004	Chr.3	25777024	100508792	Body weight (34 weeks) QTL (21220)
Chr.3	87134227	87153004	1:87134227|87153004	Chr.3	62780348	100216075	Mean corpuscular hemoglobin concentration QTL (12287)
Chr.3	87134227	87153004	1:87134227|87153004	Chr.3	34143639	98066155	Average daily gain QTL (173)
Chr.3	87134227	87153004	1:87134227|87153004	Chr.3	21947993	115061496	Diameter of type IIb muscle fibers QTL (7037)
Chr.3	87134227	87153004	1:87134227|87153004	Chr.3	31637261	130130439	Intramuscular fat content QTL (147278)
Chr.3	87134227	87153004	1:87134227|87153004	Chr.3	62780348	100216075	C3c concentration QTL (9616)
Chr.3	87134227	87153004	1:87134227|87153004	Chr.3	34824821	130130439	Intramuscular fat content QTL (147279)
Chr.3	87134227	87153004	1:87134227|87153004	Chr.3	76622784	143758669	Fat protein content QTL (18011)
Chr.3	87134227	87153004	1:87134227|87153004	Chr.3	47285807	130130439	Intramuscular fat content QTL (147280)
Chr.3	87134227	87153004	1:87134227|87153004	Chr.3	47393253	130130439	Intramuscular fat content QTL (147281)
Chr.3	87134227	87153004	1:87134227|87153004	Chr.3	47457695	130130439	Intramuscular fat content QTL (147282)
Chr.3	87134227	87153004	1:87134227|87153004	Chr.3	47473498	130130439	Intramuscular fat content QTL (147283)
Chr.3	87134227	87153004	1:87134227|87153004	Chr.3	47489056	130130439	Intramuscular fat content QTL (147284)
Chr.3	87134227	87153004	1:87134227|87153004	Chr.3	47535442	130130439	Intramuscular fat content QTL (147285)
Chr.3	87134227	87153004	1:87134227|87153004	Chr.3	47557547	130130439	Intramuscular fat content QTL (147286)
Chr.3	87134227	87153004	1:87134227|87153004	Chr.3	47697978	130130439	Intramuscular fat content QTL (147287)
Chr.3	87134227	87153004	1:87134227|87153004	Chr.3	47700666	130130439	Intramuscular fat content QTL (147288)
Chr.3	87134227	87153004	1:87134227|87153004	Chr.3	52657923	130130439	Intramuscular fat content QTL (147289)
Chr.3	87134227	87153004	1:87134227|87153004	Chr.3	52951100	130130439	Intramuscular fat content QTL (147290)
Chr.3	87134227	87153004	1:87134227|87153004	Chr.3	53016070	130130439	Intramuscular fat content QTL (147291)
Chr.3	87134227	87153004	1:87134227|87153004	Chr.3	53175958	130130439	Intramuscular fat content QTL (147292)
Chr.3	87134227	87153004	1:87134227|87153004	Chr.3	56416901	130130439	Intramuscular fat content QTL (147293)
Chr.3	87134227	87153004	1:87134227|87153004	Chr.3	14776389	127042542	Side fat thickness QTL (5693)
Chr.3	87134227	87153004	1:87134227|87153004	Chr.3	62780348	118796463	Triglyceride level QTL (15067)
Chr.3	87134227	87153004	1:87134227|87153004	Chr.3	6188004	140360108	Cooking loss QTL (38079)
Chr.3	87134227	87153004	1:87134227|87153004	Chr.3	76884637	143758669	Ham fat thickness QTL (3935)
Chr.3	87134227	87153004	1:87134227|87153004	Chr.3	1456046	130209174	Teat number QTL (5224)
Chr.3	87134227	87153004	1:87134227|87153004	Chr.3	1456046	140360108	Meat color chroma QTL (38081)
Chr.3	87134227	87153004	1:87134227|87153004	Chr.3	1456046	140360108	Meat color b* QTL (38080)
Chr.4	108385212	108386218	1:108385212|108386218	Chr.4	107790839	108846890	Double-bond index QTL (6389)
Chr.4	108385212	108386218	1:108385212|108386218	Chr.4	77553155	111731603	Backfat at last rib QTL (675)
Chr.4	108385212	108386218	1:108385212|108386218	Chr.4	80511752	120713724	Loin muscle area QTL (672)
Chr.4	108385212	108386218	1:108385212|108386218	Chr.4	67509911	114514007	Body weight (slaughter) QTL (4892)
Chr.4	108385212	108386218	1:108385212|108386218	Chr.4	78867164	109026230	Linoleic acid content QTL (535)
Chr.4	108385212	108386218	1:108385212|108386218	Chr.4	81701886	121568996	Diameter of type IIb muscle fibers QTL (2807)
Chr.4	108385212	108386218	1:108385212|108386218	Chr.4	71310074	123430356	Subacid smell QTL (160)
Chr.4	108385212	108386218	1:108385212|108386218	Chr.4	78867164	113773938	Backfat weight QTL (526)
Chr.4	108385212	108386218	1:108385212|108386218	Chr.4	102054630	120509810	Oleic acid content QTL (15875)
Chr.4	108385212	108386218	1:108385212|108386218	Chr.4	81701886	114514007	Average backfat thickness QTL (527)
Chr.4	108385212	108386218	1:108385212|108386218	Chr.4	89529616	115508020	Loin muscle area QTL (528)
Chr.4	108385212	108386218	1:108385212|108386218	Chr.4	98720794	112174179	Melanoma susceptibility QTL (7577)
Chr.4	108385212	108386218	1:108385212|108386218	Chr.4	95921536	111525472	Average daily gain QTL (16848)
Chr.4	108385212	108386218	1:108385212|108386218	Chr.4	95921536	115357260	Loin and neck meat weight QTL (967)
Chr.4	108385212	108386218	1:108385212|108386218	Chr.4	95921536	115357260	Body weight (slaughter) QTL (975)
Chr.4	108385212	108386218	1:108385212|108386218	Chr.4	107758168	115357260	Carcass length QTL (971)
Chr.4	108385212	108386218	1:108385212|108386218	Chr.4	107758168	115357260	Ham weight QTL (970)
Chr.4	108385212	108386218	1:108385212|108386218	Chr.4	94356806	117376906	Loin and neck meat weight QTL (816)
Chr.4	108385212	108386218	1:108385212|108386218	Chr.4	107758168	115357260	Shoulder meat weight QTL (968)
Chr.4	108385212	108386218	1:108385212|108386218	Chr.4	95921536	115357260	Carcass weight (cold) QTL (973)
Chr.4	108385212	108386218	1:108385212|108386218	Chr.4	96936045	123430356	Margaric acid content QTL (158)
Chr.4	108385212	108386218	1:108385212|108386218	Chr.4	98720794	128083236	Meat color-a QTL (294)
Chr.4	108385212	108386218	1:108385212|108386218	Chr.4	101461640	122987968	Meat color L* QTL (4898)
Chr.4	108385212	108386218	1:108385212|108386218	Chr.4	107758168	124847231	Adipocyte diameter QTL (18020)
Chr.4	108385212	108386218	1:108385212|108386218	Chr.4	95921536	120713724	Average backfat thickness QTL (676)
Chr.4	108385212	108386218	1:108385212|108386218	Chr.4	102006493	120509810	Carcass weight (hot) QTL (16864)
Chr.4	108385212	108386218	1:108385212|108386218	Chr.4	84951475	123430356	Water holding capacity QTL (3847)
Chr.4	108385212	108386218	1:108385212|108386218	Chr.4	81701886	121568996	Number of muscle fibers per unit area QTL (2808)
Chr.4	108385212	108386218	1:108385212|108386218	Chr.4	81701886	121568996	Diameter of muscle fibers QTL (2809)
Chr.4	108385212	108386218	1:108385212|108386218	Chr.4	81701886	121568996	Diameter of type IIb muscle fibers QTL (2810)
Chr.4	108385212	108386218	1:108385212|108386218	Chr.4	96936045	123430356	subjective pork odor QTL (4207)
Chr.4	108385212	108386218	1:108385212|108386218	Chr.4	106510877	124310794	Average daily gain QTL (49)
Chr.4	108385212	108386218	1:108385212|108386218	Chr.4	106675400	114087749	Average backfat thickness QTL (153476)
Chr.4	108385212	108386218	1:108385212|108386218	Chr.4	95453660	129049892	Japanese color scale QTL (4288)
Chr.4	108385212	108386218	1:108385212|108386218	Chr.4	94392103	128776464	Palmitic acid content QTL (15876)
Chr.4	108385212	108386218	1:108385212|108386218	Chr.4	98313842	130318179	Skin thickness QTL (31810)
Chr.4	108385212	108386218	1:108385212|108386218	Chr.4	82084284	120509810	Average daily gain QTL (456)
Chr.4	108385212	108386218	1:108385212|108386218	Chr.4	4314853	124326847	PRRSV susceptibility QTL (140341)
Chr.4	108385212	108386218	1:108385212|108386218	Chr.4	4314853	124326847	Feed conversion ratio QTL (29556)
Chr.4	108385212	108386218	1:108385212|108386218	Chr.4	7237639	134902449	Monounsaturated fatty acid content QTL (156929)
Chr.4	108385212	108386218	1:108385212|108386218	Chr.4	17289621	135224471	Body weight (46 days) QTL (21227)
Chr.4	108385212	108386218	1:108385212|108386218	Chr.4	7237639	134902449	Oleic acid content QTL (156927)
Chr.4	108385212	108386218	1:108385212|108386218	Chr.4	7237639	134902449	Linoleic acid content QTL (156928)
Chr.4	108385212	108386218	1:108385212|108386218	Chr.4	12618993	134902449	Marbling QTL (38082)
Chr.4	108385212	108386218	1:108385212|108386218	Chr.4	7237639	134902449	Drip loss QTL (38084)
Chr.4	108385212	108386218	1:108385212|108386218	Chr.4	15219816	121807926	Ham weight QTL (4895)
Chr.4	108385212	108386218	1:108385212|108386218	Chr.4	24232478	121166399	body weight (17 weeks) QTL (21224)
Chr.4	108385212	108386218	1:108385212|108386218	Chr.4	24630831	114573224	Ham weight QTL (4896)
Chr.4	108385212	108386218	1:108385212|108386218	Chr.4	32909944	121166399	Body weight (end of test) QTL (5200)
Chr.4	108385212	108386218	1:108385212|108386218	Chr.4	131971	134902449	Average daily gain QTL (3757)
Chr.4	108385212	108386218	1:108385212|108386218	Chr.4	131971	134902449	Average daily gain QTL (3758)
Chr.4	108385212	108386218	1:108385212|108386218	Chr.4	131971	134902449	Average backfat thickness QTL (3759)
Chr.4	108385212	108386218	1:108385212|108386218	Chr.4	131971	134902449	Average daily gain QTL (3771)
Chr.4	108385212	108386218	1:108385212|108386218	Chr.4	17203914	127117355	Body weight (end of test) QTL (5235)
Chr.4	108385212	108386218	1:108385212|108386218	Chr.4	34252554	123430356	Average daily gain QTL (458)
Chr.4	108385212	108386218	1:108385212|108386218	Chr.4	35396630	120347078	Body weight (3 weeks) QTL (175)
Chr.4	108385212	108386218	1:108385212|108386218	Chr.4	39855897	119947535	Average daily gain QTL (179)
Chr.4	108385212	108386218	1:108385212|108386218	Chr.4	47805278	109026230	Average daily gain QTL (180)
Chr.4	108385212	108386218	1:108385212|108386218	Chr.4	21473440	115001161	Average daily gain QTL (3091)
Chr.4	108385212	108386218	1:108385212|108386218	Chr.4	8745760	129031532	Small intestine length QTL (253)
Chr.4	108385212	108386218	1:108385212|108386218	Chr.4	28653406	116386061	Fat-cuts percentage QTL (633)
Chr.4	108385212	108386218	1:108385212|108386218	Chr.4	28653406	116386061	Body weight (slaughter) QTL (634)
Chr.4	108385212	108386218	1:108385212|108386218	Chr.4	28653406	116386061	Carcass fat-free weight QTL (635)
Chr.4	108385212	108386218	1:108385212|108386218	Chr.4	28653406	116386061	Age at slaughter QTL (638)
Chr.4	108385212	108386218	1:108385212|108386218	Chr.4	12618993	123430356	Average daily gain QTL (370)
Chr.4	108385212	108386218	1:108385212|108386218	Chr.4	12618993	110539481	Carcass weight (hot) QTL (16894)
Chr.4	108385212	108386218	1:108385212|108386218	Chr.4	23809394	120509810	Body weight (birth) QTL (369)
Chr.4	108385212	108386218	1:108385212|108386218	Chr.4	29834177	120509810	Average backfat thickness QTL (371)
Chr.4	108385212	108386218	1:108385212|108386218	Chr.4	25322475	115001161	Belly weight QTL (409)
Chr.4	108385212	108386218	1:108385212|108386218	Chr.4	14152941	130171595	Backfat at mid-back QTL (5243)
Chr.4	108385212	108386218	1:108385212|108386218	Chr.4	106510877	134902449	Loin muscle area QTL (51)
Chr.4	108385212	108386218	1:108385212|108386218	Chr.4	71310074	134902449	Average backfat thickness QTL (162)
Chr.4	108385212	108386218	1:108385212|108386218	Chr.4	52626380	140378854	Intramuscular fat content QTL (3871)
Chr.4	108385212	108386218	1:108385212|108386218	Chr.4	14152941	136991929	Average daily gain QTL (245)
Chr.4	108385212	108386218	1:108385212|108386218	Chr.4	55355430	119974883	Average daily gain QTL (17562)
Chr.4	108385212	108386218	1:108385212|108386218	Chr.4	7237639	134902449	Palmitoleic acid content QTL (156925)
Chr.4	108385212	108386218	1:108385212|108386218	Chr.4	89529616	134902449	Stearic acid content QTL (156926)
Chr.4	108385212	108386218	1:108385212|108386218	Chr.4	89529616	134902449	Capric acid content QTL (156870)
Chr.4	108385212	108386218	1:108385212|108386218	Chr.4	71310074	140378854	Shear force at first peak QTL (3933)
Chr.4	108385212	108386218	1:108385212|108386218	Chr.4	71310074	140378854	Total shear work QTL (3934)
Chr.4	108385212	108386218	1:108385212|108386218	Chr.4	102054630	134902449	Dressing percentage QTL (5975)
Chr.4	108385212	108386218	1:108385212|108386218	Chr.4	102054630	135006664	Carcass length QTL (460)
Chr.4	108385212	108386218	1:108385212|108386218	Chr.4	102054630	134902449	Hemolytic complement activity (alternative pathway) QTL (9595)
Chr.4	108385212	108386218	1:108385212|108386218	Chr.4	102054630	134902449	Hemolytic complement activity (classical pathway) QTL (9602)
Chr.4	108385212	108386218	1:108385212|108386218	Chr.4	102054630	134902449	Hemolytic complement activity (classical pathway) QTL (9603)
Chr.4	108385212	108386218	1:108385212|108386218	Chr.4	102054630	134902449	Hemolytic complement activity (classical pathway) QTL (9604)
Chr.4	108385212	108386218	1:108385212|108386218	Chr.4	102054630	134902449	Hemolytic complement activity (classical pathway) QTL (9605)
Chr.4	108385212	108386218	1:108385212|108386218	Chr.4	102054630	134902449	Hemolytic complement activity (classical pathway) QTL (9606)
Chr.4	108385212	108386218	1:108385212|108386218	Chr.4	102054630	134902449	Hemolytic complement activity (classical pathway) QTL (9607)
Chr.4	108385212	108386218	1:108385212|108386218	Chr.4	102054630	134902449	C3c concentration QTL (9617)
Chr.4	108385212	108386218	1:108385212|108386218	Chr.4	102054630	140378854	Nonfunctional nipples QTL (7473)
Chr.4	108385212	108386218	1:108385212|108386218	Chr.4	102054630	134902449	Drip loss QTL (6003)
Chr.4	108385212	108386218	1:108385212|108386218	Chr.4	106510877	140378854	Carcass weight (cold) QTL (3804)
Chr.6	145950262	145964893	1:145950262|145964893	Chr.6	144596793	147743951	Backfat at tenth rib QTL (167237)
Chr.6	145950262	145964893	1:145950262|145964893	Chr.6	144550432	147743951	Backfat at tenth rib QTL (167249)
Chr.6	145950262	145964893	1:145950262|145964893	Chr.6	145288074	148899365	Intramuscular fat content QTL (125480)
Chr.6	145950262	145964893	1:145950262|145964893	Chr.6	145555820	150135605	Backfat thickness between 3rd and 4th rib QTL (23167)
Chr.6	145950262	145964893	1:145950262|145964893	Chr.6	142218300	150042424	Backfat at tenth rib QTL (167236)
Chr.6	145950262	145964893	1:145950262|145964893	Chr.6	142750306	153129074	Backfat at last lumbar QTL (167238)
Chr.6	145950262	145964893	1:145950262|145964893	Chr.6	142750306	153050250	Backfat at last rib QTL (167241)
Chr.6	145950262	145964893	1:145950262|145964893	Chr.6	135846455	150042424	Backfat at last rib QTL (167243)
Chr.6	145950262	145964893	1:145950262|145964893	Chr.6	135367645	150063143	Loin weight QTL (167250)
Chr.6	145950262	145964893	1:145950262|145964893	Chr.6	135367645	150063143	Backfat at tenth rib QTL (167257)
Chr.6	145950262	145964893	1:145950262|145964893	Chr.6	135367645	150063143	Backfat at tenth rib QTL (167258)
Chr.6	145950262	145964893	1:145950262|145964893	Chr.6	136849116	146365886	Mean corpuscular hemoglobin concentration QTL (12291)
Chr.6	145950262	145964893	1:145950262|145964893	Chr.6	145259351	153129074	indole, laboratory QTL (18657)
Chr.6	145950262	145964893	1:145950262|145964893	Chr.6	140601008	146365886	Body temperature QTL (7498)
Chr.6	145950262	145964893	1:145950262|145964893	Chr.6	140601008	146365886	Backfat at tenth rib QTL (2943)
Chr.6	145950262	145964893	1:145950262|145964893	Chr.6	140601008	146365886	Backfat at last rib QTL (2853)
Chr.6	145950262	145964893	1:145950262|145964893	Chr.6	140601008	146365886	Shoulder meat weight QTL (2862)
Chr.6	145950262	145964893	1:145950262|145964893	Chr.6	140601008	146365886	Subcutanous fat area QTL (2851)
Chr.6	145950262	145964893	1:145950262|145964893	Chr.6	140601008	146365886	Muscle fat content QTL (3816)
Chr.6	145950262	145964893	1:145950262|145964893	Chr.6	136849116	152260387	Cholesterol level QTL (15071)
Chr.6	145950262	145964893	1:145950262|145964893	Chr.6	140601008	146365886	Average backfat thickness QTL (2850)
Chr.6	145950262	145964893	1:145950262|145964893	Chr.6	145842773	155199218	muscle protein percentage QTL (21708)
Chr.6	145950262	145964893	1:145950262|145964893	Chr.6	145842773	155199218	Loin muscle area QTL (21709)
Chr.6	145950262	145964893	1:145950262|145964893	Chr.6	145842773	155199218	Loin weight QTL (21710)
Chr.6	145950262	145964893	1:145950262|145964893	Chr.6	114921710	153129074	Backfat at last rib QTL (167239)
Chr.6	145950262	145964893	1:145950262|145964893	Chr.6	108751759	151354003	Backfat at last rib QTL (167240)
Chr.6	145950262	145964893	1:145950262|145964893	Chr.6	108751759	153261206	Backfat at tenth rib QTL (167248)
Chr.6	145950262	145964893	1:145950262|145964893	Chr.6	17750243	146365886	Loin fat percentage QTL (38090)
Chr.6	145950262	145964893	1:145950262|145964893	Chr.6	19536155	157765593	Teat number QTL (5226)
Chr.6	145950262	145964893	1:145950262|145964893	Chr.6	2352681	146365886	Marbling QTL (38089)
Chr.6	145950262	145964893	1:145950262|145964893	Chr.6	44290269	146365886	subjective boar flavor in lean QTL (4219)
Chr.6	145950262	145964893	1:145950262|145964893	Chr.6	28253996	152260387	Shear force QTL (38091)
Chr.6	145950262	145964893	1:145950262|145964893	Chr.6	44290269	146365886	Body weight (20 weeks) QTL (29696)
Chr.6	145950262	145964893	1:145950262|145964893	Chr.6	44290269	146365886	Carcass weight (hot) QTL (29697)
Chr.6	145950262	145964893	1:145950262|145964893	Chr.6	117131464	146365886	Smell intensity QTL (164)
Chr.6	145950262	145964893	1:145950262|145964893	Chr.6	17750243	152260387	Alkaline phosphatase activity QTL (15097)
Chr.6	145950262	145964893	1:145950262|145964893	Chr.6	83821055	146365886	Hematocrit QTL (15051)
Chr.6	145950262	145964893	1:145950262|145964893	Chr.6	94382869	146365886	Backfat at last rib QTL (3649)
Chr.6	145950262	145964893	1:145950262|145964893	Chr.6	91030131	146365886	Red blood cell count QTL (15046)
Chr.6	145950262	145964893	1:145950262|145964893	Chr.6	94382869	146365886	Belly weight QTL (21375)
Chr.6	145950262	145964893	1:145950262|145964893	Chr.6	94382869	146365886	Fat weight (total) QTL (16920)
Chr.6	145950262	145964893	1:145950262|145964893	Chr.6	94382869	146365886	Shoulder weight QTL (2869)
Chr.6	145950262	145964893	1:145950262|145964893	Chr.6	94382869	146365886	Backfat at tenth rib QTL (3195)
Chr.6	145950262	145964893	1:145950262|145964893	Chr.6	94382869	146365886	Backfat at tenth rib QTL (16921)
Chr.6	145950262	145964893	1:145950262|145964893	Chr.6	91030131	146365886	Muscle moisture percentage QTL (12057)
Chr.6	145950262	145964893	1:145950262|145964893	Chr.6	91030131	146365886	muscle protein percentage QTL (12058)
Chr.6	145950262	145964893	1:145950262|145964893	Chr.6	91030131	146365886	Intramuscular fat content QTL (12059)
Chr.6	145950262	145964893	1:145950262|145964893	Chr.6	91030131	146365886	Cholesterol level in meat QTL (12060)
Chr.6	145950262	145964893	1:145950262|145964893	Chr.6	91030131	146365886	Flavor score QTL (12061)
Chr.6	145950262	145964893	1:145950262|145964893	Chr.6	94382869	146365886	Backfat at tenth rib QTL (3196)
Chr.6	145950262	145964893	1:145950262|145964893	Chr.6	94382869	146365886	Backfat at last rib QTL (3197)
Chr.6	145950262	145964893	1:145950262|145964893	Chr.6	94382869	146365886	Backfat linear at last rib QTL (3650)
Chr.6	145950262	145964893	1:145950262|145964893	Chr.6	83821055	146365886	Hemoglobin QTL (15050)
Chr.6	145950262	145964893	1:145950262|145964893	Chr.6	94382869	146365886	Fat weight (total) QTL (3188)
Chr.6	145950262	145964893	1:145950262|145964893	Chr.6	94382869	146365886	Backfat at last rib QTL (3198)
Chr.6	145950262	145964893	1:145950262|145964893	Chr.6	94382869	146365886	Backfat at last rib QTL (3199)
Chr.6	145950262	145964893	1:145950262|145964893	Chr.6	94382869	146365886	Carcass length QTL (3244)
Chr.6	145950262	145964893	1:145950262|145964893	Chr.6	94382869	146365886	Backfat at tenth rib QTL (3651)
Chr.6	145950262	145964893	1:145950262|145964893	Chr.6	94382869	146365886	Backfat at tenth rib QTL (16922)
Chr.6	145950262	145964893	1:145950262|145964893	Chr.6	94382869	146365886	Backfat at tenth rib QTL (3200)
Chr.6	145950262	145964893	1:145950262|145964893	Chr.6	94382869	146365886	Backfat at last rib QTL (3201)
Chr.6	145950262	145964893	1:145950262|145964893	Chr.6	94382869	146365886	Backfat at tenth rib QTL (3202)
Chr.6	145950262	145964893	1:145950262|145964893	Chr.6	94382869	146365886	Loin weight QTL (3245)
Chr.6	145950262	145964893	1:145950262|145964893	Chr.6	94382869	146365886	Ham weight QTL (21376)
Chr.6	145950262	145964893	1:145950262|145964893	Chr.6	94382869	146365886	Backfat at last rib QTL (21377)
Chr.6	145950262	145964893	1:145950262|145964893	Chr.6	94382869	146365886	Empty body lipid content QTL (16923)
Chr.6	145950262	145964893	1:145950262|145964893	Chr.6	94382869	146365886	Backfat at tenth rib QTL (3203)
Chr.6	145950262	145964893	1:145950262|145964893	Chr.6	94382869	146365886	Empty body lipid content QTL (3317)
Chr.6	145950262	145964893	1:145950262|145964893	Chr.6	94382869	146365886	Loin muscle area QTL (21378)
Chr.6	145950262	145964893	1:145950262|145964893	Chr.6	94382869	146365886	Fat area percentage in carcass QTL (18630)
Chr.6	145950262	145964893	1:145950262|145964893	Chr.6	94382869	146365886	Fat area percentage in carcass QTL (18635)
Chr.6	145950262	145964893	1:145950262|145964893	Chr.6	94382869	146365886	Fat area percentage in carcass QTL (18637)
Chr.6	145950262	145964893	1:145950262|145964893	Chr.6	94382869	146365886	Fat area percentage in carcass QTL (18642)
Chr.6	145950262	145964893	1:145950262|145964893	Chr.6	94382869	146365886	Leptin level QTL (18643)
Chr.6	145950262	145964893	1:145950262|145964893	Chr.6	94382869	146365886	Ear erectness QTL (21724)
Chr.6	145950262	145964893	1:145950262|145964893	Chr.6	91030131	146365886	skatole, sensory panel QTL (4218)
Chr.6	145950262	145964893	1:145950262|145964893	Chr.6	94382869	146365886	Backfat linear at tenth rib QTL (3652)
Chr.6	145950262	145964893	1:145950262|145964893	Chr.6	94382869	146365886	Backfat at last rib QTL (3246)
Chr.6	145950262	145964893	1:145950262|145964893	Chr.6	94382869	146365886	Daily feed intake QTL (2880)
Chr.6	145950262	145964893	1:145950262|145964893	Chr.6	94382869	146365886	muscle protein percentage QTL (21379)
Chr.6	145950262	145964893	1:145950262|145964893	Chr.6	85992952	146365886	Oleic acid content QTL (15879)
Chr.6	145950262	145964893	1:145950262|145964893	Chr.6	94382869	146365886	Carcass weight (hot) QTL (21380)
Chr.6	145950262	145964893	1:145950262|145964893	Chr.6	94382869	146365886	Carcass temperature (24 hr post-mortem) QTL (21381)
Chr.6	145950262	145964893	1:145950262|145964893	Chr.6	94382869	146365886	Ham weight QTL (2859)
Chr.6	145950262	145964893	1:145950262|145964893	Chr.6	94382869	146365886	Loin muscle area QTL (3204)
Chr.6	145950262	145964893	1:145950262|145964893	Chr.6	94382869	146365886	muscle protein percentage QTL (3247)
Chr.6	145950262	145964893	1:145950262|145964893	Chr.6	91030131	146365886	skatole, laboratory QTL (4214)
Chr.6	145950262	145964893	1:145950262|145964893	Chr.6	94382869	146365886	Intramuscular fat content QTL (2854)
Chr.6	145950262	145964893	1:145950262|145964893	Chr.6	94382869	146365886	Daily feed intake QTL (2879)
Chr.6	145950262	145964893	1:145950262|145964893	Chr.6	94382869	146365886	Spareribs weight QTL (3248)
Chr.6	145950262	145964893	1:145950262|145964893	Chr.6	94382869	146365886	External fat on loin QTL (2857)
Chr.6	145950262	145964893	1:145950262|145964893	Chr.6	94382869	146365886	Loin muscle area QTL (3249)
Chr.6	145950262	145964893	1:145950262|145964893	Chr.6	117131464	152260387	Intramuscular fat content QTL (314)
Chr.6	145950262	145964893	1:145950262|145964893	Chr.6	129740986	146365886	Intramuscular fat content QTL (3862)
Chr.6	145950262	145964893	1:145950262|145964893	Chr.6	91030131	146365886	Age at puberty QTL (8820)
Chr.10	48702209	48742852	10:48702209|48742852	Chr.10	31508179	61045271	External fat on loin QTL (5193)
Chr.10	48702209	48742852	10:48702209|48742852	Chr.10	2303500	54996430	Mean corpuscular hemoglobin concentration QTL (127221)
Chr.10	48702209	48742852	10:48702209|48742852	Chr.10	6401430	52252366	Palmitic acid content QTL (156946)
Chr.10	48702209	48742852	10:48702209|48742852	Chr.10	11732502	49141527	Average daily gain QTL (250)
Chr.10	48702209	48742852	10:48702209|48742852	Chr.10	10002733	54996430	Litter size QTL (130398)
Chr.10	48702209	48742852	10:48702209|48742852	Chr.10	26509277	54996430	Litter size QTL (130432)
Chr.10	48702209	48742852	10:48702209|48742852	Chr.10	31788721	54996430	Basophil percentage QTL (127162)
Chr.10	48702209	48742852	10:48702209|48742852	Chr.10	32773682	54996430	Arachidic acid content QTL (131476)
Chr.10	48702209	48742852	10:48702209|48742852	Chr.10	33811006	54996430	Basophil percentage QTL (127129)
Chr.10	48702209	48742852	10:48702209|48742852	Chr.10	664729	61209673	Average daily gain QTL (5714)
Chr.10	48702209	48742852	10:48702209|48742852	Chr.10	32088890	61209673	Body weight (slaughter) QTL (5948)
Chr.10	48702209	48742852	10:48702209|48742852	Chr.10	34108676	52252366	Average instron (star probe) force QTL (3813)
Chr.10	48702209	48742852	10:48702209|48742852	Chr.10	41334738	52252366	Connective tissue amount QTL (21440)
Chr.10	48702209	48742852	10:48702209|48742852	Chr.10	41334738	52252366	chew score QTL (3312)
Chr.10	48702209	48742852	10:48702209|48742852	Chr.10	43498290	57049354	Lactate dehydrogenase level QTL (15111)
Chr.10	48702209	48742852	10:48702209|48742852	Chr.10	41334738	61209673	subjective abnormal odor QTL (4211)
Chr.10	48702209	48742852	10:48702209|48742852	Chr.10	30374254	56168199	Creatinine level QTL (15074)
Chr.10	48702209	48742852	10:48702209|48742852	Chr.10	24563421	52252366	Dressing percentage QTL (3962)
Chr.10	48702209	48742852	10:48702209|48742852	Chr.10	34108676	52252366	Teat number QTL (1110)
Chr.10	48702209	48742852	10:48702209|48742852	Chr.10	41334738	52252366	Body weight (slaughter) QTL (3278)
Chr.10	48702209	48742852	10:48702209|48742852	Chr.10	46980658	52252366	Average instron (star probe) force QTL (2953)
Chr.10	48702209	48742852	10:48702209|48742852	Chr.10	41334738	52252366	Carcass weight (hot) QTL (3279)
Chr.10	48702209	48742852	10:48702209|48742852	Chr.10	46980658	64951351	Teat number QTL (2928)
Chr.10	48702209	48742852	10:48702209|48742852	Chr.10	34108676	52252366	Carcass weight (cold) QTL (3786)
Chr.10	48702209	48742852	10:48702209|48742852	Chr.10	34108676	52252366	Backfat at last rib QTL (3787)
Chr.10	48702209	48742852	10:48702209|48742852	Chr.10	41334738	52252366	Backfat linear at last rib QTL (3656)
Chr.10	48702209	48742852	10:48702209|48742852	Chr.10	41334738	52252366	Marbling QTL (3280)
Chr.10	48702209	48742852	10:48702209|48742852	Chr.10	41334738	61209673	Teat number QTL (594)
Chr.10	48702209	48742852	10:48702209|48742852	Chr.10	32088890	61209673	Conductivity 24 hours postmortem (ham) QTL (6010)
Chr.10	48702209	48742852	10:48702209|48742852	Chr.10	43498290	60475548	Body weight (46 days) QTL (21263)
Chr.10	48702209	48742852	10:48702209|48742852	Chr.10	4388728	66625232	Backfat at mid-back QTL (5247)
Chr.10	48702209	48742852	10:48702209|48742852	Chr.10	32088890	61209673	Shear force QTL (6011)
Chr.10	48702209	48742852	10:48702209|48742852	Chr.10	32088890	64951351	Percentage type IIa fibers QTL (7031)
Chr.10	48702209	48742852	10:48702209|48742852	Chr.10	41334738	61209673	Hemoglobin QTL (5393)
Chr.10	48702209	48742852	10:48702209|48742852	Chr.10	41334738	61209673	Hematocrit QTL (5419)
Chr.10	48702209	48742852	10:48702209|48742852	Chr.10	46980658	61209673	Linoleic acid content QTL (15861)
Chr.10	48702209	48742852	10:48702209|48742852	Chr.10	48658414	54996430	Litter size QTL (130352)
Chr.10	48702209	48742852	10:48702209|48742852	Chr.10	47362497	57943835	indole, laboratory QTL (18651)
Chr.10	48702209	48742852	10:48702209|48742852	Chr.10	5484101	68845076	Osteochondrosis score QTL (17642)
Chr.10	48702209	48742852	10:48702209|48742852	Chr.10	664729	72237308	Meat color a* QTL (38102)
Chr.10	48702209	48742852	10:48702209|48742852	Chr.10	664729	72237308	Meat color b* QTL (38103)
Chr.10	48702209	48742852	10:48702209|48742852	Chr.10	25917876	67676064	Corpus luteum number QTL (518)
Chr.10	48702209	48742852	10:48702209|48742852	Chr.10	664729	72237308	Shear force QTL (38101)
Chr.10	48702209	48742852	10:48702209|48742852	Chr.10	17046083	72237308	Lumbar vertebra number QTL (21310)
Chr.10	48702209	48742852	10:48702209|48742852	Chr.10	10565671	73121733	Vertebra number QTL (21309)
Chr.10	48702209	48742852	10:48702209|48742852	Chr.10	6401430	72237308	Marbling QTL (38100)
Chr.10	48702209	48742852	10:48702209|48742852	Chr.10	24563421	72237308	Semimembranosus angle QTL (3961)
Chr.10	48702209	48742852	10:48702209|48742852	Chr.10	3653029	70044415	Shoulder subcutaneous fat thickness QTL (5253)
Chr.10	48702209	48742852	10:48702209|48742852	Chr.10	25199143	69049504	Feed conversion ratio QTL (29562)
Chr.11	48077009	48108814	11:48077009|48108814	Chr.11	1111096	57368011	Backfat weight QTL (422)
Chr.11	48077009	48108814	11:48077009|48108814	Chr.11	1111096	52754336	Percentage of backfat and leaf fat in carcass QTL (423)
Chr.11	48077009	48108814	11:48077009|48108814	Chr.11	18695760	54245356	Loin and neck meat weight QTL (1116)
Chr.11	48077009	48108814	11:48077009|48108814	Chr.11	7902465	57368011	Backfat thickness between 3rd and 4th rib QTL (425)
Chr.11	48077009	48108814	11:48077009|48108814	Chr.11	41959686	52388584	Interferon-gamma level QTL (12267)
Chr.11	48077009	48108814	11:48077009|48108814	Chr.11	35252011	62047663	Teat number QTL (586)
Chr.11	48077009	48108814	11:48077009|48108814	Chr.11	41897196	60053411	Interferon-gamma level QTL (17613)
Chr.11	48077009	48108814	11:48077009|48108814	Chr.11	41897196	60053411	Body weight (weaning) QTL (21842)
Chr.11	48077009	48108814	11:48077009|48108814	Chr.11	41959686	52388584	Interferon-gamma to interleukin-10 ratio QTL (12271)
Chr.11	48077009	48108814	11:48077009|48108814	Chr.11	41897196	52388584	body weight (19 weeks) QTL (3209)
Chr.11	48077009	48108814	11:48077009|48108814	Chr.11	41897196	52388584	Backfat at last rib QTL (3210)
Chr.11	48077009	48108814	11:48077009|48108814	Chr.11	41897196	60053411	Haptoglobin concentration QTL (9649)
Chr.11	48077009	48108814	11:48077009|48108814	Chr.11	41897196	60053411	Percentage angular fibers QTL (2817)
Chr.11	48077009	48108814	11:48077009|48108814	Chr.11	1111096	68683528	Teat number QTL (5260)
Chr.11	48077009	48108814	11:48077009|48108814	Chr.11	18695760	79777182	Backfat at mid-back QTL (5214)
Chr.11	48077009	48108814	11:48077009|48108814	Chr.11	12183305	84588432	Lauric acid content QTL (156947)
Chr.11	48077009	48108814	11:48077009|48108814	Chr.11	41897196	75366022	Percentage type I fibers QTL (7027)
Chr.11	48077009	48108814	11:48077009|48108814	Chr.11	26135817	79181648	Time spent drinking QTL (5914)
Chr.11	48077009	48108814	11:48077009|48108814	Chr.11	18695760	75366022	Mean corpuscular hemoglobin concentration QTL (15060)
Chr.11	48077009	48108814	11:48077009|48108814	Chr.11	41897196	75366022	Nonfunctional nipples QTL (7464)
Chr.11	48077009	48108814	11:48077009|48108814	Chr.11	12183305	84588432	Oleic acid content QTL (156948)
Chr.11	48077009	48108814	11:48077009|48108814	Chr.11	12183305	84588432	Monounsaturated fatty acid content QTL (156949)
Chr.11	48077009	48108814	11:48077009|48108814	Chr.11	41897196	79769559	Drip loss QTL (2955)
Chr.11	48077009	48108814	11:48077009|48108814	Chr.11	26135817	79181648	Eosinophil number QTL (7509)
Chr.11	48077009	48108814	11:48077009|48108814	Chr.11	26135817	79181648	Body temperature QTL (7508)
Chr.11	48077009	48108814	11:48077009|48108814	Chr.11	18695760	84588432	Meat color b* QTL (38105)
Chr.11	48077009	48108814	11:48077009|48108814	Chr.11	41897196	79769559	Meat color score QTL (2954)
Chr.11	48077009	48108814	11:48077009|48108814	Chr.11	18695760	84588432	Loin muscle area QTL (38104)
Chr.12	39408156	39428231	12:39408156|39428231	Chr.12	38911106	40045665	Sperm motility QTL (160655)
Chr.12	39408156	39428231	12:39408156|39428231	Chr.12	38911106	40045665	Sperm progressive motility QTL (160656)
Chr.12	39408156	39428231	12:39408156|39428231	Chr.12	114899	59478853	Actinobacillus pleuropneumoniae susceptibility QTL (37576)
Chr.12	39408156	39428231	12:39408156|39428231	Chr.12	114899	53743337	Actinobacillus pleuropneumoniae susceptibility QTL (37567)
Chr.12	39408156	39428231	12:39408156|39428231	Chr.12	7515272	59478853	Actinobacillus pleuropneumoniae susceptibility QTL (37565)
Chr.12	39408156	39428231	12:39408156|39428231	Chr.12	114899	42986021	Backfat at mid-back QTL (5248)
Chr.12	39408156	39428231	12:39408156|39428231	Chr.12	4823589	54022075	Muscle moisture percentage QTL (38106)
Chr.12	39408156	39428231	12:39408156|39428231	Chr.12	114899	53297375	Thoracic vertebra number QTL (21312)
Chr.12	39408156	39428231	12:39408156|39428231	Chr.12	114899	54374277	Vertebra number QTL (21311)
Chr.12	39408156	39428231	12:39408156|39428231	Chr.12	15759023	53558899	Phosphate level QTL (15115)
Chr.12	39408156	39428231	12:39408156|39428231	Chr.12	18180318	42546018	Fat percentage in carcass QTL (21717)
Chr.12	39408156	39428231	12:39408156|39428231	Chr.12	18180318	42546018	Muscle moisture percentage QTL (21718)
Chr.12	39408156	39428231	12:39408156|39428231	Chr.12	13622373	47927603	Right teat number QTL (6479)
Chr.12	39408156	39428231	12:39408156|39428231	Chr.12	23672762	40771258	Teat number QTL (2929)
Chr.12	39408156	39428231	12:39408156|39428231	Chr.12	19775991	60040247	Ham fat thickness QTL (3966)
Chr.12	39408156	39428231	12:39408156|39428231	Chr.12	23672762	60040247	Conductivity 24 hours postmortem (loin) QTL (12115)
Chr.12	39408156	39428231	12:39408156|39428231	Chr.12	23672762	60040247	Loin muscle depth QTL (12116)
Chr.12	39408156	39428231	12:39408156|39428231	Chr.12	23672762	60040247	Loin weight QTL (12117)
Chr.12	39408156	39428231	12:39408156|39428231	Chr.12	13622373	42935689	Gadoleic acid content QTL (156898)
Chr.12	39408156	39428231	12:39408156|39428231	Chr.12	26242726	47807859	Red cell distribution width QTL (12303)
Chr.12	39408156	39428231	12:39408156|39428231	Chr.12	38822400	52098502	Meat color-L QTL (2958)
Chr.12	39408156	39428231	12:39408156|39428231	Chr.12	9974951	62961334	body weight (10 weeks) QTL (29707)
Chr.12	39408156	39428231	12:39408156|39428231	Chr.12	23672762	47927603	Carcass weight (hot) QTL (16872)
Chr.12	39408156	39428231	12:39408156|39428231	Chr.12	23672762	47927603	Teat number QTL (595)
Chr.12	39408156	39428231	12:39408156|39428231	Chr.12	26242726	54022075	Body weight (20 weeks) QTL (29708)
Chr.12	39408156	39428231	12:39408156|39428231	Chr.12	38822400	59386165	Marbling QTL (3288)
Chr.12	39408156	39428231	12:39408156|39428231	Chr.12	38822400	47927603	Average daily gain QTL (335)
Chr.12	39408156	39428231	12:39408156|39428231	Chr.12	23672762	60040247	pH 45 minutes post mortem QTL (9844)
Chr.12	39408156	39428231	12:39408156|39428231	Chr.12	23672762	60040247	pH 24 hr post-mortem (loin) QTL (9845)
Chr.12	39408156	39428231	12:39408156|39428231	Chr.12	23672762	60040247	Drip loss QTL (9846)
Chr.12	39408156	39428231	12:39408156|39428231	Chr.12	13622373	47927603	Left teat number QTL (6472)
Chr.12	39408156	39428231	12:39408156|39428231	Chr.12	35033156	47927603	Mycoplasmal pneumonia susceptibility QTL (21314)
Chr.12	39408156	39428231	12:39408156|39428231	Chr.12	23672762	60040247	Number of muscle fibers per unit area QTL (2818)
Chr.12	39408156	39428231	12:39408156|39428231	Chr.12	23672762	60040247	Diameter of type I muscle fibers QTL (2819)
Chr.12	39408156	39428231	12:39408156|39428231	Chr.12	38822400	47927603	Time spent drinking QTL (5917)
Chr.12	39408156	39428231	12:39408156|39428231	Chr.12	38822400	47927603	White blood cell number QTL (5457)
Chr.12	39408156	39428231	12:39408156|39428231	Chr.12	38822400	47927603	White blood cell number QTL (5462)
Chr.12	39408156	39428231	12:39408156|39428231	Chr.12	10277143	53978267	Leaf fat weight QTL (21264)
Chr.12	39408156	39428231	12:39408156|39428231	Chr.12	23672762	60040247	Total muscle fiber number QTL (2820)
Chr.12	39408156	39428231	12:39408156|39428231	Chr.12	23672762	60040247	Diameter of type I muscle fibers QTL (2821)
Chr.12	39408156	39428231	12:39408156|39428231	Chr.12	38822400	47927603	Meat color b* QTL (21402)
Chr.12	39408156	39428231	12:39408156|39428231	Chr.12	23672762	60040247	Body weight (birth) QTL (5717)
Chr.12	39408156	39428231	12:39408156|39428231	Chr.12	23672762	60040247	Loin muscle area QTL (3085)
Chr.12	39408156	39428231	12:39408156|39428231	Chr.12	38822400	47927603	Ear erectness QTL (8904)
Chr.12	39408156	39428231	12:39408156|39428231	Chr.12	38822400	47927603	Gestation length QTL (21839)
Chr.12	39408156	39428231	12:39408156|39428231	Chr.12	4823589	62961334	Triglyceride level QTL (15076)
Chr.12	39408156	39428231	12:39408156|39428231	Chr.12	23672762	60040247	Toll-like receptor 2 level QTL (17616)
Chr.12	39408156	39428231	12:39408156|39428231	Chr.12	23672762	60040247	Body weight (birth) QTL (5949)
Chr.12	39408156	39428231	12:39408156|39428231	Chr.12	23672762	60040247	Average backfat thickness QTL (5990)
Chr.12	39408156	39428231	12:39408156|39428231	Chr.12	23672762	60040247	Interleukin-10 level QTL (17608)
Chr.12	39408156	39428231	12:39408156|39428231	Chr.12	23672762	60040247	Toll-like receptor 9 level QTL (17625)
Chr.12	39408156	39428231	12:39408156|39428231	Chr.12	38822400	62961334	Heart weight QTL (1125)
Chr.12	39408156	39428231	12:39408156|39428231	Chr.12	38822400	62961334	Ham weight QTL (1126)
Chr.12	39408156	39428231	12:39408156|39428231	Chr.12	38822400	51782740	subjective abnormal flavor in fat QTL (4212)
Chr.12	39408156	39428231	12:39408156|39428231	Chr.12	10361588	63588571	Teat number QTL (5261)
Chr.12	39408156	39428231	12:39408156|39428231	Chr.12	4504025	63588571	Teat number QTL (5227)
Chr.13	55138407	55228540	12:55138407|55228540	Chr.13	54882277	55517615	Scrotal/inguinal hernia QTL (8780)
Chr.13	55138407	55228540	12:55138407|55228540	Chr.13	27210688	58927444	CD4-negative, CD8-positive leukocyte percentage QTL (17850)
Chr.13	55138407	55228540	12:55138407|55228540	Chr.13	27210688	58927444	CD4-negative, CD8-negative leukocyte percentage QTL (17851)
Chr.13	55138407	55228540	12:55138407|55228540	Chr.13	27210688	58927444	CD8-positive leukocyte percentage QTL (17852)
Chr.13	55138407	55228540	12:55138407|55228540	Chr.13	27210688	58927444	CD4-positive/CD8-positive leukocyte ratio QTL (17853)
Chr.13	55138407	55228540	12:55138407|55228540	Chr.13	16559958	58927444	Conductivity 45 minutes post-mortem QTL (1147)
Chr.13	55138407	55228540	12:55138407|55228540	Chr.13	32577445	58927444	Fat-cuts percentage QTL (1141)
Chr.13	55138407	55228540	12:55138407|55228540	Chr.13	32577445	58927444	Conductivity 24 hours post-mortem QTL (1138)
Chr.13	55138407	55228540	12:55138407|55228540	Chr.13	53094396	58927444	uterine horn length QTL (18405)
Chr.13	55138407	55228540	12:55138407|55228540	Chr.13	53094396	58927444	uterine horn length QTL (18407)
Chr.13	55138407	55228540	12:55138407|55228540	Chr.13	54899442	203809783	Temperature 40 minutes post mortem (loin) QTL (4005)
Chr.13	55138407	55228540	12:55138407|55228540	Chr.13	9843648	206710160	Triglyceride level QTL (15078)
Chr.13	55138407	55228540	12:55138407|55228540	Chr.13	12401583	203392786	Meat color a* QTL (38109)
Chr.13	55138407	55228540	12:55138407|55228540	Chr.13	12401583	185385437	Shear force QTL (38107)
Chr.13	55138407	55228540	12:55138407|55228540	Chr.13	5836383	188271972	Nonfunctional nipples QTL (7479)
Chr.13	55138407	55228540	12:55138407|55228540	Chr.13	9843648	206710160	Arachidic acid content QTL (156954)
Chr.13	55138407	55228540	12:55138407|55228540	Chr.13	16163521	145083047	Loin fat percentage QTL (38069)
Chr.13	55138407	55228540	12:55138407|55228540	Chr.13	16559958	67299272	Backfat at last rib QTL (16840)
Chr.13	55138407	55228540	12:55138407|55228540	Chr.13	9843648	206615577	Linoleic acid content QTL (156953)
Chr.13	55138407	55228540	12:55138407|55228540	Chr.13	12401583	145083047	Gadoleic acid content QTL (156955)
Chr.13	55138407	55228540	12:55138407|55228540	Chr.13	9843648	206615577	Polyunsaturated fatty acid content QTL (156956)
Chr.13	55138407	55228540	12:55138407|55228540	Chr.13	16559958	130538722	androstenone, sensory panel QTL (4227)
Chr.13	55138407	55228540	12:55138407|55228540	Chr.13	16559958	130538722	Average daily gain QTL (347)
Chr.13	55138407	55228540	12:55138407|55228540	Chr.13	16559958	130538722	Average daily gain QTL (328)
Chr.13	55138407	55228540	12:55138407|55228540	Chr.13	16559958	130538722	Backfat weight QTL (1132)
Chr.13	55138407	55228540	12:55138407|55228540	Chr.13	16559958	130538722	Average daily gain QTL (336)
Chr.13	55138407	55228540	12:55138407|55228540	Chr.13	5836383	145083047	Salmonella count in spleen QTL (11578)
Chr.13	55138407	55228540	12:55138407|55228540	Chr.13	9843648	145083047	Loin muscle area QTL (38068)
Chr.13	55138407	55228540	12:55138407|55228540	Chr.13	16559958	130538722	skatole, laboratory QTL (4226)
Chr.13	55138407	55228540	12:55138407|55228540	Chr.13	18672597	97578060	Intestinal fat weight QTL (21265)
Chr.13	55138407	55228540	12:55138407|55228540	Chr.13	7359728	131021249	Lactate dehydrogenase level QTL (15118)
Chr.13	55138407	55228540	12:55138407|55228540	Chr.13	27210688	194995520	Subcutanous fat area QTL (5720)
Chr.13	55138407	55228540	12:55138407|55228540	Chr.13	27210688	159374767	Hemoglobin QTL (5392)
Chr.13	55138407	55228540	12:55138407|55228540	Chr.13	27210688	159374767	Red blood cell count QTL (5398)
Chr.13	55138407	55228540	12:55138407|55228540	Chr.13	27210688	159374767	Red blood cell count QTL (5409)
Chr.13	55138407	55228540	12:55138407|55228540	Chr.13	27210688	159374767	Hematocrit QTL (5421)
Chr.13	55138407	55228540	12:55138407|55228540	Chr.13	27210688	159374767	Basophil number QTL (5491)
Chr.13	55138407	55228540	12:55138407|55228540	Chr.13	88939	209907072	Actinobacillus pleuropneumoniae susceptibility QTL (37578)
Chr.13	55138407	55228540	12:55138407|55228540	Chr.13	16163521	185385437	Muscle moisture percentage QTL (38108)
Chr.13	55138407	55228540	12:55138407|55228540	Chr.13	40046563	130538722	Muscle moisture percentage QTL (3004)
Chr.13	55138407	55228540	12:55138407|55228540	Chr.13	5836383	194995520	LDL cholesterol QTL (17725)
Chr.13	55138407	55228540	12:55138407|55228540	Chr.13	32577445	130538722	Conductivity 45 minutes post-mortem QTL (1131)
Chr.13	55138407	55228540	12:55138407|55228540	Chr.13	48608490	141415709	Loin muscle area QTL (5780)
Chr.13	55138407	55228540	12:55138407|55228540	Chr.13	18268056	206704152	Corpus luteum number QTL (24285)
Chr.13	55138407	55228540	12:55138407|55228540	Chr.13	27210688	206615577	Capric acid content QTL (156951)
Chr.13	55138407	55228540	12:55138407|55228540	Chr.13	27210688	91206297	Nonfunctional nipples QTL (7466)
Chr.13	55138407	55228540	12:55138407|55228540	Chr.13	16163521	206615577	Palmitoleic acid content QTL (156952)
Chr.13	55138407	55228540	12:55138407|55228540	Chr.13	45441954	209900460	Vertebra number QTL (3970)
Chr.13	55138407	55228540	12:55138407|55228540	Chr.13	88939	208183945	Average daily gain QTL (244)
Chr.14	55192209	55228540	12:55192209|55228540	Chr.14	55029493	55901395	Residual feed intake QTL (22170)
Chr.14	55192209	55228540	12:55192209|55228540	Chr.14	55029493	55901395	Daily feed intake QTL (22197)
Chr.14	55192209	55228540	12:55192209|55228540	Chr.14	27531879	60644503	Interferon-gamma to interleukin-10 ratio QTL (12272)
Chr.14	55192209	55228540	12:55192209|55228540	Chr.14	19260466	60644503	Trimmed wholesale product / live weight QTL (14)
Chr.14	55192209	55228540	12:55192209|55228540	Chr.14	27604850	66305680	Backfat at last lumbar QTL (33)
Chr.14	55192209	55228540	12:55192209|55228540	Chr.14	27604850	60644503	Average backfat thickness QTL (37)
Chr.14	55192209	55228540	12:55192209|55228540	Chr.14	19260466	65129650	Loin muscle area QTL (3861)
Chr.14	55192209	55228540	12:55192209|55228540	Chr.14	6898350	66305680	Stearic acid content QTL (15870)
Chr.14	55192209	55228540	12:55192209|55228540	Chr.14	6898350	66305680	Linoleic acid content QTL (15871)
Chr.14	55192209	55228540	12:55192209|55228540	Chr.14	50181449	61727099	Linoleic acid content QTL (30906)
Chr.14	55192209	55228540	12:55192209|55228540	Chr.14	11240704	60644503	Melanoma susceptibility QTL (7572)
Chr.14	55192209	55228540	12:55192209|55228540	Chr.14	6898350	98122568	Osteochondrosis score QTL (17643)
Chr.14	55192209	55228540	12:55192209|55228540	Chr.14	6898350	149890749	Meat color L* QTL (38110)
Chr.14	55192209	55228540	12:55192209|55228540	Chr.14	10886535	114812357	Abdominal fat weight QTL (21266)
Chr.14	55192209	55228540	12:55192209|55228540	Chr.14	6898350	149890749	Arachidonic acid content QTL (156959)
Chr.14	55192209	55228540	12:55192209|55228540	Chr.14	10886535	83590642	Leaf fat weight QTL (21267)
Chr.14	55192209	55228540	12:55192209|55228540	Chr.14	19260466	81745465	Percentage type IIb fibers QTL (7024)
Chr.14	55192209	55228540	12:55192209|55228540	Chr.14	8628665	130615641	Loin muscle area QTL (7)
Chr.14	55192209	55228540	12:55192209|55228540	Chr.14	24310612	115480974	Trimmed wholesale product / carcass weight QTL (18)
Chr.14	55192209	55228540	12:55192209|55228540	Chr.14	19260466	81745465	Diameter of type IIa muscle fibers QTL (7018)
Chr.14	55192209	55228540	12:55192209|55228540	Chr.14	6898350	132053949	Daily feed intake QTL (5722)
Chr.14	55192209	55228540	12:55192209|55228540	Chr.14	19260466	81745465	Diameter of type IIb muscle fibers QTL (7038)
Chr.14	55192209	55228540	12:55192209|55228540	Chr.14	6898350	132053949	backfat above muscle dorsi QTL (5991)
Chr.14	55192209	55228540	12:55192209|55228540	Chr.14	14141727	132053949	Fat androstenone level QTL (606)
Chr.14	55192209	55228540	12:55192209|55228540	Chr.14	14141727	132053949	Fat androstenone level QTL (607)
Chr.14	55192209	55228540	12:55192209|55228540	Chr.14	14141727	132053949	Fat androstenone level QTL (608)
Chr.14	55192209	55228540	12:55192209|55228540	Chr.14	14141727	132053949	Fat androstenone level QTL (609)
Chr.14	55192209	55228540	12:55192209|55228540	Chr.14	13351847	93372131	Calcium level QTL (15079)
Chr.14	55192209	55228540	12:55192209|55228540	Chr.14	13351847	93372131	Creatinine level QTL (6362)
Chr.14	55192209	55228540	12:55192209|55228540	Chr.14	13351847	93372131	Creatinine level QTL (6364)
Chr.14	55192209	55228540	12:55192209|55228540	Chr.14	13351847	93372131	Potassium level QTL (6384)
Chr.14	55192209	55228540	12:55192209|55228540	Chr.14	11905361	127445304	Intestinal fat weight QTL (21268)
Chr.14	55192209	55228540	12:55192209|55228540	Chr.14	16066507	132053949	Average instron (star probe) force QTL (3814)
Chr.14	55192209	55228540	12:55192209|55228540	Chr.14	41217524	81745465	Meat color-L QTL (234)
Chr.14	55192209	55228540	12:55192209|55228540	Chr.14	41217524	81745465	Hind leg conformation QTL (8925)
Chr.14	55192209	55228540	12:55192209|55228540	Chr.14	32915907	132053949	Body weight QTL (8810)
Chr.14	55192209	55228540	12:55192209|55228540	Chr.14	6898350	132053949	C3c concentration QTL (9630)
Chr.14	55192209	55228540	12:55192209|55228540	Chr.14	41217524	81745465	subjective boar flavor in lean QTL (4239)
Chr.14	55192209	55228540	12:55192209|55228540	Chr.14	27531879	81745465	Dressing percentage QTL (1165)
Chr.14	55192209	55228540	12:55192209|55228540	Chr.14	53465935	81745465	Salmonella count in liver and spleen QTL (11579)
Chr.14	55192209	55228540	12:55192209|55228540	Chr.14	53465935	81745465	Salmonella count in liver QTL (11580)
Chr.14	55192209	55228540	12:55192209|55228540	Chr.14	6898350	132053949	Haptoglobin concentration QTL (9653)
Chr.14	55192209	55228540	12:55192209|55228540	Chr.14	32915907	108264282	Gadoleic acid content QTL (156905)
Chr.14	55192209	55228540	12:55192209|55228540	Chr.14	6898350	132053949	Percentage type I fibers QTL (2822)
Chr.14	55192209	55228540	12:55192209|55228540	Chr.14	45381886	83901479	Cervical vertebra length QTL (13351)
Chr.14	55192209	55228540	12:55192209|55228540	Chr.14	13351847	149890749	Margaric acid content QTL (156958)
Chr.14	55192209	55228540	12:55192209|55228540	Chr.14	6898350	132053949	Percentage type IIb fibers QTL (2823)
Chr.14	55192209	55228540	12:55192209|55228540	Chr.14	6898350	132053949	Percentage type I fibers QTL (2824)
Chr.14	55192209	55228540	12:55192209|55228540	Chr.14	7424787	152596119	Body weight (birth) QTL (5233)
Chr.14	55192209	55228540	12:55192209|55228540	Chr.14	27531879	132170772	Carcass weight (hot) QTL (16873)
Chr.14	55192209	55228540	12:55192209|55228540	Chr.14	13351847	149890749	Capric acid content QTL (156957)
Chr.14	55192209	55228540	12:55192209|55228540	Chr.14	8528044	143234735	Shear force QTL (3925)
Chr.14	55192209	55228540	12:55192209|55228540	Chr.14	8528044	149890749	Shear force at first peak QTL (3930)
Chr.14	55192209	55228540	12:55192209|55228540	Chr.14	8528044	149890749	Shear force at first peak QTL (3931)
Chr.14	55192209	55228540	12:55192209|55228540	Chr.14	8528044	149890749	Shear force at first peak QTL (3929)
Chr.15	55199495	55262682	12:55199495|55262682	Chr.15	54398519	55340596	Sperm motility QTL (160665)
Chr.15	55199495	55262682	12:55199495|55262682	Chr.15	25021683	57165536	Time spent drinking QTL (5915)
Chr.15	55199495	55262682	12:55199495|55262682	Chr.15	25021683	64824079	Dressing - Ham over carcass QTL (1243)
Chr.15	55199495	55262682	12:55199495|55262682	Chr.15	33137272	55490844	Ham fat thickness QTL (3973)
Chr.15	55199495	55262682	12:55199495|55262682	Chr.15	25021683	64824079	Dressing percentage QTL (1171)
Chr.15	55199495	55262682	12:55199495|55262682	Chr.15	25021683	64824079	Lean meat percentage QTL (1172)
Chr.15	55199495	55262682	12:55199495|55262682	Chr.15	25021683	64824079	Dressing percentage QTL (1173)
Chr.15	55199495	55262682	12:55199495|55262682	Chr.15	25021683	55490844	Loin muscle area QTL (16937)
Chr.15	55199495	55262682	12:55199495|55262682	Chr.15	43065120	64824079	Dressing percentage QTL (1177)
Chr.15	55199495	55262682	12:55199495|55262682	Chr.15	43065120	66799112	Enterotoxigenic E. coli susceptibility QTL (21835)
Chr.15	55199495	55262682	12:55199495|55262682	Chr.15	5079243	157285085	Backfat between 6th and 7th ribs QTL (3976)
Chr.15	55199495	55262682	12:55199495|55262682	Chr.15	48779875	131283823	muscle protein percentage QTL (167231)
Chr.15	55199495	55262682	12:55199495|55262682	Chr.15	8483355	132040206	Corpus luteum number QTL (24286)
Chr.15	55199495	55262682	12:55199495|55262682	Chr.15	2175824	157285085	pH 24 hr post mortem (ham) QTL (17766)
Chr.15	55199495	55262682	12:55199495|55262682	Chr.15	2175824	157285085	pH 24 hr post-mortem (loin) QTL (17765)
Chr.15	55199495	55262682	12:55199495|55262682	Chr.15	8000145	149797711	Backfat at tenth rib QTL (5725)
Chr.15	55199495	55262682	12:55199495|55262682	Chr.15	35772697	88894402	Loin muscle area QTL (21719)
Chr.15	55199495	55262682	12:55199495|55262682	Chr.15	35772697	88894402	tenderness score QTL (21720)
Chr.15	55199495	55262682	12:55199495|55262682	Chr.15	33137272	135157314	Backfat at tenth rib QTL (5992)
Chr.15	55199495	55262682	12:55199495|55262682	Chr.15	33137272	135157314	Average backfat thickness QTL (5724)
Chr.15	55199495	55262682	12:55199495|55262682	Chr.15	46030500	149797711	Lean meat percentage QTL (3915)
Chr.15	55199495	55262682	12:55199495|55262682	Chr.15	46030500	149797711	Lean meat percentage QTL (3916)
Chr.15	55199495	55262682	12:55199495|55262682	Chr.15	43065120	99227812	pH 48 hr post-mortem (loin) QTL (2964)
Chr.15	55199495	55262682	12:55199495|55262682	Chr.15	25021683	71973307	Loin muscle area QTL (3658)
Chr.15	55199495	55262682	12:55199495|55262682	Chr.15	25021683	112762745	Red blood cell count QTL (5405)
Chr.15	55199495	55262682	12:55199495|55262682	Chr.15	33137272	135157314	Total muscle fiber number QTL (2829)
Chr.15	55199495	55262682	12:55199495|55262682	Chr.15	33137272	115803475	pH 24 hr post-mortem (loin) QTL (123)
Chr.15	55199495	55262682	12:55199495|55262682	Chr.15	33137272	135157314	Percentage angular fibers QTL (2830)
Chr.15	55199495	55262682	12:55199495|55262682	Chr.15	43065120	105746635	Drip loss QTL (3014)
Chr.15	55199495	55262682	12:55199495|55262682	Chr.15	43065120	140400767	tenderness score QTL (3827)
Chr.15	55199495	55262682	12:55199495|55262682	Chr.15	33137272	135157314	Meat color OPTO QTL (12094)
Chr.15	55199495	55262682	12:55199495|55262682	Chr.15	33137272	135157314	Conductivity 24 hours postmortem (loin) QTL (12095)
Chr.15	55199495	55262682	12:55199495|55262682	Chr.15	33137272	135157314	Lean meat percentage QTL (12096)
Chr.15	55199495	55262682	12:55199495|55262682	Chr.15	33137272	135157314	Loin muscle area QTL (12097)
Chr.15	55199495	55262682	12:55199495|55262682	Chr.15	43065120	105746635	Shear force QTL (3015)
Chr.15	55199495	55262682	12:55199495|55262682	Chr.15	33137272	135157314	Diameter of giant fibers QTL (2831)
Chr.15	55199495	55262682	12:55199495|55262682	Chr.15	37332503	149409685	Salmonella count in liver and spleen QTL (11586)
Chr.15	55199495	55262682	12:55199495|55262682	Chr.15	37332503	149409685	Salmonella count in spleen QTL (11587)
Chr.15	55199495	55262682	12:55199495|55262682	Chr.15	53604367	140194479	Corpus luteum number QTL (519)
Chr.15	55199495	55262682	12:55199495|55262682	Chr.15	14384942	136254666	Intestinal fat weight QTL (21271)
Chr.15	55199495	55262682	12:55199495|55262682	Chr.15	33137272	135157314	Diameter of type I muscle fibers QTL (2832)
Chr.15	55199495	55262682	12:55199495|55262682	Chr.15	33137272	149797711	pH for Semimembranosus QTL (5723)
Chr.15	55199495	55262682	12:55199495|55262682	Chr.15	33137272	135157314	Diameter of type IIa muscle fibers QTL (2833)
Chr.15	55199495	55262682	12:55199495|55262682	Chr.15	33137272	135157314	Body weight (weaning) QTL (5952)
Chr.15	55199495	55262682	12:55199495|55262682	Chr.15	33137272	135157314	pH for Semimembranosus QTL (6013)
Chr.15	55199495	55262682	12:55199495|55262682	Chr.15	33137272	149797711	Nonfunctional nipples QTL (7468)
Chr.15	55199495	55262682	12:55199495|55262682	Chr.15	28179622	154567794	Creatinine level QTL (15081)
Chr.15	55199495	55262682	12:55199495|55262682	Chr.15	46030500	149797711	Backfat at first rib QTL (3975)
Chr.15	55199495	55262682	12:55199495|55262682	Chr.15	8000145	154567794	Shear force QTL (38113)
Chr.16	59320434	59323398	12:59320434|59323398	Chr.16	22335189	65843170	Teat number QTL (8812)
Chr.16	59320434	59323398	12:59320434|59323398	Chr.16	53929823	59747430	Average backfat thickness QTL (153488)
Chr.16	59320434	59323398	12:59320434|59323398	Chr.16	342954	67649164	Feed conversion ratio QTL (5732)
Chr.16	59320434	59323398	12:59320434|59323398	Chr.16	342954	80266973	Body weight (birth) QTL (5198)
Chr.16	59320434	59323398	12:59320434|59323398	Chr.16	342954	79624164	Teat number QTL (5228)
Chr.16	59320434	59323398	12:59320434|59323398	Chr.16	342954	67649164	Estimated carcass lean content QTL (5997)
Chr.16	59320434	59323398	12:59320434|59323398	Chr.16	342954	80539062	Change in Mycoplasma hyopneumoniae antibody titer QTL (12328)
Chr.16	59320434	59323398	12:59320434|59323398	Chr.16	342954	67649164	Belly meat content QTL (5996)
Chr.16	59320434	59323398	12:59320434|59323398	Chr.16	342954	67649164	Daily feed intake QTL (5953)
Chr.16	59320434	59323398	12:59320434|59323398	Chr.16	342954	67649164	Subcutanous fat area QTL (5999)
Chr.16	59320434	59323398	12:59320434|59323398	Chr.16	342954	67649164	Cooking loss QTL (6014)
Chr.16	59320434	59323398	12:59320434|59323398	Chr.16	342954	67649164	Shear force QTL (6015)
Chr.16	59320434	59323398	12:59320434|59323398	Chr.16	342954	67649164	Conductivity 24 hours postmortem (ham) QTL (3927)
Chr.16	59320434	59323398	12:59320434|59323398	Chr.16	5861594	79725345	Front feet conformation QTL (17644)
Chr.16	59320434	59323398	12:59320434|59323398	Chr.16	342954	67649164	Toll-like receptor 9 level QTL (17627)
Chr.16	59320434	59323398	12:59320434|59323398	Chr.16	342954	78549461	Actinobacillus pleuropneumoniae susceptibility QTL (37571)
Chr.16	59320434	59323398	12:59320434|59323398	Chr.16	342954	67649164	backfat above muscle dorsi QTL (5994)
Chr.16	59320434	59323398	12:59320434|59323398	Chr.16	342954	67649164	Conductivity 24 hours postmortem (ham) QTL (3926)
Chr.16	59320434	59323398	12:59320434|59323398	Chr.16	342954	67649164	Shoulder subcutaneous fat thickness QTL (5995)
Chr.16	59320434	59323398	12:59320434|59323398	Chr.16	7906590	83197113	Cooking loss QTL (38115)
Chr.16	59320434	59323398	12:59320434|59323398	Chr.16	23987098	67649164	Adipocyte diameter QTL (12815)
Chr.16	59320434	59323398	12:59320434|59323398	Chr.16	22335189	71797057	Arachidonic acid content QTL (156968)
Chr.16	59320434	59323398	12:59320434|59323398	Chr.16	342954	67649164	C3c concentration QTL (9633)
Chr.16	59320434	59323398	12:59320434|59323398	Chr.16	22335189	71797057	Myristic acid content QTL (156908)
Chr.16	59320434	59323398	12:59320434|59323398	Chr.16	22335189	71797057	Lauric acid content QTL (156963)
Chr.16	59320434	59323398	12:59320434|59323398	Chr.16	342954	67649164	C3c concentration QTL (9634)
Chr.16	59320434	59323398	12:59320434|59323398	Chr.16	342954	67649164	Conductivity 24 hours postmortem (ham) QTL (3928)
Chr.16	59320434	59323398	12:59320434|59323398	Chr.16	25953165	67649164	Creatine kinase level QTL (1182)
Chr.16	59320434	59323398	12:59320434|59323398	Chr.16	342954	67649164	HDL/LDL ratio QTL (17727)
Chr.16	59320434	59323398	12:59320434|59323398	Chr.16	22335189	71797057	Arachidic acid content QTL (156909)
Chr.16	59320434	59323398	12:59320434|59323398	Chr.16	42857275	71797057	White blood cell number QTL (21334)
Chr.16	59320434	59323398	12:59320434|59323398	Chr.16	22335189	71797057	Loin fat percentage QTL (38070)
Chr.16	59320434	59323398	12:59320434|59323398	Chr.16	7906590	80266973	Polyunsaturated fatty acid content QTL (156970)
Chr.16	59320434	59323398	12:59320434|59323398	Chr.16	7906590	80266973	Linoleic acid content QTL (156967)
Chr.16	59320434	59323398	12:59320434|59323398	Chr.16	22335189	71797057	cis-9-Heptadecenoic acid content QTL (156965)
Chr.16	59320434	59323398	12:59320434|59323398	Chr.16	7906590	80266973	Oleic acid content QTL (156966)
Chr.16	59320434	59323398	12:59320434|59323398	Chr.16	40229087	71797057	Body temperature QTL (7519)
Chr.16	59320434	59323398	12:59320434|59323398	Chr.16	42435187	71797057	Meat color a* QTL (21425)
Chr.16	59320434	59323398	12:59320434|59323398	Chr.16	7906590	83197113	Meat color a* QTL (38116)
Chr.16	59320434	59323398	12:59320434|59323398	Chr.16	25953165	83197113	Conductivity 24 hours post-mortem QTL (1178)
Chr.16	59320434	59323398	12:59320434|59323398	Chr.16	7906590	80266973	Monounsaturated fatty acid content QTL (156969)
Chr.16	59320434	59323398	12:59320434|59323398	Chr.16	22335189	71797057	Total body fat tissue linear QTL (3659)
Chr.16	59320434	59323398	12:59320434|59323398	Chr.16	22335189	83197113	Loin muscle area QTL (38114)
Chr.16	59320434	59323398	12:59320434|59323398	Chr.16	7906590	83197113	Meat color b* QTL (38071)
Chr.16	59320434	59323398	12:59320434|59323398	Chr.16	40229087	83197113	Margaric acid content QTL (156964)
Chr.16	59320434	59323398	12:59320434|59323398	Chr.16	342954	67347086	Cooking loss QTL (12536)
Chr.16	59320434	59323398	12:59320434|59323398	Chr.16	22335189	71797057	Backfat at last rib QTL (3212)
Chr.16	59320434	59323398	12:59320434|59323398	Chr.16	342954	80266973	Meat color chroma QTL (38117)
Chr.16	59320434	59323398	12:59320434|59323398	Chr.16	40229087	71797057	Creatinine level QTL (6370)
Chr.16	59320434	59323398	12:59320434|59323398	Chr.16	58970415	67649164	Semimembranosus width (maximum) QTL (3977)
Chr.16	59320434	59323398	12:59320434|59323398	Chr.16	342954	75493842	Heart weight QTL (12534)
Chr.13	12542442	12548099	13:12542442|12548099	Chr.13	12512612	12567266	uterine horn length QTL (18408)
Chr.13	12542442	12548099	13:12542442|12548099	Chr.13	88939	13078106	Myofibril fragmentation index QTL (3001)
Chr.13	12542442	12548099	13:12542442|12548099	Chr.13	5836383	27210688	Average daily gain QTL (5721)
Chr.13	12542442	12548099	13:12542442|12548099	Chr.13	88939	13078106	PH for Longissmus dorsi QTL (3002)
Chr.13	12542442	12548099	13:12542442|12548099	Chr.13	88939	18698443	Salmonella count in spleen QTL (11574)
Chr.13	12542442	12548099	13:12542442|12548099	Chr.13	5836383	27210688	Time spent socializing QTL (5924)
Chr.13	12542442	12548099	13:12542442|12548099	Chr.13	5836383	16559958	Meat color-b QTL (238)
Chr.13	12542442	12548099	13:12542442|12548099	Chr.13	88939	27210688	Average backfat thickness QTL (652)
Chr.13	12542442	12548099	13:12542442|12548099	Chr.13	88939	13078106	Lean meat percentage QTL (3076)
Chr.13	12542442	12548099	13:12542442|12548099	Chr.13	5836383	27210688	Sarcocystis miescheriana IgM levels QTL (7515)
Chr.13	12542442	12548099	13:12542442|12548099	Chr.13	5747388	14497580	Loin muscle area QTL (5499)
Chr.13	12542442	12548099	13:12542442|12548099	Chr.13	88939	27210688	Corpus luteum number QTL (493)
Chr.13	12542442	12548099	13:12542442|12548099	Chr.13	5836383	27210688	Body temperature QTL (7514)
Chr.13	12542442	12548099	13:12542442|12548099	Chr.13	12401583	32577445	Body weight (weaning) QTL (21843)
Chr.13	12542442	12548099	13:12542442|12548099	Chr.13	5836383	27210688	Average backfat thickness QTL (5718)
Chr.13	12542442	12548099	13:12542442|12548099	Chr.13	5836383	27210688	Backfat at tenth rib QTL (5719)
Chr.13	12542442	12548099	13:12542442|12548099	Chr.13	9843648	32577445	Loin muscle area QTL (38067)
Chr.13	12542442	12548099	13:12542442|12548099	Chr.13	9843648	45496370	Age at puberty QTL (8824)
Chr.13	12542442	12548099	13:12542442|12548099	Chr.13	9843648	45496370	Corpus luteum number QTL (8826)
Chr.13	12542442	12548099	13:12542442|12548099	Chr.13	9843648	206710160	Triglyceride level QTL (15078)
Chr.13	12542442	12548099	13:12542442|12548099	Chr.13	12401583	203392786	Meat color a* QTL (38109)
Chr.13	12542442	12548099	13:12542442|12548099	Chr.13	12401583	185385437	Shear force QTL (38107)
Chr.13	12542442	12548099	13:12542442|12548099	Chr.13	5836383	188271972	Nonfunctional nipples QTL (7479)
Chr.13	12542442	12548099	13:12542442|12548099	Chr.13	9843648	206710160	Arachidic acid content QTL (156954)
Chr.13	12542442	12548099	13:12542442|12548099	Chr.13	9843648	206615577	Linoleic acid content QTL (156953)
Chr.13	12542442	12548099	13:12542442|12548099	Chr.13	12401583	145083047	Gadoleic acid content QTL (156955)
Chr.13	12542442	12548099	13:12542442|12548099	Chr.13	9843648	206615577	Polyunsaturated fatty acid content QTL (156956)
Chr.13	12542442	12548099	13:12542442|12548099	Chr.13	5836383	145083047	Salmonella count in spleen QTL (11578)
Chr.13	12542442	12548099	13:12542442|12548099	Chr.13	9843648	145083047	Loin muscle area QTL (38068)
Chr.13	12542442	12548099	13:12542442|12548099	Chr.13	7359728	131021249	Lactate dehydrogenase level QTL (15118)
Chr.13	12542442	12548099	13:12542442|12548099	Chr.13	88939	209907072	Actinobacillus pleuropneumoniae susceptibility QTL (37578)
Chr.13	12542442	12548099	13:12542442|12548099	Chr.13	5836383	194995520	LDL cholesterol QTL (17725)
Chr.13	12542442	12548099	13:12542442|12548099	Chr.13	88939	208183945	Average daily gain QTL (244)
Chr.14	21753272	21757687	13:21753272|21757687	Chr.14	16066507	41217524	skatole, sensory panel QTL (4237)
Chr.14	21753272	21757687	13:21753272|21757687	Chr.14	16066507	41217524	subjective boar flavor in fat QTL (4241)
Chr.14	21753272	21757687	13:21753272|21757687	Chr.14	6898350	41487784	Meat color-L QTL (3825)
Chr.14	21753272	21757687	13:21753272|21757687	Chr.14	6898350	27531879	Backfat at last rib QTL (16841)
Chr.14	21753272	21757687	13:21753272|21757687	Chr.14	13351847	27531879	Subcutanous fat area QTL (18007)
Chr.14	21753272	21757687	13:21753272|21757687	Chr.14	13351847	27531879	Adipocyte diameter QTL (18032)
Chr.14	21753272	21757687	13:21753272|21757687	Chr.14	16066507	41217524	Front leg conformation QTL (8923)
Chr.14	21753272	21757687	13:21753272|21757687	Chr.14	19260466	29711236	Number of stillborn QTL (7535)
Chr.14	21753272	21757687	13:21753272|21757687	Chr.14	6898350	41217524	Average backfat thickness QTL (354)
Chr.14	21753272	21757687	13:21753272|21757687	Chr.14	16066507	41217524	subjective abnormal odor QTL (4242)
Chr.14	21753272	21757687	13:21753272|21757687	Chr.14	19260466	60644503	Trimmed wholesale product / live weight QTL (14)
Chr.14	21753272	21757687	13:21753272|21757687	Chr.14	16066507	41217524	subjective boar flavor in lean QTL (4238)
Chr.14	21753272	21757687	13:21753272|21757687	Chr.14	6898350	41217524	Meat color-a QTL (236)
Chr.14	21753272	21757687	13:21753272|21757687	Chr.14	13669217	23648157	Reflectance value QTL (18716)
Chr.14	21753272	21757687	13:21753272|21757687	Chr.14	13669217	23648157	Reflectance value QTL (18684)
Chr.14	21753272	21757687	13:21753272|21757687	Chr.14	19260466	65129650	Loin muscle area QTL (3861)
Chr.14	21753272	21757687	13:21753272|21757687	Chr.14	14113496	28261775	Reproductive tract weight QTL (18411)
Chr.14	21753272	21757687	13:21753272|21757687	Chr.14	14258116	34459772	Total number born alive QTL (31211)
Chr.14	21753272	21757687	13:21753272|21757687	Chr.14	14258116	34459772	Total number born alive QTL (31212)
Chr.14	21753272	21757687	13:21753272|21757687	Chr.14	14258116	34459772	Total number born alive QTL (31213)
Chr.14	21753272	21757687	13:21753272|21757687	Chr.14	6898350	66305680	Stearic acid content QTL (15870)
Chr.14	21753272	21757687	13:21753272|21757687	Chr.14	6898350	66305680	Linoleic acid content QTL (15871)
Chr.14	21753272	21757687	13:21753272|21757687	Chr.14	11240704	60644503	Melanoma susceptibility QTL (7572)
Chr.14	21753272	21757687	13:21753272|21757687	Chr.14	21459547	30453082	Ulna length QTL (7201)
Chr.14	21753272	21757687	13:21753272|21757687	Chr.14	6898350	98122568	Osteochondrosis score QTL (17643)
Chr.14	21753272	21757687	13:21753272|21757687	Chr.14	6898350	149890749	Meat color L* QTL (38110)
Chr.14	21753272	21757687	13:21753272|21757687	Chr.14	10886535	114812357	Abdominal fat weight QTL (21266)
Chr.14	21753272	21757687	13:21753272|21757687	Chr.14	6898350	149890749	Arachidonic acid content QTL (156959)
Chr.14	21753272	21757687	13:21753272|21757687	Chr.14	10886535	83590642	Leaf fat weight QTL (21267)
Chr.14	21753272	21757687	13:21753272|21757687	Chr.14	19260466	81745465	Percentage type IIb fibers QTL (7024)
Chr.14	21753272	21757687	13:21753272|21757687	Chr.14	8628665	130615641	Loin muscle area QTL (7)
Chr.14	21753272	21757687	13:21753272|21757687	Chr.14	19260466	81745465	Diameter of type IIa muscle fibers QTL (7018)
Chr.14	21753272	21757687	13:21753272|21757687	Chr.14	6898350	132053949	Daily feed intake QTL (5722)
Chr.14	21753272	21757687	13:21753272|21757687	Chr.14	19260466	81745465	Diameter of type IIb muscle fibers QTL (7038)
Chr.14	21753272	21757687	13:21753272|21757687	Chr.14	6898350	132053949	backfat above muscle dorsi QTL (5991)
Chr.14	21753272	21757687	13:21753272|21757687	Chr.14	14141727	132053949	Fat androstenone level QTL (606)
Chr.14	21753272	21757687	13:21753272|21757687	Chr.14	14141727	132053949	Fat androstenone level QTL (607)
Chr.14	21753272	21757687	13:21753272|21757687	Chr.14	14141727	132053949	Fat androstenone level QTL (608)
Chr.14	21753272	21757687	13:21753272|21757687	Chr.14	14141727	132053949	Fat androstenone level QTL (609)
Chr.14	21753272	21757687	13:21753272|21757687	Chr.14	13351847	93372131	Calcium level QTL (15079)
Chr.14	21753272	21757687	13:21753272|21757687	Chr.14	13351847	93372131	Creatinine level QTL (6362)
Chr.14	21753272	21757687	13:21753272|21757687	Chr.14	13351847	93372131	Creatinine level QTL (6364)
Chr.14	21753272	21757687	13:21753272|21757687	Chr.14	13351847	93372131	Potassium level QTL (6384)
Chr.14	21753272	21757687	13:21753272|21757687	Chr.14	11905361	127445304	Intestinal fat weight QTL (21268)
Chr.14	21753272	21757687	13:21753272|21757687	Chr.14	16066507	132053949	Average instron (star probe) force QTL (3814)
Chr.14	21753272	21757687	13:21753272|21757687	Chr.14	6898350	132053949	C3c concentration QTL (9630)
Chr.14	21753272	21757687	13:21753272|21757687	Chr.14	6898350	132053949	Haptoglobin concentration QTL (9653)
Chr.14	21753272	21757687	13:21753272|21757687	Chr.14	6898350	132053949	Percentage type I fibers QTL (2822)
Chr.14	21753272	21757687	13:21753272|21757687	Chr.14	13351847	149890749	Margaric acid content QTL (156958)
Chr.14	21753272	21757687	13:21753272|21757687	Chr.14	6898350	132053949	Percentage type IIb fibers QTL (2823)
Chr.14	21753272	21757687	13:21753272|21757687	Chr.14	6898350	132053949	Percentage type I fibers QTL (2824)
Chr.14	21753272	21757687	13:21753272|21757687	Chr.14	7424787	152596119	Body weight (birth) QTL (5233)
Chr.14	21753272	21757687	13:21753272|21757687	Chr.14	13351847	149890749	Capric acid content QTL (156957)
Chr.14	21753272	21757687	13:21753272|21757687	Chr.14	8528044	143234735	Shear force QTL (3925)
Chr.14	21753272	21757687	13:21753272|21757687	Chr.14	8528044	149890749	Shear force at first peak QTL (3930)
Chr.14	21753272	21757687	13:21753272|21757687	Chr.14	8528044	149890749	Shear force at first peak QTL (3931)
Chr.14	21753272	21757687	13:21753272|21757687	Chr.14	8528044	149890749	Shear force at first peak QTL (3929)
Chr.15	31673546	31676127	13:31673546|31676127	Chr.15	31298408	32777586	Number of stillborn QTL (18135)
Chr.15	31673546	31676127	13:31673546|31676127	Chr.15	30852279	32646909	Body weight (birth) QTL (23016)
Chr.15	31673546	31676127	13:31673546|31676127	Chr.15	25021683	57165536	Time spent drinking QTL (5915)
Chr.15	31673546	31676127	13:31673546|31676127	Chr.15	25021683	39617709	Average backfat thickness QTL (1174)
Chr.15	31673546	31676127	13:31673546|31676127	Chr.15	25021683	39617709	Backfat at tenth rib QTL (1175)
Chr.15	31673546	31676127	13:31673546|31676127	Chr.15	25021683	39617709	Backfat at last rib QTL (1176)
Chr.15	31673546	31676127	13:31673546|31676127	Chr.15	25021683	64824079	Dressing - Ham over carcass QTL (1243)
Chr.15	31673546	31676127	13:31673546|31676127	Chr.15	20610304	43065120	Palmitic acid content QTL (3117)
Chr.15	31673546	31676127	13:31673546|31676127	Chr.15	21177432	43065120	Juiciness score QTL (3013)
Chr.15	31673546	31676127	13:31673546|31676127	Chr.15	25021683	64824079	Dressing percentage QTL (1171)
Chr.15	31673546	31676127	13:31673546|31676127	Chr.15	19455188	33137272	Percentage type I fibers QTL (7013)
Chr.15	31673546	31676127	13:31673546|31676127	Chr.15	25021683	64824079	Lean meat percentage QTL (1172)
Chr.15	31673546	31676127	13:31673546|31676127	Chr.15	17813011	49738300	Average backfat thickness QTL (17811)
Chr.15	31673546	31676127	13:31673546|31676127	Chr.15	25021683	64824079	Dressing percentage QTL (1173)
Chr.15	31673546	31676127	13:31673546|31676127	Chr.15	25021683	55490844	Loin muscle area QTL (16937)
Chr.15	31673546	31676127	13:31673546|31676127	Chr.15	20610304	43065120	Saturated fatty acid content QTL (3122)
Chr.15	31673546	31676127	13:31673546|31676127	Chr.15	15329673	33137272	C3c concentration QTL (9632)
Chr.15	31673546	31676127	13:31673546|31676127	Chr.15	5079243	157285085	Backfat between 6th and 7th ribs QTL (3976)
Chr.15	31673546	31676127	13:31673546|31676127	Chr.15	8483355	132040206	Corpus luteum number QTL (24286)
Chr.15	31673546	31676127	13:31673546|31676127	Chr.15	2175824	157285085	pH 24 hr post mortem (ham) QTL (17766)
Chr.15	31673546	31676127	13:31673546|31676127	Chr.15	2175824	157285085	pH 24 hr post-mortem (loin) QTL (17765)
Chr.15	31673546	31676127	13:31673546|31676127	Chr.15	8000145	149797711	Backfat at tenth rib QTL (5725)
Chr.15	31673546	31676127	13:31673546|31676127	Chr.15	25021683	71973307	Loin muscle area QTL (3658)
Chr.15	31673546	31676127	13:31673546|31676127	Chr.15	25021683	112762745	Red blood cell count QTL (5405)
Chr.15	31673546	31676127	13:31673546|31676127	Chr.15	14384942	136254666	Intestinal fat weight QTL (21271)
Chr.15	31673546	31676127	13:31673546|31676127	Chr.15	28179622	154567794	Creatinine level QTL (15081)
Chr.15	31673546	31676127	13:31673546|31676127	Chr.15	8000145	154567794	Shear force QTL (38113)
Chr.16	71794794	71797638	13:71794794|71797638	Chr.16	71797057	83197113	Backfat at tenth rib QTL (3213)
Chr.16	71794794	71797638	13:71794794|71797638	Chr.16	71797057	83197113	Fat weight (total) QTL (3316)
Chr.16	71794794	71797638	13:71794794|71797638	Chr.16	71797057	83197113	body weight (22 weeks) QTL (3214)
Chr.16	71794794	71797638	13:71794794|71797638	Chr.16	71797057	80266973	Muscle moisture percentage QTL (21426)
Chr.16	71794794	71797638	13:71794794|71797638	Chr.16	71797057	83197113	body weight (19 weeks) QTL (3215)
Chr.16	71794794	71797638	13:71794794|71797638	Chr.16	67649164	83197113	Average backfat thickness QTL (5993)
Chr.16	71794794	71797638	13:71794794|71797638	Chr.16	67649164	83197113	Dressing percentage QTL (5731)
Chr.16	71794794	71797638	13:71794794|71797638	Chr.16	67649164	83197113	Shoulder subcutaneous fat thickness QTL (5729)
Chr.16	71794794	71797638	13:71794794|71797638	Chr.16	67649164	83197113	Average backfat thickness QTL (5728)
Chr.16	71794794	71797638	13:71794794|71797638	Chr.16	67649164	83197113	backfat above muscle dorsi QTL (5730)
Chr.16	71794794	71797638	13:71794794|71797638	Chr.16	71797057	83197113	Backfat at last rib QTL (17813)
Chr.16	71794794	71797638	13:71794794|71797638	Chr.16	71797057	83197113	pH 24 hr post-mortem (loin) QTL (3297)
Chr.16	71794794	71797638	13:71794794|71797638	Chr.16	71797057	83197113	Average daily gain QTL (16858)
Chr.16	71794794	71797638	13:71794794|71797638	Chr.16	67649164	83197113	C3c concentration QTL (9639)
Chr.16	71794794	71797638	13:71794794|71797638	Chr.16	67649164	80266973	Physis score QTL (8951)
Chr.16	71794794	71797638	13:71794794|71797638	Chr.16	71797057	83197113	Meat color-L QTL (3828)
Chr.16	71794794	71797638	13:71794794|71797638	Chr.16	67649164	83197113	HDL cholesterol QTL (17726)
Chr.16	71794794	71797638	13:71794794|71797638	Chr.16	71797057	80266973	Ratio of ham fat weight to half carcass weight QTL (1286)
Chr.16	71794794	71797638	13:71794794|71797638	Chr.16	67649164	83197113	C3c concentration QTL (9640)
Chr.16	71794794	71797638	13:71794794|71797638	Chr.16	67649164	83197113	Interferon-gamma level QTL (12343)
Chr.16	71794794	71797638	13:71794794|71797638	Chr.16	71797057	80266973	Leptin level QTL (18646)
Chr.16	71794794	71797638	13:71794794|71797638	Chr.16	71797057	80266973	Time spent feeding QTL (5912)
Chr.16	71794794	71797638	13:71794794|71797638	Chr.16	71797057	80266973	Time spent drinking QTL (5918)
Chr.16	71794794	71797638	13:71794794|71797638	Chr.16	71797057	83197113	Average daily gain QTL (3216)
Chr.16	71794794	71797638	13:71794794|71797638	Chr.16	67649164	83197113	pH 24 hr post-mortem (loin) QTL (1184)
Chr.16	71794794	71797638	13:71794794|71797638	Chr.16	67649164	83197113	Percentage giant fibers QTL (2834)
Chr.16	71794794	71797638	13:71794794|71797638	Chr.16	342954	80266973	Body weight (birth) QTL (5198)
Chr.16	71794794	71797638	13:71794794|71797638	Chr.16	342954	79624164	Teat number QTL (5228)
Chr.16	71794794	71797638	13:71794794|71797638	Chr.16	342954	80539062	Change in Mycoplasma hyopneumoniae antibody titer QTL (12328)
Chr.16	71794794	71797638	13:71794794|71797638	Chr.16	5861594	79725345	Front feet conformation QTL (17644)
Chr.16	71794794	71797638	13:71794794|71797638	Chr.16	342954	78549461	Actinobacillus pleuropneumoniae susceptibility QTL (37571)
Chr.16	71794794	71797638	13:71794794|71797638	Chr.16	7906590	83197113	Cooking loss QTL (38115)
Chr.16	71794794	71797638	13:71794794|71797638	Chr.16	22335189	71797057	Arachidonic acid content QTL (156968)
Chr.16	71794794	71797638	13:71794794|71797638	Chr.16	22335189	71797057	Myristic acid content QTL (156908)
Chr.16	71794794	71797638	13:71794794|71797638	Chr.16	22335189	71797057	Lauric acid content QTL (156963)
Chr.16	71794794	71797638	13:71794794|71797638	Chr.16	22335189	71797057	Arachidic acid content QTL (156909)
Chr.16	71794794	71797638	13:71794794|71797638	Chr.16	42857275	71797057	White blood cell number QTL (21334)
Chr.16	71794794	71797638	13:71794794|71797638	Chr.16	22335189	71797057	Loin fat percentage QTL (38070)
Chr.16	71794794	71797638	13:71794794|71797638	Chr.16	7906590	80266973	Polyunsaturated fatty acid content QTL (156970)
Chr.16	71794794	71797638	13:71794794|71797638	Chr.16	7906590	80266973	Linoleic acid content QTL (156967)
Chr.16	71794794	71797638	13:71794794|71797638	Chr.16	22335189	71797057	cis-9-Heptadecenoic acid content QTL (156965)
Chr.16	71794794	71797638	13:71794794|71797638	Chr.16	7906590	80266973	Oleic acid content QTL (156966)
Chr.16	71794794	71797638	13:71794794|71797638	Chr.16	40229087	71797057	Body temperature QTL (7519)
Chr.16	71794794	71797638	13:71794794|71797638	Chr.16	42435187	71797057	Meat color a* QTL (21425)
Chr.16	71794794	71797638	13:71794794|71797638	Chr.16	7906590	83197113	Meat color a* QTL (38116)
Chr.16	71794794	71797638	13:71794794|71797638	Chr.16	25953165	83197113	Conductivity 24 hours post-mortem QTL (1178)
Chr.16	71794794	71797638	13:71794794|71797638	Chr.16	7906590	80266973	Monounsaturated fatty acid content QTL (156969)
Chr.16	71794794	71797638	13:71794794|71797638	Chr.16	22335189	71797057	Total body fat tissue linear QTL (3659)
Chr.16	71794794	71797638	13:71794794|71797638	Chr.16	22335189	83197113	Loin muscle area QTL (38114)
Chr.16	71794794	71797638	13:71794794|71797638	Chr.16	7906590	83197113	Meat color b* QTL (38071)
Chr.16	71794794	71797638	13:71794794|71797638	Chr.16	40229087	83197113	Margaric acid content QTL (156964)
Chr.16	71794794	71797638	13:71794794|71797638	Chr.16	22335189	71797057	Backfat at last rib QTL (3212)
Chr.16	71794794	71797638	13:71794794|71797638	Chr.16	342954	80266973	Meat color chroma QTL (38117)
Chr.16	71794794	71797638	13:71794794|71797638	Chr.16	40229087	71797057	Creatinine level QTL (6370)
Chr.16	71794794	71797638	13:71794794|71797638	Chr.16	342954	75493842	Heart weight QTL (12534)
Chr.14	71348983	71349948	14:71348983|71349948	Chr.14	71000023	71469992	Basophil number QTL (213868)
Chr.14	71348983	71349948	14:71348983|71349948	Chr.14	71051046	71958965	Lymphocyte number QTL (107251)
Chr.14	71348983	71349948	14:71348983|71349948	Chr.14	71051046	71958965	Thoracic vertebra number QTL (64772)
Chr.14	71348983	71349948	14:71348983|71349948	Chr.14	69115424	114543972	Percentage type I fibers QTL (4022)
Chr.14	71348983	71349948	14:71348983|71349948	Chr.14	67093823	79557731	Basophil number QTL (170991)
Chr.14	71348983	71349948	14:71348983|71349948	Chr.14	67093823	79557731	Basophil number QTL (170992)
Chr.14	71348983	71349948	14:71348983|71349948	Chr.14	67093823	79557731	Basophil number QTL (170993)
Chr.14	71348983	71349948	14:71348983|71349948	Chr.14	67093823	79557731	Basophil number QTL (170994)
Chr.14	71348983	71349948	14:71348983|71349948	Chr.14	67093823	79557731	Basophil number QTL (170995)
Chr.14	71348983	71349948	14:71348983|71349948	Chr.14	67093823	79557731	Basophil number QTL (170996)
Chr.14	71348983	71349948	14:71348983|71349948	Chr.14	67093823	79557731	Basophil number QTL (170997)
Chr.14	71348983	71349948	14:71348983|71349948	Chr.14	67093823	79557731	Basophil number QTL (170998)
Chr.14	71348983	71349948	14:71348983|71349948	Chr.14	67093823	79557731	Basophil number QTL (170999)
Chr.14	71348983	71349948	14:71348983|71349948	Chr.14	67093823	79557731	Basophil number QTL (171000)
Chr.14	71348983	71349948	14:71348983|71349948	Chr.14	67093823	79557731	Basophil number QTL (171001)
Chr.14	71348983	71349948	14:71348983|71349948	Chr.14	67093823	79557731	Basophil number QTL (171002)
Chr.14	71348983	71349948	14:71348983|71349948	Chr.14	67093823	79557731	Basophil number QTL (171003)
Chr.14	71348983	71349948	14:71348983|71349948	Chr.14	67093823	79557731	Basophil number QTL (171004)
Chr.14	71348983	71349948	14:71348983|71349948	Chr.14	67093823	79557731	Basophil number QTL (171005)
Chr.14	71348983	71349948	14:71348983|71349948	Chr.14	67093823	79557731	Basophil number QTL (171006)
Chr.14	71348983	71349948	14:71348983|71349948	Chr.14	67093823	79557731	Basophil number QTL (171007)
Chr.14	71348983	71349948	14:71348983|71349948	Chr.14	67093823	79557731	Basophil number QTL (171008)
Chr.14	71348983	71349948	14:71348983|71349948	Chr.14	67093823	79557731	Basophil number QTL (171009)
Chr.14	71348983	71349948	14:71348983|71349948	Chr.14	67093823	79557731	Basophil number QTL (171010)
Chr.14	71348983	71349948	14:71348983|71349948	Chr.14	67093823	79557731	Basophil number QTL (171011)
Chr.14	71348983	71349948	14:71348983|71349948	Chr.14	67093823	79557731	Basophil number QTL (171012)
Chr.14	71348983	71349948	14:71348983|71349948	Chr.14	67093823	79557731	Basophil number QTL (171013)
Chr.14	71348983	71349948	14:71348983|71349948	Chr.14	67093823	79557731	Basophil number QTL (171014)
Chr.14	71348983	71349948	14:71348983|71349948	Chr.14	67093823	79557731	Basophil number QTL (171015)
Chr.14	71348983	71349948	14:71348983|71349948	Chr.14	67093823	79557731	Basophil number QTL (171016)
Chr.14	71348983	71349948	14:71348983|71349948	Chr.14	67093823	79557731	Basophil number QTL (171017)
Chr.14	71348983	71349948	14:71348983|71349948	Chr.14	67093823	79557731	Basophil number QTL (171018)
Chr.14	71348983	71349948	14:71348983|71349948	Chr.14	67093823	79557731	Basophil number QTL (171019)
Chr.14	71348983	71349948	14:71348983|71349948	Chr.14	67093823	79557731	Basophil number QTL (171020)
Chr.14	71348983	71349948	14:71348983|71349948	Chr.14	67093823	79557731	Basophil number QTL (171021)
Chr.14	71348983	71349948	14:71348983|71349948	Chr.14	67093823	79557731	Basophil number QTL (171022)
Chr.14	71348983	71349948	14:71348983|71349948	Chr.14	67093823	79557731	Basophil number QTL (171023)
Chr.14	71348983	71349948	14:71348983|71349948	Chr.14	67093823	79557731	Basophil number QTL (171024)
Chr.14	71348983	71349948	14:71348983|71349948	Chr.14	67093823	79557731	Basophil number QTL (171025)
Chr.14	71348983	71349948	14:71348983|71349948	Chr.14	67093823	79557731	Basophil number QTL (171026)
Chr.14	71348983	71349948	14:71348983|71349948	Chr.14	67093823	79557731	Basophil number QTL (171027)
Chr.14	71348983	71349948	14:71348983|71349948	Chr.14	67093823	79557731	Basophil number QTL (171028)
Chr.14	71348983	71349948	14:71348983|71349948	Chr.14	67093823	79557731	Basophil number QTL (171029)
Chr.14	71348983	71349948	14:71348983|71349948	Chr.14	67093823	79557731	Basophil number QTL (171030)
Chr.14	71348983	71349948	14:71348983|71349948	Chr.14	67093823	79557731	Basophil number QTL (171031)
Chr.14	71348983	71349948	14:71348983|71349948	Chr.14	67093823	79557731	Basophil number QTL (171032)
Chr.14	71348983	71349948	14:71348983|71349948	Chr.14	67093823	79557731	Basophil number QTL (171033)
Chr.14	71348983	71349948	14:71348983|71349948	Chr.14	67093823	79557731	Basophil number QTL (171034)
Chr.14	71348983	71349948	14:71348983|71349948	Chr.14	67093823	79557731	Basophil number QTL (171035)
Chr.14	71348983	71349948	14:71348983|71349948	Chr.14	67093823	79557731	Basophil number QTL (171036)
Chr.14	71348983	71349948	14:71348983|71349948	Chr.14	67093823	79557731	Basophil number QTL (171037)
Chr.14	71348983	71349948	14:71348983|71349948	Chr.14	67093823	79557731	Basophil number QTL (171038)
Chr.14	71348983	71349948	14:71348983|71349948	Chr.14	67093823	79557731	Basophil number QTL (171039)
Chr.14	71348983	71349948	14:71348983|71349948	Chr.14	67093823	79557731	Basophil number QTL (171040)
Chr.14	71348983	71349948	14:71348983|71349948	Chr.14	67093823	79557731	Basophil number QTL (171041)
Chr.14	71348983	71349948	14:71348983|71349948	Chr.14	67093823	79557731	Basophil number QTL (171042)
Chr.14	71348983	71349948	14:71348983|71349948	Chr.14	67093823	79557731	Basophil number QTL (171043)
Chr.14	71348983	71349948	14:71348983|71349948	Chr.14	67093823	79557731	Basophil number QTL (171044)
[truncated: 2,969 more rows]

## Sheet: DERs-intramuscular fat QTLs
DERs associated with intramuscular fat
LncRNAs	MiRNAs	CircRNAs
[truncated: 72 more rows]
