# Supplementary material for: Systematic Identification and Comparison of the Expressed Profiles of lncRNAs, miRNAs, circRNAs, and mRNAs with Associated Co-Expression Networks in Pigs with Low and High Intramuscular Fat
Source: Animals (Basel). 2021 Nov 10;11(11):3212. doi: 10.3390/ani11113212 (PMC8614448; doi:10.3390/ani11113212)
Supplement: Supplementary file 1 [file animals-11-03212-s001.zip › Supplementary files/Ttable S8 Gene co-expression analysis.xlsx]

## Sheet: Sheet1
#ceRNA1	ceRNA2	miRNA_target_num1	miRNA_target_num2	overlap_miRNA_num	miRNA_target1_uniq	miRNA_target2_uniq	overlap_miRNA	pvalue	FDR	coexp_cor	coexp_pvalue
lncRNA;MSTRG.43419.8	circRNA;9:105949692|105965185	11	5	3	ssc-miR-671-5p,ssc-miR-149,ssc-miR-9851-3p,ssc-miR-504,ssc-miR-10382,ssc-miR-9820-5p,ssc-miR-7137-3p,ssc-miR-330	ssc-miR-574-5p,ssc-miR-425-5p	ssc-miR-4331-3p,ssc-miR-874,ssc-miR-487b	1.67011e-05	0.000250924	0.991811	1.94842e-08
lncRNA;MSTRG.20191.6	circRNA;9:105949692|105965185	22	5	3	ssc-miR-339,ssc-miR-339-5p,ssc-miR-9785-5p,ssc-miR-140-3p,ssc-miR-7137-3p,ssc-miR-615,ssc-miR-1249,ssc-miR-9858-5p,ssc-miR-370,ssc-miR-652,ssc-miR-1296-5p,ssc-miR-328,ssc-miR-133a-3p,ssc-miR-205,ssc-miR-210,ssc-miR-149,ssc-miR-10384,ssc-miR-671-5p,ssc-miR-361-3p	ssc-miR-487b,ssc-miR-425-5p	ssc-miR-4331-3p,ssc-miR-874,ssc-miR-574-5p	0.000152787	0.00122726	0.999057	3.45235e-12
lncRNA;MSTRG.43419.7	circRNA;9:105949692|105965185	14	5	3	ssc-miR-330,ssc-miR-10382,ssc-miR-9820-5p,ssc-miR-7137-3p,ssc-miR-504,ssc-miR-7137-5p,ssc-miR-365-5p,ssc-miR-33b-3p,ssc-miR-671-5p,ssc-miR-149,ssc-miR-9851-3p	ssc-miR-574-5p,ssc-miR-425-5p	ssc-miR-487b,ssc-miR-4331-3p,ssc-miR-874	3.66436e-05	0.000444549	0.961031	9.62456e-06
lncRNA;MSTRG.1770.35	circRNA;9:105949692|105965185	25	5	4	ssc-miR-92b-5p,ssc-miR-339-3p,ssc-miR-7138-3p,ssc-miR-671-5p,ssc-miR-6782-3p,ssc-miR-1343,ssc-miR-328,ssc-miR-574-3p,ssc-miR-24-3p,ssc-miR-210,ssc-miR-127,ssc-miR-1249,ssc-miR-326,ssc-miR-9860-5p,ssc-miR-664-5p,ssc-miR-331-3p,ssc-miR-339-5p,ssc-miR-2320-5p,ssc-miR-139-3p,ssc-miR-330,ssc-miR-2366	ssc-miR-425-5p	ssc-miR-574-5p,ssc-miR-487b,ssc-miR-874,ssc-miR-4331-3p	3.05238e-06	7.00199e-05	1	0
lncRNA;MSTRG.43419.5	circRNA;9:105949692|105965185	12	5	3	ssc-miR-140-3p,ssc-miR-10383,ssc-miR-7137-3p,ssc-miR-370,ssc-miR-9860-5p,ssc-miR-1842,ssc-miR-1343,ssc-miR-6782-3p,ssc-miR-671-5p	ssc-miR-874,ssc-miR-425-5p	ssc-miR-4331-3p,ssc-miR-487b,ssc-miR-574-5p	2.22278e-05	0.00031082	1	0
lncRNA;MSTRG.32836.5	circRNA;6:18667427|18672754	3	10	3		ssc-miR-370,ssc-miR-140-3p,ssc-miR-330,ssc-miR-1296-5p,ssc-miR-7138-5p,ssc-miR-1249,ssc-miR-744	ssc-miR-671-5p,ssc-miR-4331-3p,ssc-miR-874	1.23229e-06	3.4701e-05	0.95616	1.53264e-05
lncRNA;MSTRG.5571.3	circRNA;6:18667427|18672754	8	10	4	ssc-miR-149,ssc-miR-4334-3p,ssc-miR-339-5p,ssc-miR-339	ssc-miR-7138-5p,ssc-miR-744,ssc-miR-1249,ssc-miR-874,ssc-miR-140-3p,ssc-miR-330	ssc-miR-4331-3p,ssc-miR-370,ssc-miR-671-5p,ssc-miR-1296-5p	7.07447e-07	2.23838e-05	0.892317	0.000515593
lncRNA;MSTRG.8994.7	circRNA;6:18667427|18672754	12	10	4	ssc-miR-10382,ssc-miR-328,ssc-miR-1343,ssc-miR-769-3p,ssc-miR-7139-3p,ssc-miR-92b-5p,ssc-miR-423-5p,ssc-miR-6782-3p	ssc-miR-671-5p,ssc-miR-140-3p,ssc-miR-1296-5p,ssc-miR-7138-5p,ssc-miR-744,ssc-miR-1249	ssc-miR-370,ssc-miR-330,ssc-miR-4331-3p,ssc-miR-874	4.88787e-06	9.99823e-05	0.990686	3.25599e-08
lncRNA;MSTRG.19715.1	circRNA;6:18667427|18672754	20	10	5	ssc-miR-615,ssc-miR-326,ssc-miR-9858-5p,ssc-miR-574-5p,ssc-miR-2320-5p,ssc-miR-9785-5p,ssc-miR-7142-5p,ssc-miR-769-3p,ssc-miR-10384,ssc-miR-92b-5p,ssc-miR-339-3p,ssc-miR-328,ssc-miR-1343,ssc-miR-4332,ssc-miR-296-5p	ssc-miR-140-3p,ssc-miR-330,ssc-miR-7138-5p,ssc-miR-1249,ssc-miR-744	ssc-miR-671-5p,ssc-miR-370,ssc-miR-1296-5p,ssc-miR-874,ssc-miR-4331-3p	1.07074e-06	3.11618e-05	0.8447	0.00210061
lncRNA;MSTRG.37313.4	circRNA;6:18667427|18672754	17	10	4	ssc-miR-1285,ssc-miR-296-5p,ssc-miR-324,ssc-miR-365-5p,ssc-miR-328,ssc-miR-1343,ssc-miR-7142-5p,ssc-miR-149,ssc-miR-491,ssc-miR-7139-3p,ssc-miR-532-3p,ssc-miR-1224,ssc-miR-326	ssc-miR-7138-5p,ssc-miR-1249,ssc-miR-370,ssc-miR-140-3p,ssc-miR-1296-5p,ssc-miR-330	ssc-miR-4331-3p,ssc-miR-874,ssc-miR-744,ssc-miR-671-5p	2.28269e-05	0.000315524	0.838774	0.00242169
lncRNA;MSTRG.5571.4	circRNA;6:18667427|18672754	7	10	3	ssc-miR-4334-3p,ssc-miR-339,ssc-miR-339-5p,ssc-miR-149	ssc-miR-744,ssc-miR-1249,ssc-miR-874,ssc-miR-7138-5p,ssc-miR-1296-5p,ssc-miR-330,ssc-miR-140-3p	ssc-miR-4331-3p,ssc-miR-370,ssc-miR-671-5p	4.20536e-05	0.000491447	0.82811	0.0030865
lncRNA;MSTRG.13203.12	circRNA;6:18667427|18672754	9	10	4	ssc-miR-9785-5p,ssc-miR-2320-5p,ssc-miR-615,ssc-miR-296-5p,ssc-miR-328	ssc-miR-1296-5p,ssc-miR-330,ssc-miR-140-3p,ssc-miR-370,ssc-miR-4331-3p,ssc-miR-1249	ssc-miR-671-5p,ssc-miR-874,ssc-miR-744,ssc-miR-7138-5p	1.26604e-06	3.53385e-05	0.8447	0.00210061
lncRNA;MSTRG.1772.6	circRNA;6:18667427|18672754	33	10	5	ssc-miR-574-5p,ssc-miR-145-5p,ssc-miR-652,ssc-miR-423-3p,ssc-miR-199b-5p,ssc-miR-7137-3p,ssc-miR-150,ssc-miR-9785-5p,ssc-miR-30b-3p,ssc-miR-2366,ssc-miR-532-3p,ssc-miR-23b,ssc-miR-339,ssc-miR-125a,ssc-miR-331-3p,ssc-miR-339-5p,ssc-miR-2320-5p,ssc-miR-7138-3p,ssc-miR-769-3p,ssc-miR-486,ssc-miR-185,ssc-miR-504,ssc-miR-7137-5p,ssc-miR-296-5p,ssc-miR-222,ssc-miR-328,ssc-miR-7139-5p,ssc-miR-1343	ssc-miR-1249,ssc-miR-744,ssc-miR-7138-5p,ssc-miR-140-3p,ssc-miR-370	ssc-miR-4331-3p,ssc-miR-874,ssc-miR-1296-5p,ssc-miR-330,ssc-miR-671-5p	1.53364e-05	0.000236182	0.8447	0.00210061
lncRNA;MSTRG.25040.4	circRNA;6:18667427|18672754	6	10	3	ssc-miR-664-5p,ssc-miR-1343,ssc-miR-7142-5p	ssc-miR-4331-3p,ssc-miR-744,ssc-miR-1249,ssc-miR-7138-5p,ssc-miR-330,ssc-miR-671-5p,ssc-miR-140-3p	ssc-miR-874,ssc-miR-1296-5p,ssc-miR-370	2.41831e-05	0.000327924	0.840753	0.00231082
lncRNA;MSTRG.9729.3	circRNA;6:18667427|18672754	4	10	3	ssc-miR-1842	ssc-miR-671-5p,ssc-miR-370,ssc-miR-1296-5p,ssc-miR-7138-5p,ssc-miR-874,ssc-miR-1249,ssc-miR-744	ssc-miR-140-3p,ssc-miR-330,ssc-miR-4331-3p	4.89815e-06	9.99823e-05	0.991961	1.81006e-08
lncRNA;MSTRG.13608.8	circRNA;6:18667427|18672754	9	10	3	ssc-miR-7137-3p,ssc-miR-2320-5p,ssc-miR-9785-5p,ssc-miR-708-5p,ssc-miR-423-5p,ssc-miR-7139-3p	ssc-miR-7138-5p,ssc-miR-1249,ssc-miR-744,ssc-miR-140-3p,ssc-miR-671-5p,ssc-miR-330,ssc-miR-1296-5p	ssc-miR-4331-3p,ssc-miR-874,ssc-miR-370	9.9659e-05	0.00090422	0.976898	1.21192e-06
lncRNA;MSTRG.5593.5	circRNA;6:18667427|18672754	10	10	3	ssc-miR-1306-5p,ssc-miR-339-5p,ssc-miR-339,ssc-miR-326,ssc-miR-28-3p,ssc-miR-222,ssc-miR-7142-5p	ssc-miR-330,ssc-miR-1296-5p,ssc-miR-140-3p,ssc-miR-671-5p,ssc-miR-744,ssc-miR-1249,ssc-miR-7138-5p	ssc-miR-370,ssc-miR-4331-3p,ssc-miR-874	0.000141471	0.00115998	0.8447	0.00210061
lncRNA;MSTRG.2566.10	circRNA;6:18667427|18672754	9	10	3	ssc-miR-574-5p,ssc-miR-125a,ssc-miR-769-3p,ssc-miR-149,ssc-miR-10386,ssc-miR-1285	ssc-miR-7138-5p,ssc-miR-1249,ssc-miR-744,ssc-miR-874,ssc-miR-140-3p,ssc-miR-1296-5p,ssc-miR-330	ssc-miR-4331-3p,ssc-miR-370,ssc-miR-671-5p	9.9659e-05	0.00090422	0.961823	8.87489e-06
lncRNA;MSTRG.22224.1	circRNA;6:18667427|18672754	11	10	4	ssc-miR-331-3p,ssc-miR-10383,ssc-miR-326,ssc-miR-365-5p,ssc-miR-1285,ssc-miR-769-3p,ssc-miR-486	ssc-miR-7138-5p,ssc-miR-744,ssc-miR-1249,ssc-miR-140-3p,ssc-miR-370,ssc-miR-1296-5p	ssc-miR-874,ssc-miR-4331-3p,ssc-miR-671-5p,ssc-miR-330	3.27757e-06	7.38495e-05	0.8447	0.00210061
lncRNA;MSTRG.35491.22	circRNA;6:18667427|18672754	5	10	3	ssc-miR-7142-5p,ssc-miR-487b	ssc-miR-1249,ssc-miR-744,ssc-miR-7138-5p,ssc-miR-1296-5p,ssc-miR-330,ssc-miR-671-5p,ssc-miR-140-3p	ssc-miR-4331-3p,ssc-miR-874,ssc-miR-370	1.21682e-05	0.000198045	0.8447	0.00210061
lncRNA;MSTRG.7040.29	circRNA;6:18667427|18672754	15	10	4	ssc-miR-7139-3p,ssc-miR-149,ssc-miR-296-3p,ssc-miR-214-3p,ssc-miR-145-5p,ssc-miR-326,ssc-miR-1224,ssc-miR-2320-5p,ssc-miR-339-5p,ssc-miR-339,ssc-miR-1306-5p	ssc-miR-370,ssc-miR-140-3p,ssc-miR-4331-3p,ssc-miR-1249,ssc-miR-744,ssc-miR-7138-5p	ssc-miR-330,ssc-miR-1296-5p,ssc-miR-671-5p,ssc-miR-874	1.32454e-05	0.000211958	0.81283	0.00425488
lncRNA;MSTRG.17621.1	circRNA;6:18667427|18672754	5	10	3	ssc-miR-769-3p,ssc-miR-6782-3p	ssc-miR-140-3p,ssc-miR-671-5p,ssc-miR-1296-5p,ssc-miR-330,ssc-miR-7138-5p,ssc-miR-744,ssc-miR-1249	ssc-miR-370,ssc-miR-874,ssc-miR-4331-3p	1.21682e-05	0.000198045	0.800425	0.00541272
lncRNA;MSTRG.26692.3	circRNA;6:18667427|18672754	10	10	3	ssc-miR-652,ssc-miR-1842,ssc-miR-150,ssc-miR-331-3p,ssc-miR-320,ssc-miR-9851-3p,ssc-miR-935	ssc-miR-671-5p,ssc-miR-140-3p,ssc-miR-1296-5p,ssc-miR-330,ssc-miR-7138-5p,ssc-miR-1249,ssc-miR-744	ssc-miR-370,ssc-miR-4331-3p,ssc-miR-874	0.000141471	0.00115998	0.8447	0.00210061
lncRNA;MSTRG.29140.1	circRNA;2:133488825|133544148	4	21	3	ssc-miR-6782-3p	ssc-miR-7136-5p,ssc-miR-339,ssc-miR-769-3p,ssc-miR-10386,ssc-miR-1343,ssc-miR-2320-5p,ssc-miR-874,ssc-miR-339-5p,ssc-miR-486,ssc-miR-33b-3p,ssc-miR-671-5p,ssc-miR-4334-3p,ssc-miR-205,ssc-miR-210,ssc-miR-145-5p,ssc-miR-574-5p,ssc-miR-330,ssc-miR-2366	ssc-miR-4331-3p,ssc-miR-744,ssc-miR-370	5.37474e-05	0.000585666	0.817188	0.00389402
lncRNA;MSTRG.43137.1	circRNA;2:133488825|133544148	10	21	6	ssc-miR-324,ssc-miR-296-3p,ssc-miR-7138-3p,ssc-miR-9785-5p	ssc-miR-769-3p,ssc-miR-7136-5p,ssc-miR-339,ssc-miR-744,ssc-miR-33b-3p,ssc-miR-1343,ssc-miR-2320-5p,ssc-miR-339-5p,ssc-miR-4334-3p,ssc-miR-205,ssc-miR-210,ssc-miR-2366,ssc-miR-145-5p,ssc-miR-574-5p,ssc-miR-330	ssc-miR-10386,ssc-miR-486,ssc-miR-874,ssc-miR-4331-3p,ssc-miR-370,ssc-miR-671-5p	2.28241e-08	1.37935e-06	0.927203	0.000112455
lncRNA;MSTRG.41426.26	circRNA;2:133488825|133544148	8	21	3	ssc-miR-328,ssc-miR-1842,ssc-miR-1296-5p,ssc-miR-10382,ssc-miR-9785-5p	ssc-miR-10386,ssc-miR-769-3p,ssc-miR-339,ssc-miR-7136-5p,ssc-miR-486,ssc-miR-744,ssc-miR-33b-3p,ssc-miR-2320-5p,ssc-miR-339-5p,ssc-miR-205,ssc-miR-210,ssc-miR-370,ssc-miR-4334-3p,ssc-miR-671-5p,ssc-miR-2366,ssc-miR-145-5p,ssc-miR-574-5p,ssc-miR-330	ssc-miR-874,ssc-miR-4331-3p,ssc-miR-1343	0.00070493	0.00350339	0.99992	2.22045e-16
lncRNA;MSTRG.16134.6	circRNA;2:133488825|133544148	16	21	4	ssc-miR-7135-3p,ssc-miR-935,ssc-miR-365-5p,ssc-miR-326,ssc-miR-664-5p,ssc-miR-7137-3p,ssc-miR-9820-5p,ssc-miR-345-5p,ssc-miR-532-3p,ssc-miR-140-3p,ssc-miR-9785-5p,ssc-miR-1224	ssc-miR-205,ssc-miR-210,ssc-miR-370,ssc-miR-4334-3p,ssc-miR-2366,ssc-miR-145-5p,ssc-miR-330,ssc-miR-10386,ssc-miR-339,ssc-miR-7136-5p,ssc-miR-486,ssc-miR-744,ssc-miR-33b-3p,ssc-miR-2320-5p,ssc-miR-874,ssc-miR-339-5p,ssc-miR-1343	ssc-miR-671-5p,ssc-miR-574-5p,ssc-miR-769-3p,ssc-miR-4331-3p	0.000440185	0.0025517	0.801243	0.00533022
lncRNA;MSTRG.43419.8	circRNA;2:133488825|133544148	11	21	4	ssc-miR-149,ssc-miR-9851-3p,ssc-miR-504,ssc-miR-10382,ssc-miR-9820-5p,ssc-miR-7137-3p,ssc-miR-487b	ssc-miR-574-5p,ssc-miR-145-5p,ssc-miR-2366,ssc-miR-210,ssc-miR-205,ssc-miR-370,ssc-miR-4334-3p,ssc-miR-339-5p,ssc-miR-2320-5p,ssc-miR-1343,ssc-miR-744,ssc-miR-33b-3p,ssc-miR-486,ssc-miR-339,ssc-miR-7136-5p,ssc-miR-10386,ssc-miR-769-3p	ssc-miR-330,ssc-miR-671-5p,ssc-miR-4331-3p,ssc-miR-874	8.66795e-05	0.000819639	0.991811	1.94842e-08
lncRNA;MSTRG.20191.6	circRNA;2:133488825|133544148	22	21	9	ssc-miR-149,ssc-miR-10384,ssc-miR-361-3p,ssc-miR-328,ssc-miR-133a-3p,ssc-miR-7137-3p,ssc-miR-615,ssc-miR-1249,ssc-miR-1296-5p,ssc-miR-652,ssc-miR-9858-5p,ssc-miR-140-3p,ssc-miR-9785-5p	ssc-miR-769-3p,ssc-miR-10386,ssc-miR-7136-5p,ssc-miR-486,ssc-miR-744,ssc-miR-33b-3p,ssc-miR-1343,ssc-miR-2320-5p,ssc-miR-4334-3p,ssc-miR-2366,ssc-miR-145-5p,ssc-miR-330	ssc-miR-339,ssc-miR-4331-3p,ssc-miR-874,ssc-miR-339-5p,ssc-miR-370,ssc-miR-205,ssc-miR-210,ssc-miR-671-5p,ssc-miR-574-5p	2.31411e-10	2.89831e-08	0.999057	3.45235e-12
lncRNA;MSTRG.7705.5	circRNA;2:133488825|133544148	9	21	5	ssc-miR-365-5p,ssc-miR-328,ssc-miR-149,ssc-miR-361-3p	ssc-miR-2366,ssc-miR-574-5p,ssc-miR-330,ssc-miR-145-5p,ssc-miR-210,ssc-miR-205,ssc-miR-370,ssc-miR-671-5p,ssc-miR-744,ssc-miR-33b-3p,ssc-miR-2320-5p,ssc-miR-4331-3p,ssc-miR-1343,ssc-miR-10386,ssc-miR-769-3p,ssc-miR-7136-5p	ssc-miR-4334-3p,ssc-miR-486,ssc-miR-339-5p,ssc-miR-874,ssc-miR-339	7.10521e-07	2.23995e-05	1	0
lncRNA;MSTRG.32138.2	circRNA;2:133488825|133544148	10	21	8	ssc-miR-331-3p,ssc-miR-1249	ssc-miR-2366,ssc-miR-145-5p,ssc-miR-574-5p,ssc-miR-330,ssc-miR-205,ssc-miR-210,ssc-miR-486,ssc-miR-744,ssc-miR-33b-3p,ssc-miR-874,ssc-miR-2320-5p,ssc-miR-769-3p,ssc-miR-7136-5p	ssc-miR-370,ssc-miR-4334-3p,ssc-miR-671-5p,ssc-miR-4331-3p,ssc-miR-339-5p,ssc-miR-1343,ssc-miR-10386,ssc-miR-339	1.54121e-12	3.84839e-10	1	0
lncRNA;MSTRG.1770.48	circRNA;2:133488825|133544148	10	21	3	ssc-miR-7139-3p,ssc-miR-1271-3p,ssc-miR-133a-3p,ssc-miR-574-3p,ssc-miR-296-5p,ssc-miR-362,ssc-miR-133b	ssc-miR-4334-3p,ssc-miR-210,ssc-miR-205,ssc-miR-574-5p,ssc-miR-330,ssc-miR-145-5p,ssc-miR-2366,ssc-miR-7136-5p,ssc-miR-339,ssc-miR-10386,ssc-miR-1343,ssc-miR-339-5p,ssc-miR-874,ssc-miR-2320-5p,ssc-miR-4331-3p,ssc-miR-744,ssc-miR-33b-3p,ssc-miR-486	ssc-miR-671-5p,ssc-miR-370,ssc-miR-769-3p	0.0014621	0.00576561	0.80037	0.00541833
lncRNA;MSTRG.42200.3	circRNA;2:133488825|133544148	10	21	3	ssc-miR-7137-3p,ssc-miR-9820-5p,ssc-miR-504,ssc-miR-6782-3p,ssc-miR-9851-3p,ssc-miR-92b-5p,ssc-miR-193a-3p	ssc-miR-671-5p,ssc-miR-4334-3p,ssc-miR-370,ssc-miR-205,ssc-miR-210,ssc-miR-145-5p,ssc-miR-330,ssc-miR-2366,ssc-miR-7136-5p,ssc-miR-339,ssc-miR-10386,ssc-miR-1343,ssc-miR-874,ssc-miR-2320-5p,ssc-miR-339-5p,ssc-miR-486,ssc-miR-33b-3p,ssc-miR-744	ssc-miR-574-5p,ssc-miR-769-3p,ssc-miR-4331-3p	0.0014621	0.00576561	0.822636	0.00347444
lncRNA;MSTRG.31276.6	circRNA;2:133488825|133544148	8	21	4	ssc-miR-331-3p,ssc-miR-324,ssc-miR-296-5p,ssc-miR-6782-3p	ssc-miR-2366,ssc-miR-574-5p,ssc-miR-330,ssc-miR-145-5p,ssc-miR-210,ssc-miR-205,ssc-miR-370,ssc-miR-671-5p,ssc-miR-744,ssc-miR-33b-3p,ssc-miR-486,ssc-miR-4331-3p,ssc-miR-2320-5p,ssc-miR-874,ssc-miR-10386,ssc-miR-769-3p,ssc-miR-7136-5p	ssc-miR-4334-3p,ssc-miR-339-5p,ssc-miR-1343,ssc-miR-339	1.93188e-05	0.000279867	1	0
lncRNA;MSTRG.43137.3	circRNA;2:133488825|133544148	11	21	5	ssc-miR-324,ssc-miR-7142-5p,ssc-miR-92b-5p,ssc-miR-7138-3p,ssc-miR-296-3p,ssc-miR-9785-5p	ssc-miR-10386,ssc-miR-339,ssc-miR-33b-3p,ssc-miR-744,ssc-miR-486,ssc-miR-1343,ssc-miR-339-5p,ssc-miR-2320-5p,ssc-miR-4334-3p,ssc-miR-210,ssc-miR-205,ssc-miR-671-5p,ssc-miR-2366,ssc-miR-330,ssc-miR-574-5p,ssc-miR-145-5p	ssc-miR-769-3p,ssc-miR-7136-5p,ssc-miR-4331-3p,ssc-miR-874,ssc-miR-370	2.5222e-06	6.03941e-05	0.959758	1.09287e-05
lncRNA;MSTRG.12250.3	circRNA;2:133488825|133544148	15	21	6	ssc-miR-1842,ssc-miR-22-3p,ssc-miR-9785-5p,ssc-miR-1224,ssc-miR-339-3p,ssc-miR-6782-3p,ssc-miR-9851-3p,ssc-miR-149,ssc-miR-328	ssc-miR-2366,ssc-miR-145-5p,ssc-miR-574-5p,ssc-miR-330,ssc-miR-205,ssc-miR-210,ssc-miR-486,ssc-miR-744,ssc-miR-33b-3p,ssc-miR-2320-5p,ssc-miR-874,ssc-miR-4331-3p,ssc-miR-10386,ssc-miR-769-3p,ssc-miR-7136-5p	ssc-miR-370,ssc-miR-4334-3p,ssc-miR-671-5p,ssc-miR-339-5p,ssc-miR-1343,ssc-miR-339	5.03004e-07	1.7087e-05	0.805574	0.004908
lncRNA;MSTRG.15670.5	circRNA;2:133488825|133544148	7	21	3	ssc-miR-1285,ssc-miR-339-3p,ssc-miR-652,ssc-miR-1296-5p	ssc-miR-339-5p,ssc-miR-2320-5p,ssc-miR-874,ssc-miR-1343,ssc-miR-33b-3p,ssc-miR-486,ssc-miR-339,ssc-miR-7136-5p,ssc-miR-10386,ssc-miR-769-3p,ssc-miR-574-5p,ssc-miR-145-5p,ssc-miR-2366,ssc-miR-671-5p,ssc-miR-210,ssc-miR-205,ssc-miR-4334-3p,ssc-miR-370	ssc-miR-4331-3p,ssc-miR-744,ssc-miR-330	0.000447826	0.00257812	1	0
lncRNA;MSTRG.14677.18	circRNA;2:133488825|133544148	10	21	6	ssc-miR-1224,ssc-miR-7138-3p,ssc-miR-9851-3p,ssc-miR-7137-5p	ssc-miR-205,ssc-miR-210,ssc-miR-4334-3p,ssc-miR-145-5p,ssc-miR-330,ssc-miR-574-5p,ssc-miR-2366,ssc-miR-339,ssc-miR-7136-5p,ssc-miR-10386,ssc-miR-769-3p,ssc-miR-1343,ssc-miR-486,ssc-miR-33b-3p,ssc-miR-744	ssc-miR-671-5p,ssc-miR-370,ssc-miR-874,ssc-miR-2320-5p,ssc-miR-4331-3p,ssc-miR-339-5p	2.28241e-08	1.37935e-06	0.886486	0.000632052
lncRNA;MSTRG.2566.11	circRNA;2:133488825|133544148	3	21	3		ssc-miR-486,ssc-miR-744,ssc-miR-33b-3p,ssc-miR-2320-5p,ssc-miR-874,ssc-miR-339-5p,ssc-miR-1343,ssc-miR-10386,ssc-miR-339,ssc-miR-7136-5p,ssc-miR-2366,ssc-miR-145-5p,ssc-miR-574-5p,ssc-miR-330,ssc-miR-205,ssc-miR-210,ssc-miR-4334-3p,ssc-miR-671-5p	ssc-miR-4331-3p,ssc-miR-769-3p,ssc-miR-370	1.36579e-05	0.000216447	0.936592	6.5481e-05
lncRNA;MSTRG.43419.7	circRNA;2:133488825|133544148	14	21	5	ssc-miR-10382,ssc-miR-7137-3p,ssc-miR-9820-5p,ssc-miR-487b,ssc-miR-9851-3p,ssc-miR-149,ssc-miR-7137-5p,ssc-miR-504,ssc-miR-365-5p	ssc-miR-2366,ssc-miR-574-5p,ssc-miR-145-5p,ssc-miR-210,ssc-miR-205,ssc-miR-4334-3p,ssc-miR-370,ssc-miR-744,ssc-miR-486,ssc-miR-339-5p,ssc-miR-2320-5p,ssc-miR-1343,ssc-miR-10386,ssc-miR-769-3p,ssc-miR-339,ssc-miR-7136-5p	ssc-miR-330,ssc-miR-671-5p,ssc-miR-33b-3p,ssc-miR-874,ssc-miR-4331-3p	1.04105e-05	0.000177517	0.961031	9.62456e-06
lncRNA;MSTRG.1770.35	circRNA;2:133488825|133544148	25	21	10	ssc-miR-574-3p,ssc-miR-24-3p,ssc-miR-328,ssc-miR-339-3p,ssc-miR-6782-3p,ssc-miR-7138-3p,ssc-miR-92b-5p,ssc-miR-487b,ssc-miR-331-3p,ssc-miR-139-3p,ssc-miR-326,ssc-miR-664-5p,ssc-miR-9860-5p,ssc-miR-1249,ssc-miR-127	ssc-miR-145-5p,ssc-miR-4334-3p,ssc-miR-370,ssc-miR-205,ssc-miR-486,ssc-miR-33b-3p,ssc-miR-744,ssc-miR-7136-5p,ssc-miR-339,ssc-miR-769-3p,ssc-miR-10386	ssc-miR-330,ssc-miR-574-5p,ssc-miR-2366,ssc-miR-671-5p,ssc-miR-210,ssc-miR-1343,ssc-miR-4331-3p,ssc-miR-874,ssc-miR-2320-5p,ssc-miR-339-5p	2.17739e-11	3.83279e-09	1	0
lncRNA;MSTRG.44138.1	circRNA;2:133488825|133544148	4	21	3	ssc-miR-7142-5p	ssc-miR-10386,ssc-miR-769-3p,ssc-miR-339,ssc-miR-7136-5p,ssc-miR-486,ssc-miR-744,ssc-miR-33b-3p,ssc-miR-2320-5p,ssc-miR-339-5p,ssc-miR-205,ssc-miR-210,ssc-miR-370,ssc-miR-4334-3p,ssc-miR-671-5p,ssc-miR-2366,ssc-miR-145-5p,ssc-miR-574-5p,ssc-miR-330	ssc-miR-874,ssc-miR-4331-3p,ssc-miR-1343	5.37474e-05	0.000585666	1	0
lncRNA;MSTRG.32138.1	circRNA;2:133488825|133544148	10	21	8	ssc-miR-1249,ssc-miR-331-3p	ssc-miR-486,ssc-miR-33b-3p,ssc-miR-744,ssc-miR-874,ssc-miR-2320-5p,ssc-miR-769-3p,ssc-miR-7136-5p,ssc-miR-2366,ssc-miR-145-5p,ssc-miR-330,ssc-miR-574-5p,ssc-miR-205,ssc-miR-210	ssc-miR-1343,ssc-miR-4331-3p,ssc-miR-339-5p,ssc-miR-10386,ssc-miR-339,ssc-miR-4334-3p,ssc-miR-370,ssc-miR-671-5p	1.54121e-12	3.84839e-10	1	0
lncRNA;MSTRG.12250.1	circRNA;2:133488825|133544148	10	21	6	ssc-miR-10382,ssc-miR-22-3p,ssc-miR-339-3p,ssc-miR-328	ssc-miR-486,ssc-miR-33b-3p,ssc-miR-744,ssc-miR-4331-3p,ssc-miR-874,ssc-miR-2320-5p,ssc-miR-10386,ssc-miR-769-3p,ssc-miR-7136-5p,ssc-miR-2366,ssc-miR-145-5p,ssc-miR-330,ssc-miR-574-5p,ssc-miR-205,ssc-miR-210	ssc-miR-339-5p,ssc-miR-1343,ssc-miR-339,ssc-miR-4334-3p,ssc-miR-370,ssc-miR-671-5p	2.28241e-08	1.37935e-06	0.821155	0.00358509
lncRNA;MSTRG.2359.2	circRNA;2:133488825|133544148	7	21	4	ssc-miR-10382,ssc-miR-361-3p,ssc-miR-328	ssc-miR-574-5p,ssc-miR-330,ssc-miR-145-5p,ssc-miR-2366,ssc-miR-671-5p,ssc-miR-4334-3p,ssc-miR-210,ssc-miR-205,ssc-miR-1343,ssc-miR-2320-5p,ssc-miR-744,ssc-miR-33b-3p,ssc-miR-486,ssc-miR-7136-5p,ssc-miR-339,ssc-miR-769-3p,ssc-miR-10386	ssc-miR-370,ssc-miR-339-5p,ssc-miR-4331-3p,ssc-miR-874	9.81986e-06	0.000168995	0.886772	0.000625932
lncRNA;MSTRG.5228.3	circRNA;2:133488825|133544148	5	21	4	ssc-miR-296-3p	ssc-miR-370,ssc-miR-205,ssc-miR-210,ssc-miR-671-5p,ssc-miR-2366,ssc-miR-145-5p,ssc-miR-330,ssc-miR-574-5p,ssc-miR-10386,ssc-miR-7136-5p,ssc-miR-486,ssc-miR-33b-3p,ssc-miR-744,ssc-miR-1343,ssc-miR-874,ssc-miR-2320-5p,ssc-miR-4331-3p	ssc-miR-4334-3p,ssc-miR-769-3p,ssc-miR-339,ssc-miR-339-5p	1.44981e-06	3.93877e-05	0.835957	0.00258612
lncRNA;MSTRG.10012.18	circRNA;2:133488825|133544148	14	21	5	ssc-miR-1249,ssc-miR-432-5p,ssc-miR-490,ssc-miR-652,ssc-miR-490-3p,ssc-miR-532-3p,ssc-miR-361-3p,ssc-miR-194a-3p,ssc-miR-222	ssc-miR-210,ssc-miR-205,ssc-miR-4334-3p,ssc-miR-370,ssc-miR-2366,ssc-miR-330,ssc-miR-574-5p,ssc-miR-145-5p,ssc-miR-10386,ssc-miR-339,ssc-miR-7136-5p,ssc-miR-33b-3p,ssc-miR-486,ssc-miR-339-5p,ssc-miR-2320-5p,ssc-miR-874	ssc-miR-671-5p,ssc-miR-769-3p,ssc-miR-744,ssc-miR-4331-3p,ssc-miR-1343	1.04105e-05	0.000177517	1	0
lncRNA;MSTRG.33861.13	circRNA;2:133488825|133544148	12	21	3	ssc-miR-532-3p,ssc-miR-9785-5p,ssc-miR-9810-3p,ssc-miR-432-3p,ssc-miR-328,ssc-miR-219a,ssc-miR-504,ssc-miR-92b-5p,ssc-miR-9851-3p	ssc-miR-769-3p,ssc-miR-10386,ssc-miR-339,ssc-miR-486,ssc-miR-33b-3p,ssc-miR-744,ssc-miR-4331-3p,ssc-miR-874,ssc-miR-339-5p,ssc-miR-4334-3p,ssc-miR-370,ssc-miR-205,ssc-miR-210,ssc-miR-671-5p,ssc-miR-2366,ssc-miR-145-5p,ssc-miR-330,ssc-miR-574-5p	ssc-miR-7136-5p,ssc-miR-1343,ssc-miR-2320-5p	0.00259454	0.00854681	0.854122	0.00165504
lncRNA;MSTRG.12199.1	circRNA;2:133488825|133544148	3	21	3		ssc-miR-205,ssc-miR-210,ssc-miR-370,ssc-miR-671-5p,ssc-miR-2366,ssc-miR-145-5p,ssc-miR-574-5p,ssc-miR-330,ssc-miR-10386,ssc-miR-769-3p,ssc-miR-7136-5p,ssc-miR-486,ssc-miR-744,ssc-miR-33b-3p,ssc-miR-874,ssc-miR-2320-5p,ssc-miR-4331-3p,ssc-miR-1343	ssc-miR-4334-3p,ssc-miR-339,ssc-miR-339-5p	1.36579e-05	0.000216447	0.968609	4.09036e-06
lncRNA;MSTRG.697.36	circRNA;2:133488825|133544148	5	21	3	ssc-miR-1842,ssc-miR-328	ssc-miR-339-5p,ssc-miR-874,ssc-miR-2320-5p,ssc-miR-1343,ssc-miR-744,ssc-miR-33b-3p,ssc-miR-486,ssc-miR-339,ssc-miR-7136-5p,ssc-miR-10386,ssc-miR-574-5p,ssc-miR-330,ssc-miR-145-5p,ssc-miR-2366,ssc-miR-210,ssc-miR-205,ssc-miR-370,ssc-miR-4334-3p	ssc-miR-4331-3p,ssc-miR-769-3p,ssc-miR-671-5p	0.000132194	0.0011048	0.915438	0.000201793
lncRNA;MSTRG.34131.4	circRNA;2:133488825|133544148	9	21	4	ssc-miR-9785-5p,ssc-miR-1224,ssc-miR-326,ssc-miR-7137-3p,ssc-miR-6782-3p	ssc-miR-210,ssc-miR-205,ssc-miR-370,ssc-miR-4334-3p,ssc-miR-2366,ssc-miR-574-5p,ssc-miR-330,ssc-miR-145-5p,ssc-miR-10386,ssc-miR-769-3p,ssc-miR-7136-5p,ssc-miR-744,ssc-miR-33b-3p,ssc-miR-486,ssc-miR-2320-5p,ssc-miR-874,ssc-miR-1343	ssc-miR-671-5p,ssc-miR-339,ssc-miR-339-5p,ssc-miR-4331-3p	3.42054e-05	0.000421359	0.976347	1.33087e-06
lncRNA;MSTRG.38327.1	circRNA;2:133488825|133544148	15	21	7	ssc-miR-7857-3p,ssc-miR-9785-5p,ssc-miR-493-3p,ssc-miR-1306-5p,ssc-miR-532-3p,ssc-miR-331-3p,ssc-miR-320,ssc-miR-149	ssc-miR-2366,ssc-miR-205,ssc-miR-210,ssc-miR-4334-3p,ssc-miR-2320-5p,ssc-miR-874,ssc-miR-339-5p,ssc-miR-486,ssc-miR-33b-3p,ssc-miR-744,ssc-miR-339,ssc-miR-7136-5p,ssc-miR-10386,ssc-miR-769-3p	ssc-miR-145-5p,ssc-miR-330,ssc-miR-574-5p,ssc-miR-671-5p,ssc-miR-370,ssc-miR-4331-3p,ssc-miR-1343	1.19267e-08	8.05638e-07	0.854592	0.00163481
lncRNA;MSTRG.27149.25	circRNA;2:133488825|133544148	17	21	7	ssc-miR-1224,ssc-miR-139-3p,ssc-miR-150,ssc-miR-7137-3p,ssc-miR-615,ssc-miR-328,ssc-miR-296-5p,ssc-miR-24-3p,ssc-miR-9851-3p,ssc-miR-361-3p	ssc-miR-370,ssc-miR-210,ssc-miR-205,ssc-miR-671-5p,ssc-miR-2366,ssc-miR-574-5p,ssc-miR-145-5p,ssc-miR-769-3p,ssc-miR-10386,ssc-miR-7136-5p,ssc-miR-33b-3p,ssc-miR-486,ssc-miR-4331-3p,ssc-miR-2320-5p	ssc-miR-4334-3p,ssc-miR-330,ssc-miR-339,ssc-miR-744,ssc-miR-1343,ssc-miR-339-5p,ssc-miR-874	3.49814e-08	1.96057e-06	0.903892	0.000331919
lncRNA;MSTRG.1770.51	circRNA;2:133488825|133544148	5	21	3	ssc-miR-193a-5p,ssc-miR-326	ssc-miR-486,ssc-miR-33b-3p,ssc-miR-744,ssc-miR-1343,ssc-miR-4331-3p,ssc-miR-2320-5p,ssc-miR-874,ssc-miR-339-5p,ssc-miR-769-3p,ssc-miR-10386,ssc-miR-339,ssc-miR-2366,ssc-miR-145-5p,ssc-miR-330,ssc-miR-4334-3p,ssc-miR-370,ssc-miR-205,ssc-miR-210	ssc-miR-7136-5p,ssc-miR-574-5p,ssc-miR-671-5p	0.000132194	0.0011048	0.903033	0.000343572
lncRNA;MSTRG.7302.10	circRNA;2:133488825|133544148	6	21	3	ssc-miR-4332,ssc-miR-194a-3p,ssc-miR-9785-5p	ssc-miR-210,ssc-miR-205,ssc-miR-4334-3p,ssc-miR-370,ssc-miR-671-5p,ssc-miR-2366,ssc-miR-330,ssc-miR-574-5p,ssc-miR-145-5p,ssc-miR-10386,ssc-miR-769-3p,ssc-miR-339,ssc-miR-7136-5p,ssc-miR-33b-3p,ssc-miR-744,ssc-miR-486,ssc-miR-339-5p,ssc-miR-874	ssc-miR-4331-3p,ssc-miR-2320-5p,ssc-miR-1343	0.000260109	0.00177584	0.871013	0.0010335
lncRNA;MSTRG.24274.1	circRNA;2:133488825|133544148	5	21	4	ssc-miR-149	ssc-miR-671-5p,ssc-miR-370,ssc-miR-205,ssc-miR-210,ssc-miR-145-5p,ssc-miR-574-5p,ssc-miR-330,ssc-miR-2366,ssc-miR-7136-5p,ssc-miR-769-3p,ssc-miR-10386,ssc-miR-4331-3p,ssc-miR-2320-5p,ssc-miR-874,ssc-miR-486,ssc-miR-744,ssc-miR-33b-3p	ssc-miR-4334-3p,ssc-miR-339,ssc-miR-1343,ssc-miR-339-5p	1.44981e-06	3.93877e-05	0.897253	0.00043
lncRNA;MSTRG.41426.27	circRNA;2:133488825|133544148	14	21	7	ssc-miR-9785-5p,ssc-miR-1296-5p,ssc-miR-10382,ssc-miR-1842,ssc-miR-326,ssc-miR-328,ssc-miR-7142-5p	ssc-miR-205,ssc-miR-210,ssc-miR-370,ssc-miR-671-5p,ssc-miR-2366,ssc-miR-145-5p,ssc-miR-574-5p,ssc-miR-10386,ssc-miR-769-3p,ssc-miR-7136-5p,ssc-miR-486,ssc-miR-33b-3p,ssc-miR-744,ssc-miR-2320-5p	ssc-miR-4334-3p,ssc-miR-330,ssc-miR-339,ssc-miR-4331-3p,ssc-miR-874,ssc-miR-339-5p,ssc-miR-1343	6.45673e-09	4.81893e-07	0.957028	1.41628e-05
lncRNA;MSTRG.6355.3	circRNA;2:133488825|133544148	7	21	3	ssc-miR-296-5p,ssc-miR-487b,ssc-miR-9785-5p,ssc-miR-1296-5p	ssc-miR-769-3p,ssc-miR-339,ssc-miR-7136-5p,ssc-miR-744,ssc-miR-33b-3p,ssc-miR-486,ssc-miR-874,ssc-miR-2320-5p,ssc-miR-1343,ssc-miR-210,ssc-miR-205,ssc-miR-370,ssc-miR-4334-3p,ssc-miR-671-5p,ssc-miR-2366,ssc-miR-574-5p,ssc-miR-330,ssc-miR-145-5p	ssc-miR-10386,ssc-miR-339-5p,ssc-miR-4331-3p	0.000447826	0.00257812	1	0
lncRNA;MSTRG.45557.1	circRNA;2:133488825|133544148	5	21	3	ssc-miR-339-3p,ssc-miR-328	ssc-miR-145-5p,ssc-miR-574-5p,ssc-miR-2366,ssc-miR-4334-3p,ssc-miR-370,ssc-miR-205,ssc-miR-210,ssc-miR-1343,ssc-miR-4331-3p,ssc-miR-2320-5p,ssc-miR-339-5p,ssc-miR-486,ssc-miR-33b-3p,ssc-miR-744,ssc-miR-7136-5p,ssc-miR-339,ssc-miR-769-3p,ssc-miR-10386	ssc-miR-330,ssc-miR-671-5p,ssc-miR-874	0.000132194	0.0011048	1	0
lncRNA;MSTRG.8917.10	circRNA;2:133488825|133544148	22	21	5	ssc-miR-328,ssc-miR-24-3p,ssc-miR-296-5p,ssc-miR-149,ssc-miR-9851-3p,ssc-miR-7138-3p,ssc-miR-361-3p,ssc-miR-139-3p,ssc-miR-331-3p,ssc-miR-885-3p,ssc-miR-9820-5p,ssc-miR-423-3p,ssc-miR-7137-3p,ssc-miR-615,ssc-miR-9860-5p,ssc-miR-1296-5p,ssc-miR-10382	ssc-miR-10386,ssc-miR-7136-5p,ssc-miR-339,ssc-miR-33b-3p,ssc-miR-744,ssc-miR-1343,ssc-miR-339-5p,ssc-miR-2320-5p,ssc-miR-4334-3p,ssc-miR-370,ssc-miR-210,ssc-miR-205,ssc-miR-2366,ssc-miR-330,ssc-miR-574-5p,ssc-miR-145-5p	ssc-miR-769-3p,ssc-miR-486,ssc-miR-874,ssc-miR-4331-3p,ssc-miR-671-5p	0.000120228	0.00103749	0.817072	0.00390334
lncRNA;MSTRG.24117.2	circRNA;2:133488825|133544148	7	21	3	ssc-miR-652,ssc-miR-10382,ssc-miR-187,ssc-miR-7139-5p	ssc-miR-370,ssc-miR-4334-3p,ssc-miR-205,ssc-miR-210,ssc-miR-671-5p,ssc-miR-2366,ssc-miR-145-5p,ssc-miR-574-5p,ssc-miR-769-3p,ssc-miR-10386,ssc-miR-7136-5p,ssc-miR-339,ssc-miR-486,ssc-miR-744,ssc-miR-33b-3p,ssc-miR-1343,ssc-miR-2320-5p,ssc-miR-339-5p	ssc-miR-330,ssc-miR-874,ssc-miR-4331-3p	0.000447826	0.00257812	0.921646	0.000149897
lncRNA;MSTRG.30763.1	circRNA;2:133488825|133544148	4	21	4		ssc-miR-339,ssc-miR-7136-5p,ssc-miR-10386,ssc-miR-769-3p,ssc-miR-339-5p,ssc-miR-874,ssc-miR-1343,ssc-miR-33b-3p,ssc-miR-744,ssc-miR-486,ssc-miR-210,ssc-miR-205,ssc-miR-4334-3p,ssc-miR-370,ssc-miR-574-5p,ssc-miR-145-5p,ssc-miR-2366	ssc-miR-4331-3p,ssc-miR-2320-5p,ssc-miR-671-5p,ssc-miR-330	2.94775e-07	1.11533e-05	1	0
lncRNA;MSTRG.45915.7	circRNA;2:133488825|133544148	17	21	6	ssc-miR-1224,ssc-miR-503,ssc-miR-9820-5p,ssc-miR-345-3p,ssc-miR-151-3p,ssc-miR-7137-5p,ssc-miR-28-3p,ssc-miR-374a-5p,ssc-miR-423-5p,ssc-miR-1271-3p,ssc-miR-99b	ssc-miR-205,ssc-miR-210,ssc-miR-370,ssc-miR-145-5p,ssc-miR-574-5p,ssc-miR-330,ssc-miR-2366,ssc-miR-7136-5p,ssc-miR-10386,ssc-miR-769-3p,ssc-miR-2320-5p,ssc-miR-1343,ssc-miR-486,ssc-miR-744,ssc-miR-33b-3p	ssc-miR-671-5p,ssc-miR-4334-3p,ssc-miR-339,ssc-miR-4331-3p,ssc-miR-874,ssc-miR-339-5p	1.20534e-06	3.41565e-05	0.848132	0.0019294
lncRNA;MSTRG.25259.6	circRNA;2:133488825|133544148	21	21	9	ssc-miR-885-3p,ssc-miR-1306-5p,ssc-miR-1307,ssc-miR-10382,ssc-miR-542-5p,ssc-miR-1249,ssc-miR-7137-5p,ssc-miR-296-3p,ssc-miR-6782-3p,ssc-miR-7138-3p,ssc-miR-7138-5p,ssc-miR-7142-5p	ssc-miR-769-3p,ssc-miR-10386,ssc-miR-7136-5p,ssc-miR-744,ssc-miR-33b-3p,ssc-miR-486,ssc-miR-2320-5p,ssc-miR-874,ssc-miR-210,ssc-miR-205,ssc-miR-2366,ssc-miR-145-5p	ssc-miR-339,ssc-miR-1343,ssc-miR-339-5p,ssc-miR-4331-3p,ssc-miR-370,ssc-miR-4334-3p,ssc-miR-671-5p,ssc-miR-574-5p,ssc-miR-330	1.38571e-10	1.87893e-08	0.815156	0.00405947
lncRNA;MSTRG.45194.22	circRNA;2:133488825|133544148	8	21	5	ssc-miR-6782-3p,ssc-miR-361-3p,ssc-miR-615	ssc-miR-145-5p,ssc-miR-574-5p,ssc-miR-330,ssc-miR-2366,ssc-miR-671-5p,ssc-miR-370,ssc-miR-4334-3p,ssc-miR-205,ssc-miR-210,ssc-miR-1343,ssc-miR-486,ssc-miR-744,ssc-miR-33b-3p,ssc-miR-7136-5p,ssc-miR-769-3p,ssc-miR-10386	ssc-miR-4331-3p,ssc-miR-2320-5p,ssc-miR-874,ssc-miR-339-5p,ssc-miR-339	3.20939e-07	1.19144e-05	0.937313	6.26072e-05
lncRNA;MSTRG.17063.20	circRNA;2:133488825|133544148	3	21	3		ssc-miR-205,ssc-miR-210,ssc-miR-4334-3p,ssc-miR-145-5p,ssc-miR-330,ssc-miR-574-5p,ssc-miR-2366,ssc-miR-339,ssc-miR-7136-5p,ssc-miR-10386,ssc-miR-769-3p,ssc-miR-874,ssc-miR-2320-5p,ssc-miR-339-5p,ssc-miR-1343,ssc-miR-486,ssc-miR-33b-3p,ssc-miR-744	ssc-miR-671-5p,ssc-miR-370,ssc-miR-4331-3p	1.36579e-05	0.000216447	0.985643	1.82683e-07
lncRNA;MSTRG.25259.12	circRNA;2:133488825|133544148	17	21	5	ssc-miR-7137-3p,ssc-miR-1249,ssc-miR-542-5p,ssc-miR-1307,ssc-miR-1306-5p,ssc-miR-885-3p,ssc-miR-7142-5p,ssc-miR-7138-5p,ssc-miR-7138-3p,ssc-miR-6782-3p,ssc-miR-296-3p,ssc-miR-328	ssc-miR-145-5p,ssc-miR-574-5p,ssc-miR-2366,ssc-miR-205,ssc-miR-210,ssc-miR-4334-3p,ssc-miR-2320-5p,ssc-miR-874,ssc-miR-339-5p,ssc-miR-486,ssc-miR-744,ssc-miR-33b-3p,ssc-miR-339,ssc-miR-7136-5p,ssc-miR-10386,ssc-miR-769-3p	ssc-miR-330,ssc-miR-671-5p,ssc-miR-370,ssc-miR-4331-3p,ssc-miR-1343	3.06472e-05	0.000391243	0.995624	1.59641e-09
lncRNA;MSTRG.24453.8	circRNA;2:133488825|133544148	14	21	8	ssc-miR-10382,ssc-miR-326,ssc-miR-139-3p,ssc-miR-296-3p,ssc-miR-7138-3p,ssc-miR-328	ssc-miR-486,ssc-miR-33b-3p,ssc-miR-874,ssc-miR-2320-5p,ssc-miR-769-3p,ssc-miR-10386,ssc-miR-7136-5p,ssc-miR-2366,ssc-miR-145-5p,ssc-miR-574-5p,ssc-miR-4334-3p,ssc-miR-205,ssc-miR-210	ssc-miR-744,ssc-miR-1343,ssc-miR-4331-3p,ssc-miR-339-5p,ssc-miR-339,ssc-miR-330,ssc-miR-370,ssc-miR-671-5p	9.72133e-11	1.3874e-08	1	0
lncRNA;MSTRG.43419.5	circRNA;2:133488825|133544148	12	21	5	ssc-miR-487b,ssc-miR-140-3p,ssc-miR-10383,ssc-miR-7137-3p,ssc-miR-9860-5p,ssc-miR-1842,ssc-miR-6782-3p	ssc-miR-10386,ssc-miR-769-3p,ssc-miR-339,ssc-miR-7136-5p,ssc-miR-33b-3p,ssc-miR-744,ssc-miR-486,ssc-miR-339-5p,ssc-miR-2320-5p,ssc-miR-874,ssc-miR-210,ssc-miR-205,ssc-miR-4334-3p,ssc-miR-2366,ssc-miR-330,ssc-miR-145-5p	ssc-miR-4331-3p,ssc-miR-1343,ssc-miR-370,ssc-miR-671-5p,ssc-miR-574-5p	4.25426e-06	9.00658e-05	1	0
lncRNA;MSTRG.13203.13	circRNA;2:133488825|133544148	14	21	6	ssc-miR-615,ssc-miR-1224,ssc-miR-9785-5p,ssc-miR-7138-5p,ssc-miR-9851-3p,ssc-miR-339-3p,ssc-miR-328,ssc-miR-296-5p	ssc-miR-486,ssc-miR-744,ssc-miR-33b-3p,ssc-miR-2320-5p,ssc-miR-874,ssc-miR-339-5p,ssc-miR-10386,ssc-miR-339,ssc-miR-7136-5p,ssc-miR-2366,ssc-miR-330,ssc-miR-205,ssc-miR-210,ssc-miR-4334-3p,ssc-miR-671-5p	ssc-miR-4331-3p,ssc-miR-1343,ssc-miR-769-3p,ssc-miR-145-5p,ssc-miR-574-5p,ssc-miR-370	3.06573e-07	1.15249e-05	0.993973	5.72923e-09
lncRNA;MSTRG.8917.17	circRNA;2:133488825|133544148	7	21	3	ssc-miR-574-3p,ssc-miR-9851-3p,ssc-miR-1296-5p,ssc-miR-9820-5p	ssc-miR-145-5p,ssc-miR-574-5p,ssc-miR-671-5p,ssc-miR-370,ssc-miR-4334-3p,ssc-miR-205,ssc-miR-210,ssc-miR-1343,ssc-miR-2320-5p,ssc-miR-874,ssc-miR-339-5p,ssc-miR-486,ssc-miR-744,ssc-miR-33b-3p,ssc-miR-7136-5p,ssc-miR-339,ssc-miR-769-3p,ssc-miR-10386	ssc-miR-330,ssc-miR-2366,ssc-miR-4331-3p	0.000447826	0.00257812	0.930245	9.51601e-05
lncRNA;MSTRG.11294.10	circRNA;12:14606888|14649143	7	30	3	ssc-miR-149,ssc-miR-1306-5p,ssc-miR-2366,ssc-miR-1224	ssc-miR-330,ssc-miR-574-5p,ssc-miR-1296-5p,ssc-miR-4334-3p,ssc-miR-150,ssc-miR-296-3p,ssc-miR-671-5p,ssc-miR-326,ssc-miR-4331-5p,ssc-miR-664-5p,ssc-miR-615,ssc-miR-193a-3p,ssc-miR-125a,ssc-miR-423-5p,ssc-miR-199a-5p,ssc-miR-7137-3p,ssc-miR-339-5p,ssc-miR-874,ssc-miR-1343,ssc-miR-10384,ssc-miR-423-3p,ssc-miR-769-3p,ssc-miR-542-5p,ssc-miR-324,ssc-miR-339,ssc-miR-9820-5p,ssc-miR-365-5p	ssc-miR-331-5p,ssc-miR-4331-3p,ssc-miR-328	0.00132274	0.00540534	0.807446	0.00473311
lncRNA;MSTRG.40686.1	circRNA;12:14606888|14649143	5	30	3	ssc-miR-1842,ssc-miR-487b	ssc-miR-296-3p,ssc-miR-4334-3p,ssc-miR-664-5p,ssc-miR-4331-5p,ssc-miR-331-5p,ssc-miR-326,ssc-miR-1296-5p,ssc-miR-574-5p,ssc-miR-330,ssc-miR-542-5p,ssc-miR-769-3p,ssc-miR-328,ssc-miR-423-3p,ssc-miR-10384,ssc-miR-365-5p,ssc-miR-9820-5p,ssc-miR-339,ssc-miR-324,ssc-miR-125a,ssc-miR-193a-3p,ssc-miR-615,ssc-miR-1343,ssc-miR-874,ssc-miR-339-5p,ssc-miR-7137-3p,ssc-miR-199a-5p,ssc-miR-423-5p	ssc-miR-150,ssc-miR-671-5p,ssc-miR-4331-3p	0.000396932	0.00236789	0.827232	0.00314651
lncRNA;MSTRG.27418.1	circRNA;12:14606888|14649143	14	30	4	ssc-miR-139-3p,ssc-miR-7144-5p,ssc-miR-1306-5p,ssc-miR-30e-3p,ssc-miR-325,ssc-miR-1842,ssc-miR-7137-5p,ssc-miR-30a-3p,ssc-miR-149,ssc-miR-10386	ssc-miR-574-5p,ssc-miR-1296-5p,ssc-miR-330,ssc-miR-296-3p,ssc-miR-150,ssc-miR-4334-3p,ssc-miR-326,ssc-miR-331-5p,ssc-miR-664-5p,ssc-miR-671-5p,ssc-miR-125a,ssc-miR-193a-3p,ssc-miR-615,ssc-miR-874,ssc-miR-7137-3p,ssc-miR-199a-5p,ssc-miR-339-5p,ssc-miR-423-5p,ssc-miR-542-5p,ssc-miR-769-3p,ssc-miR-423-3p,ssc-miR-10384,ssc-miR-365-5p,ssc-miR-9820-5p,ssc-miR-339,ssc-miR-324	ssc-miR-4331-5p,ssc-miR-1343,ssc-miR-4331-3p,ssc-miR-328	0.00104935	0.00460115	0.916067	0.000196012
lncRNA;MSTRG.15639.2	circRNA;12:14606888|14649143	18	30	6	ssc-miR-7137-5p,ssc-miR-7142-5p,ssc-miR-149,ssc-miR-6782-3p,ssc-miR-450b-3p,ssc-miR-139-3p,ssc-miR-2320-5p,ssc-miR-221-5p,ssc-miR-532-3p,ssc-miR-370,ssc-miR-10382,ssc-miR-1842	ssc-miR-296-3p,ssc-miR-150,ssc-miR-4334-3p,ssc-miR-326,ssc-miR-331-5p,ssc-miR-664-5p,ssc-miR-4331-5p,ssc-miR-671-5p,ssc-miR-574-5p,ssc-miR-1296-5p,ssc-miR-330,ssc-miR-542-5p,ssc-miR-328,ssc-miR-423-3p,ssc-miR-10384,ssc-miR-365-5p,ssc-miR-339,ssc-miR-324,ssc-miR-125a,ssc-miR-193a-3p,ssc-miR-615,ssc-miR-199a-5p,ssc-miR-7137-3p,ssc-miR-339-5p	ssc-miR-769-3p,ssc-miR-9820-5p,ssc-miR-1343,ssc-miR-874,ssc-miR-4331-3p,ssc-miR-423-5p	1.73807e-05	0.0002585	0.859778	0.00142309
lncRNA;MSTRG.32053.8	circRNA;12:14606888|14649143	5	30	4	ssc-miR-33b-3p	ssc-miR-330,ssc-miR-574-5p,ssc-miR-1296-5p,ssc-miR-671-5p,ssc-miR-326,ssc-miR-331-5p,ssc-miR-4331-5p,ssc-miR-296-3p,ssc-miR-150,ssc-miR-874,ssc-miR-4331-3p,ssc-miR-423-5p,ssc-miR-199a-5p,ssc-miR-7137-3p,ssc-miR-1343,ssc-miR-193a-3p,ssc-miR-615,ssc-miR-125a,ssc-miR-324,ssc-miR-365-5p,ssc-miR-9820-5p,ssc-miR-423-3p,ssc-miR-10384,ssc-miR-769-3p,ssc-miR-542-5p,ssc-miR-328	ssc-miR-664-5p,ssc-miR-4334-3p,ssc-miR-339-5p,ssc-miR-339	6.58029e-06	0.000125972	0.808638	0.00462409
lncRNA;MSTRG.14713.25	circRNA;12:14606888|14649143	13	30	6	ssc-miR-1224,ssc-miR-885-3p,ssc-miR-9785-5p,ssc-miR-7142-5p,ssc-miR-149,ssc-miR-10386,ssc-miR-6782-3p	ssc-miR-339-5p,ssc-miR-199a-5p,ssc-miR-423-5p,ssc-miR-874,ssc-miR-1343,ssc-miR-615,ssc-miR-193a-3p,ssc-miR-125a,ssc-miR-339,ssc-miR-324,ssc-miR-9820-5p,ssc-miR-365-5p,ssc-miR-10384,ssc-miR-423-3p,ssc-miR-542-5p,ssc-miR-769-3p,ssc-miR-1296-5p,ssc-miR-330,ssc-miR-4331-5p,ssc-miR-664-5p,ssc-miR-331-5p,ssc-miR-150,ssc-miR-4334-3p,ssc-miR-296-3p	ssc-miR-7137-3p,ssc-miR-4331-3p,ssc-miR-328,ssc-miR-574-5p,ssc-miR-671-5p,ssc-miR-326	1.8222e-06	4.70526e-05	0.952775	2.05518e-05
lncRNA;MSTRG.41078.1	circRNA;12:14606888|14649143	11	30	4	ssc-miR-9785-5p,ssc-miR-378,ssc-miR-1224,ssc-miR-7135-3p,ssc-miR-149,ssc-miR-10386,ssc-miR-378b-3p	ssc-miR-324,ssc-miR-339,ssc-miR-9820-5p,ssc-miR-365-5p,ssc-miR-10384,ssc-miR-328,ssc-miR-769-3p,ssc-miR-542-5p,ssc-miR-423-5p,ssc-miR-7137-3p,ssc-miR-199a-5p,ssc-miR-339-5p,ssc-miR-874,ssc-miR-1343,ssc-miR-615,ssc-miR-125a,ssc-miR-671-5p,ssc-miR-331-5p,ssc-miR-326,ssc-miR-4331-5p,ssc-miR-664-5p,ssc-miR-4334-3p,ssc-miR-150,ssc-miR-296-3p,ssc-miR-574-5p,ssc-miR-1296-5p	ssc-miR-423-3p,ssc-miR-4331-3p,ssc-miR-193a-3p,ssc-miR-330	0.000373179	0.00226851	0.882803	0.000714854
lncRNA;MSTRG.32421.4	circRNA;12:14606888|14649143	9	30	6	ssc-miR-204,ssc-miR-370,ssc-miR-10382	ssc-miR-574-5p,ssc-miR-1296-5p,ssc-miR-4334-3p,ssc-miR-150,ssc-miR-296-3p,ssc-miR-326,ssc-miR-331-5p,ssc-miR-664-5p,ssc-miR-4331-5p,ssc-miR-125a,ssc-miR-615,ssc-miR-193a-3p,ssc-miR-423-5p,ssc-miR-199a-5p,ssc-miR-7137-3p,ssc-miR-339-5p,ssc-miR-328,ssc-miR-769-3p,ssc-miR-542-5p,ssc-miR-10384,ssc-miR-423-3p,ssc-miR-9820-5p,ssc-miR-324,ssc-miR-339	ssc-miR-330,ssc-miR-671-5p,ssc-miR-1343,ssc-miR-874,ssc-miR-4331-3p,ssc-miR-365-5p	9.86291e-08	4.60074e-06	0.837175	0.00251411
lncRNA;MSTRG.14260.3	circRNA;12:14606888|14649143	4	30	4		ssc-miR-542-5p,ssc-miR-769-3p,ssc-miR-328,ssc-miR-423-3p,ssc-miR-10384,ssc-miR-365-5p,ssc-miR-324,ssc-miR-125a,ssc-miR-193a-3p,ssc-miR-615,ssc-miR-1343,ssc-miR-874,ssc-miR-7137-3p,ssc-miR-199a-5p,ssc-miR-423-5p,ssc-miR-296-3p,ssc-miR-150,ssc-miR-4334-3p,ssc-miR-326,ssc-miR-331-5p,ssc-miR-664-5p,ssc-miR-4331-5p,ssc-miR-671-5p,ssc-miR-574-5p,ssc-miR-1296-5p,ssc-miR-330	ssc-miR-9820-5p,ssc-miR-339,ssc-miR-4331-3p,ssc-miR-339-5p	1.34976e-06	3.72496e-05	0.850768	0.00180491
lncRNA;MSTRG.14439.1	circRNA;12:14606888|14649143	4	30	3	ssc-miR-140-3p	ssc-miR-574-5p,ssc-miR-1296-5p,ssc-miR-330,ssc-miR-150,ssc-miR-4334-3p,ssc-miR-296-3p,ssc-miR-331-5p,ssc-miR-326,ssc-miR-664-5p,ssc-miR-4331-5p,ssc-miR-671-5p,ssc-miR-125a,ssc-miR-615,ssc-miR-193a-3p,ssc-miR-1343,ssc-miR-199a-5p,ssc-miR-7137-3p,ssc-miR-423-5p,ssc-miR-874,ssc-miR-4331-3p,ssc-miR-542-5p,ssc-miR-769-3p,ssc-miR-10384,ssc-miR-423-3p,ssc-miR-9820-5p,ssc-miR-365-5p,ssc-miR-324	ssc-miR-339-5p,ssc-miR-328,ssc-miR-339	0.000162721	0.00127866	0.863928	0.00126859
lncRNA;MSTRG.14753.1	circRNA;12:14606888|14649143	8	30	4	ssc-miR-7139-3p,ssc-miR-361-3p,ssc-miR-10b,ssc-miR-9785-5p	ssc-miR-330,ssc-miR-1296-5p,ssc-miR-4334-3p,ssc-miR-150,ssc-miR-296-3p,ssc-miR-326,ssc-miR-331-5p,ssc-miR-4331-5p,ssc-miR-664-5p,ssc-miR-615,ssc-miR-193a-3p,ssc-miR-125a,ssc-miR-423-5p,ssc-miR-7137-3p,ssc-miR-199a-5p,ssc-miR-4331-3p,ssc-miR-1343,ssc-miR-10384,ssc-miR-423-3p,ssc-miR-328,ssc-miR-769-3p,ssc-miR-542-5p,ssc-miR-324,ssc-miR-339,ssc-miR-9820-5p,ssc-miR-365-5p	ssc-miR-574-5p,ssc-miR-671-5p,ssc-miR-339-5p,ssc-miR-874	8.53949e-05	0.00081292	0.93013	9.57748e-05
lncRNA;MSTRG.18471.7	circRNA;12:14606888|14649143	7	30	3	ssc-miR-7142-5p,ssc-miR-671-3p,ssc-miR-145-5p,ssc-miR-1306-5p	ssc-miR-1296-5p,ssc-miR-574-5p,ssc-miR-330,ssc-miR-4331-5p,ssc-miR-664-5p,ssc-miR-331-5p,ssc-miR-326,ssc-miR-296-3p,ssc-miR-150,ssc-miR-4334-3p,ssc-miR-339-5p,ssc-miR-199a-5p,ssc-miR-7137-3p,ssc-miR-423-5p,ssc-miR-1343,ssc-miR-193a-3p,ssc-miR-615,ssc-miR-125a,ssc-miR-339,ssc-miR-324,ssc-miR-365-5p,ssc-miR-9820-5p,ssc-miR-423-3p,ssc-miR-10384,ssc-miR-542-5p,ssc-miR-769-3p,ssc-miR-328	ssc-miR-671-5p,ssc-miR-4331-3p,ssc-miR-874	0.00132274	0.00540534	0.812538	0.00427993
lncRNA;MSTRG.26639.1	circRNA;12:14606888|14649143	15	30	5	ssc-miR-7142-5p,ssc-miR-7137-5p,ssc-miR-652,ssc-miR-10382,ssc-miR-532-3p,ssc-miR-885-3p,ssc-miR-9785-5p,ssc-miR-331-3p,ssc-miR-1224,ssc-miR-139-3p	ssc-miR-542-5p,ssc-miR-328,ssc-miR-423-3p,ssc-miR-10384,ssc-miR-365-5p,ssc-miR-9820-5p,ssc-miR-339,ssc-miR-324,ssc-miR-125a,ssc-miR-193a-3p,ssc-miR-615,ssc-miR-1343,ssc-miR-874,ssc-miR-199a-5p,ssc-miR-7137-3p,ssc-miR-339-5p,ssc-miR-296-3p,ssc-miR-150,ssc-miR-4334-3p,ssc-miR-326,ssc-miR-331-5p,ssc-miR-664-5p,ssc-miR-4331-5p,ssc-miR-574-5p,ssc-miR-330	ssc-miR-769-3p,ssc-miR-4331-3p,ssc-miR-423-5p,ssc-miR-671-5p,ssc-miR-1296-5p	9.81452e-05	0.00089908	0.934771	7.31713e-05
lncRNA;MSTRG.42040.1	circRNA;12:14606888|14649143	22	30	9	ssc-miR-339-3p,ssc-miR-320,ssc-miR-9851-3p,ssc-miR-7139-3p,ssc-miR-7142-5p,ssc-miR-652,ssc-miR-10382,ssc-miR-370,ssc-miR-342,ssc-miR-1306-5p,ssc-miR-885-3p,ssc-miR-140-3p,ssc-miR-9785-5p	ssc-miR-324,ssc-miR-339,ssc-miR-365-5p,ssc-miR-423-3p,ssc-miR-10384,ssc-miR-542-5p,ssc-miR-7137-3p,ssc-miR-199a-5p,ssc-miR-1343,ssc-miR-193a-3p,ssc-miR-125a,ssc-miR-326,ssc-miR-331-5p,ssc-miR-664-5p,ssc-miR-4331-5p,ssc-miR-296-3p,ssc-miR-4334-3p,ssc-miR-150,ssc-miR-330,ssc-miR-574-5p,ssc-miR-1296-5p	ssc-miR-9820-5p,ssc-miR-769-3p,ssc-miR-328,ssc-miR-874,ssc-miR-4331-3p,ssc-miR-423-5p,ssc-miR-339-5p,ssc-miR-615,ssc-miR-671-5p	9.89022e-09	6.89914e-07	0.813107	0.00423133
lncRNA;MSTRG.27162.19	circRNA;12:14606888|14649143	3	30	3		ssc-miR-296-3p,ssc-miR-150,ssc-miR-4334-3p,ssc-miR-671-5p,ssc-miR-4331-5p,ssc-miR-664-5p,ssc-miR-331-5p,ssc-miR-326,ssc-miR-1296-5p,ssc-miR-574-5p,ssc-miR-330,ssc-miR-10384,ssc-miR-542-5p,ssc-miR-769-3p,ssc-miR-328,ssc-miR-339,ssc-miR-324,ssc-miR-365-5p,ssc-miR-193a-3p,ssc-miR-615,ssc-miR-125a,ssc-miR-874,ssc-miR-339-5p,ssc-miR-7137-3p,ssc-miR-199a-5p,ssc-miR-423-5p,ssc-miR-1343	ssc-miR-423-3p,ssc-miR-9820-5p,ssc-miR-4331-3p	4.16926e-05	0.000490302	0.800965	0.00535811
lncRNA;MSTRG.11785.1	circRNA;12:14606888|14649143	3	30	3		ssc-miR-9820-5p,ssc-miR-365-5p,ssc-miR-339,ssc-miR-324,ssc-miR-328,ssc-miR-542-5p,ssc-miR-769-3p,ssc-miR-10384,ssc-miR-423-3p,ssc-miR-1343,ssc-miR-199a-5p,ssc-miR-339-5p,ssc-miR-423-5p,ssc-miR-874,ssc-miR-125a,ssc-miR-615,ssc-miR-193a-3p,ssc-miR-331-5p,ssc-miR-326,ssc-miR-4331-5p,ssc-miR-671-5p,ssc-miR-150,ssc-miR-4334-3p,ssc-miR-296-3p,ssc-miR-574-5p,ssc-miR-1296-5p,ssc-miR-330	ssc-miR-7137-3p,ssc-miR-4331-3p,ssc-miR-664-5p	4.16926e-05	0.000490302	0.90809	0.000279067
lncRNA;MSTRG.28961.16	circRNA;12:14606888|14649143	5	30	3	ssc-miR-1224,ssc-miR-1306-5p	ssc-miR-331-5p,ssc-miR-664-5p,ssc-miR-4331-5p,ssc-miR-671-5p,ssc-miR-150,ssc-miR-4334-3p,ssc-miR-296-3p,ssc-miR-574-5p,ssc-miR-1296-5p,ssc-miR-330,ssc-miR-9820-5p,ssc-miR-365-5p,ssc-miR-339,ssc-miR-324,ssc-miR-542-5p,ssc-miR-769-3p,ssc-miR-10384,ssc-miR-423-3p,ssc-miR-1343,ssc-miR-7137-3p,ssc-miR-199a-5p,ssc-miR-339-5p,ssc-miR-423-5p,ssc-miR-874,ssc-miR-125a,ssc-miR-615,ssc-miR-193a-3p	ssc-miR-326,ssc-miR-328,ssc-miR-4331-3p	0.000396932	0.00236789	0.801336	0.00532091
lncRNA;MSTRG.43419.9	circRNA;12:14606888|14649143	7	30	4	ssc-miR-9851-3p,ssc-miR-149,ssc-miR-10382	ssc-miR-769-3p,ssc-miR-542-5p,ssc-miR-328,ssc-miR-423-3p,ssc-miR-10384,ssc-miR-365-5p,ssc-miR-324,ssc-miR-339,ssc-miR-125a,ssc-miR-193a-3p,ssc-miR-615,ssc-miR-1343,ssc-miR-423-5p,ssc-miR-199a-5p,ssc-miR-339-5p,ssc-miR-296-3p,ssc-miR-4334-3p,ssc-miR-150,ssc-miR-331-5p,ssc-miR-326,ssc-miR-4331-5p,ssc-miR-664-5p,ssc-miR-671-5p,ssc-miR-330,ssc-miR-574-5p,ssc-miR-1296-5p	ssc-miR-9820-5p,ssc-miR-874,ssc-miR-4331-3p,ssc-miR-7137-3p	4.37906e-05	0.000507684	0.861994	0.00133899
lncRNA;MSTRG.4511.1	circRNA;12:14606888|14649143	7	30	3	ssc-miR-2366,ssc-miR-652,ssc-miR-7136-5p,ssc-miR-143-5p	ssc-miR-125a,ssc-miR-193a-3p,ssc-miR-615,ssc-miR-1343,ssc-miR-874,ssc-miR-423-5p,ssc-miR-199a-5p,ssc-miR-7137-3p,ssc-miR-339-5p,ssc-miR-769-3p,ssc-miR-542-5p,ssc-miR-328,ssc-miR-423-3p,ssc-miR-10384,ssc-miR-365-5p,ssc-miR-9820-5p,ssc-miR-324,ssc-miR-339,ssc-miR-330,ssc-miR-1296-5p,ssc-miR-296-3p,ssc-miR-4334-3p,ssc-miR-150,ssc-miR-331-5p,ssc-miR-326,ssc-miR-4331-5p,ssc-miR-664-5p	ssc-miR-4331-3p,ssc-miR-574-5p,ssc-miR-671-5p	0.00132274	0.00540534	0.989977	4.3624e-08
lncRNA;MSTRG.3487.7	circRNA;12:14606888|14649143	7	30	4	ssc-miR-490-3p,ssc-miR-490,ssc-miR-370	ssc-miR-150,ssc-miR-4334-3p,ssc-miR-296-3p,ssc-miR-326,ssc-miR-331-5p,ssc-miR-664-5p,ssc-miR-4331-5p,ssc-miR-671-5p,ssc-miR-574-5p,ssc-miR-1296-5p,ssc-miR-328,ssc-miR-542-5p,ssc-miR-769-3p,ssc-miR-10384,ssc-miR-423-3p,ssc-miR-9820-5p,ssc-miR-365-5p,ssc-miR-324,ssc-miR-125a,ssc-miR-615,ssc-miR-193a-3p,ssc-miR-1343,ssc-miR-7137-3p,ssc-miR-199a-5p,ssc-miR-423-5p,ssc-miR-874	ssc-miR-330,ssc-miR-339,ssc-miR-339-5p,ssc-miR-4331-3p	4.37906e-05	0.000507684	0.945703	3.56041e-05
lncRNA;MSTRG.27189.1	circRNA;12:14606888|14649143	3	30	3		ssc-miR-10384,ssc-miR-423-3p,ssc-miR-328,ssc-miR-542-5p,ssc-miR-769-3p,ssc-miR-339,ssc-miR-324,ssc-miR-9820-5p,ssc-miR-365-5p,ssc-miR-615,ssc-miR-193a-3p,ssc-miR-125a,ssc-miR-7137-3p,ssc-miR-199a-5p,ssc-miR-339-5p,ssc-miR-423-5p,ssc-miR-874,ssc-miR-1343,ssc-miR-150,ssc-miR-4334-3p,ssc-miR-296-3p,ssc-miR-331-5p,ssc-miR-326,ssc-miR-4331-5p,ssc-miR-664-5p,ssc-miR-574-5p,ssc-miR-1296-5p	ssc-miR-4331-3p,ssc-miR-671-5p,ssc-miR-330	4.16926e-05	0.000490302	0.853084	0.00170045
lncRNA;MSTRG.12950.10	circRNA;12:14606888|14649143	20	30	7	ssc-miR-222,ssc-miR-4332,ssc-miR-33b-3p,ssc-miR-769-5p,ssc-miR-1271-5p,ssc-miR-7139-3p,ssc-miR-744,ssc-miR-2366,ssc-miR-9785-5p,ssc-miR-2320-5p,ssc-miR-139-3p,ssc-miR-145-5p,ssc-miR-1842	ssc-miR-1343,ssc-miR-423-5p,ssc-miR-339-5p,ssc-miR-7137-3p,ssc-miR-199a-5p,ssc-miR-125a,ssc-miR-193a-3p,ssc-miR-365-5p,ssc-miR-324,ssc-miR-339,ssc-miR-542-5p,ssc-miR-328,ssc-miR-423-3p,ssc-miR-330,ssc-miR-1296-5p,ssc-miR-574-5p,ssc-miR-4331-5p,ssc-miR-664-5p,ssc-miR-331-5p,ssc-miR-326,ssc-miR-296-3p,ssc-miR-4334-3p,ssc-miR-150	ssc-miR-4331-3p,ssc-miR-874,ssc-miR-615,ssc-miR-9820-5p,ssc-miR-769-3p,ssc-miR-10384,ssc-miR-671-5p	2.05723e-06	5.17823e-05	0.910543	0.000251205
lncRNA;MSTRG.5563.2	circRNA;12:14606888|14649143	9	30	4	ssc-miR-9851-3p,ssc-miR-769-5p,ssc-miR-140-3p,ssc-miR-221-5p,ssc-miR-652	ssc-miR-423-3p,ssc-miR-10384,ssc-miR-769-3p,ssc-miR-542-5p,ssc-miR-324,ssc-miR-339,ssc-miR-365-5p,ssc-miR-9820-5p,ssc-miR-193a-3p,ssc-miR-125a,ssc-miR-874,ssc-miR-423-5p,ssc-miR-7137-3p,ssc-miR-199a-5p,ssc-miR-339-5p,ssc-miR-1343,ssc-miR-296-3p,ssc-miR-4334-3p,ssc-miR-150,ssc-miR-326,ssc-miR-331-5p,ssc-miR-664-5p,ssc-miR-4331-5p,ssc-miR-330,ssc-miR-574-5p,ssc-miR-1296-5p	ssc-miR-328,ssc-miR-615,ssc-miR-4331-3p,ssc-miR-671-5p	0.000149874	0.00121024	0.887988	0.000600387
lncRNA;MSTRG.9937.3	circRNA;12:14606888|14649143	9	30	6	ssc-miR-652,ssc-miR-7136-5p,ssc-miR-1271-3p	ssc-miR-324,ssc-miR-339,ssc-miR-365-5p,ssc-miR-9820-5p,ssc-miR-423-3p,ssc-miR-10384,ssc-miR-769-3p,ssc-miR-542-5p,ssc-miR-328,ssc-miR-423-5p,ssc-miR-199a-5p,ssc-miR-7137-3p,ssc-miR-339-5p,ssc-miR-1343,ssc-miR-193a-3p,ssc-miR-125a,ssc-miR-331-5p,ssc-miR-664-5p,ssc-miR-4331-5p,ssc-miR-296-3p,ssc-miR-4334-3p,ssc-miR-150,ssc-miR-330,ssc-miR-574-5p	ssc-miR-874,ssc-miR-4331-3p,ssc-miR-615,ssc-miR-671-5p,ssc-miR-326,ssc-miR-1296-5p	9.86291e-08	4.60074e-06	0.834015	0.00270411
lncRNA;MSTRG.4017.8	circRNA;12:14606888|14649143	24	30	11	ssc-miR-4332,ssc-miR-345-3p,ssc-miR-504,ssc-miR-486,ssc-miR-149,ssc-miR-6782-3p,ssc-miR-361-3p,ssc-miR-7138-3p,ssc-miR-331-3p,ssc-miR-9785-5p,ssc-miR-652,ssc-miR-10382,ssc-miR-370	ssc-miR-150,ssc-miR-4334-3p,ssc-miR-331-5p,ssc-miR-326,ssc-miR-664-5p,ssc-miR-4331-5p,ssc-miR-574-5p,ssc-miR-1296-5p,ssc-miR-330,ssc-miR-542-5p,ssc-miR-423-3p,ssc-miR-10384,ssc-miR-365-5p,ssc-miR-339,ssc-miR-324,ssc-miR-193a-3p,ssc-miR-199a-5p,ssc-miR-7137-3p,ssc-miR-423-5p	ssc-miR-296-3p,ssc-miR-671-5p,ssc-miR-769-3p,ssc-miR-328,ssc-miR-9820-5p,ssc-miR-125a,ssc-miR-615,ssc-miR-1343,ssc-miR-874,ssc-miR-4331-3p,ssc-miR-339-5p	3.1152e-11	5.21122e-09	0.820717	0.00361831
lncRNA;MSTRG.4517.2	circRNA;12:14606888|14649143	18	30	6	ssc-miR-145-5p,ssc-miR-370,ssc-miR-503,ssc-miR-9785-5p,ssc-miR-1224,ssc-miR-487b,ssc-miR-181c,ssc-miR-10391,ssc-miR-361-3p,ssc-miR-149,ssc-miR-33b-3p,ssc-miR-214-3p	ssc-miR-4334-3p,ssc-miR-150,ssc-miR-296-3p,ssc-miR-4331-5p,ssc-miR-664-5p,ssc-miR-326,ssc-miR-331-5p,ssc-miR-330,ssc-miR-1296-5p,ssc-miR-574-5p,ssc-miR-10384,ssc-miR-423-3p,ssc-miR-328,ssc-miR-769-3p,ssc-miR-542-5p,ssc-miR-339,ssc-miR-9820-5p,ssc-miR-615,ssc-miR-193a-3p,ssc-miR-125a,ssc-miR-423-5p,ssc-miR-339-5p,ssc-miR-199a-5p,ssc-miR-7137-3p	ssc-miR-671-5p,ssc-miR-324,ssc-miR-365-5p,ssc-miR-4331-3p,ssc-miR-874,ssc-miR-1343	1.73807e-05	0.0002585	0.839516	0.00237968
lncRNA;MSTRG.20884.5	circRNA;13:42129907|42200194	8	25	3	ssc-miR-10382,ssc-miR-128,ssc-miR-503,ssc-miR-7138-3p,ssc-miR-9788-3p	ssc-miR-532-3p,ssc-miR-652,ssc-miR-1296-5p,ssc-miR-574-5p,ssc-miR-2366,ssc-miR-1842,ssc-miR-7142-3p,ssc-miR-326,ssc-miR-1271-3p,ssc-miR-9785-5p,ssc-miR-6782-3p,ssc-miR-432-3p,ssc-miR-4331-3p,ssc-miR-874,ssc-miR-92b-3p,ssc-miR-1224,ssc-miR-33b-3p,ssc-miR-615,ssc-miR-9820-5p,ssc-miR-7136-5p,ssc-miR-490,ssc-miR-490-3p	ssc-miR-330,ssc-miR-671-5p,ssc-miR-370	0.001197	0.00504511	0.983472	3.2007e-07
lncRNA;MSTRG.1770.31	circRNA;13:42129907|42200194	51	25	14	ssc-miR-339-3p,ssc-miR-139-5p,ssc-miR-7138-3p,ssc-miR-92b-5p,ssc-miR-7139-3p,ssc-miR-9851-3p,ssc-miR-149,ssc-miR-769-3p,ssc-miR-708-5p,ssc-miR-28-3p,ssc-miR-296-5p,ssc-miR-222,ssc-miR-574-3p,ssc-miR-210,ssc-miR-24-3p,ssc-miR-1343,ssc-miR-214-3p,ssc-miR-328,ssc-miR-324,ssc-miR-10382,ssc-miR-4334-3p,ssc-miR-664-5p,ssc-miR-9860-5p,ssc-miR-1249,ssc-miR-7137-3p,ssc-miR-325,ssc-miR-127,ssc-miR-10383,ss…	ssc-miR-1271-3p,ssc-miR-9785-5p,ssc-miR-652,ssc-miR-1842,ssc-miR-7142-3p,ssc-miR-7136-5p,ssc-miR-490,ssc-miR-490-3p,ssc-miR-432-3p,ssc-miR-33b-3p,ssc-miR-92b-3p	ssc-miR-326,ssc-miR-671-5p,ssc-miR-370,ssc-miR-6782-3p,ssc-miR-532-3p,ssc-miR-330,ssc-miR-1296-5p,ssc-miR-574-5p,ssc-miR-2366,ssc-miR-9820-5p,ssc-miR-4331-3p,ssc-miR-874,ssc-miR-1224,ssc-miR-615	4.21241e-12	9.24393e-10	0.99436	4.39723e-09
lncRNA;MSTRG.23252.4	circRNA;13:42129907|42200194	5	25	3	ssc-miR-1306-5p,ssc-miR-92a	ssc-miR-490,ssc-miR-7136-5p,ssc-miR-490-3p,ssc-miR-874,ssc-miR-432-3p,ssc-miR-615,ssc-miR-92b-3p,ssc-miR-33b-3p,ssc-miR-1224,ssc-miR-1271-3p,ssc-miR-326,ssc-miR-9785-5p,ssc-miR-6782-3p,ssc-miR-370,ssc-miR-652,ssc-miR-330,ssc-miR-1296-5p,ssc-miR-574-5p,ssc-miR-532-3p,ssc-miR-2366,ssc-miR-1842,ssc-miR-7142-3p	ssc-miR-9820-5p,ssc-miR-4331-3p,ssc-miR-671-5p	0.000226938	0.00161552	0.999956	0
lncRNA;MSTRG.25849.35	circRNA;13:42129907|42200194	19	25	5	ssc-miR-339,ssc-miR-339-5p,ssc-miR-4334-3p,ssc-miR-10382,ssc-miR-7137-3p,ssc-miR-1249,ssc-miR-92a,ssc-miR-219a,ssc-miR-296-5p,ssc-miR-1343,ssc-miR-296-3p,ssc-miR-769-5p,ssc-miR-9851-3p,ssc-miR-92b-5p	ssc-miR-490-3p,ssc-miR-9820-5p,ssc-miR-7136-5p,ssc-miR-490,ssc-miR-92b-3p,ssc-miR-33b-3p,ssc-miR-1224,ssc-miR-615,ssc-miR-432-3p,ssc-miR-874,ssc-miR-9785-5p,ssc-miR-6782-3p,ssc-miR-326,ssc-miR-1271-3p,ssc-miR-1842,ssc-miR-7142-3p,ssc-miR-532-3p,ssc-miR-652,ssc-miR-330,ssc-miR-574-5p	ssc-miR-4331-3p,ssc-miR-370,ssc-miR-671-5p,ssc-miR-2366,ssc-miR-1296-5p	0.000137473	0.00113454	1	0
lncRNA;MSTRG.19275.11	circRNA;13:42129907|42200194	7	25	3	ssc-miR-145-5p,ssc-miR-2320-5p,ssc-miR-9788-3p,ssc-miR-328	ssc-miR-330,ssc-miR-652,ssc-miR-532-3p,ssc-miR-7142-3p,ssc-miR-2366,ssc-miR-1271-3p,ssc-miR-671-5p,ssc-miR-326,ssc-miR-6782-3p,ssc-miR-9785-5p,ssc-miR-370,ssc-miR-4331-3p,ssc-miR-874,ssc-miR-432-3p,ssc-miR-615,ssc-miR-1224,ssc-miR-33b-3p,ssc-miR-92b-3p,ssc-miR-490,ssc-miR-7136-5p,ssc-miR-9820-5p,ssc-miR-490-3p	ssc-miR-1296-5p,ssc-miR-574-5p,ssc-miR-1842	0.000763197	0.00370727	1	0
lncRNA;MSTRG.20191.10	circRNA;13:42129907|42200194	19	25	9	ssc-miR-339-5p,ssc-miR-339,ssc-miR-1249,ssc-miR-7137-3p,ssc-miR-205,ssc-miR-210,ssc-miR-328,ssc-miR-361-3p,ssc-miR-10384,ssc-miR-149	ssc-miR-6782-3p,ssc-miR-1271-3p,ssc-miR-326,ssc-miR-2366,ssc-miR-7142-3p,ssc-miR-1842,ssc-miR-330,ssc-miR-532-3p,ssc-miR-490-3p,ssc-miR-490,ssc-miR-7136-5p,ssc-miR-9820-5p,ssc-miR-92b-3p,ssc-miR-33b-3p,ssc-miR-1224,ssc-miR-432-3p	ssc-miR-9785-5p,ssc-miR-370,ssc-miR-671-5p,ssc-miR-652,ssc-miR-1296-5p,ssc-miR-574-5p,ssc-miR-615,ssc-miR-4331-3p,ssc-miR-874	2.97369e-10	3.60039e-08	1	0
lncRNA;MSTRG.1770.17	circRNA;13:42129907|42200194	38	25	13	ssc-miR-885-3p,ssc-miR-1306-5p,ssc-miR-339-5p,ssc-miR-2320-5p,ssc-miR-10382,ssc-miR-145-5p,ssc-miR-325,ssc-miR-497,ssc-miR-7137-3p,ssc-miR-296-5p,ssc-miR-204,ssc-miR-574-3p,ssc-miR-210,ssc-miR-504,ssc-miR-194a-3p,ssc-miR-1343,ssc-miR-328,ssc-miR-214-3p,ssc-miR-17-5p,ssc-miR-365-5p,ssc-miR-339-3p,ssc-miR-7138-3p,ssc-miR-361-3p,ssc-miR-935,ssc-miR-769-3p	ssc-miR-490-3p,ssc-miR-9820-5p,ssc-miR-7136-5p,ssc-miR-490,ssc-miR-33b-3p,ssc-miR-92b-3p,ssc-miR-615,ssc-miR-432-3p,ssc-miR-1271-3p,ssc-miR-1842,ssc-miR-7142-3p,ssc-miR-2366	ssc-miR-1224,ssc-miR-4331-3p,ssc-miR-874,ssc-miR-370,ssc-miR-6782-3p,ssc-miR-9785-5p,ssc-miR-326,ssc-miR-671-5p,ssc-miR-532-3p,ssc-miR-330,ssc-miR-1296-5p,ssc-miR-574-5p,ssc-miR-652	1.37845e-12	3.49928e-10	1	0
lncRNA;MSTRG.15058.1	circRNA;13:42129907|42200194	9	25	3	ssc-miR-361-3p,ssc-miR-935,ssc-miR-769-3p,ssc-miR-504,ssc-miR-328,ssc-miR-758	ssc-miR-1296-5p,ssc-miR-574-5p,ssc-miR-330,ssc-miR-652,ssc-miR-532-3p,ssc-miR-7142-3p,ssc-miR-1842,ssc-miR-2366,ssc-miR-1271-3p,ssc-miR-671-5p,ssc-miR-6782-3p,ssc-miR-9785-5p,ssc-miR-370,ssc-miR-432-3p,ssc-miR-615,ssc-miR-33b-3p,ssc-miR-1224,ssc-miR-92b-3p,ssc-miR-490,ssc-miR-7136-5p,ssc-miR-9820-5p,ssc-miR-490-3p	ssc-miR-326,ssc-miR-4331-3p,ssc-miR-874	0.00176005	0.00655884	0.907169	0.000290094
lncRNA;MSTRG.697.27	circRNA;13:42129907|42200194	9	25	4	ssc-miR-328,ssc-miR-9851-3p,ssc-miR-193a-3p,ssc-miR-149,ssc-miR-361-5p	ssc-miR-490,ssc-miR-9820-5p,ssc-miR-7136-5p,ssc-miR-490-3p,ssc-miR-874,ssc-miR-432-3p,ssc-miR-615,ssc-miR-33b-3p,ssc-miR-92b-3p,ssc-miR-1271-3p,ssc-miR-326,ssc-miR-6782-3p,ssc-miR-9785-5p,ssc-miR-370,ssc-miR-330,ssc-miR-574-5p,ssc-miR-1296-5p,ssc-miR-652,ssc-miR-1842,ssc-miR-7142-3p,ssc-miR-2366	ssc-miR-4331-3p,ssc-miR-1224,ssc-miR-671-5p,ssc-miR-532-3p	7.0898e-05	0.000712614	0.901876	0.000359751
lncRNA;MSTRG.1770.26	circRNA;13:42129907|42200194	51	25	14	ssc-miR-9851-3p,ssc-miR-92b-5p,ssc-miR-7139-3p,ssc-miR-708-5p,ssc-miR-149,ssc-miR-769-3p,ssc-miR-139-5p,ssc-miR-339-3p,ssc-miR-7138-3p,ssc-miR-1343,ssc-miR-324,ssc-miR-214-3p,ssc-miR-328,ssc-miR-574-3p,ssc-miR-222,ssc-miR-28-3p,ssc-miR-296-5p,ssc-miR-24-3p,ssc-miR-210,ssc-miR-7137-3p,ssc-miR-325,ssc-miR-127,ssc-miR-1249,ssc-miR-532-5p,ssc-miR-10383,ssc-miR-10382,ssc-miR-9860-5p,ssc-miR-664-5p,ssc…	ssc-miR-652,ssc-miR-7142-3p,ssc-miR-1842,ssc-miR-1271-3p,ssc-miR-9785-5p,ssc-miR-432-3p,ssc-miR-92b-3p,ssc-miR-33b-3p,ssc-miR-7136-5p,ssc-miR-490,ssc-miR-490-3p	ssc-miR-532-3p,ssc-miR-1296-5p,ssc-miR-574-5p,ssc-miR-330,ssc-miR-2366,ssc-miR-326,ssc-miR-671-5p,ssc-miR-370,ssc-miR-6782-3p,ssc-miR-4331-3p,ssc-miR-874,ssc-miR-1224,ssc-miR-615,ssc-miR-9820-5p	4.21241e-12	9.24393e-10	0.983994	2.81659e-07
lncRNA;MSTRG.40272.10	circRNA;13:42129907|42200194	6	25	4	ssc-miR-361-3p,ssc-miR-1343	ssc-miR-2366,ssc-miR-1842,ssc-miR-7142-3p,ssc-miR-532-3p,ssc-miR-330,ssc-miR-574-5p,ssc-miR-1296-5p,ssc-miR-370,ssc-miR-9785-5p,ssc-miR-6782-3p,ssc-miR-1271-3p,ssc-miR-92b-3p,ssc-miR-33b-3p,ssc-miR-1224,ssc-miR-615,ssc-miR-432-3p,ssc-miR-874,ssc-miR-490-3p,ssc-miR-9820-5p,ssc-miR-7136-5p,ssc-miR-490	ssc-miR-652,ssc-miR-326,ssc-miR-671-5p,ssc-miR-4331-3p	8.97244e-06	0.000158003	0.83674	0.00253967
lncRNA;MSTRG.1770.29	circRNA;13:42129907|42200194	50	25	14	ssc-miR-1343,ssc-miR-328,ssc-miR-214-3p,ssc-miR-365-5p,ssc-miR-296-5p,ssc-miR-28-3p,ssc-miR-574-3p,ssc-miR-210,ssc-miR-24-3p,ssc-miR-92b-5p,ssc-miR-7139-3p,ssc-miR-9851-3p,ssc-miR-149,ssc-miR-769-3p,ssc-miR-708-5p,ssc-miR-339-3p,ssc-miR-139-5p,ssc-miR-7138-3p,ssc-miR-2320-5p,ssc-miR-487b,ssc-miR-339-5p,ssc-miR-331-3p,ssc-miR-139-3p,ssc-miR-339,ssc-miR-500-5p,ssc-miR-140-3p,ssc-miR-150,ssc-miR-124…	ssc-miR-652,ssc-miR-1842,ssc-miR-7142-3p,ssc-miR-1271-3p,ssc-miR-9785-5p,ssc-miR-432-3p,ssc-miR-92b-3p,ssc-miR-33b-3p,ssc-miR-7136-5p,ssc-miR-490,ssc-miR-490-3p	ssc-miR-532-3p,ssc-miR-330,ssc-miR-574-5p,ssc-miR-1296-5p,ssc-miR-2366,ssc-miR-326,ssc-miR-671-5p,ssc-miR-370,ssc-miR-6782-3p,ssc-miR-874,ssc-miR-4331-3p,ssc-miR-1224,ssc-miR-615,ssc-miR-9820-5p	3.0963e-12	7.06481e-10	1	0
lncRNA;MSTRG.1770.30	circRNA;13:42129907|42200194	25	25	7	ssc-miR-10382,ssc-miR-4334-3p,ssc-miR-7137-3p,ssc-miR-10383,ssc-miR-487b,ssc-miR-339-5p,ssc-miR-331-3p,ssc-miR-339,ssc-miR-139-3p,ssc-miR-139-5p,ssc-miR-92b-5p,ssc-miR-7139-3p,ssc-miR-222,ssc-miR-296-5p,ssc-miR-24-3p,ssc-miR-324,ssc-miR-214-3p,ssc-miR-328	ssc-miR-7136-5p,ssc-miR-490,ssc-miR-490-3p,ssc-miR-432-3p,ssc-miR-92b-3p,ssc-miR-33b-3p,ssc-miR-615,ssc-miR-326,ssc-miR-1271-3p,ssc-miR-370,ssc-miR-9785-5p,ssc-miR-6782-3p,ssc-miR-652,ssc-miR-330,ssc-miR-1296-5p,ssc-miR-2366,ssc-miR-1842,ssc-miR-7142-3p	ssc-miR-9820-5p,ssc-miR-4331-3p,ssc-miR-874,ssc-miR-1224,ssc-miR-671-5p,ssc-miR-532-3p,ssc-miR-574-5p	2.93281e-06	6.78454e-05	0.99922	1.61426e-12
lncRNA;MSTRG.14677.6	circRNA;13:42129907|42200194	12	25	4	ssc-miR-149,ssc-miR-342,ssc-miR-10382,ssc-miR-7857-3p,ssc-miR-487b,ssc-miR-2320-5p,ssc-miR-339-5p,ssc-miR-331-3p	ssc-miR-490-3p,ssc-miR-9820-5p,ssc-miR-7136-5p,ssc-miR-490,ssc-miR-92b-3p,ssc-miR-1224,ssc-miR-33b-3p,ssc-miR-615,ssc-miR-432-3p,ssc-miR-874,ssc-miR-370,ssc-miR-6782-3p,ssc-miR-1271-3p,ssc-miR-2366,ssc-miR-1842,ssc-miR-7142-3p,ssc-miR-532-3p,ssc-miR-652,ssc-miR-330,ssc-miR-1296-5p,ssc-miR-574-5p	ssc-miR-4331-3p,ssc-miR-9785-5p,ssc-miR-326,ssc-miR-671-5p	0.000262002	0.00178426	0.995254	2.20743e-09
lncRNA;MSTRG.20191.23	circRNA;13:42129907|42200194	10	25	3	ssc-miR-9858-5p,ssc-miR-133b,ssc-miR-140-3p,ssc-miR-296-3p,ssc-miR-455-3p,ssc-miR-328,ssc-miR-133a-3p	ssc-miR-490,ssc-miR-9820-5p,ssc-miR-7136-5p,ssc-miR-490-3p,ssc-miR-874,ssc-miR-432-3p,ssc-miR-615,ssc-miR-33b-3p,ssc-miR-1224,ssc-miR-92b-3p,ssc-miR-671-5p,ssc-miR-1271-3p,ssc-miR-326,ssc-miR-6782-3p,ssc-miR-9785-5p,ssc-miR-330,ssc-miR-574-5p,ssc-miR-652,ssc-miR-532-3p,ssc-miR-1842,ssc-miR-7142-3p,ssc-miR-2366	ssc-miR-4331-3p,ssc-miR-370,ssc-miR-1296-5p	0.00246473	0.0082464	0.848506	0.00191136
lncRNA;MSTRG.13608.9	circRNA;13:42129907|42200194	11	25	5	ssc-miR-7137-3p,ssc-miR-2320-5p,ssc-miR-423-5p,ssc-miR-7139-3p,ssc-miR-708-5p,ssc-miR-320	ssc-miR-7142-3p,ssc-miR-1842,ssc-miR-574-5p,ssc-miR-1296-5p,ssc-miR-330,ssc-miR-652,ssc-miR-532-3p,ssc-miR-6782-3p,ssc-miR-1271-3p,ssc-miR-671-5p,ssc-miR-326,ssc-miR-615,ssc-miR-33b-3p,ssc-miR-1224,ssc-miR-92b-3p,ssc-miR-432-3p,ssc-miR-490-3p,ssc-miR-490,ssc-miR-7136-5p,ssc-miR-9820-5p	ssc-miR-2366,ssc-miR-9785-5p,ssc-miR-370,ssc-miR-874,ssc-miR-4331-3p	6.42609e-06	0.000123688	0.857929	0.00149613
lncRNA;MSTRG.23783.6	circRNA;13:42129907|42200194	3	25	3		ssc-miR-615,ssc-miR-1224,ssc-miR-33b-3p,ssc-miR-92b-3p,ssc-miR-874,ssc-miR-432-3p,ssc-miR-490-3p,ssc-miR-490,ssc-miR-7136-5p,ssc-miR-9820-5p,ssc-miR-7142-3p,ssc-miR-1842,ssc-miR-1296-5p,ssc-miR-574-5p,ssc-miR-652,ssc-miR-532-3p,ssc-miR-6782-3p,ssc-miR-9785-5p,ssc-miR-370,ssc-miR-1271-3p,ssc-miR-671-5p,ssc-miR-326	ssc-miR-4331-3p,ssc-miR-2366,ssc-miR-330	2.3619e-05	0.000324012	0.934223	7.56085e-05
lncRNA;MSTRG.24704.1	circRNA;13:42129907|42200194	14	25	5	ssc-miR-1343,ssc-miR-296-5p,ssc-miR-744,ssc-miR-423-5p,ssc-miR-10386,ssc-miR-339-5p,ssc-miR-339,ssc-miR-214-5p,ssc-miR-4334-3p	ssc-miR-671-5p,ssc-miR-1271-3p,ssc-miR-6782-3p,ssc-miR-330,ssc-miR-574-5p,ssc-miR-1296-5p,ssc-miR-652,ssc-miR-1842,ssc-miR-7142-3p,ssc-miR-9820-5p,ssc-miR-7136-5p,ssc-miR-490,ssc-miR-490-3p,ssc-miR-432-3p,ssc-miR-874,ssc-miR-4331-3p,ssc-miR-33b-3p,ssc-miR-1224,ssc-miR-92b-3p,ssc-miR-615	ssc-miR-326,ssc-miR-370,ssc-miR-9785-5p,ssc-miR-532-3p,ssc-miR-2366	2.62014e-05	0.000351451	0.982583	3.94229e-07
lncRNA;MSTRG.31020.1	circRNA;13:42129907|42200194	8	25	3	ssc-miR-331-3p,ssc-miR-296-5p,ssc-miR-769-3p,ssc-miR-9843-3p,ssc-miR-361-3p	ssc-miR-9820-5p,ssc-miR-7136-5p,ssc-miR-490,ssc-miR-490-3p,ssc-miR-432-3p,ssc-miR-874,ssc-miR-92b-3p,ssc-miR-1224,ssc-miR-33b-3p,ssc-miR-615,ssc-miR-326,ssc-miR-671-5p,ssc-miR-1271-3p,ssc-miR-370,ssc-miR-9785-5p,ssc-miR-6782-3p,ssc-miR-532-3p,ssc-miR-652,ssc-miR-1296-5p,ssc-miR-2366,ssc-miR-1842,ssc-miR-7142-3p	ssc-miR-4331-3p,ssc-miR-330,ssc-miR-574-5p	0.001197	0.00504511	0.904377	0.000325459
lncRNA;MSTRG.31577.3	circRNA;13:42129907|42200194	12	25	4	ssc-miR-1343,ssc-miR-194a-3p,ssc-miR-149,ssc-miR-7142-5p,ssc-miR-744,ssc-miR-487b,ssc-miR-339-5p,ssc-miR-10382	ssc-miR-6782-3p,ssc-miR-9785-5p,ssc-miR-1271-3p,ssc-miR-326,ssc-miR-7142-3p,ssc-miR-1842,ssc-miR-2366,ssc-miR-1296-5p,ssc-miR-574-5p,ssc-miR-330,ssc-miR-652,ssc-miR-532-3p,ssc-miR-490-3p,ssc-miR-490,ssc-miR-7136-5p,ssc-miR-9820-5p,ssc-miR-615,ssc-miR-1224,ssc-miR-33b-3p,ssc-miR-92b-3p,ssc-miR-432-3p	ssc-miR-370,ssc-miR-671-5p,ssc-miR-4331-3p,ssc-miR-874	0.000262002	0.00178426	0.84253	0.00221437
lncRNA;MSTRG.12744.21	circRNA;13:42129907|42200194	8	25	4	ssc-miR-7138-3p,ssc-miR-1343,ssc-miR-1306-5p,ssc-miR-331-3p	ssc-miR-2366,ssc-miR-7142-3p,ssc-miR-532-3p,ssc-miR-652,ssc-miR-574-5p,ssc-miR-1296-5p,ssc-miR-370,ssc-miR-9785-5p,ssc-miR-6782-3p,ssc-miR-326,ssc-miR-1271-3p,ssc-miR-92b-3p,ssc-miR-33b-3p,ssc-miR-1224,ssc-miR-615,ssc-miR-432-3p,ssc-miR-874,ssc-miR-490-3p,ssc-miR-7136-5p,ssc-miR-9820-5p,ssc-miR-490	ssc-miR-1842,ssc-miR-330,ssc-miR-671-5p,ssc-miR-4331-3p	4.01989e-05	0.000477759	0.990691	3.24893e-08
lncRNA;MSTRG.32315.3	circRNA;13:42129907|42200194	5	25	3	ssc-miR-423-5p,ssc-miR-1285	ssc-miR-1224,ssc-miR-92b-3p,ssc-miR-615,ssc-miR-432-3p,ssc-miR-874,ssc-miR-4331-3p,ssc-miR-490-3p,ssc-miR-9820-5p,ssc-miR-7136-5p,ssc-miR-490,ssc-miR-1842,ssc-miR-7142-3p,ssc-miR-2366,ssc-miR-330,ssc-miR-574-5p,ssc-miR-1296-5p,ssc-miR-652,ssc-miR-370,ssc-miR-6782-3p,ssc-miR-326,ssc-miR-671-5p,ssc-miR-1271-3p	ssc-miR-33b-3p,ssc-miR-532-3p,ssc-miR-9785-5p	0.000226938	0.00161552	1	0
lncRNA;MSTRG.10003.23	circRNA;13:42129907|42200194	7	25	5	ssc-miR-7137-3p,ssc-miR-133b	ssc-miR-874,ssc-miR-615,ssc-miR-33b-3p,ssc-miR-1224,ssc-miR-92b-3p,ssc-miR-490,ssc-miR-7136-5p,ssc-miR-9820-5p,ssc-miR-490-3p,ssc-miR-574-5p,ssc-miR-1296-5p,ssc-miR-330,ssc-miR-652,ssc-miR-532-3p,ssc-miR-1842,ssc-miR-2366,ssc-miR-1271-3p,ssc-miR-326,ssc-miR-6782-3p,ssc-miR-9785-5p	ssc-miR-4331-3p,ssc-miR-432-3p,ssc-miR-7142-3p,ssc-miR-671-5p,ssc-miR-370	3.1676e-07	1.18315e-05	1	0
lncRNA;MSTRG.38892.29	circRNA;13:42129907|42200194	9	25	6	ssc-miR-10382,ssc-miR-7137-3p,ssc-miR-1285	ssc-miR-1842,ssc-miR-7142-3p,ssc-miR-652,ssc-miR-574-5p,ssc-miR-1296-5p,ssc-miR-370,ssc-miR-671-5p,ssc-miR-1271-3p,ssc-miR-615,ssc-miR-92b-3p,ssc-miR-33b-3p,ssc-miR-1224,ssc-miR-874,ssc-miR-4331-3p,ssc-miR-432-3p,ssc-miR-490-3p,ssc-miR-490,ssc-miR-9820-5p,ssc-miR-7136-5p	ssc-miR-2366,ssc-miR-330,ssc-miR-532-3p,ssc-miR-9785-5p,ssc-miR-6782-3p,ssc-miR-326	2.98864e-08	1.72401e-06	0.850034	0.00183895
lncRNA;MSTRG.19275.4	circRNA;13:42129907|42200194	24	25	9	ssc-miR-1306-5p,ssc-miR-339-5p,ssc-miR-2320-5p,ssc-miR-331-3p,ssc-miR-145-5p,ssc-miR-1249,ssc-miR-127,ssc-miR-296-5p,ssc-miR-1343,ssc-miR-328,ssc-miR-9788-3p,ssc-miR-7139-3p,ssc-miR-423-5p,ssc-miR-149,ssc-miR-7138-5p	ssc-miR-490,ssc-miR-7136-5p,ssc-miR-9820-5p,ssc-miR-490-3p,ssc-miR-874,ssc-miR-432-3p,ssc-miR-33b-3p,ssc-miR-92b-3p,ssc-miR-1271-3p,ssc-miR-326,ssc-miR-6782-3p,ssc-miR-330,ssc-miR-652,ssc-miR-532-3p,ssc-miR-7142-3p,ssc-miR-2366	ssc-miR-4331-3p,ssc-miR-615,ssc-miR-1224,ssc-miR-671-5p,ssc-miR-9785-5p,ssc-miR-370,ssc-miR-1296-5p,ssc-miR-574-5p,ssc-miR-1842	3.85166e-09	3.12386e-07	0.903463	0.0003377
lncRNA;MSTRG.13911.3	circRNA;13:42129907|42200194	3	25	3		ssc-miR-2366,ssc-miR-7142-3p,ssc-miR-652,ssc-miR-1296-5p,ssc-miR-574-5p,ssc-miR-330,ssc-miR-532-3p,ssc-miR-9785-5p,ssc-miR-6782-3p,ssc-miR-370,ssc-miR-1271-3p,ssc-miR-671-5p,ssc-miR-326,ssc-miR-615,ssc-miR-92b-3p,ssc-miR-33b-3p,ssc-miR-1224,ssc-miR-874,ssc-miR-432-3p,ssc-miR-490-3p,ssc-miR-490,ssc-miR-7136-5p	ssc-miR-1842,ssc-miR-4331-3p,ssc-miR-9820-5p	2.3619e-05	0.000324012	1	0
lncRNA;MSTRG.1770.15	circRNA;13:42129907|42200194	38	25	13	ssc-miR-339-3p,ssc-miR-7138-3p,ssc-miR-361-3p,ssc-miR-935,ssc-miR-769-3p,ssc-miR-296-5p,ssc-miR-204,ssc-miR-574-3p,ssc-miR-210,ssc-miR-504,ssc-miR-194a-3p,ssc-miR-1343,ssc-miR-328,ssc-miR-214-3p,ssc-miR-17-5p,ssc-miR-365-5p,ssc-miR-10382,ssc-miR-145-5p,ssc-miR-325,ssc-miR-497,ssc-miR-7137-3p,ssc-miR-885-3p,ssc-miR-1306-5p,ssc-miR-339-5p,ssc-miR-2320-5p	ssc-miR-432-3p,ssc-miR-615,ssc-miR-92b-3p,ssc-miR-33b-3p,ssc-miR-490,ssc-miR-7136-5p,ssc-miR-9820-5p,ssc-miR-490-3p,ssc-miR-2366,ssc-miR-7142-3p,ssc-miR-1842,ssc-miR-1271-3p	ssc-miR-4331-3p,ssc-miR-874,ssc-miR-1224,ssc-miR-652,ssc-miR-1296-5p,ssc-miR-574-5p,ssc-miR-330,ssc-miR-532-3p,ssc-miR-671-5p,ssc-miR-326,ssc-miR-9785-5p,ssc-miR-6782-3p,ssc-miR-370	1.37845e-12	3.49928e-10	1	0
lncRNA;MSTRG.21974.10	circRNA;13:42129907|42200194	3	25	3		ssc-miR-9820-5p,ssc-miR-7136-5p,ssc-miR-490,ssc-miR-490-3p,ssc-miR-432-3p,ssc-miR-874,ssc-miR-92b-3p,ssc-miR-33b-3p,ssc-miR-1224,ssc-miR-615,ssc-miR-326,ssc-miR-671-5p,ssc-miR-1271-3p,ssc-miR-370,ssc-miR-6782-3p,ssc-miR-532-3p,ssc-miR-652,ssc-miR-1296-5p,ssc-miR-574-5p,ssc-miR-2366,ssc-miR-1842,ssc-miR-7142-3p	ssc-miR-4331-3p,ssc-miR-9785-5p,ssc-miR-330	2.3619e-05	0.000324012	0.817944	0.00383379
lncRNA;MSTRG.1770.16	circRNA;13:42129907|42200194	38	25	13	ssc-miR-1343,ssc-miR-194a-3p,ssc-miR-365-5p,ssc-miR-17-5p,ssc-miR-214-3p,ssc-miR-328,ssc-miR-574-3p,ssc-miR-296-5p,ssc-miR-204,ssc-miR-504,ssc-miR-210,ssc-miR-935,ssc-miR-769-3p,ssc-miR-339-3p,ssc-miR-361-3p,ssc-miR-7138-3p,ssc-miR-2320-5p,ssc-miR-339-5p,ssc-miR-1306-5p,ssc-miR-885-3p,ssc-miR-497,ssc-miR-7137-3p,ssc-miR-325,ssc-miR-145-5p,ssc-miR-10382	ssc-miR-1842,ssc-miR-7142-3p,ssc-miR-2366,ssc-miR-1271-3p,ssc-miR-33b-3p,ssc-miR-92b-3p,ssc-miR-615,ssc-miR-432-3p,ssc-miR-490-3p,ssc-miR-9820-5p,ssc-miR-7136-5p,ssc-miR-490	ssc-miR-532-3p,ssc-miR-330,ssc-miR-574-5p,ssc-miR-1296-5p,ssc-miR-652,ssc-miR-370,ssc-miR-6782-3p,ssc-miR-9785-5p,ssc-miR-326,ssc-miR-671-5p,ssc-miR-1224,ssc-miR-874,ssc-miR-4331-3p	1.37845e-12	3.49928e-10	1	0
lncRNA;MSTRG.31909.4	circRNA;13:42129907|42200194	5	25	4	ssc-miR-361-3p	ssc-miR-7142-3p,ssc-miR-1842,ssc-miR-2366,ssc-miR-1296-5p,ssc-miR-330,ssc-miR-652,ssc-miR-370,ssc-miR-6782-3p,ssc-miR-326,ssc-miR-1271-3p,ssc-miR-671-5p,ssc-miR-1224,ssc-miR-33b-3p,ssc-miR-92b-3p,ssc-miR-615,ssc-miR-432-3p,ssc-miR-874,ssc-miR-490-3p,ssc-miR-7136-5p,ssc-miR-9820-5p,ssc-miR-490	ssc-miR-532-3p,ssc-miR-574-5p,ssc-miR-9785-5p,ssc-miR-4331-3p	3.05238e-06	7.00199e-05	0.836594	0.00254829
lncRNA;MSTRG.23252.3	circRNA;13:42129907|42200194	5	25	3	ssc-miR-1306-5p,ssc-miR-92a	ssc-miR-490-3p,ssc-miR-7136-5p,ssc-miR-490,ssc-miR-33b-3p,ssc-miR-1224,ssc-miR-92b-3p,ssc-miR-615,ssc-miR-432-3p,ssc-miR-874,ssc-miR-370,ssc-miR-6782-3p,ssc-miR-9785-5p,ssc-miR-326,ssc-miR-1271-3p,ssc-miR-1842,ssc-miR-7142-3p,ssc-miR-2366,ssc-miR-532-3p,ssc-miR-330,ssc-miR-574-5p,ssc-miR-1296-5p,ssc-miR-652	ssc-miR-9820-5p,ssc-miR-4331-3p,ssc-miR-671-5p	0.000226938	0.00161552	1	0
lncRNA;MSTRG.17608.14	circRNA;13:42129907|42200194	15	25	5	ssc-miR-7140-5p,ssc-miR-185,ssc-miR-149,ssc-miR-769-3p,ssc-miR-210,ssc-miR-365-5p,ssc-miR-664-5p,ssc-miR-325,ssc-miR-7137-3p,ssc-miR-503	ssc-miR-490-3p,ssc-miR-7136-5p,ssc-miR-9820-5p,ssc-miR-490,ssc-miR-92b-3p,ssc-miR-33b-3p,ssc-miR-615,ssc-miR-432-3p,ssc-miR-874,ssc-miR-370,ssc-miR-9785-5p,ssc-miR-6782-3p,ssc-miR-1271-3p,ssc-miR-671-5p,ssc-miR-2366,ssc-miR-7142-3p,ssc-miR-532-3p,ssc-miR-652,ssc-miR-1296-5p,ssc-miR-330	ssc-miR-1224,ssc-miR-4331-3p,ssc-miR-326,ssc-miR-1842,ssc-miR-574-5p	3.85117e-05	0.000462448	1	0
lncRNA;MSTRG.29933.3	circRNA;4:129408164|129476577	7	22	4	ssc-miR-1224,ssc-miR-664-3p,ssc-miR-769-3p	ssc-miR-1842,ssc-miR-2366,ssc-miR-7137-5p,ssc-miR-652,ssc-miR-139-5p,ssc-miR-210,ssc-miR-9785-5p,ssc-miR-504,ssc-miR-935,ssc-miR-615,ssc-miR-33b-3p,ssc-miR-874,ssc-miR-487b,ssc-miR-1343,ssc-miR-423-3p,ssc-miR-34a,ssc-miR-9820-5p,ssc-miR-7136-5p	ssc-miR-1306-5p,ssc-miR-671-5p,ssc-miR-7137-3p,ssc-miR-4331-3p	1.1967e-05	0.000196176	0.871317	0.00102418
lncRNA;MSTRG.9257.7	circRNA;4:129408164|129476577	7	22	3	ssc-miR-324,ssc-miR-361-3p,ssc-miR-10386,ssc-miR-1296-5p	ssc-miR-9820-5p,ssc-miR-7136-5p,ssc-miR-34a,ssc-miR-423-3p,ssc-miR-1343,ssc-miR-487b,ssc-miR-33b-3p,ssc-miR-615,ssc-miR-935,ssc-miR-671-5p,ssc-miR-504,ssc-miR-9785-5p,ssc-miR-210,ssc-miR-139-5p,ssc-miR-652,ssc-miR-1306-5p,ssc-miR-7137-5p,ssc-miR-2366,ssc-miR-1842	ssc-miR-4331-3p,ssc-miR-874,ssc-miR-7137-3p	0.000516646	0.00284635	0.884924	0.000666267
lncRNA;MSTRG.24453.7	circRNA;4:129408164|129476577	7	22	3	ssc-miR-214-3p,ssc-miR-769-3p,ssc-miR-30b-3p,ssc-miR-330	ssc-miR-423-3p,ssc-miR-34a,ssc-miR-7136-5p,ssc-miR-9820-5p,ssc-miR-33b-3p,ssc-miR-935,ssc-miR-615,ssc-miR-1343,ssc-miR-487b,ssc-miR-7137-3p,ssc-miR-210,ssc-miR-671-5p,ssc-miR-504,ssc-miR-7137-5p,ssc-miR-2366,ssc-miR-1842,ssc-miR-139-5p,ssc-miR-652,ssc-miR-1306-5p	ssc-miR-874,ssc-miR-4331-3p,ssc-miR-9785-5p	0.000516646	0.00284635	0.89146	0.000531645
lncRNA;MSTRG.24704.4	circRNA;4:129408164|129476577	15	22	3	ssc-miR-4334-3p,ssc-miR-326,ssc-miR-214-5p,ssc-miR-532-3p,ssc-miR-339,ssc-miR-378,ssc-miR-339-5p,ssc-miR-10386,ssc-miR-7138-5p,ssc-miR-744,ssc-miR-423-5p,ssc-miR-296-5p	ssc-miR-9820-5p,ssc-miR-7136-5p,ssc-miR-423-3p,ssc-miR-34a,ssc-miR-7137-3p,ssc-miR-874,ssc-miR-4331-3p,ssc-miR-487b,ssc-miR-935,ssc-miR-615,ssc-miR-33b-3p,ssc-miR-504,ssc-miR-671-5p,ssc-miR-210,ssc-miR-1306-5p,ssc-miR-652,ssc-miR-139-5p,ssc-miR-1842,ssc-miR-7137-5p	ssc-miR-1343,ssc-miR-9785-5p,ssc-miR-2366	0.00585282	0.014893	0.825485	0.00326844
lncRNA;MSTRG.32201.21	circRNA;4:129408164|129476577	3	22	3		ssc-miR-9785-5p,ssc-miR-210,ssc-miR-504,ssc-miR-2366,ssc-miR-1842,ssc-miR-7137-5p,ssc-miR-1306-5p,ssc-miR-139-5p,ssc-miR-34a,ssc-miR-423-3p,ssc-miR-9820-5p,ssc-miR-7136-5p,ssc-miR-615,ssc-miR-935,ssc-miR-33b-3p,ssc-miR-4331-3p,ssc-miR-874,ssc-miR-487b,ssc-miR-7137-3p	ssc-miR-671-5p,ssc-miR-652,ssc-miR-1343	1.58144e-05	0.000241218	0.884924	0.000666267
lncRNA;MSTRG.2566.9	circRNA;4:129408164|129476577	19	22	4	ssc-miR-361-3p,ssc-miR-6782-3p,ssc-miR-7138-5p,ssc-miR-769-3p,ssc-miR-149,ssc-miR-92b-5p,ssc-miR-1285,ssc-miR-296-5p,ssc-miR-365-5p,ssc-miR-370,ssc-miR-574-5p,ssc-miR-532-3p,ssc-miR-339-5p,ssc-miR-1224,ssc-miR-125a	ssc-miR-210,ssc-miR-504,ssc-miR-1842,ssc-miR-2366,ssc-miR-1306-5p,ssc-miR-652,ssc-miR-139-5p,ssc-miR-423-3p,ssc-miR-34a,ssc-miR-9820-5p,ssc-miR-7136-5p,ssc-miR-935,ssc-miR-615,ssc-miR-33b-3p,ssc-miR-7137-3p,ssc-miR-874,ssc-miR-487b,ssc-miR-1343	ssc-miR-9785-5p,ssc-miR-671-5p,ssc-miR-7137-5p,ssc-miR-4331-3p	0.00107456	0.00468226	0.839049	0.00240608
lncRNA;MSTRG.24698.1	circRNA;4:129408164|129476577	11	22	3	ssc-miR-328,ssc-miR-133a-3p,ssc-miR-4334-3p,ssc-miR-370,ssc-miR-10382,ssc-miR-339,ssc-miR-125a,ssc-miR-339-5p	ssc-miR-935,ssc-miR-615,ssc-miR-33b-3p,ssc-miR-7137-3p,ssc-miR-487b,ssc-miR-4331-3p,ssc-miR-423-3p,ssc-miR-34a,ssc-miR-7136-5p,ssc-miR-9820-5p,ssc-miR-1842,ssc-miR-2366,ssc-miR-7137-5p,ssc-miR-1306-5p,ssc-miR-652,ssc-miR-139-5p,ssc-miR-210,ssc-miR-9785-5p,ssc-miR-671-5p	ssc-miR-874,ssc-miR-1343,ssc-miR-504	0.00227356	0.00780371	0.884924	0.000666267
lncRNA;MSTRG.42371.1	circRNA;4:129408164|129476577	12	22	4	ssc-miR-193a-3p,ssc-miR-149,ssc-miR-222,ssc-miR-370,ssc-miR-9858-5p,ssc-miR-331-3p,ssc-miR-532-3p,ssc-miR-330	ssc-miR-210,ssc-miR-9785-5p,ssc-miR-504,ssc-miR-671-5p,ssc-miR-7137-5p,ssc-miR-1842,ssc-miR-2366,ssc-miR-139-5p,ssc-miR-1306-5p,ssc-miR-34a,ssc-miR-423-3p,ssc-miR-9820-5p,ssc-miR-7136-5p,ssc-miR-935,ssc-miR-1343,ssc-miR-7137-3p,ssc-miR-874,ssc-miR-487b	ssc-miR-652,ssc-miR-33b-3p,ssc-miR-615,ssc-miR-4331-3p	0.000155098	0.00124265	0.884924	0.000666267
lncRNA;MSTRG.31276.5	circRNA;4:129408164|129476577	8	22	3	ssc-miR-331-3p,ssc-miR-342,ssc-miR-296-5p,ssc-miR-324,ssc-miR-7142-5p	ssc-miR-139-5p,ssc-miR-1306-5p,ssc-miR-652,ssc-miR-7137-5p,ssc-miR-1842,ssc-miR-2366,ssc-miR-504,ssc-miR-671-5p,ssc-miR-210,ssc-miR-9785-5p,ssc-miR-7137-3p,ssc-miR-4331-3p,ssc-miR-487b,ssc-miR-33b-3p,ssc-miR-935,ssc-miR-615,ssc-miR-9820-5p,ssc-miR-423-3p,ssc-miR-34a	ssc-miR-1343,ssc-miR-874,ssc-miR-7136-5p	0.000812521	0.00386013	0.900996	0.000372423
lncRNA;MSTRG.28266.1	circRNA;4:129408164|129476577	14	22	6	ssc-miR-532-3p,ssc-miR-339-5p,ssc-miR-2320-5p,ssc-miR-339,ssc-miR-4334-3p,ssc-miR-222,ssc-miR-92b-5p,ssc-miR-7142-5p	ssc-miR-7137-5p,ssc-miR-1842,ssc-miR-2366,ssc-miR-139-5p,ssc-miR-1306-5p,ssc-miR-210,ssc-miR-504,ssc-miR-671-5p,ssc-miR-33b-3p,ssc-miR-935,ssc-miR-615,ssc-miR-487b,ssc-miR-423-3p,ssc-miR-34a,ssc-miR-9820-5p,ssc-miR-7136-5p	ssc-miR-652,ssc-miR-9785-5p,ssc-miR-1343,ssc-miR-7137-3p,ssc-miR-874,ssc-miR-4331-3p	4.18013e-07	1.46659e-05	0.884924	0.000666267
lncRNA;MSTRG.35518.1	circRNA;8:96772487|96780625	12	4	3	ssc-miR-769-3p,ssc-miR-193a-3p,ssc-miR-7137-5p,ssc-miR-296-5p,ssc-miR-874,ssc-miR-1343,ssc-miR-1842,ssc-miR-493-3p,ssc-miR-2320-5p	ssc-miR-33b-3p	ssc-miR-490-3p,ssc-miR-490,ssc-miR-4331-3p	8.96368e-06	0.000158003	0.939648	5.39447e-05
lncRNA;MSTRG.10012.17	circRNA;8:96772487|96780625	14	4	3	ssc-miR-194a-3p,ssc-miR-1343,ssc-miR-222,ssc-miR-744,ssc-miR-769-3p,ssc-miR-671-5p,ssc-miR-361-3p,ssc-miR-532-3p,ssc-miR-1249,ssc-miR-432-5p,ssc-miR-652	ssc-miR-33b-3p	ssc-miR-490-3p,ssc-miR-490,ssc-miR-4331-3p	1.48039e-05	0.000229323	0.817662	0.00385619
lncRNA;MSTRG.17608.2	circRNA;8:96772487|96780625	21	4	3	ssc-miR-1343,ssc-miR-365-5p,ssc-miR-210,ssc-miR-9851-3p,ssc-miR-185,ssc-miR-193a-3p,ssc-miR-769-3p,ssc-miR-149,ssc-miR-339-3p,ssc-miR-671-5p,ssc-miR-1224,ssc-miR-338,ssc-miR-503,ssc-miR-7137-3p,ssc-miR-1296-5p,ssc-miR-574-5p,ssc-miR-664-5p,ssc-miR-326	ssc-miR-33b-3p	ssc-miR-490,ssc-miR-490-3p,ssc-miR-4331-3p	5.37474e-05	0.000585666	0.824949	0.00330646
lncRNA;MSTRG.17121.5	circRNA;8:2077824|2089976	8	27	7	ssc-miR-370	ssc-miR-339,ssc-miR-328,ssc-miR-331-3p,ssc-miR-9851-3p,ssc-miR-194a-3p,ssc-miR-874,ssc-miR-2320-5p,ssc-miR-339-5p,ssc-miR-125a,ssc-miR-615,ssc-miR-326,ssc-miR-671-5p,ssc-miR-7138-3p,ssc-miR-7135-3p,ssc-miR-532-3p,ssc-miR-145-5p,ssc-miR-1296-5p,ssc-miR-10382,ssc-miR-339-3p,ssc-miR-885-3p	ssc-miR-149,ssc-miR-1343,ssc-miR-4331-3p,ssc-miR-361-3p,ssc-miR-330,ssc-miR-1306-5p,ssc-miR-296-5p	1.24893e-10	1.72041e-08	0.984572	2.43292e-07
lncRNA;MSTRG.8917.14	circRNA;8:2077824|2089976	21	27	13	ssc-miR-7137-3p,ssc-miR-423-3p,ssc-miR-9820-5p,ssc-miR-9860-5p,ssc-miR-139-3p,ssc-miR-486,ssc-miR-769-3p,ssc-miR-24-3p	ssc-miR-339-5p,ssc-miR-4331-3p,ssc-miR-194a-3p,ssc-miR-331-3p,ssc-miR-1343,ssc-miR-125a,ssc-miR-339,ssc-miR-1306-5p,ssc-miR-330,ssc-miR-145-5p,ssc-miR-532-3p,ssc-miR-339-3p,ssc-miR-7135-3p,ssc-miR-326	ssc-miR-2320-5p,ssc-miR-874,ssc-miR-9851-3p,ssc-miR-615,ssc-miR-149,ssc-miR-328,ssc-miR-10382,ssc-miR-1296-5p,ssc-miR-885-3p,ssc-miR-296-5p,ssc-miR-7138-3p,ssc-miR-361-3p,ssc-miR-671-5p	2.22045e-16	1.50907e-13	0.905966	0.000304965
lncRNA;MSTRG.24453.3	circRNA;8:2077824|2089976	6	27	3	ssc-miR-214-3p,ssc-miR-769-3p,ssc-miR-30b-3p	ssc-miR-339-3p,ssc-miR-885-3p,ssc-miR-296-5p,ssc-miR-145-5p,ssc-miR-10382,ssc-miR-1296-5p,ssc-miR-1306-5p,ssc-miR-532-3p,ssc-miR-361-3p,ssc-miR-671-5p,ssc-miR-7135-3p,ssc-miR-7138-3p,ssc-miR-326,ssc-miR-615,ssc-miR-125a,ssc-miR-2320-5p,ssc-miR-339-5p,ssc-miR-331-3p,ssc-miR-1343,ssc-miR-194a-3p,ssc-miR-9851-3p,ssc-miR-149,ssc-miR-328,ssc-miR-339	ssc-miR-330,ssc-miR-874,ssc-miR-4331-3p	0.000562699	0.00301168	0.972425	2.44667e-06
lncRNA;MSTRG.17608.32	circRNA;8:2077824|2089976	9	27	4	ssc-miR-2366,ssc-miR-503,ssc-miR-652,ssc-miR-4331-5p,ssc-miR-7137-3p	ssc-miR-145-5p,ssc-miR-330,ssc-miR-1306-5p,ssc-miR-1296-5p,ssc-miR-10382,ssc-miR-532-3p,ssc-miR-885-3p,ssc-miR-296-5p,ssc-miR-361-3p,ssc-miR-7138-3p,ssc-miR-7135-3p,ssc-miR-326,ssc-miR-874,ssc-miR-339-5p,ssc-miR-1343,ssc-miR-331-3p,ssc-miR-194a-3p,ssc-miR-9851-3p,ssc-miR-615,ssc-miR-125a,ssc-miR-339,ssc-miR-149,ssc-miR-328	ssc-miR-339-3p,ssc-miR-671-5p,ssc-miR-4331-3p,ssc-miR-2320-5p	9.74018e-05	0.000894317	0.94462	3.84803e-05
lncRNA;MSTRG.42291.8	circRNA;8:2077824|2089976	4	27	3	ssc-miR-6782-3p	ssc-miR-339-3p,ssc-miR-885-3p,ssc-miR-296-5p,ssc-miR-145-5p,ssc-miR-10382,ssc-miR-1296-5p,ssc-miR-330,ssc-miR-1306-5p,ssc-miR-532-3p,ssc-miR-361-3p,ssc-miR-7135-3p,ssc-miR-7138-3p,ssc-miR-326,ssc-miR-615,ssc-miR-2320-5p,ssc-miR-874,ssc-miR-339-5p,ssc-miR-331-3p,ssc-miR-1343,ssc-miR-9851-3p,ssc-miR-194a-3p,ssc-miR-149,ssc-miR-328,ssc-miR-339	ssc-miR-671-5p,ssc-miR-125a,ssc-miR-4331-3p	0.000117556	0.00102009	0.821768	0.003539
lncRNA;MSTRG.9518.2	circRNA;8:2077824|2089976	13	27	6	ssc-miR-214-3p,ssc-miR-769-5p,ssc-miR-296-3p,ssc-miR-769-3p,ssc-miR-671-3p,ssc-miR-500-5p,ssc-miR-9785-5p	ssc-miR-326,ssc-miR-7138-3p,ssc-miR-7135-3p,ssc-miR-671-5p,ssc-miR-361-3p,ssc-miR-330,ssc-miR-1306-5p,ssc-miR-10382,ssc-miR-145-5p,ssc-miR-296-5p,ssc-miR-885-3p,ssc-miR-339-3p,ssc-miR-328,ssc-miR-149,ssc-miR-194a-3p,ssc-miR-9851-3p,ssc-miR-331-3p,ssc-miR-2320-5p,ssc-miR-874,ssc-miR-125a,ssc-miR-615	ssc-miR-532-3p,ssc-miR-1296-5p,ssc-miR-339,ssc-miR-1343,ssc-miR-339-5p,ssc-miR-4331-3p	9.28778e-07	2.77229e-05	0.860448	0.00139726
lncRNA;MSTRG.46718.2	circRNA;8:2077824|2089976	16	27	8	ssc-miR-486,ssc-miR-7137-5p,ssc-miR-219a,ssc-miR-33b-3p,ssc-miR-365-5p,ssc-miR-7137-3p,ssc-miR-325,ssc-miR-139-3p	ssc-miR-145-5p,ssc-miR-1296-5p,ssc-miR-1306-5p,ssc-miR-339-3p,ssc-miR-885-3p,ssc-miR-296-5p,ssc-miR-361-3p,ssc-miR-7135-3p,ssc-miR-7138-3p,ssc-miR-326,ssc-miR-874,ssc-miR-4331-3p,ssc-miR-339-5p,ssc-miR-331-3p,ssc-miR-194a-3p,ssc-miR-615,ssc-miR-125a,ssc-miR-339,ssc-miR-328	ssc-miR-10382,ssc-miR-330,ssc-miR-532-3p,ssc-miR-671-5p,ssc-miR-2320-5p,ssc-miR-1343,ssc-miR-9851-3p,ssc-miR-149	4.19289e-09	3.36184e-07	0.984669	2.37297e-07
lncRNA;MSTRG.24395.1	circRNA;8:2077824|2089976	15	27	6	ssc-miR-7139-3p,ssc-miR-769-3p,ssc-miR-34a,ssc-miR-345-3p,ssc-miR-1285,ssc-miR-1224,ssc-miR-139-3p,ssc-miR-362,ssc-miR-493-3p	ssc-miR-361-3p,ssc-miR-7135-3p,ssc-miR-7138-3p,ssc-miR-326,ssc-miR-339-3p,ssc-miR-885-3p,ssc-miR-296-5p,ssc-miR-145-5p,ssc-miR-10382,ssc-miR-1296-5p,ssc-miR-1306-5p,ssc-miR-532-3p,ssc-miR-149,ssc-miR-339,ssc-miR-615,ssc-miR-125a,ssc-miR-339-5p,ssc-miR-331-3p,ssc-miR-1343,ssc-miR-9851-3p,ssc-miR-194a-3p	ssc-miR-671-5p,ssc-miR-330,ssc-miR-328,ssc-miR-2320-5p,ssc-miR-874,ssc-miR-4331-3p	2.59235e-06	6.1701e-05	0.965676	5.82572e-06
lncRNA;MSTRG.27011.1	circRNA;8:2077824|2089976	6	27	3	ssc-miR-744,ssc-miR-7142-5p,ssc-miR-7138-5p	ssc-miR-615,ssc-miR-125a,ssc-miR-874,ssc-miR-2320-5p,ssc-miR-4331-3p,ssc-miR-339-5p,ssc-miR-331-3p,ssc-miR-1343,ssc-miR-194a-3p,ssc-miR-9851-3p,ssc-miR-149,ssc-miR-328,ssc-miR-339,ssc-miR-339-3p,ssc-miR-885-3p,ssc-miR-145-5p,ssc-miR-10382,ssc-miR-1306-5p,ssc-miR-330,ssc-miR-532-3p,ssc-miR-361-3p,ssc-miR-7135-3p,ssc-miR-7138-3p,ssc-miR-326	ssc-miR-296-5p,ssc-miR-1296-5p,ssc-miR-671-5p	0.000562699	0.00301168	0.916444	0.000192603
lncRNA;MSTRG.34480.14	circRNA;8:2077824|2089976	4	27	3	ssc-miR-9810-3p	ssc-miR-125a,ssc-miR-615,ssc-miR-1343,ssc-miR-331-3p,ssc-miR-9851-3p,ssc-miR-194a-3p,ssc-miR-2320-5p,ssc-miR-874,ssc-miR-339-5p,ssc-miR-328,ssc-miR-149,ssc-miR-339,ssc-miR-296-5p,ssc-miR-339-3p,ssc-miR-532-3p,ssc-miR-145-5p,ssc-miR-1306-5p,ssc-miR-330,ssc-miR-10382,ssc-miR-1296-5p,ssc-miR-326,ssc-miR-671-5p,ssc-miR-7138-3p,ssc-miR-7135-3p	ssc-miR-4331-3p,ssc-miR-885-3p,ssc-miR-361-3p	0.000117556	0.00102009	0.978689	8.79513e-07
lncRNA;MSTRG.38363.31	circRNA;8:2077824|2089976	8	27	4	ssc-miR-214-5p,ssc-miR-574-5p,ssc-miR-769-3p,ssc-miR-21-3p	ssc-miR-361-3p,ssc-miR-7135-3p,ssc-miR-326,ssc-miR-145-5p,ssc-miR-330,ssc-miR-1306-5p,ssc-miR-1296-5p,ssc-miR-10382,ssc-miR-532-3p,ssc-miR-885-3p,ssc-miR-296-5p,ssc-miR-339,ssc-miR-149,ssc-miR-328,ssc-miR-4331-3p,ssc-miR-2320-5p,ssc-miR-339-5p,ssc-miR-1343,ssc-miR-331-3p,ssc-miR-9851-3p,ssc-miR-194a-3p,ssc-miR-615,ssc-miR-125a	ssc-miR-671-5p,ssc-miR-7138-3p,ssc-miR-339-3p,ssc-miR-874	5.53346e-05	0.000600236	1	0
lncRNA;MSTRG.24465.1	circRNA;8:2077824|2089976	7	27	4	ssc-miR-7137-3p,ssc-miR-7139-3p,ssc-miR-10386	ssc-miR-7135-3p,ssc-miR-7138-3p,ssc-miR-361-3p,ssc-miR-1296-5p,ssc-miR-10382,ssc-miR-330,ssc-miR-1306-5p,ssc-miR-145-5p,ssc-miR-532-3p,ssc-miR-339-3p,ssc-miR-885-3p,ssc-miR-296-5p,ssc-miR-339,ssc-miR-328,ssc-miR-339-5p,ssc-miR-4331-3p,ssc-miR-2320-5p,ssc-miR-194a-3p,ssc-miR-9851-3p,ssc-miR-331-3p,ssc-miR-1343,ssc-miR-615,ssc-miR-125a	ssc-miR-671-5p,ssc-miR-326,ssc-miR-149,ssc-miR-874	2.82923e-05	0.000370905	1	0
lncRNA;MSTRG.27781.1	circRNA;8:2077824|2089976	4	27	3	ssc-miR-574-5p	ssc-miR-532-3p,ssc-miR-145-5p,ssc-miR-1306-5p,ssc-miR-10382,ssc-miR-1296-5p,ssc-miR-296-5p,ssc-miR-885-3p,ssc-miR-339-3p,ssc-miR-361-3p,ssc-miR-7138-3p,ssc-miR-7135-3p,ssc-miR-1343,ssc-miR-331-3p,ssc-miR-9851-3p,ssc-miR-194a-3p,ssc-miR-4331-3p,ssc-miR-874,ssc-miR-2320-5p,ssc-miR-339-5p,ssc-miR-125a,ssc-miR-615,ssc-miR-339,ssc-miR-328,ssc-miR-149	ssc-miR-330,ssc-miR-326,ssc-miR-671-5p	0.000117556	0.00102009	0.881389	0.000748658
lncRNA;MSTRG.35784.15	circRNA;8:2077824|2089976	5	27	4	ssc-miR-2366	ssc-miR-145-5p,ssc-miR-330,ssc-miR-1306-5p,ssc-miR-1296-5p,ssc-miR-296-5p,ssc-miR-339-3p,ssc-miR-885-3p,ssc-miR-326,ssc-miR-671-5p,ssc-miR-361-3p,ssc-miR-7138-3p,ssc-miR-7135-3p,ssc-miR-1343,ssc-miR-331-3p,ssc-miR-9851-3p,ssc-miR-194a-3p,ssc-miR-874,ssc-miR-339-5p,ssc-miR-125a,ssc-miR-615,ssc-miR-339,ssc-miR-328,ssc-miR-149	ssc-miR-532-3p,ssc-miR-10382,ssc-miR-4331-3p,ssc-miR-2320-5p	4.22643e-06	8.98204e-05	0.824062	0.00337021
lncRNA;MSTRG.18471.5	circRNA;8:2077824|2089976	8	27	5	ssc-miR-671-3p,ssc-miR-7142-5p,ssc-miR-7137-3p	ssc-miR-326,ssc-miR-361-3p,ssc-miR-7135-3p,ssc-miR-7138-3p,ssc-miR-532-3p,ssc-miR-10382,ssc-miR-1296-5p,ssc-miR-330,ssc-miR-296-5p,ssc-miR-885-3p,ssc-miR-339-3p,ssc-miR-339,ssc-miR-328,ssc-miR-149,ssc-miR-331-3p,ssc-miR-1343,ssc-miR-194a-3p,ssc-miR-9851-3p,ssc-miR-2320-5p,ssc-miR-339-5p,ssc-miR-125a,ssc-miR-615	ssc-miR-671-5p,ssc-miR-145-5p,ssc-miR-1306-5p,ssc-miR-4331-3p,ssc-miR-874	1.25007e-06	3.50342e-05	1	0
lncRNA;MSTRG.35518.1	circRNA;8:2077824|2089976	12	27	5	ssc-miR-769-3p,ssc-miR-193a-3p,ssc-miR-7137-5p,ssc-miR-490,ssc-miR-1842,ssc-miR-490-3p,ssc-miR-493-3p	ssc-miR-339-3p,ssc-miR-885-3p,ssc-miR-532-3p,ssc-miR-145-5p,ssc-miR-330,ssc-miR-1306-5p,ssc-miR-10382,ssc-miR-1296-5p,ssc-miR-326,ssc-miR-671-5p,ssc-miR-361-3p,ssc-miR-7138-3p,ssc-miR-7135-3p,ssc-miR-125a,ssc-miR-615,ssc-miR-331-3p,ssc-miR-9851-3p,ssc-miR-194a-3p,ssc-miR-339-5p,ssc-miR-328,ssc-miR-149,ssc-miR-339	ssc-miR-296-5p,ssc-miR-1343,ssc-miR-4331-3p,ssc-miR-874,ssc-miR-2320-5p	1.61695e-05	0.000245553	1	0
lncRNA;MSTRG.34122.6	circRNA;8:2077824|2089976	9	27	7	ssc-miR-7139-3p,ssc-miR-769-3p	ssc-miR-149,ssc-miR-328,ssc-miR-339,ssc-miR-615,ssc-miR-125a,ssc-miR-339-5p,ssc-miR-2320-5p,ssc-miR-194a-3p,ssc-miR-331-3p,ssc-miR-7138-3p,ssc-miR-7135-3p,ssc-miR-361-3p,ssc-miR-326,ssc-miR-339-3p,ssc-miR-885-3p,ssc-miR-1306-5p,ssc-miR-330,ssc-miR-10382,ssc-miR-1296-5p,ssc-miR-145-5p	ssc-miR-874,ssc-miR-4331-3p,ssc-miR-9851-3p,ssc-miR-1343,ssc-miR-671-5p,ssc-miR-296-5p,ssc-miR-532-3p	5.50162e-10	6.08845e-08	1	0
lncRNA;MSTRG.28874.1	circRNA;8:2077824|2089976	7	27	5	ssc-miR-1224,ssc-miR-664-5p	ssc-miR-339-3p,ssc-miR-296-5p,ssc-miR-1306-5p,ssc-miR-330,ssc-miR-10382,ssc-miR-145-5p,ssc-miR-7135-3p,ssc-miR-671-5p,ssc-miR-361-3p,ssc-miR-326,ssc-miR-615,ssc-miR-125a,ssc-miR-339-5p,ssc-miR-2320-5p,ssc-miR-874,ssc-miR-4331-3p,ssc-miR-194a-3p,ssc-miR-9851-3p,ssc-miR-1343,ssc-miR-149,ssc-miR-328,ssc-miR-339	ssc-miR-885-3p,ssc-miR-1296-5p,ssc-miR-532-3p,ssc-miR-7138-3p,ssc-miR-331-3p	4.79346e-07	1.63335e-05	0.898852	0.000404658
lncRNA;MSTRG.142.2	circRNA;8:2077824|2089976	25	27	10	ssc-miR-7137-3p,ssc-miR-1249,ssc-miR-10383,ssc-miR-574-5p,ssc-miR-139-3p,ssc-miR-2366,ssc-miR-9785-5p,ssc-miR-362,ssc-miR-423-5p,ssc-miR-486,ssc-miR-92b-5p,ssc-miR-7139-3p,ssc-miR-138,ssc-miR-769-3p,ssc-miR-7137-5p	ssc-miR-1296-5p,ssc-miR-10382,ssc-miR-1306-5p,ssc-miR-330,ssc-miR-296-5p,ssc-miR-339-3p,ssc-miR-7135-3p,ssc-miR-7138-3p,ssc-miR-361-3p,ssc-miR-194a-3p,ssc-miR-9851-3p,ssc-miR-331-3p,ssc-miR-1343,ssc-miR-339-5p,ssc-miR-125a,ssc-miR-615,ssc-miR-339	ssc-miR-532-3p,ssc-miR-145-5p,ssc-miR-885-3p,ssc-miR-326,ssc-miR-671-5p,ssc-miR-2320-5p,ssc-miR-874,ssc-miR-4331-3p,ssc-miR-328,ssc-miR-149	4.7072e-10	5.30981e-08	0.920991	0.000154844
lncRNA;MSTRG.18171.1	circRNA;8:2077824|2089976	36	27	13	ssc-miR-139-3p,ssc-miR-1224,ssc-miR-9785-5p,ssc-miR-221-5p,ssc-miR-2366,ssc-miR-133b,ssc-miR-9820-5p,ssc-miR-128,ssc-miR-7137-3p,ssc-miR-370,ssc-miR-17-3p,ssc-miR-574-5p,ssc-miR-345-3p,ssc-miR-365-5p,ssc-miR-432-3p,ssc-miR-10388,ssc-miR-9810-3p,ssc-miR-7137-5p,ssc-miR-769-3p,ssc-miR-10386,ssc-miR-7136-5p,ssc-miR-185,ssc-miR-6782-3p	ssc-miR-361-3p,ssc-miR-7135-3p,ssc-miR-326,ssc-miR-885-3p,ssc-miR-296-5p,ssc-miR-1306-5p,ssc-miR-1296-5p,ssc-miR-10382,ssc-miR-532-3p,ssc-miR-125a,ssc-miR-2320-5p,ssc-miR-331-3p,ssc-miR-9851-3p,ssc-miR-194a-3p	ssc-miR-671-5p,ssc-miR-7138-3p,ssc-miR-339-3p,ssc-miR-145-5p,ssc-miR-330,ssc-miR-149,ssc-miR-328,ssc-miR-339,ssc-miR-615,ssc-miR-874,ssc-miR-4331-3p,ssc-miR-339-5p,ssc-miR-1343	2.21245e-12	5.25605e-10	0.844617	0.00210487
lncRNA;MSTRG.2844.6	circRNA;8:2077824|2089976	6	27	4	ssc-miR-139-3p,ssc-miR-1307	ssc-miR-532-3p,ssc-miR-1306-5p,ssc-miR-10382,ssc-miR-1296-5p,ssc-miR-145-5p,ssc-miR-296-5p,ssc-miR-885-3p,ssc-miR-339-3p,ssc-miR-326,ssc-miR-7138-3p,ssc-miR-7135-3p,ssc-miR-361-3p,ssc-miR-194a-3p,ssc-miR-9851-3p,ssc-miR-331-3p,ssc-miR-339-5p,ssc-miR-874,ssc-miR-2320-5p,ssc-miR-125a,ssc-miR-615,ssc-miR-339,ssc-miR-328,ssc-miR-149	ssc-miR-330,ssc-miR-671-5p,ssc-miR-1343,ssc-miR-4331-3p	1.23992e-05	0.000200316	0.989883	4.52859e-08
lncRNA;MSTRG.14536.1	circRNA;8:2077824|2089976	9	27	6	ssc-miR-1224,ssc-miR-574-5p,ssc-miR-7139-3p	ssc-miR-328,ssc-miR-339,ssc-miR-615,ssc-miR-125a,ssc-miR-339-5p,ssc-miR-4331-3p,ssc-miR-9851-3p,ssc-miR-194a-3p,ssc-miR-1343,ssc-miR-7138-3p,ssc-miR-7135-3p,ssc-miR-671-5p,ssc-miR-361-3p,ssc-miR-326,ssc-miR-339-3p,ssc-miR-885-3p,ssc-miR-296-5p,ssc-miR-330,ssc-miR-10382,ssc-miR-1296-5p,ssc-miR-145-5p	ssc-miR-149,ssc-miR-874,ssc-miR-2320-5p,ssc-miR-331-3p,ssc-miR-1306-5p,ssc-miR-532-3p	4.96383e-08	2.60815e-06	1	0
lncRNA;MSTRG.23628.12	circRNA;8:2077824|2089976	13	27	7	ssc-miR-370,ssc-miR-10383,ssc-miR-7137-3p,ssc-miR-503,ssc-miR-1224,ssc-miR-7139-3p	ssc-miR-339,ssc-miR-149,ssc-miR-331-3p,ssc-miR-194a-3p,ssc-miR-9851-3p,ssc-miR-4331-3p,ssc-miR-339-5p,ssc-miR-125a,ssc-miR-615,ssc-miR-326,ssc-miR-361-3p,ssc-miR-7135-3p,ssc-miR-7138-3p,ssc-miR-532-3p,ssc-miR-1296-5p,ssc-miR-10382,ssc-miR-330,ssc-miR-1306-5p,ssc-miR-339-3p,ssc-miR-885-3p	ssc-miR-328,ssc-miR-1343,ssc-miR-874,ssc-miR-2320-5p,ssc-miR-671-5p,ssc-miR-145-5p,ssc-miR-296-5p	2.40764e-08	1.44277e-06	0.806457	0.00482494
lncRNA;MSTRG.37601.1	circRNA;8:2077824|2089976	3	27	3		ssc-miR-125a,ssc-miR-615,ssc-miR-9851-3p,ssc-miR-194a-3p,ssc-miR-331-3p,ssc-miR-339-5p,ssc-miR-4331-3p,ssc-miR-328,ssc-miR-149,ssc-miR-339,ssc-miR-296-5p,ssc-miR-339-3p,ssc-miR-885-3p,ssc-miR-532-3p,ssc-miR-1296-5p,ssc-miR-10382,ssc-miR-1306-5p,ssc-miR-330,ssc-miR-145-5p,ssc-miR-326,ssc-miR-7135-3p,ssc-miR-7138-3p,ssc-miR-361-3p,ssc-miR-671-5p	ssc-miR-1343,ssc-miR-874,ssc-miR-2320-5p	3.00372e-05	0.000385139	0.878787	0.000813887
lncRNA;MSTRG.45194.10	circRNA;8:2077824|2089976	10	27	4	ssc-miR-181b,ssc-miR-9810-3p,ssc-miR-324,ssc-miR-219a,ssc-miR-21-3p,ssc-miR-150	ssc-miR-874,ssc-miR-2320-5p,ssc-miR-339-5p,ssc-miR-1343,ssc-miR-331-3p,ssc-miR-194a-3p,ssc-miR-9851-3p,ssc-miR-615,ssc-miR-125a,ssc-miR-339,ssc-miR-328,ssc-miR-145-5p,ssc-miR-330,ssc-miR-10382,ssc-miR-1296-5p,ssc-miR-532-3p,ssc-miR-339-3p,ssc-miR-885-3p,ssc-miR-296-5p,ssc-miR-361-3p,ssc-miR-7138-3p,ssc-miR-7135-3p,ssc-miR-326	ssc-miR-4331-3p,ssc-miR-149,ssc-miR-1306-5p,ssc-miR-671-5p	0.00015875	0.00125804	0.884691	0.000671477
lncRNA;MSTRG.32566.1	circRNA;8:2077824|2089976	10	27	4	ssc-miR-1224,ssc-miR-378,ssc-miR-9785-5p,ssc-miR-140-3p,ssc-miR-370,ssc-miR-365-5p	ssc-miR-615,ssc-miR-125a,ssc-miR-2320-5p,ssc-miR-4331-3p,ssc-miR-339-5p,ssc-miR-1343,ssc-miR-331-3p,ssc-miR-9851-3p,ssc-miR-194a-3p,ssc-miR-149,ssc-miR-328,ssc-miR-339,ssc-miR-885-3p,ssc-miR-339-3p,ssc-miR-145-5p,ssc-miR-1306-5p,ssc-miR-330,ssc-miR-1296-5p,ssc-miR-10382,ssc-miR-671-5p,ssc-miR-7138-3p,ssc-miR-7135-3p,ssc-miR-326	ssc-miR-874,ssc-miR-296-5p,ssc-miR-532-3p,ssc-miR-361-3p	0.00015875	0.00125804	0.869286	0.00108758
lncRNA;MSTRG.16655.1	circRNA;8:2077824|2089976	6	27	4	ssc-miR-4334-3p,ssc-miR-1842	ssc-miR-7138-3p,ssc-miR-7135-3p,ssc-miR-671-5p,ssc-miR-361-3p,ssc-miR-326,ssc-miR-339-3p,ssc-miR-885-3p,ssc-miR-296-5p,ssc-miR-1306-5p,ssc-miR-330,ssc-miR-10382,ssc-miR-1296-5p,ssc-miR-145-5p,ssc-miR-532-3p,ssc-miR-149,ssc-miR-328,ssc-miR-615,ssc-miR-125a,ssc-miR-2320-5p,ssc-miR-9851-3p,ssc-miR-194a-3p,ssc-miR-1343,ssc-miR-331-3p	ssc-miR-339,ssc-miR-339-5p,ssc-miR-874,ssc-miR-4331-3p	1.23992e-05	0.000200316	0.886282	0.000636454
lncRNA;MSTRG.26645.11	circRNA;8:2077824|2089976	4	27	3	ssc-miR-9785-5p	ssc-miR-296-5p,ssc-miR-339-3p,ssc-miR-885-3p,ssc-miR-532-3p,ssc-miR-1296-5p,ssc-miR-10382,ssc-miR-330,ssc-miR-1306-5p,ssc-miR-145-5p,ssc-miR-7135-3p,ssc-miR-7138-3p,ssc-miR-361-3p,ssc-miR-671-5p,ssc-miR-125a,ssc-miR-615,ssc-miR-9851-3p,ssc-miR-194a-3p,ssc-miR-331-3p,ssc-miR-339-5p,ssc-miR-2320-5p,ssc-miR-874,ssc-miR-328,ssc-miR-149,ssc-miR-339	ssc-miR-326,ssc-miR-1343,ssc-miR-4331-3p	0.000117556	0.00102009	0.856672	0.00154734
lncRNA;MSTRG.43490.29	circRNA;8:2077824|2089976	10	27	5	ssc-miR-324,ssc-miR-185,ssc-miR-487b,ssc-miR-370,ssc-miR-9820-5p	ssc-miR-125a,ssc-miR-615,ssc-miR-194a-3p,ssc-miR-9851-3p,ssc-miR-1343,ssc-miR-331-3p,ssc-miR-339-5p,ssc-miR-874,ssc-miR-2320-5p,ssc-miR-149,ssc-miR-339,ssc-miR-296-5p,ssc-miR-339-3p,ssc-miR-885-3p,ssc-miR-532-3p,ssc-miR-1306-5p,ssc-miR-1296-5p,ssc-miR-145-5p,ssc-miR-326,ssc-miR-7138-3p,ssc-miR-7135-3p,ssc-miR-361-3p	ssc-miR-4331-3p,ssc-miR-328,ssc-miR-330,ssc-miR-10382,ssc-miR-671-5p	5.3798e-06	0.000107662	0.946772	3.29259e-05
lncRNA;MSTRG.40003.2	circRNA;8:2077824|2089976	13	27	6	ssc-miR-7137-3p,ssc-miR-133b,ssc-miR-7142-5p,ssc-miR-491,ssc-miR-133a-3p,ssc-miR-504,ssc-miR-1285	ssc-miR-149,ssc-miR-339,ssc-miR-615,ssc-miR-125a,ssc-miR-2320-5p,ssc-miR-339-5p,ssc-miR-331-3p,ssc-miR-9851-3p,ssc-miR-194a-3p,ssc-miR-361-3p,ssc-miR-671-5p,ssc-miR-7135-3p,ssc-miR-7138-3p,ssc-miR-339-3p,ssc-miR-885-3p,ssc-miR-296-5p,ssc-miR-145-5p,ssc-miR-1296-5p,ssc-miR-10382,ssc-miR-1306-5p,ssc-miR-532-3p	ssc-miR-328,ssc-miR-4331-3p,ssc-miR-874,ssc-miR-1343,ssc-miR-326,ssc-miR-330	9.28778e-07	2.77229e-05	0.87824	0.000828095
lncRNA;MSTRG.25259.19	circRNA;8:2077824|2089976	10	27	4	ssc-miR-1307,ssc-miR-1249,ssc-miR-542-5p,ssc-miR-370,ssc-miR-7138-5p,ssc-miR-7142-5p	ssc-miR-339-3p,ssc-miR-296-5p,ssc-miR-1296-5p,ssc-miR-10382,ssc-miR-145-5p,ssc-miR-532-3p,ssc-miR-7138-3p,ssc-miR-7135-3p,ssc-miR-671-5p,ssc-miR-361-3p,ssc-miR-326,ssc-miR-615,ssc-miR-125a,ssc-miR-339-5p,ssc-miR-874,ssc-miR-2320-5p,ssc-miR-4331-3p,ssc-miR-9851-3p,ssc-miR-194a-3p,ssc-miR-331-3p,ssc-miR-149,ssc-miR-328,ssc-miR-339	ssc-miR-885-3p,ssc-miR-1306-5p,ssc-miR-330,ssc-miR-1343	0.00015875	0.00125804	0.896409	0.000443843
lncRNA;MSTRG.21469.20	circRNA;8:2077824|2089976	7	27	3	ssc-miR-1224,ssc-miR-9820-5p,ssc-miR-365-5p,ssc-miR-10386	ssc-miR-328,ssc-miR-339,ssc-miR-615,ssc-miR-125a,ssc-miR-2320-5p,ssc-miR-339-5p,ssc-miR-331-3p,ssc-miR-1343,ssc-miR-9851-3p,ssc-miR-194a-3p,ssc-miR-361-3p,ssc-miR-671-5p,ssc-miR-7135-3p,ssc-miR-7138-3p,ssc-miR-326,ssc-miR-339-3p,ssc-miR-885-3p,ssc-miR-296-5p,ssc-miR-145-5p,ssc-miR-10382,ssc-miR-1296-5p,ssc-miR-1306-5p,ssc-miR-330,ssc-miR-532-3p	ssc-miR-149,ssc-miR-874,ssc-miR-4331-3p	0.000963504	0.00433768	0.876086	0.000885882
lncRNA;MSTRG.23921.1	circRNA;8:2077824|2089976	14	27	11	ssc-miR-2366,ssc-miR-7144-5p,ssc-miR-7142-5p	ssc-miR-149,ssc-miR-4331-3p,ssc-miR-2320-5p,ssc-miR-874,ssc-miR-9851-3p,ssc-miR-194a-3p,ssc-miR-615,ssc-miR-125a,ssc-miR-361-3p,ssc-miR-7135-3p,ssc-miR-145-5p,ssc-miR-1296-5p,ssc-miR-10382,ssc-miR-1306-5p,ssc-miR-339-3p,ssc-miR-296-5p	ssc-miR-339,ssc-miR-328,ssc-miR-339-5p,ssc-miR-331-3p,ssc-miR-1343,ssc-miR-671-5p,ssc-miR-7138-3p,ssc-miR-326,ssc-miR-330,ssc-miR-532-3p,ssc-miR-885-3p	1.33227e-15	7.65159e-13	0.986196	1.5623e-07
lncRNA;MSTRG.45915.14	circRNA;8:2077824|2089976	11	27	3	ssc-miR-1224,ssc-miR-9820-5p,ssc-miR-7137-3p,ssc-miR-345-3p,ssc-miR-7137-5p,ssc-miR-423-5p,ssc-miR-1271-3p,ssc-miR-99b	ssc-miR-615,ssc-miR-125a,ssc-miR-2320-5p,ssc-miR-874,ssc-miR-339-5p,ssc-miR-331-3p,ssc-miR-1343,ssc-miR-194a-3p,ssc-miR-149,ssc-miR-328,ssc-miR-339,ssc-miR-339-3p,ssc-miR-885-3p,ssc-miR-296-5p,ssc-miR-145-5p,ssc-miR-10382,ssc-miR-1296-5p,ssc-miR-330,ssc-miR-1306-5p,ssc-miR-532-3p,ssc-miR-361-3p,ssc-miR-7135-3p,ssc-miR-7138-3p,ssc-miR-326	ssc-miR-4331-3p,ssc-miR-9851-3p,ssc-miR-671-5p	0.00416372	0.0118043	0.94275	4.38461e-05
lncRNA;MSTRG.27577.14	circRNA;8:2077824|2089976	3	27	3		ssc-miR-4331-3p,ssc-miR-2320-5p,ssc-miR-874,ssc-miR-339-5p,ssc-miR-331-3p,ssc-miR-1343,ssc-miR-9851-3p,ssc-miR-194a-3p,ssc-miR-615,ssc-miR-125a,ssc-miR-339,ssc-miR-149,ssc-miR-328,ssc-miR-145-5p,ssc-miR-10382,ssc-miR-1296-5p,ssc-miR-330,ssc-miR-1306-5p,ssc-miR-532-3p,ssc-miR-885-3p,ssc-miR-339-3p,ssc-miR-671-5p,ssc-miR-7135-3p,ssc-miR-7138-3p	ssc-miR-296-5p,ssc-miR-361-3p,ssc-miR-326	3.00372e-05	0.000385139	0.845198	0.00207511
lncRNA;MSTRG.43490.27	circRNA;8:2077824|2089976	20	27	6	ssc-miR-370,ssc-miR-9820-5p,ssc-miR-7137-3p,ssc-miR-139-3p,ssc-miR-487b,ssc-miR-1224,ssc-miR-27b-5p,ssc-miR-185,ssc-miR-744,ssc-miR-193a-5p,ssc-miR-7137-5p,ssc-miR-365-5p,ssc-miR-324,ssc-miR-345-3p	ssc-miR-194a-3p,ssc-miR-9851-3p,ssc-miR-331-3p,ssc-miR-339-5p,ssc-miR-2320-5p,ssc-miR-874,ssc-miR-125a,ssc-miR-615,ssc-miR-339,ssc-miR-149,ssc-miR-532-3p,ssc-miR-1306-5p,ssc-miR-1296-5p,ssc-miR-145-5p,ssc-miR-296-5p,ssc-miR-339-3p,ssc-miR-885-3p,ssc-miR-326,ssc-miR-7138-3p,ssc-miR-7135-3p,ssc-miR-361-3p	ssc-miR-1343,ssc-miR-4331-3p,ssc-miR-328,ssc-miR-330,ssc-miR-10382,ssc-miR-671-5p	1.79811e-05	0.000264708	0.847685	0.00195108
lncRNA;MSTRG.10002.2	circRNA;8:2077824|2089976	11	27	6	ssc-miR-935,ssc-miR-9785-5p,ssc-miR-423-3p,ssc-miR-370,ssc-miR-574-5p	ssc-miR-145-5p,ssc-miR-1306-5p,ssc-miR-1296-5p,ssc-miR-10382,ssc-miR-339-3p,ssc-miR-885-3p,ssc-miR-296-5p,ssc-miR-671-5p,ssc-miR-7138-3p,ssc-miR-7135-3p,ssc-miR-326,ssc-miR-874,ssc-miR-339-5p,ssc-miR-331-3p,ssc-miR-194a-3p,ssc-miR-9851-3p,ssc-miR-615,ssc-miR-125a,ssc-miR-339,ssc-miR-149,ssc-miR-328	ssc-miR-330,ssc-miR-532-3p,ssc-miR-361-3p,ssc-miR-2320-5p,ssc-miR-4331-3p,ssc-miR-1343	2.61288e-07	1.00578e-05	0.811981	0.00432795
lncRNA;MSTRG.4969.1	circRNA;8:2077824|2089976	4	27	3	ssc-miR-2366	ssc-miR-532-3p,ssc-miR-1296-5p,ssc-miR-10382,ssc-miR-1306-5p,ssc-miR-330,ssc-miR-145-5p,ssc-miR-296-5p,ssc-miR-339-3p,ssc-miR-885-3p,ssc-miR-326,ssc-miR-7135-3p,ssc-miR-7138-3p,ssc-miR-361-3p,ssc-miR-671-5p,ssc-miR-194a-3p,ssc-miR-9851-3p,ssc-miR-331-3p,ssc-miR-339-5p,ssc-miR-2320-5p,ssc-miR-125a,ssc-miR-615,ssc-miR-339,ssc-miR-328,ssc-miR-149	ssc-miR-1343,ssc-miR-874,ssc-miR-4331-3p	0.000117556	0.00102009	0.849457	0.00186607
lncRNA;MSTRG.27660.4	circRNA;8:2077824|2089976	13	27	8	ssc-miR-26b-3p,ssc-miR-4331-5p,ssc-miR-365-5p,ssc-miR-769-5p,ssc-miR-2320-3p	ssc-miR-885-3p,ssc-miR-339-3p,ssc-miR-296-5p,ssc-miR-1296-5p,ssc-miR-10382,ssc-miR-330,ssc-miR-145-5p,ssc-miR-7135-3p,ssc-miR-7138-3p,ssc-miR-361-3p,ssc-miR-326,ssc-miR-615,ssc-miR-125a,ssc-miR-2320-5p,ssc-miR-194a-3p,ssc-miR-9851-3p,ssc-miR-331-3p,ssc-miR-149,ssc-miR-328	ssc-miR-1306-5p,ssc-miR-532-3p,ssc-miR-671-5p,ssc-miR-339-5p,ssc-miR-874,ssc-miR-4331-3p,ssc-miR-1343,ssc-miR-339	4.46134e-10	5.05931e-08	0.937868	6.04612e-05
lncRNA;MSTRG.19275.5	circRNA;8:2077824|2089976	24	27	13	ssc-miR-9785-5p,ssc-miR-1224,ssc-miR-1842,ssc-miR-574-5p,ssc-miR-370,ssc-miR-1249,ssc-miR-127,ssc-miR-9788-3p,ssc-miR-7139-3p,ssc-miR-423-5p,ssc-miR-7138-5p	ssc-miR-330,ssc-miR-10382,ssc-miR-532-3p,ssc-miR-339-3p,ssc-miR-885-3p,ssc-miR-361-3p,ssc-miR-7138-3p,ssc-miR-7135-3p,ssc-miR-326,ssc-miR-874,ssc-miR-194a-3p,ssc-miR-9851-3p,ssc-miR-125a,ssc-miR-339	ssc-miR-145-5p,ssc-miR-1306-5p,ssc-miR-1296-5p,ssc-miR-296-5p,ssc-miR-671-5p,ssc-miR-4331-3p,ssc-miR-2320-5p,ssc-miR-339-5p,ssc-miR-1343,ssc-miR-331-3p,ssc-miR-615,ssc-miR-149,ssc-miR-328	2.88658e-15	1.52318e-12	1	0
lncRNA;MSTRG.1081.1	circRNA;8:2077824|2089976	7	27	4	ssc-miR-9785-5p,ssc-miR-199a-5p,ssc-miR-7136-5p	ssc-miR-1343,ssc-miR-331-3p,ssc-miR-9851-3p,ssc-miR-874,ssc-miR-2320-5p,ssc-miR-339-5p,ssc-miR-125a,ssc-miR-615,ssc-miR-339,ssc-miR-328,ssc-miR-149,ssc-miR-532-3p,ssc-miR-1306-5p,ssc-miR-330,ssc-miR-1296-5p,ssc-miR-10382,ssc-miR-296-5p,ssc-miR-339-3p,ssc-miR-885-3p,ssc-miR-671-5p,ssc-miR-361-3p,ssc-miR-7138-3p,ssc-miR-7135-3p	ssc-miR-194a-3p,ssc-miR-4331-3p,ssc-miR-145-5p,ssc-miR-326	2.82923e-05	0.000370905	0.812273	0.00430269
lncRNA;MSTRG.7040.28	circRNA;8:2077824|2089976	17	27	12	ssc-miR-296-3p,ssc-miR-7139-3p,ssc-miR-2411,ssc-miR-214-3p,ssc-miR-1224	ssc-miR-10382,ssc-miR-532-3p,ssc-miR-885-3p,ssc-miR-339-3p,ssc-miR-361-3p,ssc-miR-7135-3p,ssc-miR-7138-3p,ssc-miR-4331-3p,ssc-miR-331-3p,ssc-miR-1343,ssc-miR-194a-3p,ssc-miR-9851-3p,ssc-miR-615,ssc-miR-125a,ssc-miR-328	ssc-miR-145-5p,ssc-miR-1296-5p,ssc-miR-330,ssc-miR-1306-5p,ssc-miR-296-5p,ssc-miR-671-5p,ssc-miR-326,ssc-miR-2320-5p,ssc-miR-874,ssc-miR-339-5p,ssc-miR-339,ssc-miR-149	4.44089e-16	2.8432e-13	0.835261	0.002628
lncRNA;MSTRG.9948.12	circRNA;8:2077824|2089976	14	27	5	ssc-miR-1224,ssc-miR-7137-3p,ssc-miR-17-3p,ssc-miR-574-5p,ssc-miR-365-5p,ssc-miR-33b-3p,ssc-miR-10386,ssc-miR-143-5p,ssc-miR-7139-3p	ssc-miR-326,ssc-miR-7135-3p,ssc-miR-7138-3p,ssc-miR-361-3p,ssc-miR-296-5p,ssc-miR-885-3p,ssc-miR-339-3p,ssc-miR-532-3p,ssc-miR-10382,ssc-miR-1296-5p,ssc-miR-330,ssc-miR-1306-5p,ssc-miR-149,ssc-miR-339,ssc-miR-125a,ssc-miR-615,ssc-miR-194a-3p,ssc-miR-9851-3p,ssc-miR-331-3p,ssc-miR-1343,ssc-miR-339-5p,ssc-miR-2320-5p	ssc-miR-671-5p,ssc-miR-145-5p,ssc-miR-328,ssc-miR-4331-3p,ssc-miR-874	3.90866e-05	0.000468013	1	0
lncRNA;MSTRG.18471.4	circRNA;8:2077824|2089976	8	27	5	ssc-miR-7137-3p,ssc-miR-7142-5p,ssc-miR-671-3p	ssc-miR-296-5p,ssc-miR-339-3p,ssc-miR-885-3p,ssc-miR-532-3p,ssc-miR-330,ssc-miR-1296-5p,ssc-miR-10382,ssc-miR-326,ssc-miR-361-3p,ssc-miR-7138-3p,ssc-miR-7135-3p,ssc-miR-125a,ssc-miR-615,ssc-miR-1343,ssc-miR-331-3p,ssc-miR-194a-3p,ssc-miR-9851-3p,ssc-miR-2320-5p,ssc-miR-339-5p,ssc-miR-328,ssc-miR-149,ssc-miR-339	ssc-miR-145-5p,ssc-miR-1306-5p,ssc-miR-671-5p,ssc-miR-874,ssc-miR-4331-3p	1.25007e-06	3.50342e-05	1	0
lncRNA;MSTRG.3696.2	circRNA;8:2077824|2089976	3	27	3		ssc-miR-671-5p,ssc-miR-361-3p,ssc-miR-7138-3p,ssc-miR-7135-3p,ssc-miR-326,ssc-miR-145-5p,ssc-miR-330,ssc-miR-1306-5p,ssc-miR-10382,ssc-miR-1296-5p,ssc-miR-532-3p,ssc-miR-885-3p,ssc-miR-339-3p,ssc-miR-296-5p,ssc-miR-339,ssc-miR-149,ssc-miR-328,ssc-miR-4331-3p,ssc-miR-2320-5p,ssc-miR-1343,ssc-miR-331-3p,ssc-miR-9851-3p,ssc-miR-194a-3p,ssc-miR-615	ssc-miR-874,ssc-miR-339-5p,ssc-miR-125a	3.00372e-05	0.000385139	1	0
lncRNA;MSTRG.9251.6	circRNA;8:2077824|2089976	4	27	3	ssc-miR-9820-5p	ssc-miR-339,ssc-miR-328,ssc-miR-149,ssc-miR-9851-3p,ssc-miR-194a-3p,ssc-miR-1343,ssc-miR-339-5p,ssc-miR-4331-3p,ssc-miR-874,ssc-miR-125a,ssc-miR-615,ssc-miR-326,ssc-miR-7138-3p,ssc-miR-7135-3p,ssc-miR-361-3p,ssc-miR-532-3p,ssc-miR-330,ssc-miR-1306-5p,ssc-miR-1296-5p,ssc-miR-10382,ssc-miR-145-5p,ssc-miR-296-5p,ssc-miR-885-3p,ssc-miR-339-3p	ssc-miR-331-3p,ssc-miR-2320-5p,ssc-miR-671-5p	0.000117556	0.00102009	0.983098	3.49897e-07
lncRNA;MSTRG.33690.4	circRNA;8:2077824|2089976	4	27	3	ssc-miR-4332	ssc-miR-339,ssc-miR-328,ssc-miR-149,ssc-miR-194a-3p,ssc-miR-9851-3p,ssc-miR-331-3p,ssc-miR-1343,ssc-miR-339-5p,ssc-miR-874,ssc-miR-125a,ssc-miR-615,ssc-miR-7135-3p,ssc-miR-7138-3p,ssc-miR-361-3p,ssc-miR-671-5p,ssc-miR-532-3p,ssc-miR-1296-5p,ssc-miR-10382,ssc-miR-1306-5p,ssc-miR-330,ssc-miR-145-5p,ssc-miR-296-5p,ssc-miR-339-3p,ssc-miR-885-3p	ssc-miR-2320-5p,ssc-miR-4331-3p,ssc-miR-326	0.000117556	0.00102009	0.999994	0
lncRNA;MSTRG.20882.2	circRNA;8:2077824|2089976	10	27	6	ssc-miR-31,ssc-miR-214-3p,ssc-miR-2411,ssc-miR-487b	ssc-miR-339,ssc-miR-149,ssc-miR-328,ssc-miR-339-5p,ssc-miR-2320-5p,ssc-miR-874,ssc-miR-194a-3p,ssc-miR-9851-3p,ssc-miR-331-3p,ssc-miR-615,ssc-miR-125a,ssc-miR-7135-3p,ssc-miR-7138-3p,ssc-miR-361-3p,ssc-miR-326,ssc-miR-1296-5p,ssc-miR-330,ssc-miR-145-5p,ssc-miR-532-3p,ssc-miR-885-3p,ssc-miR-296-5p	ssc-miR-4331-3p,ssc-miR-1343,ssc-miR-671-5p,ssc-miR-10382,ssc-miR-1306-5p,ssc-miR-339-3p	1.21403e-07	5.42638e-06	0.814564	0.00410856
lncRNA;MSTRG.7048.7	circRNA;8:2077824|2089976	7	27	4	ssc-miR-92b-5p,ssc-miR-9785-5p,ssc-miR-4334-3p	ssc-miR-7138-3p,ssc-miR-7135-3p,ssc-miR-671-5p,ssc-miR-361-3p,ssc-miR-326,ssc-miR-330,ssc-miR-1306-5p,ssc-miR-1296-5p,ssc-miR-145-5p,ssc-miR-532-3p,ssc-miR-339-3p,ssc-miR-885-3p,ssc-miR-296-5p,ssc-miR-149,ssc-miR-328,ssc-miR-4331-3p,ssc-miR-874,ssc-miR-2320-5p,ssc-miR-9851-3p,ssc-miR-194a-3p,ssc-miR-1343,ssc-miR-615,ssc-miR-125a	ssc-miR-10382,ssc-miR-339,ssc-miR-339-5p,ssc-miR-331-3p	2.82923e-05	0.000370905	0.815017	0.00407098
lncRNA;MSTRG.35488.9	circRNA;8:2077824|2089976	4	27	3	ssc-miR-4334-3p	ssc-miR-339-3p,ssc-miR-885-3p,ssc-miR-296-5p,ssc-miR-330,ssc-miR-1306-5p,ssc-miR-1296-5p,ssc-miR-145-5p,ssc-miR-532-3p,ssc-miR-7138-3p,ssc-miR-7135-3p,ssc-miR-671-5p,ssc-miR-361-3p,ssc-miR-326,ssc-miR-615,ssc-miR-125a,ssc-miR-4331-3p,ssc-miR-2320-5p,ssc-miR-874,ssc-miR-9851-3p,ssc-miR-194a-3p,ssc-miR-1343,ssc-miR-331-3p,ssc-miR-149,ssc-miR-328	ssc-miR-10382,ssc-miR-339-5p,ssc-miR-339	0.000117556	0.00102009	1	0
lncRNA;MSTRG.3531.1	circRNA;8:2077824|2089976	7	27	5	ssc-miR-132,ssc-miR-7139-3p	ssc-miR-339,ssc-miR-328,ssc-miR-149,ssc-miR-1343,ssc-miR-331-3p,ssc-miR-9851-3p,ssc-miR-194a-3p,ssc-miR-2320-5p,ssc-miR-339-5p,ssc-miR-615,ssc-miR-326,ssc-miR-361-3p,ssc-miR-7138-3p,ssc-miR-7135-3p,ssc-miR-532-3p,ssc-miR-145-5p,ssc-miR-330,ssc-miR-10382,ssc-miR-1296-5p,ssc-miR-296-5p,ssc-miR-339-3p,ssc-miR-885-3p	ssc-miR-874,ssc-miR-4331-3p,ssc-miR-125a,ssc-miR-671-5p,ssc-miR-1306-5p	4.79346e-07	1.63335e-05	0.821047	0.00359329
lncRNA;MSTRG.7284.1	circRNA;8:2077824|2089976	5	27	3	ssc-miR-7139-3p,ssc-miR-574-5p	ssc-miR-532-3p,ssc-miR-145-5p,ssc-miR-1296-5p,ssc-miR-10382,ssc-miR-330,ssc-miR-1306-5p,ssc-miR-296-5p,ssc-miR-885-3p,ssc-miR-339-3p,ssc-miR-326,ssc-miR-361-3p,ssc-miR-7135-3p,ssc-miR-7138-3p,ssc-miR-331-3p,ssc-miR-1343,ssc-miR-9851-3p,ssc-miR-874,ssc-miR-2320-5p,ssc-miR-339-5p,ssc-miR-125a,ssc-miR-615,ssc-miR-339,ssc-miR-328,ssc-miR-149	ssc-miR-671-5p,ssc-miR-194a-3p,ssc-miR-4331-3p	0.000287549	0.00189964	0.8346	0.00266818
lncRNA;MSTRG.20181.25	circRNA;8:2077824|2089976	3	27	3		ssc-miR-7135-3p,ssc-miR-7138-3p,ssc-miR-361-3p,ssc-miR-671-5p,ssc-miR-326,ssc-miR-1296-5p,ssc-miR-10382,ssc-miR-330,ssc-miR-145-5p,ssc-miR-532-3p,ssc-miR-885-3p,ssc-miR-339-3p,ssc-miR-296-5p,ssc-miR-339,ssc-miR-149,ssc-miR-328,ssc-miR-4331-3p,ssc-miR-2320-5p,ssc-miR-874,ssc-miR-194a-3p,ssc-miR-9851-3p,ssc-miR-1343,ssc-miR-615,ssc-miR-125a	ssc-miR-1306-5p,ssc-miR-339-5p,ssc-miR-331-3p	3.00372e-05	0.000385139	0.89189	0.000523552
lncRNA;MSTRG.24636.1	circRNA;8:2077824|2089976	3	27	3		ssc-miR-125a,ssc-miR-615,ssc-miR-1343,ssc-miR-331-3p,ssc-miR-194a-3p,ssc-miR-9851-3p,ssc-miR-874,ssc-miR-2320-5p,ssc-miR-4331-3p,ssc-miR-328,ssc-miR-149,ssc-miR-885-3p,ssc-miR-339-3p,ssc-miR-532-3p,ssc-miR-145-5p,ssc-miR-1306-5p,ssc-miR-330,ssc-miR-1296-5p,ssc-miR-10382,ssc-miR-326,ssc-miR-671-5p,ssc-miR-361-3p,ssc-miR-7138-3p,ssc-miR-7135-3p	ssc-miR-339-5p,ssc-miR-339,ssc-miR-296-5p	3.00372e-05	0.000385139	0.851178	0.00178609
lncRNA;MSTRG.45002.7	circRNA;8:2077824|2089976	14	27	7	ssc-miR-6782-3p,ssc-miR-935,ssc-miR-504,ssc-miR-7137-3p,ssc-miR-542-5p,ssc-miR-423-3p,ssc-miR-139-3p	ssc-miR-339-5p,ssc-miR-874,ssc-miR-194a-3p,ssc-miR-9851-3p,ssc-miR-331-3p,ssc-miR-615,ssc-miR-125a,ssc-miR-339,ssc-miR-149,ssc-miR-328,ssc-miR-330,ssc-miR-1306-5p,ssc-miR-145-5p,ssc-miR-339-3p,ssc-miR-885-3p,ssc-miR-296-5p,ssc-miR-7135-3p,ssc-miR-7138-3p,ssc-miR-361-3p,ssc-miR-326	ssc-miR-4331-3p,ssc-miR-2320-5p,ssc-miR-1343,ssc-miR-10382,ssc-miR-1296-5p,ssc-miR-532-3p,ssc-miR-671-5p	4.71331e-08	2.50321e-06	0.877257	0.000854123
lncRNA;MSTRG.14715.4	circRNA;8:2077824|2089976	27	27	13	ssc-miR-7137-5p,ssc-miR-486,ssc-miR-92b-5p,ssc-miR-7142-5p,ssc-miR-20b,ssc-miR-296-3p,ssc-miR-425-3p,ssc-miR-133b,ssc-miR-7144-5p,ssc-miR-2366,ssc-miR-7137-3p,ssc-miR-574-5p,ssc-miR-122-5p,ssc-miR-4334-3p	ssc-miR-125a,ssc-miR-331-3p,ssc-miR-9851-3p,ssc-miR-194a-3p,ssc-miR-2320-5p,ssc-miR-4331-3p,ssc-miR-149,ssc-miR-339-3p,ssc-miR-885-3p,ssc-miR-145-5p,ssc-miR-10382,ssc-miR-330,ssc-miR-326,ssc-miR-7135-3p	ssc-miR-615,ssc-miR-1343,ssc-miR-874,ssc-miR-339-5p,ssc-miR-328,ssc-miR-339,ssc-miR-296-5p,ssc-miR-532-3p,ssc-miR-1296-5p,ssc-miR-1306-5p,ssc-miR-361-3p,ssc-miR-671-5p,ssc-miR-7138-3p	2.22045e-14	9.26735e-12	0.950089	2.55577e-05
lncRNA;MSTRG.7302.6	circRNA;8:2077824|2089976	6	27	4	ssc-miR-4332,ssc-miR-9785-5p	ssc-miR-326,ssc-miR-671-5p,ssc-miR-361-3p,ssc-miR-7138-3p,ssc-miR-7135-3p,ssc-miR-532-3p,ssc-miR-145-5p,ssc-miR-1306-5p,ssc-miR-330,ssc-miR-10382,ssc-miR-1296-5p,ssc-miR-296-5p,ssc-miR-339-3p,ssc-miR-885-3p,ssc-miR-339,ssc-miR-328,ssc-miR-149,ssc-miR-331-3p,ssc-miR-9851-3p,ssc-miR-874,ssc-miR-339-5p,ssc-miR-125a,ssc-miR-615	ssc-miR-1343,ssc-miR-194a-3p,ssc-miR-2320-5p,ssc-miR-4331-3p	1.23992e-05	0.000200316	0.891419	0.000532426
lncRNA;MSTRG.2516.1	circRNA;8:2077824|2089976	6	27	4	ssc-miR-1285,ssc-miR-9820-5p	ssc-miR-296-5p,ssc-miR-885-3p,ssc-miR-339-3p,ssc-miR-532-3p,ssc-miR-1306-5p,ssc-miR-330,ssc-miR-10382,ssc-miR-1296-5p,ssc-miR-145-5p,ssc-miR-326,ssc-miR-7138-3p,ssc-miR-7135-3p,ssc-miR-671-5p,ssc-miR-361-3p,ssc-miR-125a,ssc-miR-615,ssc-miR-194a-3p,ssc-miR-9851-3p,ssc-miR-339-5p,ssc-miR-4331-3p,ssc-miR-328,ssc-miR-149,ssc-miR-339	ssc-miR-1343,ssc-miR-331-3p,ssc-miR-2320-5p,ssc-miR-874	1.23992e-05	0.000200316	0.837074	0.00252002
lncRNA;MSTRG.17083.1	circRNA;8:2077824|2089976	8	27	7	ssc-miR-2366	ssc-miR-361-3p,ssc-miR-7138-3p,ssc-miR-7135-3p,ssc-miR-145-5p,ssc-miR-1306-5p,ssc-miR-10382,ssc-miR-1296-5p,ssc-miR-532-3p,ssc-miR-885-3p,ssc-miR-339-3p,ssc-miR-296-5p,ssc-miR-339,ssc-miR-149,ssc-miR-328,ssc-miR-4331-3p,ssc-miR-331-3p,ssc-miR-194a-3p,ssc-miR-9851-3p,ssc-miR-615,ssc-miR-125a	ssc-miR-671-5p,ssc-miR-326,ssc-miR-330,ssc-miR-874,ssc-miR-2320-5p,ssc-miR-339-5p,ssc-miR-1343	1.24893e-10	1.72041e-08	0.843549	0.0021604
lncRNA;MSTRG.10003.25	circRNA;8:2077824|2089976	11	27	5	ssc-miR-769-3p,ssc-miR-7142-5p,ssc-miR-320,ssc-miR-6782-3p,ssc-miR-551a,ssc-miR-7137-3p	ssc-miR-125a,ssc-miR-615,ssc-miR-194a-3p,ssc-miR-9851-3p,ssc-miR-1343,ssc-miR-331-3p,ssc-miR-4331-3p,ssc-miR-874,ssc-miR-2320-5p,ssc-miR-328,ssc-miR-149,ssc-miR-296-5p,ssc-miR-885-3p,ssc-miR-339-3p,ssc-miR-330,ssc-miR-1296-5p,ssc-miR-10382,ssc-miR-145-5p,ssc-miR-326,ssc-miR-7138-3p,ssc-miR-7135-3p,ssc-miR-361-3p	ssc-miR-339-5p,ssc-miR-339,ssc-miR-532-3p,ssc-miR-1306-5p,ssc-miR-671-5p	9.64523e-06	0.000167802	1	0
lncRNA;MSTRG.39271.3	circRNA;8:2077824|2089976	4	27	3	ssc-miR-4334-3p	ssc-miR-328,ssc-miR-149,ssc-miR-331-3p,ssc-miR-1343,ssc-miR-9851-3p,ssc-miR-194a-3p,ssc-miR-4331-3p,ssc-miR-874,ssc-miR-2320-5p,ssc-miR-125a,ssc-miR-615,ssc-miR-326,ssc-miR-361-3p,ssc-miR-671-5p,ssc-miR-7135-3p,ssc-miR-7138-3p,ssc-miR-532-3p,ssc-miR-145-5p,ssc-miR-1296-5p,ssc-miR-10382,ssc-miR-330,ssc-miR-1306-5p,ssc-miR-885-3p,ssc-miR-339-3p	ssc-miR-339,ssc-miR-339-5p,ssc-miR-296-5p	0.000117556	0.00102009	0.929329	0.000100143
lncRNA;MSTRG.14234.2	circRNA;8:2077824|2089976	11	27	5	ssc-miR-92a,ssc-miR-7137-5p,ssc-miR-10386,ssc-miR-140-3p,ssc-miR-487b,ssc-miR-7137-3p	ssc-miR-125a,ssc-miR-615,ssc-miR-9851-3p,ssc-miR-194a-3p,ssc-miR-331-3p,ssc-miR-1343,ssc-miR-2320-5p,ssc-miR-149,ssc-miR-339,ssc-miR-296-5p,ssc-miR-885-3p,ssc-miR-339-3p,ssc-miR-532-3p,ssc-miR-10382,ssc-miR-1296-5p,ssc-miR-1306-5p,ssc-miR-145-5p,ssc-miR-326,ssc-miR-7135-3p,ssc-miR-7138-3p,ssc-miR-361-3p,ssc-miR-671-5p	ssc-miR-339-5p,ssc-miR-874,ssc-miR-4331-3p,ssc-miR-328,ssc-miR-330	9.64523e-06	0.000167802	0.856664	0.00154766
lncRNA;MSTRG.42026.1	circRNA;8:2077824|2089976	12	27	3	ssc-miR-769-3p,ssc-miR-885-5p,ssc-miR-193a-3p,ssc-miR-1285,ssc-miR-92a,ssc-miR-4334-3p,ssc-miR-652,ssc-miR-487b,ssc-miR-1224	ssc-miR-339-3p,ssc-miR-885-3p,ssc-miR-296-5p,ssc-miR-1306-5p,ssc-miR-330,ssc-miR-1296-5p,ssc-miR-10382,ssc-miR-145-5p,ssc-miR-532-3p,ssc-miR-7138-3p,ssc-miR-7135-3p,ssc-miR-671-5p,ssc-miR-361-3p,ssc-miR-326,ssc-miR-615,ssc-miR-125a,ssc-miR-874,ssc-miR-2320-5p,ssc-miR-9851-3p,ssc-miR-194a-3p,ssc-miR-1343,ssc-miR-331-3p,ssc-miR-149,ssc-miR-328	ssc-miR-339-5p,ssc-miR-4331-3p,ssc-miR-339	0.00543234	0.0141678	0.935133	7.15931e-05
lncRNA;MSTRG.45002.6	circRNA;8:2077824|2089976	6	27	4	ssc-miR-1842,ssc-miR-370	ssc-miR-149,ssc-miR-328,ssc-miR-339,ssc-miR-615,ssc-miR-125a,ssc-miR-2320-5p,ssc-miR-339-5p,ssc-miR-331-3p,ssc-miR-194a-3p,ssc-miR-9851-3p,ssc-miR-361-3p,ssc-miR-7138-3p,ssc-miR-7135-3p,ssc-miR-326,ssc-miR-885-3p,ssc-miR-339-3p,ssc-miR-296-5p,ssc-miR-145-5p,ssc-miR-330,ssc-miR-1306-5p,ssc-miR-10382,ssc-miR-1296-5p,ssc-miR-532-3p	ssc-miR-4331-3p,ssc-miR-874,ssc-miR-1343,ssc-miR-671-5p	1.23992e-05	0.000200316	0.845172	0.00207645
lncRNA;MSTRG.25738.18	circRNA;8:2077824|2089976	5	27	3	ssc-miR-744,ssc-miR-92b-5p	ssc-miR-615,ssc-miR-125a,ssc-miR-2320-5p,ssc-miR-339-5p,ssc-miR-1343,ssc-miR-331-3p,ssc-miR-194a-3p,ssc-miR-9851-3p,ssc-miR-149,ssc-miR-328,ssc-miR-339,ssc-miR-339-3p,ssc-miR-885-3p,ssc-miR-296-5p,ssc-miR-145-5p,ssc-miR-1306-5p,ssc-miR-330,ssc-miR-10382,ssc-miR-1296-5p,ssc-miR-532-3p,ssc-miR-361-3p,ssc-miR-7138-3p,ssc-miR-7135-3p,ssc-miR-326	ssc-miR-874,ssc-miR-4331-3p,ssc-miR-671-5p	0.000287549	0.00189964	1	0
lncRNA;MSTRG.10012.13	circRNA;8:2077824|2089976	13	27	7	ssc-miR-370,ssc-miR-9785-5p,ssc-miR-487b,ssc-miR-6782-3p,ssc-miR-7139-3p,ssc-miR-504	ssc-miR-149,ssc-miR-328,ssc-miR-2320-5p,ssc-miR-194a-3p,ssc-miR-9851-3p,ssc-miR-331-3p,ssc-miR-1343,ssc-miR-615,ssc-miR-125a,ssc-miR-7135-3p,ssc-miR-326,ssc-miR-10382,ssc-miR-1296-5p,ssc-miR-330,ssc-miR-1306-5p,ssc-miR-145-5p,ssc-miR-532-3p,ssc-miR-339-3p,ssc-miR-885-3p,ssc-miR-296-5p	ssc-miR-339,ssc-miR-339-5p,ssc-miR-4331-3p,ssc-miR-874,ssc-miR-7138-3p,ssc-miR-361-3p,ssc-miR-671-5p	2.40764e-08	1.44277e-06	0.89079	0.000544427
lncRNA;MSTRG.4076.11	circRNA;8:2077824|2089976	10	27	5	ssc-miR-9785-5p,ssc-miR-345-5p,ssc-miR-139-3p,ssc-miR-370,ssc-miR-7138-5p	ssc-miR-326,ssc-miR-361-3p,ssc-miR-7138-3p,ssc-miR-7135-3p,ssc-miR-532-3p,ssc-miR-145-5p,ssc-miR-1306-5p,ssc-miR-1296-5p,ssc-miR-296-5p,ssc-miR-339-3p,ssc-miR-885-3p,ssc-miR-339,ssc-miR-1343,ssc-miR-331-3p,ssc-miR-9851-3p,ssc-miR-194a-3p,ssc-miR-874,ssc-miR-2320-5p,ssc-miR-4331-3p,ssc-miR-339-5p,ssc-miR-125a,ssc-miR-615	ssc-miR-671-5p,ssc-miR-330,ssc-miR-10382,ssc-miR-328,ssc-miR-149	5.3798e-06	0.000107662	0.993337	8.55496e-09
lncRNA;MSTRG.25849.33	circRNA;8:2077824|2089976	28	27	14	ssc-miR-28-5p,ssc-miR-2366,ssc-miR-4334-3p,ssc-miR-370,ssc-miR-7137-3p,ssc-miR-1249,ssc-miR-92a,ssc-miR-219a,ssc-miR-769-5p,ssc-miR-1306-3p,ssc-miR-296-3p,ssc-miR-92b-5p,ssc-miR-708-5p,ssc-miR-7142-5p	ssc-miR-125a,ssc-miR-615,ssc-miR-194a-3p,ssc-miR-2320-5p,ssc-miR-326,ssc-miR-7135-3p,ssc-miR-7138-3p,ssc-miR-361-3p,ssc-miR-885-3p,ssc-miR-339-3p,ssc-miR-532-3p,ssc-miR-1306-5p,ssc-miR-330	ssc-miR-328,ssc-miR-149,ssc-miR-339,ssc-miR-9851-3p,ssc-miR-331-3p,ssc-miR-1343,ssc-miR-339-5p,ssc-miR-874,ssc-miR-4331-3p,ssc-miR-671-5p,ssc-miR-296-5p,ssc-miR-1296-5p,ssc-miR-10382,ssc-miR-145-5p	7.77156e-16	4.74161e-13	0.876628	0.000871077
lncRNA;MSTRG.36488.3	circRNA;8:2077824|2089976	7	27	4	ssc-miR-378,ssc-miR-486,ssc-miR-205	ssc-miR-339,ssc-miR-149,ssc-miR-328,ssc-miR-874,ssc-miR-2320-5p,ssc-miR-339-5p,ssc-miR-1343,ssc-miR-331-3p,ssc-miR-194a-3p,ssc-miR-9851-3p,ssc-miR-615,ssc-miR-125a,ssc-miR-671-5p,ssc-miR-7135-3p,ssc-miR-326,ssc-miR-145-5p,ssc-miR-330,ssc-miR-1306-5p,ssc-miR-1296-5p,ssc-miR-10382,ssc-miR-532-3p,ssc-miR-885-3p,ssc-miR-339-3p	ssc-miR-4331-3p,ssc-miR-361-3p,ssc-miR-7138-3p,ssc-miR-296-5p	2.82923e-05	0.000370905	0.854509	0.00163837
lncRNA;MSTRG.44618.10	circRNA;8:2077824|2089976	5	27	3	ssc-miR-7142-5p,ssc-miR-491	ssc-miR-361-3p,ssc-miR-671-5p,ssc-miR-7135-3p,ssc-miR-7138-3p,ssc-miR-326,ssc-miR-145-5p,ssc-miR-1296-5p,ssc-miR-10382,ssc-miR-330,ssc-miR-532-3p,ssc-miR-885-3p,ssc-miR-339-3p,ssc-miR-339,ssc-miR-149,ssc-miR-328,ssc-miR-4331-3p,ssc-miR-2320-5p,ssc-miR-339-5p,ssc-miR-331-3p,ssc-miR-1343,ssc-miR-9851-3p,ssc-miR-194a-3p,ssc-miR-615,ssc-miR-125a	ssc-miR-1306-5p,ssc-miR-296-5p,ssc-miR-874	0.000287549	0.00189964	0.898198	0.000414891
lncRNA;MSTRG.25160.1	circRNA;8:2077824|2089976	9	27	5	ssc-miR-378b-3p,ssc-miR-324,ssc-miR-7136-5p,ssc-miR-378	ssc-miR-7135-3p,ssc-miR-7138-3p,ssc-miR-361-3p,ssc-miR-326,ssc-miR-339-3p,ssc-miR-885-3p,ssc-miR-296-5p,ssc-miR-1296-5p,ssc-miR-10382,ssc-miR-330,ssc-miR-1306-5p,ssc-miR-145-5p,ssc-miR-149,ssc-miR-328,ssc-miR-339,ssc-miR-615,ssc-miR-125a,ssc-miR-339-5p,ssc-miR-2320-5p,ssc-miR-9851-3p,ssc-miR-194a-3p,ssc-miR-331-3p	ssc-miR-671-5p,ssc-miR-532-3p,ssc-miR-4331-3p,ssc-miR-874,ssc-miR-1343	2.7506e-06	6.47446e-05	0.855725	0.00158673
lncRNA;MSTRG.17510.4	circRNA;8:2077824|2089976	4	27	4		ssc-miR-339,ssc-miR-149,ssc-miR-328,ssc-miR-2320-5p,ssc-miR-4331-3p,ssc-miR-339-5p,ssc-miR-331-3p,ssc-miR-194a-3p,ssc-miR-9851-3p,ssc-miR-615,ssc-miR-125a,ssc-miR-671-5p,ssc-miR-7135-3p,ssc-miR-326,ssc-miR-145-5p,ssc-miR-10382,ssc-miR-1296-5p,ssc-miR-1306-5p,ssc-miR-330,ssc-miR-532-3p,ssc-miR-339-3p,ssc-miR-885-3p,ssc-miR-296-5p	ssc-miR-874,ssc-miR-1343,ssc-miR-361-3p,ssc-miR-7138-3p	8.64379e-07	2.60559e-05	0.976405	1.31789e-06
lncRNA;MSTRG.13008.1	circRNA;8:2077824|2089976	8	27	4	ssc-miR-296-3p,ssc-miR-423-5p,ssc-miR-92b-5p,ssc-miR-574-5p	ssc-miR-339,ssc-miR-615,ssc-miR-125a,ssc-miR-339-5p,ssc-miR-2320-5p,ssc-miR-874,ssc-miR-4331-3p,ssc-miR-194a-3p,ssc-miR-9851-3p,ssc-miR-1343,ssc-miR-331-3p,ssc-miR-7138-3p,ssc-miR-7135-3p,ssc-miR-361-3p,ssc-miR-326,ssc-miR-339-3p,ssc-miR-885-3p,ssc-miR-296-5p,ssc-miR-1306-5p,ssc-miR-10382,ssc-miR-1296-5p,ssc-miR-145-5p,ssc-miR-532-3p	ssc-miR-149,ssc-miR-328,ssc-miR-671-5p,ssc-miR-330	5.53346e-05	0.000600236	0.845922	0.00203843
lncRNA;MSTRG.5749.1	circRNA;8:2077824|2089976	10	27	6	ssc-miR-130b-5p,ssc-miR-769-3p,ssc-miR-345-5p,ssc-miR-9858-5p	ssc-miR-1343,ssc-miR-331-3p,ssc-miR-194a-3p,ssc-miR-9851-3p,ssc-miR-874,ssc-miR-2320-5p,ssc-miR-125a,ssc-miR-615,ssc-miR-328,ssc-miR-149,ssc-miR-532-3p,ssc-miR-145-5p,ssc-miR-1306-5p,ssc-miR-330,ssc-miR-1296-5p,ssc-miR-296-5p,ssc-miR-885-3p,ssc-miR-339-3p,ssc-miR-361-3p,ssc-miR-7138-3p,ssc-miR-7135-3p	ssc-miR-4331-3p,ssc-miR-339-5p,ssc-miR-339,ssc-miR-10382,ssc-miR-326,ssc-miR-671-5p	1.21403e-07	5.42638e-06	0.916394	0.000193055
lncRNA;MSTRG.14713.23	circRNA;8:2077824|2089976	13	27	6	ssc-miR-7137-3p,ssc-miR-574-5p,ssc-miR-1224,ssc-miR-9785-5p,ssc-miR-10386,ssc-miR-7142-5p,ssc-miR-6782-3p	ssc-miR-7138-3p,ssc-miR-7135-3p,ssc-miR-361-3p,ssc-miR-330,ssc-miR-1306-5p,ssc-miR-1296-5p,ssc-miR-10382,ssc-miR-145-5p,ssc-miR-532-3p,ssc-miR-339-3p,ssc-miR-296-5p,ssc-miR-339,ssc-miR-339-5p,ssc-miR-2320-5p,ssc-miR-874,ssc-miR-194a-3p,ssc-miR-9851-3p,ssc-miR-1343,ssc-miR-331-3p,ssc-miR-615,ssc-miR-125a	ssc-miR-671-5p,ssc-miR-326,ssc-miR-885-3p,ssc-miR-149,ssc-miR-328,ssc-miR-4331-3p	9.28778e-07	2.77229e-05	0.839376	0.00238759
lncRNA;MSTRG.27296.2	circRNA;8:2077824|2089976	6	27	5	ssc-miR-504	ssc-miR-615,ssc-miR-125a,ssc-miR-4331-3p,ssc-miR-2320-5p,ssc-miR-339-5p,ssc-miR-331-3p,ssc-miR-194a-3p,ssc-miR-9851-3p,ssc-miR-149,ssc-miR-328,ssc-miR-339,ssc-miR-339-3p,ssc-miR-296-5p,ssc-miR-145-5p,ssc-miR-10382,ssc-miR-330,ssc-miR-1306-5p,ssc-miR-532-3p,ssc-miR-671-5p,ssc-miR-7135-3p,ssc-miR-7138-3p,ssc-miR-326	ssc-miR-874,ssc-miR-1343,ssc-miR-885-3p,ssc-miR-1296-5p,ssc-miR-361-3p	1.40043e-07	6.09913e-06	1	0
lncRNA;MSTRG.10288.2	circRNA;8:2077824|2089976	6	27	4	ssc-miR-6782-3p,ssc-miR-1249	ssc-miR-885-3p,ssc-miR-296-5p,ssc-miR-1296-5p,ssc-miR-10382,ssc-miR-1306-5p,ssc-miR-330,ssc-miR-145-5p,ssc-miR-532-3p,ssc-miR-7135-3p,ssc-miR-7138-3p,ssc-miR-361-3p,ssc-miR-671-5p,ssc-miR-326,ssc-miR-615,ssc-miR-125a,ssc-miR-339-5p,ssc-miR-874,ssc-miR-2320-5p,ssc-miR-9851-3p,ssc-miR-194a-3p,ssc-miR-149,ssc-miR-328,ssc-miR-339	ssc-miR-339-3p,ssc-miR-4331-3p,ssc-miR-331-3p,ssc-miR-1343	1.23992e-05	0.000200316	1	0
lncRNA;MSTRG.41774.2	circRNA;8:2077824|2089976	9	27	3	ssc-miR-1224,ssc-miR-370,ssc-miR-196b-5p,ssc-miR-542-5p,ssc-miR-34a,ssc-miR-92b-5p	ssc-miR-9851-3p,ssc-miR-194a-3p,ssc-miR-331-3p,ssc-miR-1343,ssc-miR-339-5p,ssc-miR-2320-5p,ssc-miR-4331-3p,ssc-miR-125a,ssc-miR-615,ssc-miR-339,ssc-miR-328,ssc-miR-149,ssc-miR-532-3p,ssc-miR-1296-5p,ssc-miR-10382,ssc-miR-1306-5p,ssc-miR-330,ssc-miR-145-5p,ssc-miR-339-3p,ssc-miR-885-3p,ssc-miR-326,ssc-miR-7135-3p,ssc-miR-7138-3p,ssc-miR-671-5p	ssc-miR-874,ssc-miR-296-5p,ssc-miR-361-3p	0.00221391	0.00767465	1	0
lncRNA;MSTRG.40943.1	circRNA;8:2077824|2089976	4	27	3	ssc-miR-212	ssc-miR-339-5p,ssc-miR-2320-5p,ssc-miR-874,ssc-miR-9851-3p,ssc-miR-194a-3p,ssc-miR-1343,ssc-miR-331-3p,ssc-miR-615,ssc-miR-125a,ssc-miR-339,ssc-miR-1306-5p,ssc-miR-330,ssc-miR-10382,ssc-miR-1296-5p,ssc-miR-145-5p,ssc-miR-532-3p,ssc-miR-339-3p,ssc-miR-885-3p,ssc-miR-296-5p,ssc-miR-7138-3p,ssc-miR-7135-3p,ssc-miR-671-5p,ssc-miR-361-3p,ssc-miR-326	ssc-miR-4331-3p,ssc-miR-149,ssc-miR-328	0.000117556	0.00102009	0.862034	0.00133748
lncRNA;MSTRG.4068.20	circRNA;8:2077824|2089976	8	27	5	ssc-miR-183,ssc-miR-9788-3p,ssc-miR-7142-5p	ssc-miR-149,ssc-miR-339,ssc-miR-125a,ssc-miR-615,ssc-miR-9851-3p,ssc-miR-194a-3p,ssc-miR-331-3p,ssc-miR-339-5p,ssc-miR-874,ssc-miR-2320-5p,ssc-miR-7138-3p,ssc-miR-7135-3p,ssc-miR-361-3p,ssc-miR-296-5p,ssc-miR-885-3p,ssc-miR-339-3p,ssc-miR-532-3p,ssc-miR-330,ssc-miR-1306-5p,ssc-miR-10382,ssc-miR-1296-5p,ssc-miR-145-5p	ssc-miR-328,ssc-miR-1343,ssc-miR-4331-3p,ssc-miR-326,ssc-miR-671-5p	1.25007e-06	3.50342e-05	0.830473	0.00292913
lncRNA;MSTRG.25738.15	circRNA;8:2077824|2089976	8	27	8		ssc-miR-1296-5p,ssc-miR-10382,ssc-miR-330,ssc-miR-1306-5p,ssc-miR-339-3p,ssc-miR-885-3p,ssc-miR-326,ssc-miR-361-3p,ssc-miR-7135-3p,ssc-miR-7138-3p,ssc-miR-331-3p,ssc-miR-194a-3p,ssc-miR-9851-3p,ssc-miR-4331-3p,ssc-miR-874,ssc-miR-339-5p,ssc-miR-615,ssc-miR-339,ssc-miR-149	ssc-miR-532-3p,ssc-miR-145-5p,ssc-miR-296-5p,ssc-miR-671-5p,ssc-miR-1343,ssc-miR-2320-5p,ssc-miR-125a,ssc-miR-328	3.84359e-13	1.13977e-10	0.901175	0.000369812
lncRNA;MSTRG.22660.1	circRNA;8:2077824|2089976	5	27	3	ssc-miR-1224,ssc-miR-92b-5p	ssc-miR-339-5p,ssc-miR-2320-5p,ssc-miR-194a-3p,ssc-miR-9851-3p,ssc-miR-1343,ssc-miR-331-3p,ssc-miR-615,ssc-miR-125a,ssc-miR-339,ssc-miR-149,ssc-miR-328,ssc-miR-1306-5p,ssc-miR-330,ssc-miR-1296-5p,ssc-miR-10382,ssc-miR-145-5p,ssc-miR-532-3p,ssc-miR-339-3p,ssc-miR-885-3p,ssc-miR-296-5p,ssc-miR-7138-3p,ssc-miR-7135-3p,ssc-miR-361-3p,ssc-miR-326	ssc-miR-874,ssc-miR-4331-3p,ssc-miR-671-5p	0.000287549	0.00189964	0.853532	0.00168072
lncRNA;MSTRG.31909.1	circRNA;8:2077824|2089976	6	27	4	ssc-miR-9785-5p,ssc-miR-574-5p	ssc-miR-331-3p,ssc-miR-1343,ssc-miR-194a-3p,ssc-miR-9851-3p,ssc-miR-2320-5p,ssc-miR-874,ssc-miR-339-5p,ssc-miR-125a,ssc-miR-615,ssc-miR-339,ssc-miR-328,ssc-miR-149,ssc-miR-145-5p,ssc-miR-10382,ssc-miR-1296-5p,ssc-miR-1306-5p,ssc-miR-330,ssc-miR-296-5p,ssc-miR-885-3p,ssc-miR-339-3p,ssc-miR-326,ssc-miR-7135-3p,ssc-miR-7138-3p	ssc-miR-4331-3p,ssc-miR-532-3p,ssc-miR-361-3p,ssc-miR-671-5p	1.23992e-05	0.000200316	0.856546	0.00155253
lncRNA;MSTRG.31940.11	circRNA;8:2077824|2089976	19	27	10	ssc-miR-296-3p,ssc-miR-6782-3p,ssc-miR-92b-5p,ssc-miR-193a-3p,ssc-miR-503,ssc-miR-139-3p,ssc-miR-1307,ssc-miR-574-5p,ssc-miR-9820-5p	ssc-miR-2320-5p,ssc-miR-874,ssc-miR-339-5p,ssc-miR-331-3p,ssc-miR-1343,ssc-miR-194a-3p,ssc-miR-615,ssc-miR-125a,ssc-miR-339,ssc-miR-149,ssc-miR-145-5p,ssc-miR-10382,ssc-miR-1306-5p,ssc-miR-330,ssc-miR-339-3p,ssc-miR-7135-3p,ssc-miR-7138-3p	ssc-miR-4331-3p,ssc-miR-9851-3p,ssc-miR-328,ssc-miR-1296-5p,ssc-miR-532-3p,ssc-miR-885-3p,ssc-miR-296-5p,ssc-miR-361-3p,ssc-miR-671-5p,ssc-miR-326	1.49158e-11	2.75703e-09	0.821934	0.00352655
lncRNA;MSTRG.13307.4	circRNA;8:2077824|2089976	3	27	3		ssc-miR-194a-3p,ssc-miR-9851-3p,ssc-miR-331-3p,ssc-miR-1343,ssc-miR-339-5p,ssc-miR-874,ssc-miR-125a,ssc-miR-615,ssc-miR-339,ssc-miR-328,ssc-miR-149,ssc-miR-532-3p,ssc-miR-10382,ssc-miR-1296-5p,ssc-miR-1306-5p,ssc-miR-330,ssc-miR-145-5p,ssc-miR-296-5p,ssc-miR-339-3p,ssc-miR-885-3p,ssc-miR-326,ssc-miR-7135-3p,ssc-miR-7138-3p,ssc-miR-671-5p	ssc-miR-2320-5p,ssc-miR-4331-3p,ssc-miR-361-3p	3.00372e-05	0.000385139	0.800417	0.00541354
lncRNA;MSTRG.35076.2	circRNA;8:2077824|2089976	5	27	4	ssc-miR-769-3p	ssc-miR-149,ssc-miR-328,ssc-miR-339,ssc-miR-615,ssc-miR-125a,ssc-miR-339-5p,ssc-miR-2320-5p,ssc-miR-874,ssc-miR-194a-3p,ssc-miR-9851-3p,ssc-miR-331-3p,ssc-miR-7135-3p,ssc-miR-361-3p,ssc-miR-671-5p,ssc-miR-885-3p,ssc-miR-339-3p,ssc-miR-296-5p,ssc-miR-10382,ssc-miR-1296-5p,ssc-miR-330,ssc-miR-1306-5p,ssc-miR-145-5p,ssc-miR-532-3p	ssc-miR-4331-3p,ssc-miR-1343,ssc-miR-7138-3p,ssc-miR-326	4.22643e-06	8.98204e-05	0.945706	3.55961e-05
lncRNA;MSTRG.39869.1	circRNA;8:2077824|2089976	4	27	3	ssc-miR-1842	ssc-miR-339-3p,ssc-miR-885-3p,ssc-miR-296-5p,ssc-miR-145-5p,ssc-miR-1296-5p,ssc-miR-10382,ssc-miR-330,ssc-miR-1306-5p,ssc-miR-532-3p,ssc-miR-361-3p,ssc-miR-671-5p,ssc-miR-7135-3p,ssc-miR-7138-3p,ssc-miR-326,ssc-miR-615,ssc-miR-125a,ssc-miR-2320-5p,ssc-miR-339-5p,ssc-miR-331-3p,ssc-miR-9851-3p,ssc-miR-194a-3p,ssc-miR-149,ssc-miR-328,ssc-miR-339	ssc-miR-4331-3p,ssc-miR-874,ssc-miR-1343	0.000117556	0.00102009	0.822977	0.00344927
lncRNA;MSTRG.10539.4	circRNA;8:2077824|2089976	6	27	5	ssc-miR-7144-5p	ssc-miR-339,ssc-miR-149,ssc-miR-328,ssc-miR-339-5p,ssc-miR-4331-3p,ssc-miR-2320-5p,ssc-miR-874,ssc-miR-9851-3p,ssc-miR-194a-3p,ssc-miR-331-3p,ssc-miR-1343,ssc-miR-615,ssc-miR-125a,ssc-miR-7135-3p,ssc-miR-7138-3p,ssc-miR-326,ssc-miR-1296-5p,ssc-miR-10382,ssc-miR-145-5p,ssc-miR-532-3p,ssc-miR-885-3p,ssc-miR-296-5p	ssc-miR-361-3p,ssc-miR-671-5p,ssc-miR-330,ssc-miR-1306-5p,ssc-miR-339-3p	1.40043e-07	6.09913e-06	0.951594	2.26533e-05
lncRNA;MSTRG.38363.35	circRNA;8:2077824|2089976	5	27	4	ssc-miR-1842	ssc-miR-339,ssc-miR-328,ssc-miR-339-5p,ssc-miR-2320-5p,ssc-miR-874,ssc-miR-9851-3p,ssc-miR-194a-3p,ssc-miR-1343,ssc-miR-331-3p,ssc-miR-615,ssc-miR-125a,ssc-miR-7138-3p,ssc-miR-7135-3p,ssc-miR-361-3p,ssc-miR-326,ssc-miR-1306-5p,ssc-miR-330,ssc-miR-10382,ssc-miR-1296-5p,ssc-miR-145-5p,ssc-miR-885-3p,ssc-miR-339-3p,ssc-miR-296-5p	ssc-miR-149,ssc-miR-4331-3p,ssc-miR-671-5p,ssc-miR-532-3p	4.22643e-06	8.98204e-05	1	0
lncRNA;MSTRG.11954.1	circRNA;8:2077824|2089976	4	27	3	ssc-miR-4334-3p	ssc-miR-149,ssc-miR-328,ssc-miR-2320-5p,ssc-miR-874,ssc-miR-4331-3p,ssc-miR-331-3p,ssc-miR-1343,ssc-miR-194a-3p,ssc-miR-9851-3p,ssc-miR-615,ssc-miR-125a,ssc-miR-361-3p,ssc-miR-671-5p,ssc-miR-7135-3p,ssc-miR-326,ssc-miR-145-5p,ssc-miR-1296-5p,ssc-miR-10382,ssc-miR-1306-5p,ssc-miR-330,ssc-miR-532-3p,ssc-miR-885-3p,ssc-miR-339-3p,ssc-miR-296-5p	ssc-miR-339,ssc-miR-339-5p,ssc-miR-7138-3p	0.000117556	0.00102009	0.89379	0.000488854
lncRNA;MSTRG.40002.1	circRNA;8:2077824|2089976	7	27	4	ssc-miR-345-5p,ssc-miR-7138-5p,ssc-miR-324	ssc-miR-296-5p,ssc-miR-339-3p,ssc-miR-885-3p,ssc-miR-532-3p,ssc-miR-10382,ssc-miR-1296-5p,ssc-miR-330,ssc-miR-1306-5p,ssc-miR-145-5p,ssc-miR-326,ssc-miR-7135-3p,ssc-miR-7138-3p,ssc-miR-671-5p,ssc-miR-125a,ssc-miR-615,ssc-miR-194a-3p,ssc-miR-9851-3p,ssc-miR-331-3p,ssc-miR-1343,ssc-miR-874,ssc-miR-2320-5p,ssc-miR-328,ssc-miR-149	ssc-miR-361-3p,ssc-miR-339-5p,ssc-miR-4331-3p,ssc-miR-339	2.82923e-05	0.000370905	0.852493	0.00172667
lncRNA;MSTRG.12950.12	circRNA;8:2077824|2089976	11	27	5	ssc-miR-769-3p,ssc-miR-7139-3p,ssc-miR-1271-5p,ssc-miR-222,ssc-miR-423-3p,ssc-miR-2366	ssc-miR-331-3p,ssc-miR-1343,ssc-miR-9851-3p,ssc-miR-194a-3p,ssc-miR-339-5p,ssc-miR-125a,ssc-miR-615,ssc-miR-339,ssc-miR-328,ssc-miR-149,ssc-miR-532-3p,ssc-miR-10382,ssc-miR-1296-5p,ssc-miR-330,ssc-miR-1306-5p,ssc-miR-296-5p,ssc-miR-885-3p,ssc-miR-339-3p,ssc-miR-326,ssc-miR-361-3p,ssc-miR-7135-3p,ssc-miR-7138-3p	ssc-miR-4331-3p,ssc-miR-874,ssc-miR-2320-5p,ssc-miR-145-5p,ssc-miR-671-5p	9.64523e-06	0.000167802	0.897714	0.00042258
lncRNA;MSTRG.38162.5	circRNA;8:2077824|2089976	3	27	3		ssc-miR-339,ssc-miR-149,ssc-miR-328,ssc-miR-339-5p,ssc-miR-874,ssc-miR-2320-5p,ssc-miR-194a-3p,ssc-miR-9851-3p,ssc-miR-1343,ssc-miR-331-3p,ssc-miR-615,ssc-miR-125a,ssc-miR-7138-3p,ssc-miR-7135-3p,ssc-miR-671-5p,ssc-miR-361-3p,ssc-miR-326,ssc-miR-330,ssc-miR-1296-5p,ssc-miR-10382,ssc-miR-145-5p,ssc-miR-532-3p,ssc-miR-339-3p,ssc-miR-296-5p	ssc-miR-4331-3p,ssc-miR-1306-5p,ssc-miR-885-3p	3.00372e-05	0.000385139	0.88266	0.000718223
lncRNA;MSTRG.3045.7	circRNA;8:2077824|2089976	9	27	4	ssc-miR-7142-5p,ssc-miR-9788-3p,ssc-miR-574-5p,ssc-miR-9785-5p,ssc-miR-7144-5p	ssc-miR-296-5p,ssc-miR-339-3p,ssc-miR-885-3p,ssc-miR-532-3p,ssc-miR-145-5p,ssc-miR-1306-5p,ssc-miR-10382,ssc-miR-326,ssc-miR-671-5p,ssc-miR-7138-3p,ssc-miR-7135-3p,ssc-miR-125a,ssc-miR-615,ssc-miR-1343,ssc-miR-331-3p,ssc-miR-9851-3p,ssc-miR-194a-3p,ssc-miR-874,ssc-miR-2320-5p,ssc-miR-339-5p,ssc-miR-328,ssc-miR-149,ssc-miR-339	ssc-miR-330,ssc-miR-1296-5p,ssc-miR-361-3p,ssc-miR-4331-3p	9.74018e-05	0.000894317	1	0
lncRNA;MSTRG.32012.16	circRNA;8:2077824|2089976	6	27	5	ssc-miR-6782-3p	ssc-miR-125a,ssc-miR-615,ssc-miR-9851-3p,ssc-miR-194a-3p,ssc-miR-339-5p,ssc-miR-874,ssc-miR-2320-5p,ssc-miR-328,ssc-miR-149,ssc-miR-339,ssc-miR-296-5p,ssc-miR-339-3p,ssc-miR-885-3p,ssc-miR-532-3p,ssc-miR-1296-5p,ssc-miR-10382,ssc-miR-145-5p,ssc-miR-326,ssc-miR-7138-3p,ssc-miR-7135-3p,ssc-miR-671-5p,ssc-miR-361-3p	ssc-miR-1343,ssc-miR-331-3p,ssc-miR-4331-3p,ssc-miR-1306-5p,ssc-miR-330	1.40043e-07	6.09913e-06	0.841311	0.00228019
lncRNA;MSTRG.26642.3	circRNA;8:2077824|2089976	7	27	5	ssc-miR-9820-5p,ssc-miR-9785-5p	ssc-miR-361-3p,ssc-miR-671-5p,ssc-miR-7135-3p,ssc-miR-296-5p,ssc-miR-339-3p,ssc-miR-885-3p,ssc-miR-532-3p,ssc-miR-145-5p,ssc-miR-1296-5p,ssc-miR-10382,ssc-miR-330,ssc-miR-149,ssc-miR-339,ssc-miR-125a,ssc-miR-615,ssc-miR-331-3p,ssc-miR-194a-3p,ssc-miR-9851-3p,ssc-miR-4331-3p,ssc-miR-874,ssc-miR-2320-5p,ssc-miR-339-5p	ssc-miR-326,ssc-miR-7138-3p,ssc-miR-1306-5p,ssc-miR-328,ssc-miR-1343	4.79346e-07	1.63335e-05	0.981269	5.26554e-07
lncRNA;MSTRG.5589.2	circRNA;8:2077824|2089976	10	27	8	ssc-miR-133a-3p,ssc-miR-324	ssc-miR-145-5p,ssc-miR-1306-5p,ssc-miR-10382,ssc-miR-532-3p,ssc-miR-339-3p,ssc-miR-885-3p,ssc-miR-296-5p,ssc-miR-361-3p,ssc-miR-7138-3p,ssc-miR-7135-3p,ssc-miR-2320-5p,ssc-miR-339-5p,ssc-miR-1343,ssc-miR-9851-3p,ssc-miR-194a-3p,ssc-miR-615,ssc-miR-125a,ssc-miR-339,ssc-miR-149	ssc-miR-330,ssc-miR-1296-5p,ssc-miR-671-5p,ssc-miR-326,ssc-miR-4331-3p,ssc-miR-874,ssc-miR-331-3p,ssc-miR-328	1.65952e-11	3.01588e-09	0.894599	0.00047462
lncRNA;MSTRG.30455.38	circRNA;8:2077824|2089976	8	27	4	ssc-miR-6782-3p,ssc-miR-33b-3p,ssc-miR-574-5p,ssc-miR-9785-5p	ssc-miR-328,ssc-miR-149,ssc-miR-339,ssc-miR-125a,ssc-miR-615,ssc-miR-331-3p,ssc-miR-194a-3p,ssc-miR-9851-3p,ssc-miR-2320-5p,ssc-miR-339-5p,ssc-miR-326,ssc-miR-361-3p,ssc-miR-7135-3p,ssc-miR-7138-3p,ssc-miR-296-5p,ssc-miR-339-3p,ssc-miR-885-3p,ssc-miR-532-3p,ssc-miR-145-5p,ssc-miR-10382,ssc-miR-1296-5p,ssc-miR-330,ssc-miR-1306-5p	ssc-miR-1343,ssc-miR-4331-3p,ssc-miR-874,ssc-miR-671-5p	5.53346e-05	0.000600236	0.842401	0.00222128
lncRNA;MSTRG.40755.3	circRNA;8:2077824|2089976	4	27	3	ssc-miR-139-3p	ssc-miR-874,ssc-miR-2320-5p,ssc-miR-339-5p,ssc-miR-331-3p,ssc-miR-1343,ssc-miR-9851-3p,ssc-miR-194a-3p,ssc-miR-615,ssc-miR-125a,ssc-miR-339,ssc-miR-145-5p,ssc-miR-10382,ssc-miR-1296-5p,ssc-miR-1306-5p,ssc-miR-330,ssc-miR-532-3p,ssc-miR-885-3p,ssc-miR-339-3p,ssc-miR-296-5p,ssc-miR-361-3p,ssc-miR-671-5p,ssc-miR-7135-3p,ssc-miR-7138-3p,ssc-miR-326	ssc-miR-4331-3p,ssc-miR-149,ssc-miR-328	0.000117556	0.00102009	0.85284	0.00171122
lncRNA;MSTRG.3010.1	circRNA;8:2077824|2089976	4	27	3	ssc-miR-652	ssc-miR-149,ssc-miR-328,ssc-miR-339,ssc-miR-615,ssc-miR-125a,ssc-miR-339-5p,ssc-miR-194a-3p,ssc-miR-9851-3p,ssc-miR-331-3p,ssc-miR-1343,ssc-miR-7135-3p,ssc-miR-7138-3p,ssc-miR-361-3p,ssc-miR-671-5p,ssc-miR-326,ssc-miR-885-3p,ssc-miR-339-3p,ssc-miR-296-5p,ssc-miR-1296-5p,ssc-miR-10382,ssc-miR-1306-5p,ssc-miR-330,ssc-miR-145-5p,ssc-miR-532-3p	ssc-miR-2320-5p,ssc-miR-874,ssc-miR-4331-3p	0.000117556	0.00102009	0.850747	0.00180589
lncRNA;MSTRG.21685.1	circRNA;8:2077824|2089976	21	27	7	ssc-miR-33b-3p,ssc-miR-28-3p,ssc-miR-1285,ssc-miR-7143-3p,ssc-miR-885-5p,ssc-miR-9788-3p,ssc-miR-769-3p,ssc-miR-1224,ssc-miR-503,ssc-miR-7137-3p,ssc-miR-10383,ssc-miR-574-5p,ssc-miR-4334-3p,ssc-miR-370	ssc-miR-326,ssc-miR-7135-3p,ssc-miR-7138-3p,ssc-miR-361-3p,ssc-miR-885-3p,ssc-miR-339-3p,ssc-miR-532-3p,ssc-miR-1296-5p,ssc-miR-10382,ssc-miR-1306-5p,ssc-miR-330,ssc-miR-145-5p,ssc-miR-328,ssc-miR-149,ssc-miR-125a,ssc-miR-615,ssc-miR-194a-3p,ssc-miR-331-3p,ssc-miR-2320-5p,ssc-miR-4331-3p	ssc-miR-671-5p,ssc-miR-296-5p,ssc-miR-339,ssc-miR-9851-3p,ssc-miR-1343,ssc-miR-339-5p,ssc-miR-874	1.37413e-06	3.7823e-05	0.919551	0.000166151
lncRNA;MSTRG.41781.1	circRNA;8:2077824|2089976	9	27	3	ssc-miR-664-5p,ssc-miR-7137-3p,ssc-miR-503,ssc-miR-9785-5p,ssc-miR-27a,ssc-miR-30c-3p	ssc-miR-361-3p,ssc-miR-671-5p,ssc-miR-7135-3p,ssc-miR-7138-3p,ssc-miR-326,ssc-miR-339-3p,ssc-miR-885-3p,ssc-miR-296-5p,ssc-miR-145-5p,ssc-miR-1296-5p,ssc-miR-10382,ssc-miR-330,ssc-miR-1306-5p,ssc-miR-532-3p,ssc-miR-149,ssc-miR-339,ssc-miR-615,ssc-miR-125a,ssc-miR-4331-3p,ssc-miR-2320-5p,ssc-miR-339-5p,ssc-miR-331-3p,ssc-miR-1343,ssc-miR-194a-3p	ssc-miR-328,ssc-miR-874,ssc-miR-9851-3p	0.00221391	0.00767465	0.900337	0.000382126
lncRNA;MSTRG.38695.19	circRNA;8:2077824|2089976	6	27	4	ssc-miR-1224,ssc-miR-7142-5p	ssc-miR-7135-3p,ssc-miR-7138-3p,ssc-miR-361-3p,ssc-miR-671-5p,ssc-miR-326,ssc-miR-1296-5p,ssc-miR-1306-5p,ssc-miR-330,ssc-miR-145-5p,ssc-miR-532-3p,ssc-miR-885-3p,ssc-miR-339-3p,ssc-miR-296-5p,ssc-miR-339,ssc-miR-149,ssc-miR-339-5p,ssc-miR-2320-5p,ssc-miR-874,ssc-miR-9851-3p,ssc-miR-194a-3p,ssc-miR-331-3p,ssc-miR-1343,ssc-miR-615	ssc-miR-10382,ssc-miR-328,ssc-miR-4331-3p,ssc-miR-125a	1.23992e-05	0.000200316	0.975768	1.46514e-06
lncRNA;MSTRG.26680.6	circRNA;8:2077824|2089976	3	27	3		ssc-miR-615,ssc-miR-125a,ssc-miR-339-5p,ssc-miR-2320-5p,ssc-miR-874,ssc-miR-194a-3p,ssc-miR-331-3p,ssc-miR-149,ssc-miR-328,ssc-miR-339,ssc-miR-885-3p,ssc-miR-339-3p,ssc-miR-296-5p,ssc-miR-1306-5p,ssc-miR-330,ssc-miR-10382,ssc-miR-1296-5p,ssc-miR-145-5p,ssc-miR-532-3p,ssc-miR-7138-3p,ssc-miR-7135-3p,ssc-miR-671-5p,ssc-miR-361-3p,ssc-miR-326	ssc-miR-4331-3p,ssc-miR-9851-3p,ssc-miR-1343	3.00372e-05	0.000385139	0.890903	0.000542265
lncRNA;MSTRG.2523.3	circRNA;8:2077824|2089976	20	27	10	ssc-miR-181d-5p,ssc-miR-17-3p,ssc-miR-370,ssc-miR-487b,ssc-miR-1224,ssc-miR-491,ssc-miR-92b-5p,ssc-miR-500-3p,ssc-miR-6782-3p,ssc-miR-10391	ssc-miR-125a,ssc-miR-1343,ssc-miR-194a-3p,ssc-miR-9851-3p,ssc-miR-339-5p,ssc-miR-149,ssc-miR-339,ssc-miR-296-5p,ssc-miR-339-3p,ssc-miR-885-3p,ssc-miR-532-3p,ssc-miR-145-5p,ssc-miR-330,ssc-miR-326,ssc-miR-361-3p,ssc-miR-7138-3p,ssc-miR-7135-3p	ssc-miR-615,ssc-miR-331-3p,ssc-miR-4331-3p,ssc-miR-874,ssc-miR-2320-5p,ssc-miR-328,ssc-miR-1306-5p,ssc-miR-1296-5p,ssc-miR-10382,ssc-miR-671-5p	2.92695e-11	4.92979e-09	0.830711	0.00291357
lncRNA;MSTRG.31314.2	circRNA;8:2077824|2089976	10	27	3	ssc-miR-9820-5p,ssc-miR-664-5p,ssc-miR-423-5p,ssc-miR-7139-3p,ssc-miR-193a-3p,ssc-miR-7136-5p,ssc-miR-769-3p	ssc-miR-339,ssc-miR-328,ssc-miR-2320-5p,ssc-miR-874,ssc-miR-339-5p,ssc-miR-1343,ssc-miR-331-3p,ssc-miR-194a-3p,ssc-miR-9851-3p,ssc-miR-615,ssc-miR-125a,ssc-miR-361-3p,ssc-miR-7138-3p,ssc-miR-7135-3p,ssc-miR-326,ssc-miR-145-5p,ssc-miR-1306-5p,ssc-miR-330,ssc-miR-1296-5p,ssc-miR-10382,ssc-miR-532-3p,ssc-miR-885-3p,ssc-miR-339-3p,ssc-miR-296-5p	ssc-miR-149,ssc-miR-4331-3p,ssc-miR-671-5p	0.00309469	0.00964937	1	0
lncRNA;MSTRG.18708.2	circRNA;8:2077824|2089976	4	27	3	ssc-miR-9785-5p	ssc-miR-532-3p,ssc-miR-1296-5p,ssc-miR-10382,ssc-miR-1306-5p,ssc-miR-330,ssc-miR-145-5p,ssc-miR-296-5p,ssc-miR-339-3p,ssc-miR-885-3p,ssc-miR-326,ssc-miR-7135-3p,ssc-miR-7138-3p,ssc-miR-361-3p,ssc-miR-671-5p,ssc-miR-9851-3p,ssc-miR-194a-3p,ssc-miR-331-3p,ssc-miR-339-5p,ssc-miR-874,ssc-miR-125a,ssc-miR-615,ssc-miR-339,ssc-miR-328,ssc-miR-149	ssc-miR-1343,ssc-miR-2320-5p,ssc-miR-4331-3p	0.000117556	0.00102009	1	0
lncRNA;MSTRG.43298.26	circRNA;8:2077824|2089976	4	27	3	ssc-miR-7137-5p	ssc-miR-328,ssc-miR-149,ssc-miR-339,ssc-miR-125a,ssc-miR-615,ssc-miR-9851-3p,ssc-miR-194a-3p,ssc-miR-1343,ssc-miR-331-3p,ssc-miR-339-5p,ssc-miR-2320-5p,ssc-miR-874,ssc-miR-326,ssc-miR-7138-3p,ssc-miR-7135-3p,ssc-miR-671-5p,ssc-miR-361-3p,ssc-miR-296-5p,ssc-miR-885-3p,ssc-miR-339-3p,ssc-miR-532-3p,ssc-miR-1306-5p,ssc-miR-1296-5p,ssc-miR-145-5p	ssc-miR-4331-3p,ssc-miR-330,ssc-miR-10382	0.000117556	0.00102009	1	0
lncRNA;MSTRG.16154.8	circRNA;8:2077824|2089976	8	27	5	ssc-miR-1224,ssc-miR-9820-5p,ssc-miR-7139-3p	ssc-miR-125a,ssc-miR-615,ssc-miR-194a-3p,ssc-miR-9851-3p,ssc-miR-331-3p,ssc-miR-1343,ssc-miR-339-5p,ssc-miR-4331-3p,ssc-miR-874,ssc-miR-2320-5p,ssc-miR-328,ssc-miR-149,ssc-miR-339,ssc-miR-296-5p,ssc-miR-885-3p,ssc-miR-10382,ssc-miR-1296-5p,ssc-miR-145-5p,ssc-miR-326,ssc-miR-7135-3p,ssc-miR-7138-3p,ssc-miR-361-3p	ssc-miR-339-3p,ssc-miR-532-3p,ssc-miR-330,ssc-miR-1306-5p,ssc-miR-671-5p	1.25007e-06	3.50342e-05	0.911845	0.000237283
lncRNA;MSTRG.8917.15	circRNA;8:2077824|2089976	23	27	13	ssc-miR-9860-5p,ssc-miR-7137-3p,ssc-miR-423-3p,ssc-miR-9820-5p,ssc-miR-2366,ssc-miR-139-3p,ssc-miR-486,ssc-miR-769-3p,ssc-miR-574-3p,ssc-miR-24-3p	ssc-miR-339-5p,ssc-miR-2320-5p,ssc-miR-4331-3p,ssc-miR-194a-3p,ssc-miR-1343,ssc-miR-331-3p,ssc-miR-125a,ssc-miR-339,ssc-miR-1306-5p,ssc-miR-145-5p,ssc-miR-532-3p,ssc-miR-339-3p,ssc-miR-7135-3p,ssc-miR-326	ssc-miR-874,ssc-miR-9851-3p,ssc-miR-615,ssc-miR-149,ssc-miR-328,ssc-miR-330,ssc-miR-1296-5p,ssc-miR-10382,ssc-miR-885-3p,ssc-miR-296-5p,ssc-miR-7138-3p,ssc-miR-671-5p,ssc-miR-361-3p	1.33227e-15	7.65159e-13	0.860413	0.00139858
lncRNA;MSTRG.32236.2	circRNA;8:2077824|2089976	12	27	6	ssc-miR-34a,ssc-miR-92b-5p,ssc-miR-7139-3p,ssc-miR-143-5p,ssc-miR-6782-3p,ssc-miR-7137-3p	ssc-miR-7135-3p,ssc-miR-7138-3p,ssc-miR-361-3p,ssc-miR-671-5p,ssc-miR-532-3p,ssc-miR-1296-5p,ssc-miR-1306-5p,ssc-miR-330,ssc-miR-145-5p,ssc-miR-296-5p,ssc-miR-885-3p,ssc-miR-339-3p,ssc-miR-328,ssc-miR-194a-3p,ssc-miR-331-3p,ssc-miR-1343,ssc-miR-874,ssc-miR-2320-5p,ssc-miR-4331-3p,ssc-miR-125a,ssc-miR-615	ssc-miR-326,ssc-miR-10382,ssc-miR-339,ssc-miR-149,ssc-miR-9851-3p,ssc-miR-339-5p	5.11224e-07	1.72742e-05	0.841299	0.00228085
lncRNA;MSTRG.6113.5	circRNA;8:2077824|2089976	4	27	3	ssc-miR-4334-3p	ssc-miR-326,ssc-miR-7138-3p,ssc-miR-7135-3p,ssc-miR-671-5p,ssc-miR-361-3p,ssc-miR-532-3p,ssc-miR-330,ssc-miR-1306-5p,ssc-miR-1296-5p,ssc-miR-10382,ssc-miR-145-5p,ssc-miR-296-5p,ssc-miR-339-3p,ssc-miR-885-3p,ssc-miR-328,ssc-miR-149,ssc-miR-194a-3p,ssc-miR-9851-3p,ssc-miR-1343,ssc-miR-331-3p,ssc-miR-2320-5p,ssc-miR-874,ssc-miR-125a,ssc-miR-615	ssc-miR-339,ssc-miR-339-5p,ssc-miR-4331-3p	0.000117556	0.00102009	0.894058	0.000484107
lncRNA;MSTRG.18204.1	circRNA;8:2077824|2089976	13	27	6	ssc-miR-140-3p,ssc-miR-9820-5p,ssc-miR-9858-5p,ssc-miR-361-5p,ssc-miR-24-3p,ssc-miR-7139-3p,ssc-miR-185	ssc-miR-7138-3p,ssc-miR-7135-3p,ssc-miR-326,ssc-miR-339-3p,ssc-miR-885-3p,ssc-miR-296-5p,ssc-miR-1306-5p,ssc-miR-1296-5p,ssc-miR-10382,ssc-miR-145-5p,ssc-miR-532-3p,ssc-miR-149,ssc-miR-328,ssc-miR-339,ssc-miR-615,ssc-miR-125a,ssc-miR-339-5p,ssc-miR-194a-3p,ssc-miR-9851-3p,ssc-miR-1343,ssc-miR-331-3p	ssc-miR-671-5p,ssc-miR-361-3p,ssc-miR-330,ssc-miR-874,ssc-miR-2320-5p,ssc-miR-4331-3p	9.28778e-07	2.77229e-05	0.862896	0.00130581
lncRNA;MSTRG.13203.11	circRNA;8:2077824|2089976	18	27	11	ssc-miR-9785-5p,ssc-miR-1224,ssc-miR-370,ssc-miR-574-5p,ssc-miR-769-3p,ssc-miR-7138-5p,ssc-miR-744	ssc-miR-1296-5p,ssc-miR-10382,ssc-miR-1306-5p,ssc-miR-330,ssc-miR-532-3p,ssc-miR-885-3p,ssc-miR-361-3p,ssc-miR-7135-3p,ssc-miR-7138-3p,ssc-miR-326,ssc-miR-339-5p,ssc-miR-331-3p,ssc-miR-194a-3p,ssc-miR-125a,ssc-miR-339,ssc-miR-149	ssc-miR-145-5p,ssc-miR-339-3p,ssc-miR-296-5p,ssc-miR-671-5p,ssc-miR-874,ssc-miR-2320-5p,ssc-miR-4331-3p,ssc-miR-1343,ssc-miR-9851-3p,ssc-miR-615,ssc-miR-328	1.10467e-13	3.80548e-11	0.852111	0.00174376
lncRNA;MSTRG.42285.18	circRNA;8:2077824|2089976	5	27	3	ssc-miR-6782-3p,ssc-miR-127	ssc-miR-339,ssc-miR-149,ssc-miR-328,ssc-miR-874,ssc-miR-339-5p,ssc-miR-1343,ssc-miR-331-3p,ssc-miR-9851-3p,ssc-miR-194a-3p,ssc-miR-615,ssc-miR-125a,ssc-miR-671-5p,ssc-miR-361-3p,ssc-miR-7138-3p,ssc-miR-7135-3p,ssc-miR-326,ssc-miR-145-5p,ssc-miR-1306-5p,ssc-miR-1296-5p,ssc-miR-10382,ssc-miR-532-3p,ssc-miR-885-3p,ssc-miR-339-3p,ssc-miR-296-5p	ssc-miR-2320-5p,ssc-miR-4331-3p,ssc-miR-330	0.000287549	0.00189964	1	0
lncRNA;MSTRG.16102.1	circRNA;8:2077824|2089976	8	27	5	ssc-miR-219a,ssc-miR-9858-5p,ssc-miR-125b	ssc-miR-296-5p,ssc-miR-339-3p,ssc-miR-885-3p,ssc-miR-532-3p,ssc-miR-10382,ssc-miR-1296-5p,ssc-miR-330,ssc-miR-1306-5p,ssc-miR-145-5p,ssc-miR-326,ssc-miR-7135-3p,ssc-miR-361-3p,ssc-miR-615,ssc-miR-9851-3p,ssc-miR-194a-3p,ssc-miR-331-3p,ssc-miR-1343,ssc-miR-339-5p,ssc-miR-2320-5p,ssc-miR-328,ssc-miR-149,ssc-miR-339	ssc-miR-7138-3p,ssc-miR-671-5p,ssc-miR-125a,ssc-miR-4331-3p,ssc-miR-874	1.25007e-06	3.50342e-05	0.998142	5.19755e-11
lncRNA;MSTRG.4079.2	circRNA;8:2077824|2089976	9	27	5	ssc-miR-143-5p,ssc-miR-320,ssc-miR-139-3p,ssc-miR-345-5p	ssc-miR-1343,ssc-miR-331-3p,ssc-miR-194a-3p,ssc-miR-9851-3p,ssc-miR-874,ssc-miR-339-5p,ssc-miR-328,ssc-miR-149,ssc-miR-339,ssc-miR-296-5p,ssc-miR-885-3p,ssc-miR-339-3p,ssc-miR-532-3p,ssc-miR-145-5p,ssc-miR-1306-5p,ssc-miR-330,ssc-miR-10382,ssc-miR-1296-5p,ssc-miR-326,ssc-miR-671-5p,ssc-miR-361-3p,ssc-miR-7135-3p	ssc-miR-125a,ssc-miR-615,ssc-miR-2320-5p,ssc-miR-4331-3p,ssc-miR-7138-3p	2.7506e-06	6.47446e-05	0.920813	0.000156212
lncRNA;MSTRG.35495.2	circRNA;8:2077824|2089976	6	27	3	ssc-miR-4334-3p,ssc-miR-2366,ssc-miR-1224	ssc-miR-361-3p,ssc-miR-671-5p,ssc-miR-7135-3p,ssc-miR-7138-3p,ssc-miR-326,ssc-miR-145-5p,ssc-miR-10382,ssc-miR-1296-5p,ssc-miR-1306-5p,ssc-miR-330,ssc-miR-532-3p,ssc-miR-339-3p,ssc-miR-885-3p,ssc-miR-296-5p,ssc-miR-149,ssc-miR-328,ssc-miR-874,ssc-miR-2320-5p,ssc-miR-331-3p,ssc-miR-1343,ssc-miR-9851-3p,ssc-miR-194a-3p,ssc-miR-615,ssc-miR-125a	ssc-miR-339,ssc-miR-4331-3p,ssc-miR-339-5p	0.000562699	0.00301168	0.90254	0.000350395
lncRNA;MSTRG.11270.1	circRNA;8:2077824|2089976	8	27	4	ssc-miR-744,ssc-miR-9820-5p,ssc-miR-370,ssc-miR-574-5p	ssc-miR-145-5p,ssc-miR-1296-5p,ssc-miR-1306-5p,ssc-miR-330,ssc-miR-532-3p,ssc-miR-339-3p,ssc-miR-885-3p,ssc-miR-296-5p,ssc-miR-361-3p,ssc-miR-7135-3p,ssc-miR-7138-3p,ssc-miR-326,ssc-miR-874,ssc-miR-2320-5p,ssc-miR-339-5p,ssc-miR-331-3p,ssc-miR-9851-3p,ssc-miR-194a-3p,ssc-miR-615,ssc-miR-125a,ssc-miR-339,ssc-miR-149,ssc-miR-328	ssc-miR-10382,ssc-miR-671-5p,ssc-miR-4331-3p,ssc-miR-1343	5.53346e-05	0.000600236	0.8614	0.00136116
lncRNA;MSTRG.6113.1	circRNA;8:2077824|2089976	5	27	3	ssc-miR-4334-3p,ssc-miR-10384	ssc-miR-296-5p,ssc-miR-339-3p,ssc-miR-885-3p,ssc-miR-532-3p,ssc-miR-145-5p,ssc-miR-1296-5p,ssc-miR-10382,ssc-miR-330,ssc-miR-1306-5p,ssc-miR-326,ssc-miR-361-3p,ssc-miR-671-5p,ssc-miR-7135-3p,ssc-miR-7138-3p,ssc-miR-125a,ssc-miR-615,ssc-miR-331-3p,ssc-miR-1343,ssc-miR-194a-3p,ssc-miR-4331-3p,ssc-miR-874,ssc-miR-2320-5p,ssc-miR-328,ssc-miR-149	ssc-miR-9851-3p,ssc-miR-339-5p,ssc-miR-339	0.000287549	0.00189964	0.848036	0.00193403
lncRNA;MSTRG.44491.4	circRNA;8:2077824|2089976	7	27	3	ssc-miR-133a-3p,ssc-miR-324,ssc-miR-370,ssc-miR-133b	ssc-miR-361-3p,ssc-miR-671-5p,ssc-miR-7135-3p,ssc-miR-7138-3p,ssc-miR-326,ssc-miR-339-3p,ssc-miR-885-3p,ssc-miR-296-5p,ssc-miR-145-5p,ssc-miR-10382,ssc-miR-1296-5p,ssc-miR-1306-5p,ssc-miR-532-3p,ssc-miR-149,ssc-miR-328,ssc-miR-339,ssc-miR-615,ssc-miR-125a,ssc-miR-2320-5p,ssc-miR-874,ssc-miR-331-3p,ssc-miR-1343,ssc-miR-194a-3p,ssc-miR-9851-3p	ssc-miR-330,ssc-miR-4331-3p,ssc-miR-339-5p	0.000963504	0.00433768	0.945343	3.65414e-05
lncRNA;MSTRG.10012.17	circRNA;8:2077824|2089976	14	27	6	ssc-miR-769-3p,ssc-miR-744,ssc-miR-222,ssc-miR-652,ssc-miR-432-5p,ssc-miR-490,ssc-miR-1249,ssc-miR-490-3p	ssc-miR-296-5p,ssc-miR-339-3p,ssc-miR-885-3p,ssc-miR-1296-5p,ssc-miR-10382,ssc-miR-330,ssc-miR-1306-5p,ssc-miR-145-5p,ssc-miR-326,ssc-miR-7135-3p,ssc-miR-7138-3p,ssc-miR-125a,ssc-miR-615,ssc-miR-9851-3p,ssc-miR-331-3p,ssc-miR-339-5p,ssc-miR-2320-5p,ssc-miR-874,ssc-miR-328,ssc-miR-149,ssc-miR-339	ssc-miR-532-3p,ssc-miR-361-3p,ssc-miR-671-5p,ssc-miR-194a-3p,ssc-miR-1343,ssc-miR-4331-3p	1.59001e-06	4.2457e-05	0.825099	0.00329582
lncRNA;MSTRG.7623.38	circRNA;8:2077824|2089976	11	27	5	ssc-miR-133a-3p,ssc-miR-744,ssc-miR-224,ssc-miR-6782-3p,ssc-miR-1224,ssc-miR-574-5p	ssc-miR-328,ssc-miR-149,ssc-miR-339,ssc-miR-125a,ssc-miR-615,ssc-miR-9851-3p,ssc-miR-194a-3p,ssc-miR-874,ssc-miR-2320-5p,ssc-miR-4331-3p,ssc-miR-339-5p,ssc-miR-671-5p,ssc-miR-361-3p,ssc-miR-7138-3p,ssc-miR-7135-3p,ssc-miR-296-5p,ssc-miR-339-3p,ssc-miR-145-5p,ssc-miR-1306-5p,ssc-miR-330,ssc-miR-10382,ssc-miR-1296-5p	ssc-miR-1343,ssc-miR-331-3p,ssc-miR-326,ssc-miR-885-3p,ssc-miR-532-3p	9.64523e-06	0.000167802	0.848723	0.00190094
lncRNA;MSTRG.41035.1	circRNA;8:2077824|2089976	7	27	4	ssc-miR-193a-3p,ssc-miR-7137-5p,ssc-miR-370	ssc-miR-339-5p,ssc-miR-4331-3p,ssc-miR-874,ssc-miR-2320-5p,ssc-miR-9851-3p,ssc-miR-194a-3p,ssc-miR-1343,ssc-miR-331-3p,ssc-miR-615,ssc-miR-125a,ssc-miR-339,ssc-miR-328,ssc-miR-330,ssc-miR-1296-5p,ssc-miR-10382,ssc-miR-145-5p,ssc-miR-339-3p,ssc-miR-885-3p,ssc-miR-296-5p,ssc-miR-7138-3p,ssc-miR-7135-3p,ssc-miR-671-5p,ssc-miR-361-3p	ssc-miR-149,ssc-miR-1306-5p,ssc-miR-532-3p,ssc-miR-326	2.82923e-05	0.000370905	0.800404	0.0054149
lncRNA;MSTRG.44344.2	circRNA;8:2077824|2089976	5	27	3	ssc-miR-423-3p,ssc-miR-370	ssc-miR-339,ssc-miR-149,ssc-miR-328,ssc-miR-339-5p,ssc-miR-2320-5p,ssc-miR-4331-3p,ssc-miR-194a-3p,ssc-miR-9851-3p,ssc-miR-1343,ssc-miR-615,ssc-miR-125a,ssc-miR-7138-3p,ssc-miR-7135-3p,ssc-miR-671-5p,ssc-miR-361-3p,ssc-miR-1306-5p,ssc-miR-330,ssc-miR-10382,ssc-miR-1296-5p,ssc-miR-145-5p,ssc-miR-532-3p,ssc-miR-339-3p,ssc-miR-885-3p,ssc-miR-296-5p	ssc-miR-874,ssc-miR-331-3p,ssc-miR-326	0.000287549	0.00189964	0.895987	0.000450876
lncRNA;MSTRG.25739.1	circRNA;8:2077824|2089976	5	27	4	ssc-miR-9820-5p	ssc-miR-885-3p,ssc-miR-339-3p,ssc-miR-296-5p,ssc-miR-1296-5p,ssc-miR-10382,ssc-miR-1306-5p,ssc-miR-330,ssc-miR-532-3p,ssc-miR-361-3p,ssc-miR-671-5p,ssc-miR-7135-3p,ssc-miR-7138-3p,ssc-miR-615,ssc-miR-125a,ssc-miR-874,ssc-miR-339-5p,ssc-miR-331-3p,ssc-miR-1343,ssc-miR-9851-3p,ssc-miR-194a-3p,ssc-miR-149,ssc-miR-328,ssc-miR-339	ssc-miR-145-5p,ssc-miR-326,ssc-miR-2320-5p,ssc-miR-4331-3p	4.22643e-06	8.98204e-05	0.964253	6.842e-06
lncRNA;MSTRG.19577.1	circRNA;8:2077824|2089976	15	27	9	ssc-miR-33b-3p,ssc-miR-6782-3p,ssc-miR-9785-5p,ssc-miR-2366,ssc-miR-199a-5p,ssc-miR-574-5p	ssc-miR-339,ssc-miR-9851-3p,ssc-miR-194a-3p,ssc-miR-874,ssc-miR-2320-5p,ssc-miR-339-5p,ssc-miR-125a,ssc-miR-671-5p,ssc-miR-361-3p,ssc-miR-7138-3p,ssc-miR-7135-3p,ssc-miR-532-3p,ssc-miR-145-5p,ssc-miR-1306-5p,ssc-miR-10382,ssc-miR-1296-5p,ssc-miR-296-5p,ssc-miR-885-3p	ssc-miR-328,ssc-miR-149,ssc-miR-1343,ssc-miR-331-3p,ssc-miR-4331-3p,ssc-miR-615,ssc-miR-326,ssc-miR-330,ssc-miR-339-3p	3.91431e-11	6.35001e-09	0.852483	0.00172712
lncRNA;MSTRG.34532.1	circRNA;8:2077824|2089976	6	27	3	ssc-miR-9785-5p,ssc-miR-2366,ssc-miR-1842	ssc-miR-328,ssc-miR-149,ssc-miR-339,ssc-miR-125a,ssc-miR-615,ssc-miR-1343,ssc-miR-9851-3p,ssc-miR-194a-3p,ssc-miR-874,ssc-miR-2320-5p,ssc-miR-339-5p,ssc-miR-326,ssc-miR-671-5p,ssc-miR-361-3p,ssc-miR-7138-3p,ssc-miR-7135-3p,ssc-miR-296-5p,ssc-miR-339-3p,ssc-miR-885-3p,ssc-miR-532-3p,ssc-miR-145-5p,ssc-miR-1306-5p,ssc-miR-10382,ssc-miR-1296-5p	ssc-miR-331-3p,ssc-miR-4331-3p,ssc-miR-330	0.000562699	0.00301168	1	0
lncRNA;MSTRG.34825.1	circRNA;8:2077824|2089976	6	27	5	ssc-miR-9820-5p	ssc-miR-339-3p,ssc-miR-532-3p,ssc-miR-145-5p,ssc-miR-1296-5p,ssc-miR-10382,ssc-miR-1306-5p,ssc-miR-330,ssc-miR-361-3p,ssc-miR-671-5p,ssc-miR-7135-3p,ssc-miR-7138-3p,ssc-miR-125a,ssc-miR-615,ssc-miR-331-3p,ssc-miR-1343,ssc-miR-194a-3p,ssc-miR-9851-3p,ssc-miR-2320-5p,ssc-miR-4331-3p,ssc-miR-339-5p,ssc-miR-328,ssc-miR-339	ssc-miR-296-5p,ssc-miR-885-3p,ssc-miR-326,ssc-miR-874,ssc-miR-149	1.40043e-07	6.09913e-06	0.831606	0.00285574
lncRNA;MSTRG.4068.17	circRNA;8:2077824|2089976	22	27	8	ssc-miR-345-3p,ssc-miR-365-5p,ssc-miR-212,ssc-miR-769-3p,ssc-miR-7142-5p,ssc-miR-6782-3p,ssc-miR-296-3p,ssc-miR-1224,ssc-miR-487b,ssc-miR-490-3p,ssc-miR-490,ssc-miR-9858-5p,ssc-miR-370,ssc-miR-664-5p	ssc-miR-615,ssc-miR-125a,ssc-miR-2320-5p,ssc-miR-874,ssc-miR-339-5p,ssc-miR-331-3p,ssc-miR-194a-3p,ssc-miR-328,ssc-miR-339,ssc-miR-339-3p,ssc-miR-885-3p,ssc-miR-296-5p,ssc-miR-145-5p,ssc-miR-10382,ssc-miR-330,ssc-miR-532-3p,ssc-miR-7135-3p,ssc-miR-7138-3p,ssc-miR-326	ssc-miR-4331-3p,ssc-miR-1343,ssc-miR-9851-3p,ssc-miR-149,ssc-miR-1296-5p,ssc-miR-1306-5p,ssc-miR-361-3p,ssc-miR-671-5p	9.1975e-08	4.35764e-06	0.808058	0.00467685
lncRNA;MSTRG.28266.2	circRNA;8:2077824|2089976	9	27	4	ssc-miR-92b-5p,ssc-miR-139-3p,ssc-miR-9785-5p,ssc-miR-7137-3p,ssc-miR-4334-3p	ssc-miR-125a,ssc-miR-615,ssc-miR-194a-3p,ssc-miR-9851-3p,ssc-miR-331-3p,ssc-miR-1343,ssc-miR-874,ssc-miR-328,ssc-miR-149,ssc-miR-296-5p,ssc-miR-339-3p,ssc-miR-885-3p,ssc-miR-532-3p,ssc-miR-1296-5p,ssc-miR-10382,ssc-miR-1306-5p,ssc-miR-330,ssc-miR-145-5p,ssc-miR-326,ssc-miR-7135-3p,ssc-miR-7138-3p,ssc-miR-361-3p,ssc-miR-671-5p	ssc-miR-339-5p,ssc-miR-2320-5p,ssc-miR-4331-3p,ssc-miR-339	9.74018e-05	0.000894317	0.902023	0.00035766
lncRNA;MSTRG.13195.4	circRNA;8:2077824|2089976	15	27	8	ssc-miR-9820-5p,ssc-miR-2366,ssc-miR-7136-5p,ssc-miR-7142-5p,ssc-miR-7139-3p,ssc-miR-769-5p,ssc-miR-365-5p	ssc-miR-339,ssc-miR-328,ssc-miR-149,ssc-miR-331-3p,ssc-miR-194a-3p,ssc-miR-9851-3p,ssc-miR-2320-5p,ssc-miR-339-5p,ssc-miR-615,ssc-miR-361-3p,ssc-miR-7135-3p,ssc-miR-7138-3p,ssc-miR-532-3p,ssc-miR-145-5p,ssc-miR-10382,ssc-miR-1306-5p,ssc-miR-296-5p,ssc-miR-885-3p,ssc-miR-339-3p	ssc-miR-1343,ssc-miR-874,ssc-miR-4331-3p,ssc-miR-125a,ssc-miR-326,ssc-miR-671-5p,ssc-miR-1296-5p,ssc-miR-330	2.1403e-09	1.91958e-07	0.833766	0.00271949
lncRNA;MSTRG.29030.1	circRNA;8:2077824|2089976	4	27	3	ssc-miR-9785-5p	ssc-miR-615,ssc-miR-125a,ssc-miR-339-5p,ssc-miR-2320-5p,ssc-miR-874,ssc-miR-194a-3p,ssc-miR-9851-3p,ssc-miR-1343,ssc-miR-331-3p,ssc-miR-149,ssc-miR-328,ssc-miR-339,ssc-miR-885-3p,ssc-miR-339-3p,ssc-miR-296-5p,ssc-miR-330,ssc-miR-1306-5p,ssc-miR-1296-5p,ssc-miR-10382,ssc-miR-145-5p,ssc-miR-7138-3p,ssc-miR-7135-3p,ssc-miR-671-5p,ssc-miR-326	ssc-miR-4331-3p,ssc-miR-532-3p,ssc-miR-361-3p	0.000117556	0.00102009	0.822816	0.00346111
lncRNA;MSTRG.18326.1	circRNA;8:2077824|2089976	13	27	6	ssc-miR-24-3p,ssc-miR-365-5p,ssc-miR-33b-3p,ssc-miR-7138-5p,ssc-miR-2366,ssc-miR-574-5p,ssc-miR-7857-3p	ssc-miR-326,ssc-miR-361-3p,ssc-miR-671-5p,ssc-miR-7135-3p,ssc-miR-7138-3p,ssc-miR-532-3p,ssc-miR-145-5p,ssc-miR-1296-5p,ssc-miR-1306-5p,ssc-miR-330,ssc-miR-296-5p,ssc-miR-885-3p,ssc-miR-328,ssc-miR-149,ssc-miR-331-3p,ssc-miR-1343,ssc-miR-9851-3p,ssc-miR-194a-3p,ssc-miR-2320-5p,ssc-miR-874,ssc-miR-615	ssc-miR-10382,ssc-miR-339-3p,ssc-miR-339,ssc-miR-4331-3p,ssc-miR-339-5p,ssc-miR-125a	9.28778e-07	2.77229e-05	1	0
lncRNA;MSTRG.17608.2	circRNA;8:2077824|2089976	21	27	8	ssc-miR-7137-3p,ssc-miR-490,ssc-miR-574-5p,ssc-miR-664-5p,ssc-miR-1224,ssc-miR-490-3p,ssc-miR-338,ssc-miR-503,ssc-miR-193a-3p,ssc-miR-185,ssc-miR-769-3p,ssc-miR-365-5p,ssc-miR-210	ssc-miR-328,ssc-miR-339,ssc-miR-125a,ssc-miR-615,ssc-miR-194a-3p,ssc-miR-331-3p,ssc-miR-339-5p,ssc-miR-2320-5p,ssc-miR-874,ssc-miR-7138-3p,ssc-miR-7135-3p,ssc-miR-361-3p,ssc-miR-296-5p,ssc-miR-885-3p,ssc-miR-532-3p,ssc-miR-1306-5p,ssc-miR-330,ssc-miR-10382,ssc-miR-145-5p	ssc-miR-149,ssc-miR-9851-3p,ssc-miR-1343,ssc-miR-4331-3p,ssc-miR-326,ssc-miR-671-5p,ssc-miR-339-3p,ssc-miR-1296-5p	5.97601e-08	3.03841e-06	0.938281	5.89013e-05
lncRNA;MSTRG.20676.3	circRNA;8:2077824|2089976	10	27	4	ssc-miR-9820-5p,ssc-miR-574-5p,ssc-miR-370,ssc-miR-139-3p,ssc-miR-7135-5p,ssc-miR-7142-5p	ssc-miR-125a,ssc-miR-194a-3p,ssc-miR-9851-3p,ssc-miR-331-3p,ssc-miR-339-5p,ssc-miR-4331-3p,ssc-miR-874,ssc-miR-328,ssc-miR-149,ssc-miR-339,ssc-miR-296-5p,ssc-miR-339-3p,ssc-miR-885-3p,ssc-miR-532-3p,ssc-miR-330,ssc-miR-1306-5p,ssc-miR-10382,ssc-miR-1296-5p,ssc-miR-145-5p,ssc-miR-326,ssc-miR-7138-3p,ssc-miR-7135-3p,ssc-miR-361-3p	ssc-miR-615,ssc-miR-1343,ssc-miR-2320-5p,ssc-miR-671-5p	0.00015875	0.00125804	0.84796	0.00193774
lncRNA;MSTRG.10358.8	circRNA;8:2077824|2089976	8	27	5	ssc-miR-10384,ssc-miR-7142-5p,ssc-miR-1249	ssc-miR-145-5p,ssc-miR-1306-5p,ssc-miR-1296-5p,ssc-miR-10382,ssc-miR-339-3p,ssc-miR-885-3p,ssc-miR-326,ssc-miR-671-5p,ssc-miR-361-3p,ssc-miR-7138-3p,ssc-miR-7135-3p,ssc-miR-1343,ssc-miR-9851-3p,ssc-miR-194a-3p,ssc-miR-874,ssc-miR-2320-5p,ssc-miR-339-5p,ssc-miR-125a,ssc-miR-615,ssc-miR-339,ssc-miR-328,ssc-miR-149	ssc-miR-532-3p,ssc-miR-330,ssc-miR-296-5p,ssc-miR-331-3p,ssc-miR-4331-3p	1.25007e-06	3.50342e-05	0.89965	0.000392439
lncRNA;MSTRG.16694.23	circRNA;8:2077824|2089976	8	27	3	ssc-miR-1842,ssc-miR-574-5p,ssc-miR-151-3p,ssc-miR-181b,ssc-miR-7138-5p	ssc-miR-296-5p,ssc-miR-339-3p,ssc-miR-885-3p,ssc-miR-532-3p,ssc-miR-1306-5p,ssc-miR-330,ssc-miR-10382,ssc-miR-145-5p,ssc-miR-326,ssc-miR-7138-3p,ssc-miR-7135-3p,ssc-miR-671-5p,ssc-miR-361-3p,ssc-miR-125a,ssc-miR-615,ssc-miR-194a-3p,ssc-miR-9851-3p,ssc-miR-1343,ssc-miR-331-3p,ssc-miR-339-5p,ssc-miR-2320-5p,ssc-miR-328,ssc-miR-149,ssc-miR-339	ssc-miR-1296-5p,ssc-miR-874,ssc-miR-4331-3p	0.00150841	0.00591319	0.850515	0.0018166
lncRNA;MSTRG.45905.5	circRNA;8:2077824|2089976	8	27	4	ssc-miR-664-5p,ssc-miR-9785-5p,ssc-miR-296-3p,ssc-miR-7142-5p	ssc-miR-615,ssc-miR-125a,ssc-miR-2320-5p,ssc-miR-874,ssc-miR-339-5p,ssc-miR-331-3p,ssc-miR-194a-3p,ssc-miR-9851-3p,ssc-miR-149,ssc-miR-328,ssc-miR-339,ssc-miR-339-3p,ssc-miR-885-3p,ssc-miR-145-5p,ssc-miR-1296-5p,ssc-miR-10382,ssc-miR-330,ssc-miR-1306-5p,ssc-miR-532-3p,ssc-miR-361-3p,ssc-miR-7135-3p,ssc-miR-7138-3p,ssc-miR-326	ssc-miR-4331-3p,ssc-miR-1343,ssc-miR-296-5p,ssc-miR-671-5p	5.53346e-05	0.000600236	0.919626	0.000165552
lncRNA;MSTRG.1770.62	circRNA;8:2077824|2089976	27	27	13	ssc-miR-664-5p,ssc-miR-574-5p,ssc-miR-652,ssc-miR-7137-3p,ssc-miR-1249,ssc-miR-9785-5p,ssc-miR-1224,ssc-miR-6782-3p,ssc-miR-7140-5p,ssc-miR-130b-5p,ssc-miR-7142-5p,ssc-miR-769-3p,ssc-miR-504,ssc-miR-1285	ssc-miR-125a,ssc-miR-615,ssc-miR-331-3p,ssc-miR-194a-3p,ssc-miR-339-5p,ssc-miR-339,ssc-miR-296-5p,ssc-miR-885-3p,ssc-miR-145-5p,ssc-miR-10382,ssc-miR-1296-5p,ssc-miR-326,ssc-miR-361-3p,ssc-miR-7135-3p	ssc-miR-1343,ssc-miR-9851-3p,ssc-miR-874,ssc-miR-2320-5p,ssc-miR-4331-3p,ssc-miR-328,ssc-miR-149,ssc-miR-339-3p,ssc-miR-532-3p,ssc-miR-1306-5p,ssc-miR-330,ssc-miR-671-5p,ssc-miR-7138-3p	2.22045e-14	9.26735e-12	0.969182	3.80239e-06
lncRNA;MSTRG.26362.2	circRNA;8:2077824|2089976	5	27	3	ssc-miR-7142-5p,ssc-miR-130b-5p	ssc-miR-885-3p,ssc-miR-339-3p,ssc-miR-296-5p,ssc-miR-1296-5p,ssc-miR-10382,ssc-miR-1306-5p,ssc-miR-330,ssc-miR-145-5p,ssc-miR-532-3p,ssc-miR-7135-3p,ssc-miR-7138-3p,ssc-miR-361-3p,ssc-miR-326,ssc-miR-615,ssc-miR-125a,ssc-miR-339-5p,ssc-miR-874,ssc-miR-2320-5p,ssc-miR-9851-3p,ssc-miR-194a-3p,ssc-miR-331-3p,ssc-miR-1343,ssc-miR-149,ssc-miR-339	ssc-miR-671-5p,ssc-miR-4331-3p,ssc-miR-328	0.000287549	0.00189964	0.844148	0.00212914
lncRNA;MSTRG.4276.2	circRNA;8:2077824|2089976	6	27	5	ssc-miR-370	ssc-miR-296-5p,ssc-miR-339-3p,ssc-miR-885-3p,ssc-miR-10382,ssc-miR-330,ssc-miR-1306-5p,ssc-miR-145-5p,ssc-miR-326,ssc-miR-7135-3p,ssc-miR-7138-3p,ssc-miR-361-3p,ssc-miR-671-5p,ssc-miR-125a,ssc-miR-615,ssc-miR-194a-3p,ssc-miR-9851-3p,ssc-miR-331-3p,ssc-miR-339-5p,ssc-miR-4331-3p,ssc-miR-874,ssc-miR-328,ssc-miR-339	ssc-miR-532-3p,ssc-miR-1296-5p,ssc-miR-1343,ssc-miR-2320-5p,ssc-miR-149	1.40043e-07	6.09913e-06	1	0
lncRNA;MSTRG.41426.4	circRNA;8:2077824|2089976	25	27	17	ssc-miR-2366,ssc-miR-139-3p,ssc-miR-4334-3p,ssc-miR-1842,ssc-miR-7137-3p,ssc-miR-33b-3p,ssc-miR-671-3p,ssc-miR-7142-5p	ssc-miR-532-3p,ssc-miR-885-3p,ssc-miR-7135-3p,ssc-miR-7138-3p,ssc-miR-671-5p,ssc-miR-2320-5p,ssc-miR-9851-3p,ssc-miR-194a-3p,ssc-miR-125a,ssc-miR-149	ssc-miR-1296-5p,ssc-miR-10382,ssc-miR-330,ssc-miR-1306-5p,ssc-miR-145-5p,ssc-miR-339-3p,ssc-miR-296-5p,ssc-miR-361-3p,ssc-miR-326,ssc-miR-339-5p,ssc-miR-4331-3p,ssc-miR-874,ssc-miR-331-3p,ssc-miR-1343,ssc-miR-615,ssc-miR-339,ssc-miR-328	0	0	0.802572	0.00519794
lncRNA;MSTRG.39464.27	circRNA;8:2077824|2089976	5	27	5		ssc-miR-326,ssc-miR-361-3p,ssc-miR-7135-3p,ssc-miR-7138-3p,ssc-miR-532-3p,ssc-miR-145-5p,ssc-miR-1296-5p,ssc-miR-330,ssc-miR-1306-5p,ssc-miR-296-5p,ssc-miR-339-3p,ssc-miR-885-3p,ssc-miR-339,ssc-miR-149,ssc-miR-331-3p,ssc-miR-9851-3p,ssc-miR-194a-3p,ssc-miR-874,ssc-miR-2320-5p,ssc-miR-339-5p,ssc-miR-125a,ssc-miR-615	ssc-miR-671-5p,ssc-miR-10382,ssc-miR-328,ssc-miR-1343,ssc-miR-4331-3p	2.38664e-08	1.43279e-06	0.831899	0.00283694
lncRNA;MSTRG.9518.9	circRNA;8:2077824|2089976	9	27	6	ssc-miR-7142-5p,ssc-miR-769-3p,ssc-miR-9785-5p	ssc-miR-7138-3p,ssc-miR-7135-3p,ssc-miR-361-3p,ssc-miR-326,ssc-miR-885-3p,ssc-miR-339-3p,ssc-miR-296-5p,ssc-miR-1306-5p,ssc-miR-145-5p,ssc-miR-532-3p,ssc-miR-149,ssc-miR-328,ssc-miR-339,ssc-miR-615,ssc-miR-125a,ssc-miR-339-5p,ssc-miR-2320-5p,ssc-miR-4331-3p,ssc-miR-194a-3p,ssc-miR-9851-3p,ssc-miR-1343	ssc-miR-671-5p,ssc-miR-330,ssc-miR-1296-5p,ssc-miR-10382,ssc-miR-874,ssc-miR-331-3p	4.96383e-08	2.60815e-06	0.876865	0.000864658
lncRNA;MSTRG.20664.17	circRNA;8:2077824|2089976	28	27	15	ssc-miR-1249,ssc-miR-7137-3p,ssc-miR-532-5p,ssc-miR-574-5p,ssc-miR-652,ssc-miR-4334-3p,ssc-miR-370,ssc-miR-491,ssc-miR-744,ssc-miR-92b-5p,ssc-miR-10386,ssc-miR-769-3p,ssc-miR-6782-3p	ssc-miR-361-3p,ssc-miR-7135-3p,ssc-miR-1296-5p,ssc-miR-532-3p,ssc-miR-885-3p,ssc-miR-4331-3p,ssc-miR-874,ssc-miR-331-3p,ssc-miR-194a-3p,ssc-miR-9851-3p,ssc-miR-615,ssc-miR-125a	ssc-miR-671-5p,ssc-miR-7138-3p,ssc-miR-326,ssc-miR-145-5p,ssc-miR-10382,ssc-miR-330,ssc-miR-1306-5p,ssc-miR-339-3p,ssc-miR-296-5p,ssc-miR-339,ssc-miR-149,ssc-miR-328,ssc-miR-2320-5p,ssc-miR-339-5p,ssc-miR-1343	0	0	1	0
lncRNA;MSTRG.9251.7	circRNA;8:2077824|2089976	4	27	3	ssc-miR-9820-5p	ssc-miR-361-3p,ssc-miR-7138-3p,ssc-miR-7135-3p,ssc-miR-326,ssc-miR-145-5p,ssc-miR-330,ssc-miR-1306-5p,ssc-miR-1296-5p,ssc-miR-10382,ssc-miR-532-3p,ssc-miR-339-3p,ssc-miR-885-3p,ssc-miR-296-5p,ssc-miR-339,ssc-miR-149,ssc-miR-328,ssc-miR-4331-3p,ssc-miR-874,ssc-miR-339-5p,ssc-miR-1343,ssc-miR-194a-3p,ssc-miR-9851-3p,ssc-miR-615,ssc-miR-125a	ssc-miR-671-5p,ssc-miR-2320-5p,ssc-miR-331-3p	0.000117556	0.00102009	1	0
lncRNA;MSTRG.7303.4	circRNA;8:2077824|2089976	5	27	4	ssc-miR-504	ssc-miR-361-3p,ssc-miR-7135-3p,ssc-miR-7138-3p,ssc-miR-326,ssc-miR-145-5p,ssc-miR-10382,ssc-miR-330,ssc-miR-1306-5p,ssc-miR-532-3p,ssc-miR-339-3p,ssc-miR-885-3p,ssc-miR-296-5p,ssc-miR-339,ssc-miR-149,ssc-miR-328,ssc-miR-4331-3p,ssc-miR-2320-5p,ssc-miR-331-3p,ssc-miR-1343,ssc-miR-9851-3p,ssc-miR-194a-3p,ssc-miR-615,ssc-miR-125a	ssc-miR-671-5p,ssc-miR-1296-5p,ssc-miR-874,ssc-miR-339-5p	4.22643e-06	8.98204e-05	0.917193	0.000185959
lncRNA;MSTRG.44805.1	circRNA;8:2077824|2089976	4	27	4		ssc-miR-328,ssc-miR-149,ssc-miR-339,ssc-miR-125a,ssc-miR-615,ssc-miR-331-3p,ssc-miR-194a-3p,ssc-miR-9851-3p,ssc-miR-2320-5p,ssc-miR-874,ssc-miR-339-5p,ssc-miR-326,ssc-miR-361-3p,ssc-miR-671-5p,ssc-miR-7135-3p,ssc-miR-7138-3p,ssc-miR-885-3p,ssc-miR-339-3p,ssc-miR-532-3p,ssc-miR-145-5p,ssc-miR-10382,ssc-miR-330,ssc-miR-1306-5p	ssc-miR-1343,ssc-miR-4331-3p,ssc-miR-296-5p,ssc-miR-1296-5p	8.64379e-07	2.60559e-05	0.980691	5.94237e-07
lncRNA;MSTRG.38169.12	circRNA;8:2077824|2089976	3	27	3		ssc-miR-339,ssc-miR-149,ssc-miR-2320-5p,ssc-miR-874,ssc-miR-4331-3p,ssc-miR-339-5p,ssc-miR-1343,ssc-miR-331-3p,ssc-miR-9851-3p,ssc-miR-194a-3p,ssc-miR-125a,ssc-miR-671-5p,ssc-miR-361-3p,ssc-miR-7138-3p,ssc-miR-7135-3p,ssc-miR-326,ssc-miR-145-5p,ssc-miR-1306-5p,ssc-miR-330,ssc-miR-1296-5p,ssc-miR-532-3p,ssc-miR-339-3p,ssc-miR-885-3p,ssc-miR-296-5p	ssc-miR-328,ssc-miR-615,ssc-miR-10382	3.00372e-05	0.000385139	0.859839	0.00142071
lncRNA;MSTRG.38656.3	circRNA;8:2077824|2089976	14	27	7	ssc-miR-365-5p,ssc-miR-33b-3p,ssc-miR-212,ssc-miR-370,ssc-miR-574-5p,ssc-miR-500-5p,ssc-miR-2366	ssc-miR-339,ssc-miR-328,ssc-miR-194a-3p,ssc-miR-9851-3p,ssc-miR-1343,ssc-miR-339-5p,ssc-miR-125a,ssc-miR-615,ssc-miR-7138-3p,ssc-miR-7135-3p,ssc-miR-361-3p,ssc-miR-532-3p,ssc-miR-1306-5p,ssc-miR-330,ssc-miR-10382,ssc-miR-1296-5p,ssc-miR-145-5p,ssc-miR-296-5p,ssc-miR-339-3p,ssc-miR-885-3p	ssc-miR-149,ssc-miR-331-3p,ssc-miR-2320-5p,ssc-miR-874,ssc-miR-4331-3p,ssc-miR-326,ssc-miR-671-5p	4.71331e-08	2.50321e-06	0.802397	0.00521521
lncRNA;MSTRG.31678.26	circRNA;8:2077824|2089976	5	27	3	ssc-miR-143-5p,ssc-miR-7136-5p	ssc-miR-9851-3p,ssc-miR-194a-3p,ssc-miR-1343,ssc-miR-331-3p,ssc-miR-339-5p,ssc-miR-874,ssc-miR-2320-5p,ssc-miR-125a,ssc-miR-615,ssc-miR-339,ssc-miR-328,ssc-miR-149,ssc-miR-532-3p,ssc-miR-1306-5p,ssc-miR-1296-5p,ssc-miR-10382,ssc-miR-145-5p,ssc-miR-296-5p,ssc-miR-339-3p,ssc-miR-885-3p,ssc-miR-7138-3p,ssc-miR-7135-3p,ssc-miR-671-5p,ssc-miR-361-3p	ssc-miR-4331-3p,ssc-miR-330,ssc-miR-326	0.000287549	0.00189964	0.926908	0.00011425
lncRNA;MSTRG.17611.1	circRNA;8:2077824|2089976	4	27	3	ssc-miR-127	ssc-miR-296-5p,ssc-miR-885-3p,ssc-miR-339-3p,ssc-miR-532-3p,ssc-miR-145-5p,ssc-miR-1306-5p,ssc-miR-330,ssc-miR-1296-5p,ssc-miR-10382,ssc-miR-326,ssc-miR-361-3p,ssc-miR-7138-3p,ssc-miR-7135-3p,ssc-miR-125a,ssc-miR-1343,ssc-miR-331-3p,ssc-miR-194a-3p,ssc-miR-9851-3p,ssc-miR-874,ssc-miR-2320-5p,ssc-miR-339-5p,ssc-miR-328,ssc-miR-149,ssc-miR-339	ssc-miR-671-5p,ssc-miR-615,ssc-miR-4331-3p	0.000117556	0.00102009	0.907128	0.000290589
lncRNA;MSTRG.24692.26	circRNA;8:2077824|2089976	6	27	4	ssc-miR-214-3p,ssc-miR-7138-5p	ssc-miR-4331-3p,ssc-miR-2320-5p,ssc-miR-339-5p,ssc-miR-1343,ssc-miR-9851-3p,ssc-miR-194a-3p,ssc-miR-615,ssc-miR-125a,ssc-miR-339,ssc-miR-149,ssc-miR-328,ssc-miR-145-5p,ssc-miR-1296-5p,ssc-miR-330,ssc-miR-1306-5p,ssc-miR-339-3p,ssc-miR-885-3p,ssc-miR-296-5p,ssc-miR-361-3p,ssc-miR-671-5p,ssc-miR-7135-3p,ssc-miR-7138-3p,ssc-miR-326	ssc-miR-874,ssc-miR-331-3p,ssc-miR-10382,ssc-miR-532-3p	1.23992e-05	0.000200316	0.873486	0.000959461
lncRNA;MSTRG.25649.1	circRNA;8:2077824|2089976	6	27	4	ssc-miR-652,ssc-miR-181d-3p	ssc-miR-7135-3p,ssc-miR-7138-3p,ssc-miR-361-3p,ssc-miR-671-5p,ssc-miR-326,ssc-miR-1296-5p,ssc-miR-10382,ssc-miR-330,ssc-miR-1306-5p,ssc-miR-145-5p,ssc-miR-532-3p,ssc-miR-885-3p,ssc-miR-339-3p,ssc-miR-339,ssc-miR-149,ssc-miR-328,ssc-miR-339-5p,ssc-miR-4331-3p,ssc-miR-194a-3p,ssc-miR-9851-3p,ssc-miR-1343,ssc-miR-615,ssc-miR-125a	ssc-miR-296-5p,ssc-miR-874,ssc-miR-2320-5p,ssc-miR-331-3p	1.23992e-05	0.000200316	0.868325	0.00111856
lncRNA;MSTRG.10647.4	circRNA;8:2077824|2089976	6	27	3	ssc-miR-9820-5p,ssc-miR-500-5p,ssc-miR-9785-5p	ssc-miR-328,ssc-miR-149,ssc-miR-339,ssc-miR-125a,ssc-miR-615,ssc-miR-331-3p,ssc-miR-194a-3p,ssc-miR-9851-3p,ssc-miR-874,ssc-miR-2320-5p,ssc-miR-4331-3p,ssc-miR-339-5p,ssc-miR-326,ssc-miR-361-3p,ssc-miR-7135-3p,ssc-miR-7138-3p,ssc-miR-296-5p,ssc-miR-885-3p,ssc-miR-339-3p,ssc-miR-145-5p,ssc-miR-1296-5p,ssc-miR-10382,ssc-miR-1306-5p,ssc-miR-330	ssc-miR-1343,ssc-miR-671-5p,ssc-miR-532-3p	0.000562699	0.00301168	1	0
lncRNA;MSTRG.29814.3	circRNA;8:2077824|2089976	14	27	9	ssc-miR-370,ssc-miR-33b-3p,ssc-miR-92b-5p,ssc-miR-7138-5p,ssc-miR-1271-3p	ssc-miR-330,ssc-miR-1306-5p,ssc-miR-10382,ssc-miR-1296-5p,ssc-miR-532-3p,ssc-miR-339-3p,ssc-miR-7135-3p,ssc-miR-326,ssc-miR-4331-3p,ssc-miR-339-5p,ssc-miR-1343,ssc-miR-331-3p,ssc-miR-194a-3p,ssc-miR-9851-3p,ssc-miR-615,ssc-miR-125a,ssc-miR-339,ssc-miR-149	ssc-miR-145-5p,ssc-miR-885-3p,ssc-miR-296-5p,ssc-miR-671-5p,ssc-miR-361-3p,ssc-miR-7138-3p,ssc-miR-2320-5p,ssc-miR-874,ssc-miR-328	1.59711e-11	2.92794e-09	0.911499	0.000240929
lncRNA;MSTRG.4782.2	circRNA;8:2077824|2089976	14	27	6	ssc-miR-342,ssc-miR-9785-5p,ssc-miR-885-5p,ssc-miR-935,ssc-miR-423-5p,ssc-miR-365-5p,ssc-miR-33b-3p,ssc-miR-210	ssc-miR-326,ssc-miR-7135-3p,ssc-miR-361-3p,ssc-miR-296-5p,ssc-miR-339-3p,ssc-miR-885-3p,ssc-miR-532-3p,ssc-miR-1296-5p,ssc-miR-10382,ssc-miR-330,ssc-miR-328,ssc-miR-339,ssc-miR-125a,ssc-miR-615,ssc-miR-194a-3p,ssc-miR-9851-3p,ssc-miR-331-3p,ssc-miR-1343,ssc-miR-339-5p,ssc-miR-2320-5p,ssc-miR-874	ssc-miR-7138-3p,ssc-miR-671-5p,ssc-miR-1306-5p,ssc-miR-145-5p,ssc-miR-149,ssc-miR-4331-3p	1.59001e-06	4.2457e-05	0.831466	0.00286468
lncRNA;MSTRG.45655.15	circRNA;8:2077824|2089976	9	27	5	ssc-miR-33b-3p,ssc-miR-370,ssc-miR-10383,ssc-miR-9785-5p	ssc-miR-339,ssc-miR-149,ssc-miR-328,ssc-miR-874,ssc-miR-2320-5p,ssc-miR-331-3p,ssc-miR-1343,ssc-miR-194a-3p,ssc-miR-9851-3p,ssc-miR-615,ssc-miR-125a,ssc-miR-361-3p,ssc-miR-7135-3p,ssc-miR-7138-3p,ssc-miR-326,ssc-miR-1296-5p,ssc-miR-10382,ssc-miR-1306-5p,ssc-miR-330,ssc-miR-885-3p,ssc-miR-339-3p,ssc-miR-296-5p	ssc-miR-4331-3p,ssc-miR-339-5p,ssc-miR-671-5p,ssc-miR-145-5p,ssc-miR-532-3p	2.7506e-06	6.47446e-05	0.982377	4.13144e-07
lncRNA;MSTRG.27149.3	circRNA;8:2077824|2089976	9	27	7	ssc-miR-1285,ssc-miR-199a-5p	ssc-miR-330,ssc-miR-1306-5p,ssc-miR-10382,ssc-miR-1296-5p,ssc-miR-145-5p,ssc-miR-532-3p,ssc-miR-339-3p,ssc-miR-7138-3p,ssc-miR-7135-3p,ssc-miR-361-3p,ssc-miR-326,ssc-miR-339-5p,ssc-miR-9851-3p,ssc-miR-194a-3p,ssc-miR-331-3p,ssc-miR-615,ssc-miR-125a,ssc-miR-339,ssc-miR-149,ssc-miR-328	ssc-miR-885-3p,ssc-miR-296-5p,ssc-miR-671-5p,ssc-miR-4331-3p,ssc-miR-2320-5p,ssc-miR-874,ssc-miR-1343	5.50162e-10	6.08845e-08	0.83337	0.00274409
lncRNA;MSTRG.44013.2	circRNA;8:2077824|2089976	6	27	3	ssc-miR-1285,ssc-miR-7142-5p,ssc-miR-221-5p	ssc-miR-149,ssc-miR-328,ssc-miR-339,ssc-miR-615,ssc-miR-125a,ssc-miR-874,ssc-miR-2320-5p,ssc-miR-4331-3p,ssc-miR-339-5p,ssc-miR-331-3p,ssc-miR-194a-3p,ssc-miR-9851-3p,ssc-miR-361-3p,ssc-miR-7135-3p,ssc-miR-7138-3p,ssc-miR-326,ssc-miR-339-3p,ssc-miR-885-3p,ssc-miR-296-5p,ssc-miR-145-5p,ssc-miR-1296-5p,ssc-miR-10382,ssc-miR-1306-5p,ssc-miR-330	ssc-miR-1343,ssc-miR-671-5p,ssc-miR-532-3p	0.000562699	0.00301168	1	0
lncRNA;MSTRG.38316.1	circRNA;8:2077824|2089976	6	27	3	ssc-miR-9785-5p,ssc-miR-652,ssc-miR-370	ssc-miR-149,ssc-miR-328,ssc-miR-339,ssc-miR-615,ssc-miR-125a,ssc-miR-339-5p,ssc-miR-2320-5p,ssc-miR-874,ssc-miR-4331-3p,ssc-miR-194a-3p,ssc-miR-9851-3p,ssc-miR-331-3p,ssc-miR-7135-3p,ssc-miR-361-3p,ssc-miR-326,ssc-miR-339-3p,ssc-miR-885-3p,ssc-miR-296-5p,ssc-miR-1306-5p,ssc-miR-330,ssc-miR-1296-5p,ssc-miR-10382,ssc-miR-145-5p,ssc-miR-532-3p	ssc-miR-1343,ssc-miR-7138-3p,ssc-miR-671-5p	0.000562699	0.00301168	0.872128	0.0009996
lncRNA;MSTRG.20191.2	circRNA;8:2077824|2089976	39	27	18	ssc-miR-935,ssc-miR-7142-5p,ssc-miR-10384,ssc-miR-10386,ssc-miR-671-3p,ssc-miR-6782-3p,ssc-miR-7139-5p,ssc-miR-7137-5p,ssc-miR-504,ssc-miR-210,ssc-miR-205,ssc-miR-7137-3p,ssc-miR-1249,ssc-miR-342,ssc-miR-9820-5p,ssc-miR-10383,ssc-miR-574-5p,ssc-miR-652,ssc-miR-370,ssc-miR-1224,ssc-miR-9785-5p	ssc-miR-125a,ssc-miR-194a-3p,ssc-miR-7138-3p,ssc-miR-7135-3p,ssc-miR-885-3p,ssc-miR-339-3p,ssc-miR-296-5p,ssc-miR-145-5p,ssc-miR-1306-5p	ssc-miR-149,ssc-miR-328,ssc-miR-339,ssc-miR-615,ssc-miR-4331-3p,ssc-miR-2320-5p,ssc-miR-874,ssc-miR-339-5p,ssc-miR-1343,ssc-miR-331-3p,ssc-miR-9851-3p,ssc-miR-671-5p,ssc-miR-361-3p,ssc-miR-326,ssc-miR-330,ssc-miR-10382,ssc-miR-1296-5p,ssc-miR-532-3p	0	0	0.991493	2.26852e-08
lncRNA;MSTRG.10540.1	circRNA;8:2077824|2089976	6	27	4	ssc-miR-652,ssc-miR-9785-5p	ssc-miR-145-5p,ssc-miR-1306-5p,ssc-miR-1296-5p,ssc-miR-532-3p,ssc-miR-339-3p,ssc-miR-885-3p,ssc-miR-296-5p,ssc-miR-671-5p,ssc-miR-361-3p,ssc-miR-7138-3p,ssc-miR-7135-3p,ssc-miR-874,ssc-miR-2320-5p,ssc-miR-339-5p,ssc-miR-1343,ssc-miR-331-3p,ssc-miR-194a-3p,ssc-miR-9851-3p,ssc-miR-615,ssc-miR-125a,ssc-miR-339,ssc-miR-149,ssc-miR-328	ssc-miR-330,ssc-miR-10382,ssc-miR-326,ssc-miR-4331-3p	1.23992e-05	0.000200316	0.923901	0.000133743
lncRNA;MSTRG.18330.1	circRNA;8:2077824|2089976	12	27	7	ssc-miR-9785-5p,ssc-miR-150,ssc-miR-423-3p,ssc-miR-574-5p,ssc-miR-769-3p	ssc-miR-326,ssc-miR-361-3p,ssc-miR-7135-3p,ssc-miR-7138-3p,ssc-miR-296-5p,ssc-miR-339-3p,ssc-miR-885-3p,ssc-miR-532-3p,ssc-miR-145-5p,ssc-miR-10382,ssc-miR-1306-5p,ssc-miR-330,ssc-miR-328,ssc-miR-125a,ssc-miR-615,ssc-miR-331-3p,ssc-miR-9851-3p,ssc-miR-194a-3p,ssc-miR-2320-5p,ssc-miR-4331-3p	ssc-miR-671-5p,ssc-miR-1296-5p,ssc-miR-149,ssc-miR-339,ssc-miR-1343,ssc-miR-874,ssc-miR-339-5p	1.13524e-08	7.72326e-07	0.807234	0.00475268
lncRNA;MSTRG.3560.19	circRNA;8:2077824|2089976	9	27	7	ssc-miR-9820-5p,ssc-miR-324	ssc-miR-361-3p,ssc-miR-7135-3p,ssc-miR-326,ssc-miR-145-5p,ssc-miR-1296-5p,ssc-miR-330,ssc-miR-1306-5p,ssc-miR-532-3p,ssc-miR-885-3p,ssc-miR-339-3p,ssc-miR-296-5p,ssc-miR-339,ssc-miR-328,ssc-miR-2320-5p,ssc-miR-874,ssc-miR-331-3p,ssc-miR-194a-3p,ssc-miR-9851-3p,ssc-miR-615,ssc-miR-125a	ssc-miR-671-5p,ssc-miR-7138-3p,ssc-miR-10382,ssc-miR-149,ssc-miR-4331-3p,ssc-miR-339-5p,ssc-miR-1343	5.50162e-10	6.08845e-08	1	0
lncRNA;MSTRG.24134.7	circRNA;8:2077824|2089976	20	27	10	ssc-miR-487b,ssc-miR-9785-5p,ssc-miR-708-3p,ssc-miR-532-5p,ssc-miR-370,ssc-miR-151-3p,ssc-miR-504,ssc-miR-28-3p,ssc-miR-935,ssc-miR-6782-3p	ssc-miR-296-5p,ssc-miR-339-3p,ssc-miR-885-3p,ssc-miR-532-3p,ssc-miR-1296-5p,ssc-miR-145-5p,ssc-miR-326,ssc-miR-7135-3p,ssc-miR-125a,ssc-miR-615,ssc-miR-194a-3p,ssc-miR-9851-3p,ssc-miR-1343,ssc-miR-331-3p,ssc-miR-2320-5p,ssc-miR-328,ssc-miR-149	ssc-miR-330,ssc-miR-1306-5p,ssc-miR-10382,ssc-miR-7138-3p,ssc-miR-671-5p,ssc-miR-361-3p,ssc-miR-339-5p,ssc-miR-4331-3p,ssc-miR-874,ssc-miR-339	2.92695e-11	4.92979e-09	0.991151	2.6541e-08
lncRNA;MSTRG.23419.3	circRNA;6:96516466|96526660	4	27	4		ssc-miR-671-5p,ssc-miR-326,ssc-miR-6782-3p,ssc-miR-370,ssc-miR-1306-5p,ssc-miR-330,ssc-miR-532-3p,ssc-miR-2366,ssc-miR-296-5p,ssc-miR-339,ssc-miR-10384,ssc-miR-149,ssc-miR-345-3p,ssc-miR-339-5p,ssc-miR-874,ssc-miR-4331-3p,ssc-miR-9851-3p,ssc-miR-1343,ssc-miR-935,ssc-miR-615,ssc-miR-885-5p,ssc-miR-744,ssc-miR-1224	ssc-miR-574-5p,ssc-miR-1296-5p,ssc-miR-2320-5p,ssc-miR-1249	8.64379e-07	2.60559e-05	0.888697	0.000585848
lncRNA;MSTRG.20884.5	circRNA;6:96516466|96526660	8	27	3	ssc-miR-7138-3p,ssc-miR-9788-3p,ssc-miR-10382,ssc-miR-128,ssc-miR-503	ssc-miR-339,ssc-miR-345-3p,ssc-miR-149,ssc-miR-10384,ssc-miR-9851-3p,ssc-miR-1343,ssc-miR-339-5p,ssc-miR-4331-3p,ssc-miR-2320-5p,ssc-miR-874,ssc-miR-1224,ssc-miR-744,ssc-miR-1249,ssc-miR-615,ssc-miR-935,ssc-miR-885-5p,ssc-miR-326,ssc-miR-6782-3p,ssc-miR-532-3p,ssc-miR-1306-5p,ssc-miR-1296-5p,ssc-miR-574-5p,ssc-miR-296-5p,ssc-miR-2366	ssc-miR-671-5p,ssc-miR-370,ssc-miR-330	0.00150841	0.00591319	0.983472	3.2007e-07
lncRNA;MSTRG.1770.31	circRNA;6:96516466|96526660	51	27	21	ssc-miR-9860-5p,ssc-miR-664-5p,ssc-miR-4334-3p,ssc-miR-10382,ssc-miR-9820-5p,ssc-miR-532-5p,ssc-miR-10383,ssc-miR-7137-3p,ssc-miR-325,ssc-miR-127,ssc-miR-500-5p,ssc-miR-140-3p,ssc-miR-139-3p,ssc-miR-487b,ssc-miR-331-3p,ssc-miR-7138-3p,ssc-miR-139-5p,ssc-miR-339-3p,ssc-miR-708-5p,ssc-miR-769-3p,ssc-miR-7139-3p,ssc-miR-92b-5p,ssc-miR-24-3p,ssc-miR-210,ssc-miR-222,ssc-miR-574-3p,ssc-miR-28-3p,ssc-mi…	ssc-miR-935,ssc-miR-885-5p,ssc-miR-744,ssc-miR-10384,ssc-miR-345-3p,ssc-miR-1306-5p	ssc-miR-615,ssc-miR-1249,ssc-miR-1224,ssc-miR-339-5p,ssc-miR-4331-3p,ssc-miR-874,ssc-miR-2320-5p,ssc-miR-9851-3p,ssc-miR-1343,ssc-miR-149,ssc-miR-339,ssc-miR-2366,ssc-miR-296-5p,ssc-miR-330,ssc-miR-1296-5p,ssc-miR-574-5p,ssc-miR-532-3p,ssc-miR-6782-3p,ssc-miR-370,ssc-miR-671-5p,ssc-miR-326	0	0	0.99436	4.39723e-09
lncRNA;MSTRG.23252.4	circRNA;6:96516466|96526660	5	27	3	ssc-miR-92a,ssc-miR-9820-5p	ssc-miR-345-3p,ssc-miR-10384,ssc-miR-149,ssc-miR-339,ssc-miR-744,ssc-miR-1224,ssc-miR-885-5p,ssc-miR-1249,ssc-miR-615,ssc-miR-935,ssc-miR-1343,ssc-miR-9851-3p,ssc-miR-2320-5p,ssc-miR-874,ssc-miR-339-5p,ssc-miR-370,ssc-miR-6782-3p,ssc-miR-326,ssc-miR-296-5p,ssc-miR-2366,ssc-miR-532-3p,ssc-miR-1296-5p,ssc-miR-574-5p,ssc-miR-330	ssc-miR-4331-3p,ssc-miR-671-5p,ssc-miR-1306-5p	0.000287549	0.00189964	0.999956	0
lncRNA;MSTRG.5565.1	circRNA;6:96516466|96526660	9	27	4	ssc-miR-769-3p,ssc-miR-7138-3p,ssc-miR-328,ssc-miR-365-5p,ssc-miR-133b	ssc-miR-6782-3p,ssc-miR-370,ssc-miR-326,ssc-miR-2366,ssc-miR-574-5p,ssc-miR-1296-5p,ssc-miR-1306-5p,ssc-miR-330,ssc-miR-532-3p,ssc-miR-10384,ssc-miR-149,ssc-miR-345-3p,ssc-miR-339,ssc-miR-885-5p,ssc-miR-935,ssc-miR-615,ssc-miR-1249,ssc-miR-744,ssc-miR-874,ssc-miR-2320-5p,ssc-miR-4331-3p,ssc-miR-339-5p,ssc-miR-9851-3p	ssc-miR-671-5p,ssc-miR-296-5p,ssc-miR-1224,ssc-miR-1343	9.74018e-05	0.000894317	1	0
lncRNA;MSTRG.23252.9	circRNA;6:96516466|96526660	5	27	4	ssc-miR-193a-3p	ssc-miR-296-5p,ssc-miR-2366,ssc-miR-532-3p,ssc-miR-330,ssc-miR-1306-5p,ssc-miR-1296-5p,ssc-miR-574-5p,ssc-miR-6782-3p,ssc-miR-326,ssc-miR-671-5p,ssc-miR-1224,ssc-miR-744,ssc-miR-615,ssc-miR-1249,ssc-miR-935,ssc-miR-885-5p,ssc-miR-1343,ssc-miR-2320-5p,ssc-miR-874,ssc-miR-345-3p,ssc-miR-149,ssc-miR-10384,ssc-miR-339	ssc-miR-370,ssc-miR-9851-3p,ssc-miR-339-5p,ssc-miR-4331-3p	4.22643e-06	8.98204e-05	0.816299	0.00396578
lncRNA;MSTRG.25849.35	circRNA;6:96516466|96526660	19	27	11	ssc-miR-92b-5p,ssc-miR-296-3p,ssc-miR-769-5p,ssc-miR-92a,ssc-miR-219a,ssc-miR-7137-3p,ssc-miR-4334-3p,ssc-miR-10382	ssc-miR-10384,ssc-miR-149,ssc-miR-345-3p,ssc-miR-885-5p,ssc-miR-615,ssc-miR-935,ssc-miR-744,ssc-miR-1224,ssc-miR-2320-5p,ssc-miR-874,ssc-miR-6782-3p,ssc-miR-326,ssc-miR-574-5p,ssc-miR-330,ssc-miR-1306-5p,ssc-miR-532-3p	ssc-miR-339,ssc-miR-1249,ssc-miR-4331-3p,ssc-miR-339-5p,ssc-miR-1343,ssc-miR-9851-3p,ssc-miR-370,ssc-miR-671-5p,ssc-miR-2366,ssc-miR-296-5p,ssc-miR-1296-5p	2.57572e-13	8.05548e-11	1	0
lncRNA;MSTRG.33937.2	circRNA;6:96516466|96526660	7	27	5	ssc-miR-423-5p,ssc-miR-4334-3p	ssc-miR-330,ssc-miR-1306-5p,ssc-miR-1296-5p,ssc-miR-574-5p,ssc-miR-532-3p,ssc-miR-2366,ssc-miR-296-5p,ssc-miR-671-5p,ssc-miR-326,ssc-miR-6782-3p,ssc-miR-370,ssc-miR-2320-5p,ssc-miR-9851-3p,ssc-miR-615,ssc-miR-1249,ssc-miR-935,ssc-miR-885-5p,ssc-miR-1224,ssc-miR-744,ssc-miR-149,ssc-miR-10384,ssc-miR-345-3p	ssc-miR-339-5p,ssc-miR-4331-3p,ssc-miR-874,ssc-miR-1343,ssc-miR-339	4.79346e-07	1.63335e-05	0.855363	0.00160196
lncRNA;MSTRG.44491.7	circRNA;6:96516466|96526660	7	27	3	ssc-miR-7142-5p,ssc-miR-9788-3p,ssc-miR-328,ssc-miR-324	ssc-miR-345-3p,ssc-miR-149,ssc-miR-10384,ssc-miR-339,ssc-miR-1224,ssc-miR-744,ssc-miR-885-5p,ssc-miR-1249,ssc-miR-615,ssc-miR-935,ssc-miR-1343,ssc-miR-9851-3p,ssc-miR-4331-3p,ssc-miR-2320-5p,ssc-miR-874,ssc-miR-6782-3p,ssc-miR-326,ssc-miR-671-5p,ssc-miR-296-5p,ssc-miR-2366,ssc-miR-532-3p,ssc-miR-1306-5p,ssc-miR-1296-5p,ssc-miR-574-5p	ssc-miR-339-5p,ssc-miR-370,ssc-miR-330	0.000963504	0.00433768	0.802079	0.0052467
lncRNA;MSTRG.19275.11	circRNA;6:96516466|96526660	7	27	3	ssc-miR-145-5p,ssc-miR-1842,ssc-miR-328,ssc-miR-9788-3p	ssc-miR-885-5p,ssc-miR-935,ssc-miR-615,ssc-miR-1249,ssc-miR-1224,ssc-miR-744,ssc-miR-874,ssc-miR-4331-3p,ssc-miR-339-5p,ssc-miR-1343,ssc-miR-9851-3p,ssc-miR-149,ssc-miR-10384,ssc-miR-345-3p,ssc-miR-339,ssc-miR-2366,ssc-miR-296-5p,ssc-miR-1306-5p,ssc-miR-330,ssc-miR-532-3p,ssc-miR-6782-3p,ssc-miR-370,ssc-miR-671-5p,ssc-miR-326	ssc-miR-2320-5p,ssc-miR-574-5p,ssc-miR-1296-5p	0.000963504	0.00433768	1	0
lncRNA;MSTRG.20191.10	circRNA;6:96516466|96526660	19	27	12	ssc-miR-328,ssc-miR-210,ssc-miR-205,ssc-miR-361-3p,ssc-miR-9785-5p,ssc-miR-7137-3p,ssc-miR-652	ssc-miR-6782-3p,ssc-miR-326,ssc-miR-296-5p,ssc-miR-2366,ssc-miR-532-3p,ssc-miR-330,ssc-miR-1306-5p,ssc-miR-345-3p,ssc-miR-744,ssc-miR-1224,ssc-miR-885-5p,ssc-miR-935,ssc-miR-1343,ssc-miR-9851-3p,ssc-miR-2320-5p	ssc-miR-370,ssc-miR-671-5p,ssc-miR-1296-5p,ssc-miR-574-5p,ssc-miR-10384,ssc-miR-149,ssc-miR-339,ssc-miR-1249,ssc-miR-615,ssc-miR-4331-3p,ssc-miR-874,ssc-miR-339-5p	3.33067e-15	1.73427e-12	1	0
lncRNA;MSTRG.1770.17	circRNA;6:96516466|96526660	38	27	17	ssc-miR-325,ssc-miR-7137-3p,ssc-miR-497,ssc-miR-652,ssc-miR-145-5p,ssc-miR-10382,ssc-miR-885-3p,ssc-miR-9785-5p,ssc-miR-769-3p,ssc-miR-339-3p,ssc-miR-361-3p,ssc-miR-7138-3p,ssc-miR-194a-3p,ssc-miR-365-5p,ssc-miR-17-5p,ssc-miR-328,ssc-miR-214-3p,ssc-miR-574-3p,ssc-miR-204,ssc-miR-504,ssc-miR-210	ssc-miR-2366,ssc-miR-744,ssc-miR-885-5p,ssc-miR-1249,ssc-miR-615,ssc-miR-9851-3p,ssc-miR-345-3p,ssc-miR-149,ssc-miR-10384,ssc-miR-339	ssc-miR-296-5p,ssc-miR-532-3p,ssc-miR-1306-5p,ssc-miR-330,ssc-miR-574-5p,ssc-miR-1296-5p,ssc-miR-370,ssc-miR-6782-3p,ssc-miR-326,ssc-miR-671-5p,ssc-miR-1224,ssc-miR-935,ssc-miR-1343,ssc-miR-2320-5p,ssc-miR-874,ssc-miR-4331-3p,ssc-miR-339-5p	0	0	1	0
lncRNA;MSTRG.15058.1	circRNA;6:96516466|96526660	9	27	4	ssc-miR-758,ssc-miR-769-3p,ssc-miR-361-3p,ssc-miR-328,ssc-miR-504	ssc-miR-2366,ssc-miR-296-5p,ssc-miR-1296-5p,ssc-miR-574-5p,ssc-miR-330,ssc-miR-1306-5p,ssc-miR-532-3p,ssc-miR-6782-3p,ssc-miR-370,ssc-miR-671-5p,ssc-miR-885-5p,ssc-miR-1249,ssc-miR-615,ssc-miR-744,ssc-miR-1224,ssc-miR-2320-5p,ssc-miR-339-5p,ssc-miR-1343,ssc-miR-9851-3p,ssc-miR-10384,ssc-miR-149,ssc-miR-345-3p,ssc-miR-339	ssc-miR-326,ssc-miR-935,ssc-miR-4331-3p,ssc-miR-874	9.74018e-05	0.000894317	0.907169	0.000290094
lncRNA;MSTRG.697.27	circRNA;6:96516466|96526660	9	27	6	ssc-miR-361-5p,ssc-miR-193a-3p,ssc-miR-328	ssc-miR-345-3p,ssc-miR-10384,ssc-miR-339,ssc-miR-744,ssc-miR-885-5p,ssc-miR-935,ssc-miR-1249,ssc-miR-615,ssc-miR-1343,ssc-miR-2320-5p,ssc-miR-874,ssc-miR-339-5p,ssc-miR-370,ssc-miR-6782-3p,ssc-miR-326,ssc-miR-296-5p,ssc-miR-2366,ssc-miR-1306-5p,ssc-miR-330,ssc-miR-574-5p,ssc-miR-1296-5p	ssc-miR-149,ssc-miR-1224,ssc-miR-9851-3p,ssc-miR-4331-3p,ssc-miR-671-5p,ssc-miR-532-3p	4.96383e-08	2.60815e-06	0.901876	0.000359751
lncRNA;MSTRG.1770.26	circRNA;6:96516466|96526660	51	27	21	ssc-miR-574-3p,ssc-miR-222,ssc-miR-28-3p,ssc-miR-24-3p,ssc-miR-210,ssc-miR-324,ssc-miR-214-3p,ssc-miR-328,ssc-miR-139-5p,ssc-miR-339-3p,ssc-miR-7138-3p,ssc-miR-92b-5p,ssc-miR-7139-3p,ssc-miR-708-5p,ssc-miR-769-3p,ssc-miR-500-5p,ssc-miR-140-3p,ssc-miR-487b,ssc-miR-331-3p,ssc-miR-139-3p,ssc-miR-10382,ssc-miR-664-5p,ssc-miR-9860-5p,ssc-miR-4334-3p,ssc-miR-7137-3p,ssc-miR-325,ssc-miR-127,ssc-miR-532-…	ssc-miR-10384,ssc-miR-345-3p,ssc-miR-935,ssc-miR-885-5p,ssc-miR-744,ssc-miR-1306-5p	ssc-miR-149,ssc-miR-339,ssc-miR-1249,ssc-miR-615,ssc-miR-1224,ssc-miR-339-5p,ssc-miR-4331-3p,ssc-miR-874,ssc-miR-2320-5p,ssc-miR-9851-3p,ssc-miR-1343,ssc-miR-6782-3p,ssc-miR-370,ssc-miR-671-5p,ssc-miR-326,ssc-miR-2366,ssc-miR-296-5p,ssc-miR-330,ssc-miR-1296-5p,ssc-miR-574-5p,ssc-miR-532-3p	0	0	0.983994	2.81659e-07
lncRNA;MSTRG.40272.10	circRNA;6:96516466|96526660	6	27	4	ssc-miR-361-3p,ssc-miR-652	ssc-miR-339-5p,ssc-miR-874,ssc-miR-2320-5p,ssc-miR-9851-3p,ssc-miR-935,ssc-miR-1249,ssc-miR-615,ssc-miR-885-5p,ssc-miR-1224,ssc-miR-744,ssc-miR-339,ssc-miR-149,ssc-miR-10384,ssc-miR-345-3p,ssc-miR-1306-5p,ssc-miR-330,ssc-miR-574-5p,ssc-miR-1296-5p,ssc-miR-532-3p,ssc-miR-2366,ssc-miR-296-5p,ssc-miR-6782-3p,ssc-miR-370	ssc-miR-4331-3p,ssc-miR-1343,ssc-miR-671-5p,ssc-miR-326	1.23992e-05	0.000200316	0.83674	0.00253967
lncRNA;MSTRG.1770.29	circRNA;6:96516466|96526660	50	27	21	ssc-miR-127,ssc-miR-325,ssc-miR-532-5p,ssc-miR-9820-5p,ssc-miR-10383,ssc-miR-10382,ssc-miR-9860-5p,ssc-miR-664-5p,ssc-miR-4334-3p,ssc-miR-331-3p,ssc-miR-487b,ssc-miR-139-3p,ssc-miR-140-3p,ssc-miR-150,ssc-miR-500-5p,ssc-miR-92b-5p,ssc-miR-7139-3p,ssc-miR-708-5p,ssc-miR-769-3p,ssc-miR-139-5p,ssc-miR-339-3p,ssc-miR-7138-3p,ssc-miR-365-5p,ssc-miR-328,ssc-miR-214-3p,ssc-miR-574-3p,ssc-miR-28-3p,ssc-mi…	ssc-miR-345-3p,ssc-miR-10384,ssc-miR-744,ssc-miR-935,ssc-miR-885-5p,ssc-miR-1306-5p	ssc-miR-149,ssc-miR-339,ssc-miR-1224,ssc-miR-1249,ssc-miR-615,ssc-miR-9851-3p,ssc-miR-1343,ssc-miR-339-5p,ssc-miR-874,ssc-miR-2320-5p,ssc-miR-4331-3p,ssc-miR-370,ssc-miR-6782-3p,ssc-miR-326,ssc-miR-671-5p,ssc-miR-296-5p,ssc-miR-2366,ssc-miR-532-3p,ssc-miR-574-5p,ssc-miR-1296-5p,ssc-miR-330	0	0	1	0
lncRNA;MSTRG.36217.1	circRNA;6:96516466|96526660	8	27	3	ssc-miR-7137-3p,ssc-miR-10383,ssc-miR-205,ssc-miR-194a-3p,ssc-miR-769-3p	ssc-miR-874,ssc-miR-2320-5p,ssc-miR-339-5p,ssc-miR-1343,ssc-miR-9851-3p,ssc-miR-885-5p,ssc-miR-1249,ssc-miR-615,ssc-miR-935,ssc-miR-1224,ssc-miR-744,ssc-miR-339,ssc-miR-10384,ssc-miR-345-3p,ssc-miR-330,ssc-miR-1306-5p,ssc-miR-1296-5p,ssc-miR-574-5p,ssc-miR-532-3p,ssc-miR-2366,ssc-miR-296-5p,ssc-miR-671-5p,ssc-miR-6782-3p,ssc-miR-370	ssc-miR-4331-3p,ssc-miR-149,ssc-miR-326	0.00150841	0.00591319	0.981027	5.54142e-07
lncRNA;MSTRG.1770.30	circRNA;6:96516466|96526660	25	27	9	ssc-miR-139-3p,ssc-miR-487b,ssc-miR-331-3p,ssc-miR-4334-3p,ssc-miR-10382,ssc-miR-10383,ssc-miR-9820-5p,ssc-miR-7137-3p,ssc-miR-24-3p,ssc-miR-222,ssc-miR-328,ssc-miR-214-3p,ssc-miR-324,ssc-miR-139-5p,ssc-miR-92b-5p,ssc-miR-7139-3p	ssc-miR-6782-3p,ssc-miR-370,ssc-miR-326,ssc-miR-2366,ssc-miR-1296-5p,ssc-miR-330,ssc-miR-1306-5p,ssc-miR-10384,ssc-miR-149,ssc-miR-345-3p,ssc-miR-1249,ssc-miR-615,ssc-miR-935,ssc-miR-885-5p,ssc-miR-744,ssc-miR-2320-5p,ssc-miR-9851-3p,ssc-miR-1343	ssc-miR-671-5p,ssc-miR-296-5p,ssc-miR-574-5p,ssc-miR-532-3p,ssc-miR-339,ssc-miR-1224,ssc-miR-339-5p,ssc-miR-4331-3p,ssc-miR-874	1.30883e-08	8.71852e-07	0.99922	1.61426e-12
lncRNA;MSTRG.14677.6	circRNA;6:96516466|96526660	12	27	6	ssc-miR-342,ssc-miR-7857-3p,ssc-miR-10382,ssc-miR-331-3p,ssc-miR-487b,ssc-miR-9785-5p	ssc-miR-370,ssc-miR-6782-3p,ssc-miR-532-3p,ssc-miR-330,ssc-miR-1306-5p,ssc-miR-1296-5p,ssc-miR-574-5p,ssc-miR-296-5p,ssc-miR-2366,ssc-miR-339,ssc-miR-345-3p,ssc-miR-10384,ssc-miR-9851-3p,ssc-miR-1343,ssc-miR-874,ssc-miR-1224,ssc-miR-744,ssc-miR-615,ssc-miR-1249,ssc-miR-935,ssc-miR-885-5p	ssc-miR-326,ssc-miR-671-5p,ssc-miR-149,ssc-miR-339-5p,ssc-miR-4331-3p,ssc-miR-2320-5p	5.11224e-07	1.72742e-05	0.995254	2.20743e-09
lncRNA;MSTRG.20191.23	circRNA;6:96516466|96526660	10	27	3	ssc-miR-455-3p,ssc-miR-296-3p,ssc-miR-133a-3p,ssc-miR-328,ssc-miR-9858-5p,ssc-miR-133b,ssc-miR-140-3p	ssc-miR-1224,ssc-miR-744,ssc-miR-885-5p,ssc-miR-1249,ssc-miR-615,ssc-miR-935,ssc-miR-1343,ssc-miR-9851-3p,ssc-miR-874,ssc-miR-2320-5p,ssc-miR-339-5p,ssc-miR-345-3p,ssc-miR-149,ssc-miR-10384,ssc-miR-339,ssc-miR-296-5p,ssc-miR-2366,ssc-miR-532-3p,ssc-miR-330,ssc-miR-1306-5p,ssc-miR-574-5p,ssc-miR-6782-3p,ssc-miR-326,ssc-miR-671-5p	ssc-miR-4331-3p,ssc-miR-1296-5p,ssc-miR-370	0.00309469	0.00964937	0.848506	0.00191136
lncRNA;MSTRG.12748.2	circRNA;6:96516466|96526660	7	27	3	ssc-miR-328,ssc-miR-214-5p,ssc-miR-652,ssc-miR-125a	ssc-miR-885-5p,ssc-miR-615,ssc-miR-1249,ssc-miR-935,ssc-miR-1224,ssc-miR-4331-3p,ssc-miR-2320-5p,ssc-miR-874,ssc-miR-339-5p,ssc-miR-9851-3p,ssc-miR-10384,ssc-miR-149,ssc-miR-345-3p,ssc-miR-339,ssc-miR-2366,ssc-miR-296-5p,ssc-miR-1296-5p,ssc-miR-574-5p,ssc-miR-330,ssc-miR-1306-5p,ssc-miR-532-3p,ssc-miR-6782-3p,ssc-miR-671-5p,ssc-miR-326	ssc-miR-744,ssc-miR-1343,ssc-miR-370	0.000963504	0.00433768	1	0
lncRNA;MSTRG.37313.9	circRNA;6:96516466|96526660	5	27	3	ssc-miR-7139-3p,ssc-miR-491	ssc-miR-326,ssc-miR-6782-3p,ssc-miR-370,ssc-miR-1306-5p,ssc-miR-330,ssc-miR-574-5p,ssc-miR-1296-5p,ssc-miR-532-3p,ssc-miR-2366,ssc-miR-296-5p,ssc-miR-339,ssc-miR-149,ssc-miR-10384,ssc-miR-345-3p,ssc-miR-874,ssc-miR-2320-5p,ssc-miR-4331-3p,ssc-miR-339-5p,ssc-miR-9851-3p,ssc-miR-885-5p,ssc-miR-935,ssc-miR-615,ssc-miR-1249,ssc-miR-1224	ssc-miR-671-5p,ssc-miR-1343,ssc-miR-744	0.000287549	0.00189964	1	0
lncRNA;MSTRG.13608.9	circRNA;6:96516466|96526660	11	27	5	ssc-miR-9785-5p,ssc-miR-7137-3p,ssc-miR-423-5p,ssc-miR-7139-3p,ssc-miR-708-5p,ssc-miR-320	ssc-miR-6782-3p,ssc-miR-671-5p,ssc-miR-326,ssc-miR-296-5p,ssc-miR-330,ssc-miR-1306-5p,ssc-miR-1296-5p,ssc-miR-574-5p,ssc-miR-532-3p,ssc-miR-149,ssc-miR-10384,ssc-miR-345-3p,ssc-miR-339,ssc-miR-1249,ssc-miR-615,ssc-miR-935,ssc-miR-885-5p,ssc-miR-1224,ssc-miR-744,ssc-miR-339-5p,ssc-miR-9851-3p,ssc-miR-1343	ssc-miR-370,ssc-miR-2366,ssc-miR-4331-3p,ssc-miR-874,ssc-miR-2320-5p	9.64523e-06	0.000167802	0.857929	0.00149613
lncRNA;MSTRG.1305.2	circRNA;6:96516466|96526660	4	27	3	ssc-miR-365-5p	ssc-miR-1343,ssc-miR-9851-3p,ssc-miR-2320-5p,ssc-miR-874,ssc-miR-4331-3p,ssc-miR-339-5p,ssc-miR-1224,ssc-miR-744,ssc-miR-885-5p,ssc-miR-935,ssc-miR-1249,ssc-miR-615,ssc-miR-339,ssc-miR-345-3p,ssc-miR-10384,ssc-miR-532-3p,ssc-miR-1306-5p,ssc-miR-330,ssc-miR-574-5p,ssc-miR-1296-5p,ssc-miR-296-5p,ssc-miR-2366,ssc-miR-326,ssc-miR-6782-3p	ssc-miR-149,ssc-miR-671-5p,ssc-miR-370	0.000117556	0.00102009	0.823644	0.00340053
lncRNA;MSTRG.23783.6	circRNA;6:96516466|96526660	3	27	3		ssc-miR-532-3p,ssc-miR-1306-5p,ssc-miR-574-5p,ssc-miR-1296-5p,ssc-miR-296-5p,ssc-miR-326,ssc-miR-671-5p,ssc-miR-370,ssc-miR-6782-3p,ssc-miR-1343,ssc-miR-9851-3p,ssc-miR-2320-5p,ssc-miR-874,ssc-miR-339-5p,ssc-miR-1224,ssc-miR-744,ssc-miR-885-5p,ssc-miR-935,ssc-miR-615,ssc-miR-1249,ssc-miR-339,ssc-miR-345-3p,ssc-miR-149,ssc-miR-10384	ssc-miR-330,ssc-miR-2366,ssc-miR-4331-3p	3.00372e-05	0.000385139	0.934223	7.56085e-05
lncRNA;MSTRG.24704.1	circRNA;6:96516466|96526660	14	27	9	ssc-miR-9785-5p,ssc-miR-214-5p,ssc-miR-4334-3p,ssc-miR-423-5p,ssc-miR-10386	ssc-miR-1296-5p,ssc-miR-574-5p,ssc-miR-330,ssc-miR-1306-5p,ssc-miR-6782-3p,ssc-miR-671-5p,ssc-miR-885-5p,ssc-miR-1249,ssc-miR-615,ssc-miR-935,ssc-miR-1224,ssc-miR-4331-3p,ssc-miR-874,ssc-miR-2320-5p,ssc-miR-9851-3p,ssc-miR-10384,ssc-miR-149,ssc-miR-345-3p	ssc-miR-2366,ssc-miR-296-5p,ssc-miR-532-3p,ssc-miR-370,ssc-miR-326,ssc-miR-744,ssc-miR-339-5p,ssc-miR-1343,ssc-miR-339	1.59711e-11	2.92794e-09	0.982583	3.94229e-07
lncRNA;MSTRG.31020.1	circRNA;6:96516466|96526660	8	27	4	ssc-miR-9843-3p,ssc-miR-361-3p,ssc-miR-769-3p,ssc-miR-331-3p	ssc-miR-10384,ssc-miR-149,ssc-miR-345-3p,ssc-miR-339,ssc-miR-1249,ssc-miR-615,ssc-miR-935,ssc-miR-885-5p,ssc-miR-744,ssc-miR-1224,ssc-miR-339-5p,ssc-miR-874,ssc-miR-2320-5p,ssc-miR-9851-3p,ssc-miR-1343,ssc-miR-6782-3p,ssc-miR-370,ssc-miR-671-5p,ssc-miR-326,ssc-miR-2366,ssc-miR-1296-5p,ssc-miR-1306-5p,ssc-miR-532-3p	ssc-miR-4331-3p,ssc-miR-296-5p,ssc-miR-574-5p,ssc-miR-330	5.53346e-05	0.000600236	0.904377	0.000325459
lncRNA;MSTRG.31577.3	circRNA;6:96516466|96526660	12	27	8	ssc-miR-7142-5p,ssc-miR-194a-3p,ssc-miR-10382,ssc-miR-487b	ssc-miR-339,ssc-miR-345-3p,ssc-miR-10384,ssc-miR-9851-3p,ssc-miR-2320-5p,ssc-miR-1224,ssc-miR-935,ssc-miR-615,ssc-miR-1249,ssc-miR-885-5p,ssc-miR-326,ssc-miR-6782-3p,ssc-miR-532-3p,ssc-miR-1306-5p,ssc-miR-330,ssc-miR-574-5p,ssc-miR-1296-5p,ssc-miR-296-5p,ssc-miR-2366	ssc-miR-149,ssc-miR-1343,ssc-miR-339-5p,ssc-miR-874,ssc-miR-4331-3p,ssc-miR-744,ssc-miR-671-5p,ssc-miR-370	1.7517e-10	2.29059e-08	0.84253	0.00221437
lncRNA;MSTRG.12744.21	circRNA;6:96516466|96526660	8	27	5	ssc-miR-7138-3p,ssc-miR-331-3p,ssc-miR-1842	ssc-miR-370,ssc-miR-6782-3p,ssc-miR-326,ssc-miR-296-5p,ssc-miR-2366,ssc-miR-532-3p,ssc-miR-1296-5p,ssc-miR-574-5p,ssc-miR-345-3p,ssc-miR-149,ssc-miR-10384,ssc-miR-339,ssc-miR-1224,ssc-miR-744,ssc-miR-1249,ssc-miR-615,ssc-miR-935,ssc-miR-885-5p,ssc-miR-9851-3p,ssc-miR-339-5p,ssc-miR-874,ssc-miR-2320-5p	ssc-miR-671-5p,ssc-miR-330,ssc-miR-1306-5p,ssc-miR-1343,ssc-miR-4331-3p	1.25007e-06	3.50342e-05	0.990691	3.24893e-08
lncRNA;MSTRG.39673.3	circRNA;6:96516466|96526660	6	27	3	ssc-miR-769-3p,ssc-miR-7140-5p,ssc-miR-1842	ssc-miR-1224,ssc-miR-885-5p,ssc-miR-935,ssc-miR-615,ssc-miR-1249,ssc-miR-1343,ssc-miR-9851-3p,ssc-miR-874,ssc-miR-339-5p,ssc-miR-345-3p,ssc-miR-10384,ssc-miR-149,ssc-miR-339,ssc-miR-296-5p,ssc-miR-2366,ssc-miR-532-3p,ssc-miR-574-5p,ssc-miR-1296-5p,ssc-miR-1306-5p,ssc-miR-330,ssc-miR-370,ssc-miR-6782-3p,ssc-miR-326,ssc-miR-671-5p	ssc-miR-744,ssc-miR-2320-5p,ssc-miR-4331-3p	0.000562699	0.00301168	0.991761	1.99581e-08
lncRNA;MSTRG.10003.23	circRNA;6:96516466|96526660	7	27	3	ssc-miR-7137-3p,ssc-miR-133b,ssc-miR-7142-3p,ssc-miR-432-3p	ssc-miR-6782-3p,ssc-miR-326,ssc-miR-2366,ssc-miR-296-5p,ssc-miR-574-5p,ssc-miR-1296-5p,ssc-miR-1306-5p,ssc-miR-330,ssc-miR-532-3p,ssc-miR-10384,ssc-miR-149,ssc-miR-345-3p,ssc-miR-339,ssc-miR-885-5p,ssc-miR-935,ssc-miR-1249,ssc-miR-615,ssc-miR-744,ssc-miR-1224,ssc-miR-874,ssc-miR-2320-5p,ssc-miR-339-5p,ssc-miR-1343,ssc-miR-9851-3p	ssc-miR-370,ssc-miR-671-5p,ssc-miR-4331-3p	0.000963504	0.00433768	1	0
lncRNA;MSTRG.17121.10	circRNA;6:96516466|96526660	6	27	5	ssc-miR-361-3p	ssc-miR-339-5p,ssc-miR-2320-5p,ssc-miR-874,ssc-miR-9851-3p,ssc-miR-615,ssc-miR-1249,ssc-miR-935,ssc-miR-885-5p,ssc-miR-1224,ssc-miR-744,ssc-miR-339,ssc-miR-10384,ssc-miR-345-3p,ssc-miR-1296-5p,ssc-miR-574-5p,ssc-miR-532-3p,ssc-miR-2366,ssc-miR-296-5p,ssc-miR-671-5p,ssc-miR-326,ssc-miR-6782-3p,ssc-miR-370	ssc-miR-4331-3p,ssc-miR-1343,ssc-miR-149,ssc-miR-330,ssc-miR-1306-5p	1.40043e-07	6.09913e-06	1	0
lncRNA;MSTRG.38892.29	circRNA;6:96516466|96526660	9	27	5	ssc-miR-1285,ssc-miR-7137-3p,ssc-miR-10382,ssc-miR-9785-5p	ssc-miR-370,ssc-miR-671-5p,ssc-miR-296-5p,ssc-miR-1296-5p,ssc-miR-574-5p,ssc-miR-1306-5p,ssc-miR-10384,ssc-miR-149,ssc-miR-345-3p,ssc-miR-339,ssc-miR-885-5p,ssc-miR-1249,ssc-miR-615,ssc-miR-935,ssc-miR-744,ssc-miR-1224,ssc-miR-4331-3p,ssc-miR-874,ssc-miR-2320-5p,ssc-miR-339-5p,ssc-miR-1343,ssc-miR-9851-3p	ssc-miR-6782-3p,ssc-miR-326,ssc-miR-2366,ssc-miR-330,ssc-miR-532-3p	2.7506e-06	6.47446e-05	0.850034	0.00183895
lncRNA;MSTRG.36389.2	circRNA;6:96516466|96526660	5	27	5		ssc-miR-744,ssc-miR-1249,ssc-miR-615,ssc-miR-935,ssc-miR-885-5p,ssc-miR-9851-3p,ssc-miR-1343,ssc-miR-4331-3p,ssc-miR-874,ssc-miR-345-3p,ssc-miR-149,ssc-miR-10384,ssc-miR-296-5p,ssc-miR-2366,ssc-miR-532-3p,ssc-miR-330,ssc-miR-1306-5p,ssc-miR-1296-5p,ssc-miR-370,ssc-miR-6782-3p,ssc-miR-326,ssc-miR-671-5p	ssc-miR-1224,ssc-miR-339-5p,ssc-miR-2320-5p,ssc-miR-339,ssc-miR-574-5p	2.38664e-08	1.43279e-06	0.835422	0.00261828
lncRNA;MSTRG.19275.4	circRNA;6:96516466|96526660	24	27	14	ssc-miR-423-5p,ssc-miR-7139-3p,ssc-miR-9788-3p,ssc-miR-7138-5p,ssc-miR-328,ssc-miR-127,ssc-miR-145-5p,ssc-miR-1842,ssc-miR-331-3p,ssc-miR-9785-5p	ssc-miR-2366,ssc-miR-532-3p,ssc-miR-330,ssc-miR-6782-3p,ssc-miR-326,ssc-miR-744,ssc-miR-885-5p,ssc-miR-935,ssc-miR-9851-3p,ssc-miR-874,ssc-miR-345-3p,ssc-miR-10384,ssc-miR-339	ssc-miR-296-5p,ssc-miR-1296-5p,ssc-miR-574-5p,ssc-miR-1306-5p,ssc-miR-370,ssc-miR-671-5p,ssc-miR-1224,ssc-miR-1249,ssc-miR-615,ssc-miR-1343,ssc-miR-4331-3p,ssc-miR-2320-5p,ssc-miR-339-5p,ssc-miR-149	0	0	0.903463	0.0003377
lncRNA;MSTRG.1770.15	circRNA;6:96516466|96526660	38	27	17	ssc-miR-885-3p,ssc-miR-9785-5p,ssc-miR-10382,ssc-miR-145-5p,ssc-miR-652,ssc-miR-7137-3p,ssc-miR-497,ssc-miR-325,ssc-miR-204,ssc-miR-574-3p,ssc-miR-210,ssc-miR-504,ssc-miR-194a-3p,ssc-miR-214-3p,ssc-miR-328,ssc-miR-17-5p,ssc-miR-365-5p,ssc-miR-339-3p,ssc-miR-7138-3p,ssc-miR-361-3p,ssc-miR-769-3p	ssc-miR-2366,ssc-miR-149,ssc-miR-10384,ssc-miR-345-3p,ssc-miR-339,ssc-miR-615,ssc-miR-1249,ssc-miR-885-5p,ssc-miR-744,ssc-miR-9851-3p	ssc-miR-6782-3p,ssc-miR-370,ssc-miR-671-5p,ssc-miR-326,ssc-miR-296-5p,ssc-miR-1306-5p,ssc-miR-330,ssc-miR-574-5p,ssc-miR-1296-5p,ssc-miR-532-3p,ssc-miR-935,ssc-miR-1224,ssc-miR-339-5p,ssc-miR-874,ssc-miR-2320-5p,ssc-miR-4331-3p,ssc-miR-1343	0	0	1	0
lncRNA;MSTRG.1770.16	circRNA;6:96516466|96526660	38	27	17	ssc-miR-328,ssc-miR-214-3p,ssc-miR-17-5p,ssc-miR-365-5p,ssc-miR-194a-3p,ssc-miR-210,ssc-miR-504,ssc-miR-204,ssc-miR-574-3p,ssc-miR-769-3p,ssc-miR-7138-3p,ssc-miR-361-3p,ssc-miR-339-3p,ssc-miR-9785-5p,ssc-miR-885-3p,ssc-miR-325,ssc-miR-497,ssc-miR-7137-3p,ssc-miR-10382,ssc-miR-145-5p,ssc-miR-652	ssc-miR-2366,ssc-miR-9851-3p,ssc-miR-744,ssc-miR-615,ssc-miR-1249,ssc-miR-885-5p,ssc-miR-339,ssc-miR-345-3p,ssc-miR-149,ssc-miR-10384	ssc-miR-532-3p,ssc-miR-1306-5p,ssc-miR-330,ssc-miR-574-5p,ssc-miR-1296-5p,ssc-miR-296-5p,ssc-miR-326,ssc-miR-671-5p,ssc-miR-370,ssc-miR-6782-3p,ssc-miR-1343,ssc-miR-339-5p,ssc-miR-2320-5p,ssc-miR-874,ssc-miR-4331-3p,ssc-miR-1224,ssc-miR-935	0	0	1	0
lncRNA;MSTRG.40867.20	circRNA;6:96516466|96526660	5	27	4	ssc-miR-328	ssc-miR-1224,ssc-miR-744,ssc-miR-1249,ssc-miR-615,ssc-miR-935,ssc-miR-885-5p,ssc-miR-9851-3p,ssc-miR-1343,ssc-miR-2320-5p,ssc-miR-874,ssc-miR-345-3p,ssc-miR-149,ssc-miR-10384,ssc-miR-296-5p,ssc-miR-2366,ssc-miR-532-3p,ssc-miR-330,ssc-miR-1306-5p,ssc-miR-574-5p,ssc-miR-370,ssc-miR-6782-3p,ssc-miR-326,ssc-miR-671-5p	ssc-miR-339-5p,ssc-miR-4331-3p,ssc-miR-339,ssc-miR-1296-5p	4.22643e-06	8.98204e-05	0.960367	1.02897e-05
lncRNA;MSTRG.31909.4	circRNA;6:96516466|96526660	5	27	3	ssc-miR-361-3p,ssc-miR-9785-5p	ssc-miR-330,ssc-miR-1306-5p,ssc-miR-1296-5p,ssc-miR-2366,ssc-miR-296-5p,ssc-miR-671-5p,ssc-miR-326,ssc-miR-6782-3p,ssc-miR-370,ssc-miR-874,ssc-miR-2320-5p,ssc-miR-339-5p,ssc-miR-1343,ssc-miR-9851-3p,ssc-miR-885-5p,ssc-miR-615,ssc-miR-1249,ssc-miR-935,ssc-miR-1224,ssc-miR-744,ssc-miR-339,ssc-miR-149,ssc-miR-10384,ssc-miR-345-3p	ssc-miR-574-5p,ssc-miR-532-3p,ssc-miR-4331-3p	0.000287549	0.00189964	0.836594	0.00254829
lncRNA;MSTRG.23252.3	circRNA;6:96516466|96526660	5	27	3	ssc-miR-9820-5p,ssc-miR-92a	ssc-miR-339,ssc-miR-345-3p,ssc-miR-10384,ssc-miR-149,ssc-miR-9851-3p,ssc-miR-1343,ssc-miR-339-5p,ssc-miR-874,ssc-miR-2320-5p,ssc-miR-744,ssc-miR-1224,ssc-miR-935,ssc-miR-1249,ssc-miR-615,ssc-miR-885-5p,ssc-miR-326,ssc-miR-370,ssc-miR-6782-3p,ssc-miR-532-3p,ssc-miR-574-5p,ssc-miR-1296-5p,ssc-miR-330,ssc-miR-296-5p,ssc-miR-2366	ssc-miR-4331-3p,ssc-miR-671-5p,ssc-miR-1306-5p	0.000287549	0.00189964	1	0
lncRNA;MSTRG.17608.14	circRNA;6:96516466|96526660	15	27	5	ssc-miR-664-5p,ssc-miR-1842,ssc-miR-325,ssc-miR-7137-3p,ssc-miR-503,ssc-miR-7140-5p,ssc-miR-769-3p,ssc-miR-185,ssc-miR-210,ssc-miR-365-5p	ssc-miR-339,ssc-miR-345-3p,ssc-miR-10384,ssc-miR-1343,ssc-miR-9851-3p,ssc-miR-874,ssc-miR-2320-5p,ssc-miR-339-5p,ssc-miR-744,ssc-miR-885-5p,ssc-miR-935,ssc-miR-615,ssc-miR-1249,ssc-miR-671-5p,ssc-miR-370,ssc-miR-6782-3p,ssc-miR-532-3p,ssc-miR-1296-5p,ssc-miR-1306-5p,ssc-miR-330,ssc-miR-296-5p,ssc-miR-2366	ssc-miR-149,ssc-miR-4331-3p,ssc-miR-1224,ssc-miR-326,ssc-miR-574-5p	5.73338e-05	0.000610818	1	0
lncRNA;MSTRG.1770.19	circRNA;14:2518665|2531706	27	3	3	ssc-miR-1306-5p,ssc-miR-330,ssc-miR-532-3p,ssc-miR-339-5p,ssc-miR-2320-5p,ssc-miR-1224,ssc-miR-574-5p,ssc-miR-10382,ssc-miR-1296-5p,ssc-miR-326,ssc-miR-370,ssc-miR-574-3p,ssc-miR-296-5p,ssc-miR-504,ssc-miR-874,ssc-miR-194a-3p,ssc-miR-1343,ssc-miR-365-5p,ssc-miR-328,ssc-miR-7138-3p,ssc-miR-361-3p,ssc-miR-6782-3p,ssc-miR-935,ssc-miR-769-3p		ssc-miR-4331-3p,ssc-miR-9785-5p,ssc-miR-671-5p	3.00372e-05	0.000385139	0.860993	0.0013765
lncRNA;MSTRG.43137.1	circRNA;4:22264314|22304598	10	12	3	ssc-miR-370,ssc-miR-874,ssc-miR-324,ssc-miR-7138-3p,ssc-miR-296-3p,ssc-miR-486,ssc-miR-10386	ssc-miR-342,ssc-miR-199a-5p,ssc-miR-185,ssc-miR-2320-5p,ssc-miR-9851-3p,ssc-miR-1842,ssc-miR-574-5p,ssc-miR-1306-5p,ssc-miR-145-5p	ssc-miR-4331-3p,ssc-miR-9785-5p,ssc-miR-671-5p	0.000256095	0.00175653	0.927203	0.000112455
lncRNA;MSTRG.41426.26	circRNA;4:22264314|22304598	8	12	3	ssc-miR-328,ssc-miR-1343,ssc-miR-874,ssc-miR-10382,ssc-miR-1296-5p	ssc-miR-9851-3p,ssc-miR-199a-5p,ssc-miR-2320-5p,ssc-miR-185,ssc-miR-342,ssc-miR-1306-5p,ssc-miR-574-5p,ssc-miR-145-5p,ssc-miR-671-5p	ssc-miR-4331-3p,ssc-miR-1842,ssc-miR-9785-5p	0.000121474	0.0010421	0.99992	2.22045e-16
lncRNA;MSTRG.16134.6	circRNA;4:22264314|22304598	16	12	4	ssc-miR-935,ssc-miR-769-3p,ssc-miR-7135-3p,ssc-miR-365-5p,ssc-miR-7137-3p,ssc-miR-9820-5p,ssc-miR-326,ssc-miR-664-5p,ssc-miR-1224,ssc-miR-532-3p,ssc-miR-345-5p,ssc-miR-140-3p	ssc-miR-342,ssc-miR-2320-5p,ssc-miR-185,ssc-miR-199a-5p,ssc-miR-9851-3p,ssc-miR-1842,ssc-miR-145-5p,ssc-miR-1306-5p	ssc-miR-4331-3p,ssc-miR-574-5p,ssc-miR-9785-5p,ssc-miR-671-5p	4.04351e-05	0.000479845	0.801243	0.00533022
lncRNA;MSTRG.43419.8	circRNA;4:22264314|22304598	11	12	3	ssc-miR-487b,ssc-miR-330,ssc-miR-7137-3p,ssc-miR-9820-5p,ssc-miR-10382,ssc-miR-874,ssc-miR-504,ssc-miR-149	ssc-miR-199a-5p,ssc-miR-2320-5p,ssc-miR-185,ssc-miR-342,ssc-miR-9785-5p,ssc-miR-1306-5p,ssc-miR-574-5p,ssc-miR-145-5p,ssc-miR-1842	ssc-miR-4331-3p,ssc-miR-9851-3p,ssc-miR-671-5p	0.000349273	0.00216872	0.991811	1.94842e-08
lncRNA;MSTRG.20191.6	circRNA;4:22264314|22304598	22	12	4	ssc-miR-874,ssc-miR-328,ssc-miR-133a-3p,ssc-miR-210,ssc-miR-205,ssc-miR-149,ssc-miR-10384,ssc-miR-361-3p,ssc-miR-339-5p,ssc-miR-339,ssc-miR-140-3p,ssc-miR-615,ssc-miR-1249,ssc-miR-7137-3p,ssc-miR-1296-5p,ssc-miR-652,ssc-miR-9858-5p,ssc-miR-370	ssc-miR-342,ssc-miR-9851-3p,ssc-miR-2320-5p,ssc-miR-185,ssc-miR-199a-5p,ssc-miR-1842,ssc-miR-145-5p,ssc-miR-1306-5p	ssc-miR-4331-3p,ssc-miR-9785-5p,ssc-miR-671-5p,ssc-miR-574-5p	0.000155098	0.00124265	0.999057	3.45235e-12
lncRNA;MSTRG.42200.3	circRNA;4:22264314|22304598	10	12	3	ssc-miR-769-3p,ssc-miR-92b-5p,ssc-miR-193a-3p,ssc-miR-6782-3p,ssc-miR-504,ssc-miR-9820-5p,ssc-miR-7137-3p	ssc-miR-2320-5p,ssc-miR-185,ssc-miR-199a-5p,ssc-miR-342,ssc-miR-671-5p,ssc-miR-9785-5p,ssc-miR-145-5p,ssc-miR-1306-5p,ssc-miR-1842	ssc-miR-9851-3p,ssc-miR-4331-3p,ssc-miR-574-5p	0.000256095	0.00175653	0.822636	0.00347444
lncRNA;MSTRG.12250.3	circRNA;4:22264314|22304598	15	12	4	ssc-miR-149,ssc-miR-6782-3p,ssc-miR-339-3p,ssc-miR-328,ssc-miR-1343,ssc-miR-370,ssc-miR-4334-3p,ssc-miR-339,ssc-miR-339-5p,ssc-miR-1224,ssc-miR-22-3p	ssc-miR-145-5p,ssc-miR-574-5p,ssc-miR-1306-5p,ssc-miR-342,ssc-miR-4331-3p,ssc-miR-185,ssc-miR-2320-5p,ssc-miR-199a-5p	ssc-miR-9785-5p,ssc-miR-671-5p,ssc-miR-1842,ssc-miR-9851-3p	3.05629e-05	0.000390398	0.805574	0.004908
lncRNA;MSTRG.14677.18	circRNA;4:22264314|22304598	10	12	4	ssc-miR-874,ssc-miR-7137-5p,ssc-miR-7138-3p,ssc-miR-1224,ssc-miR-339-5p,ssc-miR-370	ssc-miR-342,ssc-miR-185,ssc-miR-199a-5p,ssc-miR-1842,ssc-miR-145-5p,ssc-miR-574-5p,ssc-miR-1306-5p,ssc-miR-9785-5p	ssc-miR-2320-5p,ssc-miR-4331-3p,ssc-miR-9851-3p,ssc-miR-671-5p	4.88787e-06	9.99823e-05	0.886486	0.000632052
lncRNA;MSTRG.43419.7	circRNA;4:22264314|22304598	14	12	3	ssc-miR-330,ssc-miR-487b,ssc-miR-10382,ssc-miR-9820-5p,ssc-miR-7137-3p,ssc-miR-504,ssc-miR-7137-5p,ssc-miR-365-5p,ssc-miR-874,ssc-miR-33b-3p,ssc-miR-149	ssc-miR-1842,ssc-miR-574-5p,ssc-miR-1306-5p,ssc-miR-145-5p,ssc-miR-9785-5p,ssc-miR-342,ssc-miR-199a-5p,ssc-miR-2320-5p,ssc-miR-185	ssc-miR-671-5p,ssc-miR-9851-3p,ssc-miR-4331-3p	0.000751892	0.00366798	0.961031	9.62456e-06
lncRNA;MSTRG.1770.35	circRNA;4:22264314|22304598	25	12	4	ssc-miR-9860-5p,ssc-miR-664-5p,ssc-miR-326,ssc-miR-1249,ssc-miR-127,ssc-miR-2366,ssc-miR-330,ssc-miR-139-3p,ssc-miR-331-3p,ssc-miR-487b,ssc-miR-339-5p,ssc-miR-6782-3p,ssc-miR-7138-3p,ssc-miR-339-3p,ssc-miR-92b-5p,ssc-miR-210,ssc-miR-24-3p,ssc-miR-574-3p,ssc-miR-328,ssc-miR-1343,ssc-miR-874	ssc-miR-9851-3p,ssc-miR-185,ssc-miR-199a-5p,ssc-miR-342,ssc-miR-9785-5p,ssc-miR-145-5p,ssc-miR-1306-5p,ssc-miR-1842	ssc-miR-4331-3p,ssc-miR-2320-5p,ssc-miR-671-5p,ssc-miR-574-5p	0.000262002	0.00178426	1	0
lncRNA;MSTRG.33861.13	circRNA;4:22264314|22304598	12	12	3	ssc-miR-532-3p,ssc-miR-7136-5p,ssc-miR-92b-5p,ssc-miR-504,ssc-miR-219a,ssc-miR-328,ssc-miR-432-3p,ssc-miR-1343,ssc-miR-9810-3p	ssc-miR-671-5p,ssc-miR-574-5p,ssc-miR-1306-5p,ssc-miR-145-5p,ssc-miR-1842,ssc-miR-199a-5p,ssc-miR-185,ssc-miR-4331-3p,ssc-miR-342	ssc-miR-9785-5p,ssc-miR-9851-3p,ssc-miR-2320-5p	0.000461916	0.00262741	0.854122	0.00165504
lncRNA;MSTRG.697.36	circRNA;4:22264314|22304598	5	12	3	ssc-miR-769-3p,ssc-miR-328	ssc-miR-9851-3p,ssc-miR-185,ssc-miR-2320-5p,ssc-miR-199a-5p,ssc-miR-342,ssc-miR-9785-5p,ssc-miR-145-5p,ssc-miR-574-5p,ssc-miR-1306-5p	ssc-miR-4331-3p,ssc-miR-671-5p,ssc-miR-1842	2.22278e-05	0.00031082	0.915438	0.000201793
lncRNA;MSTRG.34131.4	circRNA;4:22264314|22304598	9	12	3	ssc-miR-6782-3p,ssc-miR-339-5p,ssc-miR-1224,ssc-miR-339,ssc-miR-326,ssc-miR-7137-3p	ssc-miR-9851-3p,ssc-miR-185,ssc-miR-2320-5p,ssc-miR-199a-5p,ssc-miR-342,ssc-miR-145-5p,ssc-miR-574-5p,ssc-miR-1306-5p,ssc-miR-1842	ssc-miR-4331-3p,ssc-miR-671-5p,ssc-miR-9785-5p	0.000180733	0.00137569	0.976347	1.33087e-06
lncRNA;MSTRG.38327.1	circRNA;4:22264314|22304598	15	12	6	ssc-miR-331-3p,ssc-miR-330,ssc-miR-532-3p,ssc-miR-493-3p,ssc-miR-7857-3p,ssc-miR-370,ssc-miR-1343,ssc-miR-149,ssc-miR-320	ssc-miR-9851-3p,ssc-miR-185,ssc-miR-2320-5p,ssc-miR-199a-5p,ssc-miR-342,ssc-miR-1842	ssc-miR-4331-3p,ssc-miR-145-5p,ssc-miR-1306-5p,ssc-miR-574-5p,ssc-miR-671-5p,ssc-miR-9785-5p	9.32182e-09	6.55987e-07	0.854592	0.00163481
lncRNA;MSTRG.7302.10	circRNA;4:22264314|22304598	6	12	3	ssc-miR-194a-3p,ssc-miR-1343,ssc-miR-4332	ssc-miR-9851-3p,ssc-miR-199a-5p,ssc-miR-185,ssc-miR-342,ssc-miR-671-5p,ssc-miR-574-5p,ssc-miR-1306-5p,ssc-miR-145-5p,ssc-miR-1842	ssc-miR-4331-3p,ssc-miR-2320-5p,ssc-miR-9785-5p	4.40954e-05	0.000508925	0.871013	0.0010335
lncRNA;MSTRG.41426.27	circRNA;4:22264314|22304598	14	12	3	ssc-miR-330,ssc-miR-339-5p,ssc-miR-339,ssc-miR-1296-5p,ssc-miR-10382,ssc-miR-326,ssc-miR-4334-3p,ssc-miR-874,ssc-miR-1343,ssc-miR-328,ssc-miR-7142-5p	ssc-miR-1306-5p,ssc-miR-574-5p,ssc-miR-145-5p,ssc-miR-671-5p,ssc-miR-342,ssc-miR-9851-3p,ssc-miR-199a-5p,ssc-miR-2320-5p,ssc-miR-185	ssc-miR-1842,ssc-miR-9785-5p,ssc-miR-4331-3p	0.000751892	0.00366798	0.957028	1.41628e-05
lncRNA;MSTRG.8917.10	circRNA;4:22264314|22304598	22	12	3	ssc-miR-10382,ssc-miR-1296-5p,ssc-miR-9860-5p,ssc-miR-615,ssc-miR-7137-3p,ssc-miR-423-3p,ssc-miR-9820-5p,ssc-miR-885-3p,ssc-miR-331-3p,ssc-miR-139-3p,ssc-miR-7138-3p,ssc-miR-361-3p,ssc-miR-486,ssc-miR-769-3p,ssc-miR-149,ssc-miR-296-5p,ssc-miR-24-3p,ssc-miR-874,ssc-miR-328	ssc-miR-9785-5p,ssc-miR-574-5p,ssc-miR-1306-5p,ssc-miR-145-5p,ssc-miR-1842,ssc-miR-199a-5p,ssc-miR-2320-5p,ssc-miR-185,ssc-miR-342	ssc-miR-671-5p,ssc-miR-9851-3p,ssc-miR-4331-3p	0.00297972	0.00940068	0.817072	0.00390334
lncRNA;MSTRG.30763.1	circRNA;4:22264314|22304598	4	12	3	ssc-miR-330	ssc-miR-342,ssc-miR-9851-3p,ssc-miR-185,ssc-miR-199a-5p,ssc-miR-1842,ssc-miR-145-5p,ssc-miR-574-5p,ssc-miR-1306-5p,ssc-miR-9785-5p	ssc-miR-4331-3p,ssc-miR-2320-5p,ssc-miR-671-5p	8.96368e-06	0.000158003	1	0
lncRNA;MSTRG.25259.6	circRNA;4:22264314|22304598	21	12	4	ssc-miR-339-5p,ssc-miR-1307,ssc-miR-339,ssc-miR-885-3p,ssc-miR-330,ssc-miR-1249,ssc-miR-542-5p,ssc-miR-10382,ssc-miR-370,ssc-miR-4334-3p,ssc-miR-1343,ssc-miR-7137-5p,ssc-miR-7142-5p,ssc-miR-7138-5p,ssc-miR-296-3p,ssc-miR-6782-3p,ssc-miR-7138-3p	ssc-miR-342,ssc-miR-9851-3p,ssc-miR-2320-5p,ssc-miR-185,ssc-miR-199a-5p,ssc-miR-1842,ssc-miR-145-5p,ssc-miR-9785-5p	ssc-miR-4331-3p,ssc-miR-574-5p,ssc-miR-1306-5p,ssc-miR-671-5p	0.000127892	0.00108258	0.815156	0.00405947
lncRNA;MSTRG.25259.12	circRNA;4:22264314|22304598	17	12	3	ssc-miR-328,ssc-miR-1343,ssc-miR-7142-5p,ssc-miR-7138-5p,ssc-miR-296-3p,ssc-miR-6782-3p,ssc-miR-7138-3p,ssc-miR-1307,ssc-miR-885-3p,ssc-miR-330,ssc-miR-542-5p,ssc-miR-1249,ssc-miR-7137-3p,ssc-miR-370	ssc-miR-9851-3p,ssc-miR-2320-5p,ssc-miR-185,ssc-miR-199a-5p,ssc-miR-342,ssc-miR-145-5p,ssc-miR-574-5p,ssc-miR-1842,ssc-miR-9785-5p	ssc-miR-4331-3p,ssc-miR-1306-5p,ssc-miR-671-5p	0.00137064	0.00552117	0.995624	1.59641e-09
lncRNA;MSTRG.41426.29	circRNA;4:22264314|22304598	10	12	4	ssc-miR-7142-5p,ssc-miR-328,ssc-miR-10382,ssc-miR-1307,ssc-miR-331-3p,ssc-miR-885-3p	ssc-miR-1306-5p,ssc-miR-574-5p,ssc-miR-145-5p,ssc-miR-199a-5p,ssc-miR-2320-5p,ssc-miR-185,ssc-miR-9851-3p,ssc-miR-342	ssc-miR-671-5p,ssc-miR-9785-5p,ssc-miR-1842,ssc-miR-4331-3p	4.88787e-06	9.99823e-05	0.942278	4.52839e-05
lncRNA;MSTRG.43419.5	circRNA;4:22264314|22304598	12	12	4	ssc-miR-7137-3p,ssc-miR-10383,ssc-miR-9860-5p,ssc-miR-370,ssc-miR-487b,ssc-miR-140-3p,ssc-miR-6782-3p,ssc-miR-1343	ssc-miR-9851-3p,ssc-miR-199a-5p,ssc-miR-2320-5p,ssc-miR-185,ssc-miR-342,ssc-miR-9785-5p,ssc-miR-1306-5p,ssc-miR-145-5p	ssc-miR-4331-3p,ssc-miR-671-5p,ssc-miR-574-5p,ssc-miR-1842	1.13443e-05	0.000188841	1	0
lncRNA;MSTRG.13203.13	circRNA;4:22264314|22304598	14	12	5	ssc-miR-370,ssc-miR-615,ssc-miR-1224,ssc-miR-339-3p,ssc-miR-7138-5p,ssc-miR-769-3p,ssc-miR-296-5p,ssc-miR-1343,ssc-miR-328	ssc-miR-1306-5p,ssc-miR-1842,ssc-miR-671-5p,ssc-miR-185,ssc-miR-2320-5p,ssc-miR-199a-5p,ssc-miR-342	ssc-miR-145-5p,ssc-miR-574-5p,ssc-miR-9785-5p,ssc-miR-9851-3p,ssc-miR-4331-3p	4.39895e-07	1.52247e-05	0.993973	5.72923e-09
lncRNA;MSTRG.39324.15	circRNA;13:82698276|82713285	5	13	4	ssc-miR-2320-5p	ssc-miR-339,ssc-miR-9820-5p,ssc-miR-7138-5p,ssc-miR-4331-3p,ssc-miR-339-5p,ssc-miR-9851-3p,ssc-miR-615,ssc-miR-4334-3p,ssc-miR-1842	ssc-miR-671-5p,ssc-miR-652,ssc-miR-574-5p,ssc-miR-1306-5p	1.74555e-07	7.30076e-06	0.837201	0.00251255
lncRNA;MSTRG.33166.2	circRNA;13:82698276|82713285	8	13	3	ssc-miR-10382,ssc-miR-532-3p,ssc-miR-491,ssc-miR-1343,ssc-miR-222	ssc-miR-1842,ssc-miR-652,ssc-miR-1306-5p,ssc-miR-574-5p,ssc-miR-4334-3p,ssc-miR-615,ssc-miR-9851-3p,ssc-miR-9820-5p,ssc-miR-7138-5p,ssc-miR-339	ssc-miR-671-5p,ssc-miR-4331-3p,ssc-miR-339-5p	0.000157202	0.00124788	0.826243	0.00321509
lncRNA;MSTRG.38415.2	circRNA;13:82698276|82713285	12	13	3	ssc-miR-423-5p,ssc-miR-874,ssc-miR-1343,ssc-miR-324,ssc-miR-1388,ssc-miR-330,ssc-miR-362,ssc-miR-9785-5p,ssc-miR-125a	ssc-miR-1842,ssc-miR-652,ssc-miR-574-5p,ssc-miR-1306-5p,ssc-miR-4334-3p,ssc-miR-615,ssc-miR-339-5p,ssc-miR-9851-3p,ssc-miR-339,ssc-miR-7138-5p	ssc-miR-671-5p,ssc-miR-4331-3p,ssc-miR-9820-5p	0.000595612	0.00312923	0.842728	0.00220382
lncRNA;MSTRG.4397.5	circRNA;6:165903478|165935007	16	18	3	ssc-miR-30c-1-3p,ssc-miR-708-5p,ssc-miR-7136-5p,ssc-miR-339-3p,ssc-miR-7138-3p,ssc-miR-4332,ssc-miR-1343,ssc-miR-7137-3p,ssc-miR-326,ssc-miR-378,ssc-miR-331-3p,ssc-miR-330,ssc-miR-362	ssc-miR-7137-5p,ssc-miR-1842,ssc-miR-2366,ssc-miR-10382,ssc-miR-1306-5p,ssc-miR-4331-5p,ssc-miR-664-5p,ssc-miR-17-3p,ssc-miR-671-5p,ssc-miR-33b-3p,ssc-miR-193a-3p,ssc-miR-339-5p,ssc-miR-487b,ssc-miR-4331-3p,ssc-miR-10384	ssc-miR-2320-5p,ssc-miR-874,ssc-miR-328	0.003933	0.0113435	0.848649	0.00190451
lncRNA;MSTRG.33154.10	circRNA;6:165903478|165935007	16	18	4	ssc-miR-149,ssc-miR-138,ssc-miR-7136-5p,ssc-miR-7138-3p,ssc-miR-331-3p,ssc-miR-139-3p,ssc-miR-532-3p,ssc-miR-330,ssc-miR-7137-3p,ssc-miR-574-5p,ssc-miR-370,ssc-miR-326	ssc-miR-10384,ssc-miR-193a-3p,ssc-miR-33b-3p,ssc-miR-2320-5p,ssc-miR-4331-3p,ssc-miR-487b,ssc-miR-671-5p,ssc-miR-664-5p,ssc-miR-4331-5p,ssc-miR-17-3p,ssc-miR-2366,ssc-miR-1842,ssc-miR-7137-5p,ssc-miR-1306-5p	ssc-miR-328,ssc-miR-874,ssc-miR-339-5p,ssc-miR-10382	0.000233082	0.00164745	0.837115	0.00251763
lncRNA;MSTRG.2566.9	circRNA;1:196088659|196101826	19	4	3	ssc-miR-9785-5p,ssc-miR-532-3p,ssc-miR-339-5p,ssc-miR-1224,ssc-miR-125a,ssc-miR-370,ssc-miR-1285,ssc-miR-296-5p,ssc-miR-365-5p,ssc-miR-671-5p,ssc-miR-361-3p,ssc-miR-6782-3p,ssc-miR-7138-5p,ssc-miR-769-3p,ssc-miR-149,ssc-miR-92b-5p	ssc-miR-7137-3p	ssc-miR-574-5p,ssc-miR-7137-5p,ssc-miR-4331-3p	3.92304e-05	0.00046807	0.902748	0.000347512
lncRNA;MSTRG.41649.2	circRNA;6:11998869|12014334	11	13	4	ssc-miR-339,ssc-miR-7137-3p,ssc-miR-4334-3p,ssc-miR-370,ssc-miR-10386,ssc-miR-143-5p,ssc-miR-671-5p	ssc-miR-296-3p,ssc-miR-140-3p,ssc-miR-361-3p,ssc-miR-652,ssc-miR-149,ssc-miR-30c-3p,ssc-miR-7142-5p,ssc-miR-7139-3p,ssc-miR-4331-3p	ssc-miR-330,ssc-miR-365-5p,ssc-miR-339-5p,ssc-miR-1343	1.09347e-05	0.000184409	0.938126	5.94826e-05
lncRNA;MSTRG.43419.8	circRNA;6:11998869|12014334	11	13	3	ssc-miR-9851-3p,ssc-miR-671-5p,ssc-miR-874,ssc-miR-504,ssc-miR-7137-3p,ssc-miR-9820-5p,ssc-miR-10382,ssc-miR-487b	ssc-miR-652,ssc-miR-361-3p,ssc-miR-140-3p,ssc-miR-296-3p,ssc-miR-1343,ssc-miR-339-5p,ssc-miR-7139-3p,ssc-miR-7142-5p,ssc-miR-365-5p,ssc-miR-30c-3p	ssc-miR-330,ssc-miR-4331-3p,ssc-miR-149	0.000450774	0.00257994	0.83286	0.00277605
lncRNA;MSTRG.43137.3	circRNA;6:11998869|12014334	11	13	3	ssc-miR-324,ssc-miR-874,ssc-miR-7138-3p,ssc-miR-7136-5p,ssc-miR-769-3p,ssc-miR-92b-5p,ssc-miR-9785-5p,ssc-miR-370	ssc-miR-149,ssc-miR-365-5p,ssc-miR-30c-3p,ssc-miR-7139-3p,ssc-miR-1343,ssc-miR-339-5p,ssc-miR-140-3p,ssc-miR-361-3p,ssc-miR-652,ssc-miR-330	ssc-miR-7142-5p,ssc-miR-4331-3p,ssc-miR-296-3p	0.000450774	0.00257994	0.829185	0.00301418
lncRNA;MSTRG.12250.3	circRNA;6:11998869|12014334	15	13	3	ssc-miR-6782-3p,ssc-miR-671-5p,ssc-miR-339-3p,ssc-miR-9851-3p,ssc-miR-328,ssc-miR-4334-3p,ssc-miR-370,ssc-miR-1842,ssc-miR-9785-5p,ssc-miR-22-3p,ssc-miR-339,ssc-miR-1224	ssc-miR-30c-3p,ssc-miR-365-5p,ssc-miR-7142-5p,ssc-miR-4331-3p,ssc-miR-7139-3p,ssc-miR-361-3p,ssc-miR-296-3p,ssc-miR-140-3p,ssc-miR-652,ssc-miR-330	ssc-miR-149,ssc-miR-339-5p,ssc-miR-1343	0.00119879	0.00504511	0.854481	0.00163959
lncRNA;MSTRG.43419.7	circRNA;6:11998869|12014334	14	13	4	ssc-miR-671-5p,ssc-miR-9851-3p,ssc-miR-7137-5p,ssc-miR-504,ssc-miR-33b-3p,ssc-miR-874,ssc-miR-10382,ssc-miR-7137-3p,ssc-miR-9820-5p,ssc-miR-487b	ssc-miR-652,ssc-miR-361-3p,ssc-miR-296-3p,ssc-miR-140-3p,ssc-miR-1343,ssc-miR-339-5p,ssc-miR-7139-3p,ssc-miR-7142-5p,ssc-miR-30c-3p	ssc-miR-330,ssc-miR-4331-3p,ssc-miR-365-5p,ssc-miR-149	3.23115e-05	0.000407696	0.869628	0.00107671
lncRNA;MSTRG.40272.12	circRNA;6:11998869|12014334	8	13	4	ssc-miR-874,ssc-miR-671-5p,ssc-miR-326,ssc-miR-615	ssc-miR-330,ssc-miR-296-3p,ssc-miR-140-3p,ssc-miR-339-5p,ssc-miR-7139-3p,ssc-miR-365-5p,ssc-miR-7142-5p,ssc-miR-30c-3p,ssc-miR-149	ssc-miR-652,ssc-miR-361-3p,ssc-miR-1343,ssc-miR-4331-3p	2.38087e-06	5.74781e-05	0.820702	0.00361944
lncRNA;MSTRG.27149.25	circRNA;6:11998869|12014334	17	13	4	ssc-miR-744,ssc-miR-9851-3p,ssc-miR-874,ssc-miR-328,ssc-miR-296-5p,ssc-miR-24-3p,ssc-miR-615,ssc-miR-7137-3p,ssc-miR-4334-3p,ssc-miR-1224,ssc-miR-139-3p,ssc-miR-339,ssc-miR-150	ssc-miR-296-3p,ssc-miR-140-3p,ssc-miR-652,ssc-miR-30c-3p,ssc-miR-7142-5p,ssc-miR-365-5p,ssc-miR-149,ssc-miR-4331-3p,ssc-miR-7139-3p	ssc-miR-361-3p,ssc-miR-330,ssc-miR-339-5p,ssc-miR-1343	7.48361e-05	0.000737542	0.800348	0.0054206
lncRNA;MSTRG.20037.1	circRNA;6:11998869|12014334	11	13	3	ssc-miR-532-3p,ssc-miR-2366,ssc-miR-370,ssc-miR-7137-3p,ssc-miR-615,ssc-miR-874,ssc-miR-328,ssc-miR-935	ssc-miR-7142-5p,ssc-miR-365-5p,ssc-miR-30c-3p,ssc-miR-7139-3p,ssc-miR-1343,ssc-miR-339-5p,ssc-miR-140-3p,ssc-miR-296-3p,ssc-miR-652,ssc-miR-330	ssc-miR-149,ssc-miR-4331-3p,ssc-miR-361-3p	0.000450774	0.00257994	0.817611	0.00386026
lncRNA;MSTRG.19715.1	circRNA;15:71259536|71296168	20	17	4	ssc-miR-2320-5p,ssc-miR-615,ssc-miR-1296-5p,ssc-miR-574-5p,ssc-miR-326,ssc-miR-370,ssc-miR-9858-5p,ssc-miR-874,ssc-miR-4332,ssc-miR-328,ssc-miR-296-5p,ssc-miR-92b-5p,ssc-miR-7142-5p,ssc-miR-769-3p,ssc-miR-10384,ssc-miR-339-3p	ssc-miR-758,ssc-miR-140-5p,ssc-miR-7136-5p,ssc-miR-744,ssc-miR-1224,ssc-miR-885-5p,ssc-miR-9851-3p,ssc-miR-140-3p,ssc-miR-6782-3p,ssc-miR-7138-3p,ssc-miR-1842,ssc-miR-10391,ssc-miR-1306-5p	ssc-miR-1343,ssc-miR-4331-3p,ssc-miR-9785-5p,ssc-miR-671-5p	0.000464187	0.00263841	1	0
lncRNA;MSTRG.37313.4	circRNA;15:71259536|71296168	17	17	5	ssc-miR-532-3p,ssc-miR-326,ssc-miR-296-5p,ssc-miR-1285,ssc-miR-874,ssc-miR-324,ssc-miR-365-5p,ssc-miR-328,ssc-miR-7139-3p,ssc-miR-491,ssc-miR-7142-5p,ssc-miR-149	ssc-miR-7138-3p,ssc-miR-6782-3p,ssc-miR-9785-5p,ssc-miR-140-3p,ssc-miR-1306-5p,ssc-miR-10391,ssc-miR-1842,ssc-miR-7136-5p,ssc-miR-140-5p,ssc-miR-758,ssc-miR-9851-3p,ssc-miR-885-5p	ssc-miR-671-5p,ssc-miR-4331-3p,ssc-miR-1343,ssc-miR-1224,ssc-miR-744	9.78583e-06	0.00016895	0.962091	8.63086e-06
lncRNA;MSTRG.13203.12	circRNA;15:71259536|71296168	9	17	3	ssc-miR-2320-5p,ssc-miR-615,ssc-miR-296-5p,ssc-miR-874,ssc-miR-328,ssc-miR-7138-5p	ssc-miR-4331-3p,ssc-miR-9851-3p,ssc-miR-1343,ssc-miR-885-5p,ssc-miR-1224,ssc-miR-7136-5p,ssc-miR-140-5p,ssc-miR-758,ssc-miR-1306-5p,ssc-miR-10391,ssc-miR-1842,ssc-miR-7138-3p,ssc-miR-6782-3p,ssc-miR-140-3p	ssc-miR-744,ssc-miR-671-5p,ssc-miR-9785-5p	0.000543624	0.00294308	1	0
lncRNA;MSTRG.35431.1	circRNA;15:71259536|71296168	6	17	3	ssc-miR-149,ssc-miR-339,ssc-miR-339-5p	ssc-miR-885-5p,ssc-miR-1224,ssc-miR-744,ssc-miR-1343,ssc-miR-9851-3p,ssc-miR-140-5p,ssc-miR-758,ssc-miR-7136-5p,ssc-miR-1842,ssc-miR-10391,ssc-miR-1306-5p,ssc-miR-9785-5p,ssc-miR-140-3p,ssc-miR-7138-3p	ssc-miR-4331-3p,ssc-miR-6782-3p,ssc-miR-671-5p	0.000134451	0.00111933	1	0
lncRNA;MSTRG.41014.15	circRNA;15:71259536|71296168	10	17	4	ssc-miR-149,ssc-miR-194a-3p,ssc-miR-874,ssc-miR-33b-3p,ssc-miR-574-5p,ssc-miR-2366	ssc-miR-758,ssc-miR-140-5p,ssc-miR-7136-5p,ssc-miR-1224,ssc-miR-744,ssc-miR-885-5p,ssc-miR-9851-3p,ssc-miR-140-3p,ssc-miR-6782-3p,ssc-miR-9785-5p,ssc-miR-7138-3p,ssc-miR-1306-5p,ssc-miR-10391	ssc-miR-1343,ssc-miR-4331-3p,ssc-miR-671-5p,ssc-miR-1842	2.28269e-05	0.000315524	0.851135	0.00178807
lncRNA;MSTRG.1772.6	circRNA;15:71259536|71296168	33	17	5	ssc-miR-504,ssc-miR-296-5p,ssc-miR-7137-5p,ssc-miR-222,ssc-miR-328,ssc-miR-7139-5p,ssc-miR-874,ssc-miR-769-3p,ssc-miR-486,ssc-miR-185,ssc-miR-150,ssc-miR-30b-3p,ssc-miR-2366,ssc-miR-532-3p,ssc-miR-330,ssc-miR-23b,ssc-miR-339,ssc-miR-125a,ssc-miR-331-3p,ssc-miR-2320-5p,ssc-miR-339-5p,ssc-miR-652,ssc-miR-145-5p,ssc-miR-574-5p,ssc-miR-1296-5p,ssc-miR-423-3p,ssc-miR-199b-5p,ssc-miR-7137-3p	ssc-miR-7136-5p,ssc-miR-758,ssc-miR-140-5p,ssc-miR-9851-3p,ssc-miR-744,ssc-miR-1224,ssc-miR-885-5p,ssc-miR-140-3p,ssc-miR-6782-3p,ssc-miR-10391,ssc-miR-1306-5p,ssc-miR-1842	ssc-miR-1343,ssc-miR-4331-3p,ssc-miR-671-5p,ssc-miR-7138-3p,ssc-miR-9785-5p	0.000308514	0.00199819	1	0
lncRNA;MSTRG.32421.6	circRNA;15:71259536|71296168	9	17	4	ssc-miR-874,ssc-miR-10382,ssc-miR-370,ssc-miR-330,ssc-miR-532-3p	ssc-miR-7136-5p,ssc-miR-758,ssc-miR-140-5p,ssc-miR-9851-3p,ssc-miR-744,ssc-miR-885-5p,ssc-miR-7138-3p,ssc-miR-140-3p,ssc-miR-9785-5p,ssc-miR-6782-3p,ssc-miR-10391,ssc-miR-1306-5p,ssc-miR-1842	ssc-miR-1343,ssc-miR-4331-3p,ssc-miR-1224,ssc-miR-671-5p	1.38697e-05	0.000218943	0.820899	0.00360447
lncRNA;MSTRG.24917.1	circRNA;15:71259536|71296168	6	17	4	ssc-miR-339-5p,ssc-miR-339	ssc-miR-758,ssc-miR-140-5p,ssc-miR-7136-5p,ssc-miR-744,ssc-miR-885-5p,ssc-miR-1343,ssc-miR-9851-3p,ssc-miR-140-3p,ssc-miR-6782-3p,ssc-miR-7138-3p,ssc-miR-1842,ssc-miR-10391,ssc-miR-1306-5p	ssc-miR-1224,ssc-miR-4331-3p,ssc-miR-9785-5p,ssc-miR-671-5p	1.71467e-06	4.47158e-05	0.882242	0.000728133
lncRNA;MSTRG.37313.7	circRNA;15:71259536|71296168	8	17	3	ssc-miR-149,ssc-miR-491,ssc-miR-324,ssc-miR-328,ssc-miR-7137-3p	ssc-miR-9851-3p,ssc-miR-885-5p,ssc-miR-1224,ssc-miR-744,ssc-miR-7136-5p,ssc-miR-140-5p,ssc-miR-758,ssc-miR-10391,ssc-miR-1306-5p,ssc-miR-1842,ssc-miR-7138-3p,ssc-miR-9785-5p,ssc-miR-6782-3p,ssc-miR-140-3p	ssc-miR-4331-3p,ssc-miR-1343,ssc-miR-671-5p	0.000367039	0.00224263	0.954048	1.84521e-05
lncRNA;MSTRG.9953.1	circRNA;15:71259536|71296168	15	17	4	ssc-miR-210,ssc-miR-296-5p,ssc-miR-214-3p,ssc-miR-874,ssc-miR-193a-3p,ssc-miR-339,ssc-miR-331-3p,ssc-miR-339-5p,ssc-miR-2320-5p,ssc-miR-1296-5p,ssc-miR-574-5p	ssc-miR-1224,ssc-miR-744,ssc-miR-885-5p,ssc-miR-9851-3p,ssc-miR-758,ssc-miR-140-5p,ssc-miR-7136-5p,ssc-miR-1842,ssc-miR-10391,ssc-miR-1306-5p,ssc-miR-140-3p,ssc-miR-9785-5p,ssc-miR-6782-3p	ssc-miR-1343,ssc-miR-4331-3p,ssc-miR-671-5p,ssc-miR-7138-3p	0.000139308	0.00114588	0.827709	0.00311385
lncRNA;MSTRG.38498.1	circRNA;15:71259536|71296168	6	17	3	ssc-miR-532-3p,ssc-miR-7142-5p,ssc-miR-365-5p	ssc-miR-885-5p,ssc-miR-744,ssc-miR-1224,ssc-miR-4331-3p,ssc-miR-1343,ssc-miR-140-5p,ssc-miR-758,ssc-miR-7136-5p,ssc-miR-1842,ssc-miR-10391,ssc-miR-1306-5p,ssc-miR-140-3p,ssc-miR-671-5p,ssc-miR-7138-3p	ssc-miR-9851-3p,ssc-miR-9785-5p,ssc-miR-6782-3p	0.000134451	0.00111933	0.938425	5.83647e-05
lncRNA;MSTRG.4587.1	circRNA;15:71259536|71296168	4	17	3	ssc-miR-326	ssc-miR-1306-5p,ssc-miR-10391,ssc-miR-7138-3p,ssc-miR-671-5p,ssc-miR-140-3p,ssc-miR-6782-3p,ssc-miR-9785-5p,ssc-miR-9851-3p,ssc-miR-1224,ssc-miR-744,ssc-miR-885-5p,ssc-miR-7136-5p,ssc-miR-758,ssc-miR-140-5p	ssc-miR-1842,ssc-miR-1343,ssc-miR-4331-3p	2.75803e-05	0.000363849	0.921791	0.000148819
lncRNA;MSTRG.7040.29	circRNA;15:71259536|71296168	15	17	3	ssc-miR-296-3p,ssc-miR-149,ssc-miR-7139-3p,ssc-miR-214-3p,ssc-miR-874,ssc-miR-326,ssc-miR-1296-5p,ssc-miR-145-5p,ssc-miR-330,ssc-miR-339,ssc-miR-339-5p,ssc-miR-2320-5p	ssc-miR-1842,ssc-miR-10391,ssc-miR-9785-5p,ssc-miR-6782-3p,ssc-miR-140-3p,ssc-miR-7138-3p,ssc-miR-885-5p,ssc-miR-744,ssc-miR-4331-3p,ssc-miR-1343,ssc-miR-9851-3p,ssc-miR-140-5p,ssc-miR-758,ssc-miR-7136-5p	ssc-miR-1306-5p,ssc-miR-671-5p,ssc-miR-1224	0.00272892	0.00885668	0.978578	8.97877e-07
lncRNA;MSTRG.43841.4	circRNA;15:71259536|71296168	7	17	3	ssc-miR-7137-3p,ssc-miR-326,ssc-miR-139-3p,ssc-miR-125a	ssc-miR-744,ssc-miR-1224,ssc-miR-885-5p,ssc-miR-9851-3p,ssc-miR-4331-3p,ssc-miR-758,ssc-miR-140-5p,ssc-miR-7136-5p,ssc-miR-1306-5p,ssc-miR-10391,ssc-miR-140-3p,ssc-miR-6782-3p,ssc-miR-9785-5p,ssc-miR-7138-3p	ssc-miR-1343,ssc-miR-1842,ssc-miR-671-5p	0.000232325	0.00164344	0.907403	0.000287263
lncRNA;MSTRG.16466.20	circRNA;15:71259536|71296168	9	17	3	ssc-miR-7142-5p,ssc-miR-491,ssc-let-7c,ssc-miR-365-5p,ssc-miR-10382,ssc-miR-7137-3p	ssc-miR-9851-3p,ssc-miR-1343,ssc-miR-744,ssc-miR-1224,ssc-miR-885-5p,ssc-miR-7136-5p,ssc-miR-758,ssc-miR-140-5p,ssc-miR-1306-5p,ssc-miR-10391,ssc-miR-7138-3p,ssc-miR-140-3p,ssc-miR-6782-3p,ssc-miR-9785-5p	ssc-miR-4331-3p,ssc-miR-1842,ssc-miR-671-5p	0.000543624	0.00294308	1	0
lncRNA;MSTRG.26692.3	circRNA;15:71259536|71296168	10	17	3	ssc-miR-320,ssc-miR-935,ssc-miR-874,ssc-miR-370,ssc-miR-652,ssc-miR-150,ssc-miR-331-3p	ssc-miR-140-5p,ssc-miR-758,ssc-miR-7136-5p,ssc-miR-885-5p,ssc-miR-744,ssc-miR-1224,ssc-miR-1343,ssc-miR-6782-3p,ssc-miR-9785-5p,ssc-miR-140-3p,ssc-miR-7138-3p,ssc-miR-671-5p,ssc-miR-1306-5p,ssc-miR-10391	ssc-miR-4331-3p,ssc-miR-9851-3p,ssc-miR-1842	0.000766822	0.00371286	1	0
lncRNA;MSTRG.24704.6	circRNA;15:71259536|71296168	14	17	4	ssc-miR-769-3p,ssc-miR-7142-5p,ssc-miR-874,ssc-miR-328,ssc-miR-7137-5p,ssc-miR-652,ssc-miR-370,ssc-miR-326,ssc-miR-2366,ssc-miR-330	ssc-miR-758,ssc-miR-140-5p,ssc-miR-744,ssc-miR-1224,ssc-miR-885-5p,ssc-miR-9851-3p,ssc-miR-4331-3p,ssc-miR-140-3p,ssc-miR-6782-3p,ssc-miR-7138-3p,ssc-miR-1842,ssc-miR-1306-5p,ssc-miR-10391	ssc-miR-7136-5p,ssc-miR-1343,ssc-miR-9785-5p,ssc-miR-671-5p	0.000103457	0.000929818	0.913553	0.00021989
lncRNA;MSTRG.12364.1	circRNA;6:96521959|96526660	6	9	4	ssc-miR-361-3p,ssc-miR-2320-5p	ssc-miR-874,ssc-miR-9851-3p,ssc-miR-671-5p,ssc-miR-6782-3p,ssc-miR-532-3p	ssc-miR-149,ssc-miR-326,ssc-miR-370,ssc-miR-330	9.21947e-08	4.35764e-06	0.840244	0.00233899
lncRNA;MSTRG.43711.8	circRNA;X:83888436|83895678	21	10	6	ssc-miR-1249,ssc-miR-423-3p,ssc-miR-1296-5p,ssc-miR-339-5p,ssc-miR-532-3p,ssc-miR-7139-3p,ssc-miR-935,ssc-miR-149,ssc-miR-7138-5p,ssc-miR-7135-5p,ssc-miR-151-5p,ssc-miR-6782-3p,ssc-miR-7138-3p,ssc-miR-361-3p,ssc-miR-1343	ssc-miR-4331-3p,ssc-miR-874,ssc-miR-378,ssc-miR-769-3p	ssc-miR-330,ssc-miR-296-5p,ssc-miR-671-5p,ssc-miR-9785-5p,ssc-miR-370,ssc-miR-615	2.28241e-08	1.37935e-06	0.916669	0.000190587
lncRNA;MSTRG.42037.10	circRNA;X:83888436|83895678	8	10	3	ssc-miR-652,ssc-miR-328,ssc-miR-1343,ssc-miR-339-3p,ssc-miR-7142-5p	ssc-miR-330,ssc-miR-296-5p,ssc-miR-370,ssc-miR-9785-5p,ssc-miR-874,ssc-miR-378,ssc-miR-769-3p	ssc-miR-671-5p,ssc-miR-4331-3p,ssc-miR-615	6.68613e-05	0.000684608	0.873957	0.000945813
lncRNA;MSTRG.10383.5	circRNA;X:83888436|83895678	9	10	4	ssc-miR-328,ssc-miR-33b-3p,ssc-miR-1224,ssc-miR-885-3p,ssc-miR-10382	ssc-miR-378,ssc-miR-4331-3p,ssc-miR-769-3p,ssc-miR-296-5p,ssc-miR-330,ssc-miR-370	ssc-miR-615,ssc-miR-874,ssc-miR-9785-5p,ssc-miR-671-5p	1.26604e-06	3.53385e-05	0.81896	0.0037538
lncRNA;MSTRG.40686.1	circRNA;6:109192357|109200845	5	5	3	ssc-miR-150,ssc-miR-487b	ssc-miR-9851-3p,ssc-miR-328	ssc-miR-1842,ssc-miR-671-5p,ssc-miR-4331-3p	1.02322e-06	2.99305e-05	0.839687	0.00237008
lncRNA;MSTRG.27418.1	circRNA;6:109192357|109200845	14	5	3	ssc-miR-10386,ssc-miR-149,ssc-miR-1343,ssc-miR-30a-3p,ssc-miR-7137-5p,ssc-miR-325,ssc-miR-4331-5p,ssc-miR-139-3p,ssc-miR-30e-3p,ssc-miR-1306-5p,ssc-miR-7144-5p	ssc-miR-671-5p,ssc-miR-9851-3p	ssc-miR-1842,ssc-miR-4331-3p,ssc-miR-328	3.66436e-05	0.000444549	0.919661	0.000165269
lncRNA;MSTRG.20191.14	circRNA;6:109192357|109200845	28	5	3	ssc-miR-10386,ssc-miR-671-3p,ssc-miR-149,ssc-miR-769-3p,ssc-miR-7142-5p,ssc-miR-6782-3p,ssc-miR-7140-3p,ssc-miR-361-3p,ssc-miR-4332,ssc-miR-874,ssc-miR-9810-3p,ssc-miR-1343,ssc-miR-210,ssc-miR-296-5p,ssc-miR-7137-5p,ssc-miR-7137-3p,ssc-miR-4334-3p,ssc-miR-370,ssc-miR-10382,ssc-miR-339,ssc-miR-1224,ssc-miR-339-5p,ssc-miR-140-3p,ssc-miR-330,ssc-miR-532-3p	ssc-miR-1842,ssc-miR-9851-3p	ssc-miR-671-5p,ssc-miR-4331-3p,ssc-miR-328	0.000321464	0.00205051	0.828082	0.00308839
lncRNA;MSTRG.1770.18	circRNA;6:109192357|109200845	36	5	3	ssc-miR-574-3p,ssc-miR-296-5p,ssc-miR-504,ssc-miR-210,ssc-miR-874,ssc-miR-194a-3p,ssc-miR-1343,ssc-miR-17-5p,ssc-miR-365-5p,ssc-miR-214-3p,ssc-miR-339-3p,ssc-miR-7138-3p,ssc-miR-361-3p,ssc-miR-6782-3p,ssc-miR-935,ssc-miR-769-3p,ssc-miR-330,ssc-miR-1306-5p,ssc-miR-532-3p,ssc-miR-885-3p,ssc-miR-9785-5p,ssc-miR-339-5p,ssc-miR-2320-5p,ssc-miR-1224,ssc-miR-10382,ssc-miR-1296-5p,ssc-miR-574-5p,ssc-miR-…	ssc-miR-1842,ssc-miR-9851-3p	ssc-miR-671-5p,ssc-miR-328,ssc-miR-4331-3p	0.000690365	0.0034621	0.8072	0.00475579
lncRNA;MSTRG.12744.29	circRNA;6:109192357|109200845	8	5	3	ssc-miR-330,ssc-miR-326,ssc-miR-1296-5p,ssc-miR-1343,ssc-miR-296-5p	ssc-miR-671-5p,ssc-miR-9851-3p	ssc-miR-1842,ssc-miR-328,ssc-miR-4331-3p	5.69909e-06	0.000112482	0.981672	4.82861e-07
lncRNA;MSTRG.41426.30	circRNA;6:109192357|109200845	18	5	3	ssc-miR-331-3p,ssc-miR-9785-5p,ssc-miR-10383,ssc-miR-615,ssc-miR-7137-3p,ssc-miR-326,ssc-miR-145-5p,ssc-miR-10382,ssc-miR-1296-5p,ssc-miR-33b-3p,ssc-miR-874,ssc-miR-1343,ssc-miR-296-5p,ssc-miR-7142-5p,ssc-miR-361-3p	ssc-miR-9851-3p,ssc-miR-671-5p	ssc-miR-4331-3p,ssc-miR-328,ssc-miR-1842	8.15505e-05	0.000784833	0.953965	1.85837e-05
lncRNA;MSTRG.2740.2	circRNA;6:109192357|109200845	20	5	3	ssc-miR-532-3p,ssc-miR-330,ssc-miR-9785-5p,ssc-miR-362,ssc-miR-2320-5p,ssc-miR-574-5p,ssc-miR-326,ssc-miR-370,ssc-miR-325,ssc-miR-7137-3p,ssc-miR-9820-5p,ssc-miR-874,ssc-miR-365-5p,ssc-miR-339-3p,ssc-miR-7139-3p,ssc-miR-744,ssc-miR-769-3p	ssc-miR-9851-3p,ssc-miR-1842	ssc-miR-4331-3p,ssc-miR-328,ssc-miR-671-5p	0.000113516	0.000993981	0.879432	0.000797349
lncRNA;MSTRG.8570.2	circRNA;6:109192357|109200845	7	5	3	ssc-miR-339,ssc-miR-339-5p,ssc-miR-423-5p,ssc-miR-92b-5p	ssc-miR-9851-3p,ssc-miR-671-5p	ssc-miR-328,ssc-miR-4331-3p,ssc-miR-1842	3.56837e-06	7.8628e-05	0.875879	0.000891575
lncRNA;MSTRG.34921.13	circRNA;6:109192357|109200845	21	5	4	ssc-miR-149,ssc-miR-769-3p,ssc-miR-193a-3p,ssc-miR-7139-3p,ssc-miR-92b-5p,ssc-miR-365-5p,ssc-miR-1343,ssc-miR-7137-3p,ssc-miR-4334-3p,ssc-miR-574-5p,ssc-miR-10382,ssc-miR-652,ssc-miR-339,ssc-miR-1224,ssc-miR-339-5p,ssc-miR-1306-5p,ssc-miR-532-3p	ssc-miR-1842	ssc-miR-9851-3p,ssc-miR-4331-3p,ssc-miR-328,ssc-miR-671-5p	1.44981e-06	3.93877e-05	0.810696	0.00444011
lncRNA;MSTRG.41419.13	circRNA;6:109192357|109200845	6	5	3	ssc-miR-10382,ssc-miR-7137-3p,ssc-miR-1224	ssc-miR-9851-3p,ssc-miR-671-5p	ssc-miR-4331-3p,ssc-miR-328,ssc-miR-1842	2.04275e-06	5.14293e-05	0.911196	0.000244149
lncRNA;MSTRG.33782.2	circRNA;6:109192357|109200845	9	5	3	ssc-miR-339,ssc-miR-339-5p,ssc-miR-7144-5p,ssc-miR-9820-5p,ssc-miR-7137-3p,ssc-miR-193a-5p	ssc-miR-4331-3p,ssc-miR-9851-3p	ssc-miR-328,ssc-miR-671-5p,ssc-miR-1842	8.53319e-06	0.000152692	1	0
lncRNA;MSTRG.14258.2	circRNA;6:109192357|109200845	9	5	3	ssc-miR-92b-5p,ssc-miR-149,ssc-miR-874,ssc-miR-1343,ssc-miR-370,ssc-miR-2320-5p	ssc-miR-1842,ssc-miR-9851-3p	ssc-miR-671-5p,ssc-miR-4331-3p,ssc-miR-328	8.53319e-06	0.000152692	1	0
lncRNA;MSTRG.44407.1	circRNA;6:109192357|109200845	13	5	3	ssc-miR-1343,ssc-miR-10384,ssc-miR-339,ssc-miR-139-3p,ssc-miR-339-5p,ssc-miR-9785-5p,ssc-miR-1306-5p,ssc-miR-326,ssc-miR-370,ssc-miR-4334-3p	ssc-miR-328,ssc-miR-671-5p	ssc-miR-9851-3p,ssc-miR-4331-3p,ssc-miR-1842	2.88437e-05	0.000374824	0.973072	2.22678e-06
lncRNA;MSTRG.43711.28	circRNA;6:109192357|109200845	35	5	3	ssc-miR-151-5p,ssc-miR-361-3p,ssc-miR-296-3p,ssc-miR-6782-3p,ssc-miR-423-5p,ssc-miR-491,ssc-miR-744,ssc-miR-7142-5p,ssc-miR-7138-5p,ssc-miR-769-3p,ssc-miR-149,ssc-miR-296-5p,ssc-miR-92a,ssc-miR-210,ssc-miR-1343,ssc-miR-874,ssc-miR-365-5p,ssc-miR-1296-5p,ssc-miR-17-3p,ssc-miR-4334-3p,ssc-miR-370,ssc-miR-92b-3p,ssc-miR-1249,ssc-miR-2366,ssc-miR-9785-5p,ssc-miR-487b,ssc-miR-339-5p,ssc-miR-125a,ssc-m…	ssc-miR-328,ssc-miR-1842	ssc-miR-9851-3p,ssc-miR-4331-3p,ssc-miR-671-5p	0.000634007	0.00326888	1	0
lncRNA;MSTRG.19340.22	circRNA;6:109192357|109200845	11	5	3	ssc-miR-326,ssc-miR-1296-5p,ssc-miR-10382,ssc-miR-2320-5p,ssc-miR-2366,ssc-miR-1306-5p,ssc-miR-149,ssc-miR-1343	ssc-miR-328,ssc-miR-1842	ssc-miR-9851-3p,ssc-miR-4331-3p,ssc-miR-671-5p	1.67011e-05	0.000250924	1	0
lncRNA;MSTRG.41426.11	circRNA;6:109192357|109200845	17	5	4	ssc-miR-1307,ssc-miR-331-3p,ssc-miR-9785-5p,ssc-miR-885-3p,ssc-miR-10383,ssc-miR-7137-3p,ssc-miR-615,ssc-miR-326,ssc-miR-10382,ssc-miR-33b-3p,ssc-miR-296-5p,ssc-miR-7142-5p,ssc-miR-361-3p	ssc-miR-9851-3p	ssc-miR-328,ssc-miR-4331-3p,ssc-miR-671-5p,ssc-miR-1842	5.78786e-07	1.9002e-05	0.998398	2.87299e-11
lncRNA;MSTRG.20471.10	circRNA;6:109192357|109200845	18	5	3	ssc-miR-1271-3p,ssc-miR-20b,ssc-miR-744,ssc-miR-769-3p,ssc-miR-874,ssc-miR-365-5p,ssc-miR-574-5p,ssc-miR-652,ssc-miR-423-3p,ssc-miR-9785-5p,ssc-miR-493-3p,ssc-miR-24-2-5p,ssc-miR-487b,ssc-miR-1224,ssc-miR-125a	ssc-miR-328,ssc-miR-1842	ssc-miR-9851-3p,ssc-miR-4331-3p,ssc-miR-671-5p	8.15505e-05	0.000784833	0.945775	3.54186e-05
lncRNA;MSTRG.38212.1	circRNA;6:109192357|109200845	8	5	3	ssc-miR-92b-5p,ssc-miR-7139-5p,ssc-miR-874,ssc-miR-1343,ssc-miR-331-3p	ssc-miR-1842,ssc-miR-9851-3p	ssc-miR-671-5p,ssc-miR-4331-3p,ssc-miR-328	5.69909e-06	0.000112482	0.995375	1.99077e-09
lncRNA;MSTRG.41426.9	circRNA;6:109192357|109200845	22	5	3	ssc-miR-615,ssc-miR-7137-3p,ssc-miR-10383,ssc-miR-145-5p,ssc-miR-1296-5p,ssc-miR-10382,ssc-miR-4334-3p,ssc-miR-326,ssc-miR-331-3p,ssc-miR-339-5p,ssc-miR-339,ssc-miR-330,ssc-miR-9785-5p,ssc-miR-7142-5p,ssc-miR-361-3p,ssc-miR-33b-3p,ssc-miR-1343,ssc-miR-874,ssc-miR-296-5p	ssc-miR-9851-3p,ssc-miR-671-5p	ssc-miR-328,ssc-miR-4331-3p,ssc-miR-1842	0.000152787	0.00122726	0.975448	1.5434e-06
lncRNA;MSTRG.31865.45	circRNA;6:109192357|109200845	13	5	3	ssc-miR-320,ssc-miR-6782-3p,ssc-miR-149,ssc-miR-7136-5p,ssc-miR-181b,ssc-miR-874,ssc-miR-4334-3p,ssc-miR-2366,ssc-miR-339-5p,ssc-miR-339	ssc-miR-1842,ssc-miR-9851-3p	ssc-miR-671-5p,ssc-miR-4331-3p,ssc-miR-328	2.88437e-05	0.000374824	1	0
lncRNA;MSTRG.21231.1	circRNA;6:109192357|109200845	47	5	5	ssc-miR-125a,ssc-miR-1307,ssc-miR-339-5p,ssc-miR-2320-5p,ssc-miR-331-3p,ssc-miR-139-3p,ssc-miR-885-3p,ssc-miR-2366,ssc-miR-1306-5p,ssc-miR-330,ssc-miR-532-3p,ssc-miR-503,ssc-miR-9785-5p,ssc-miR-140-3p,ssc-miR-1468,ssc-miR-1249,ssc-miR-615,ssc-miR-7137-3p,ssc-miR-551a,ssc-miR-10383,ssc-miR-423-3p,ssc-miR-574-5p,ssc-miR-1296-5p,ssc-miR-10382,ssc-miR-9858-5p,ssc-miR-370,ssc-miR-326,ssc-miR-493-5p,ss…		ssc-miR-1842,ssc-miR-671-5p,ssc-miR-9851-3p,ssc-miR-4331-3p,ssc-miR-328	4.53482e-07	1.55697e-05	0.89546	0.000459789
lncRNA;MSTRG.697.29	circRNA;6:109192357|109200845	9	5	4	ssc-miR-149,ssc-miR-193a-3p,ssc-miR-361-5p,ssc-miR-532-3p,ssc-miR-1224	ssc-miR-1842	ssc-miR-671-5p,ssc-miR-4331-3p,ssc-miR-9851-3p,ssc-miR-328	3.088e-08	1.77203e-06	1	0
lncRNA;MSTRG.29140.1	circRNA;14:4009144|4026721	4	17	3	ssc-miR-6782-3p	ssc-miR-365-5p,ssc-miR-487b,ssc-miR-423-5p,ssc-miR-181b,ssc-miR-1343,ssc-miR-214-5p,ssc-miR-33b-3p,ssc-miR-671-5p,ssc-miR-7138-3p,ssc-miR-326,ssc-miR-140-3p,ssc-miR-574-5p,ssc-miR-2366,ssc-miR-1842	ssc-miR-4331-3p,ssc-miR-744,ssc-miR-370	2.75803e-05	0.000363849	0.817188	0.00389402
lncRNA;MSTRG.43137.1	circRNA;14:4009144|4026721	10	17	4	ssc-miR-296-3p,ssc-miR-486,ssc-miR-10386,ssc-miR-874,ssc-miR-324,ssc-miR-9785-5p	ssc-miR-326,ssc-miR-140-3p,ssc-miR-574-5p,ssc-miR-2366,ssc-miR-1842,ssc-miR-365-5p,ssc-miR-487b,ssc-miR-181b,ssc-miR-423-5p,ssc-miR-1343,ssc-miR-214-5p,ssc-miR-744,ssc-miR-33b-3p	ssc-miR-671-5p,ssc-miR-7138-3p,ssc-miR-370,ssc-miR-4331-3p	2.28269e-05	0.000315524	0.927203	0.000112455
lncRNA;MSTRG.41426.26	circRNA;14:4009144|4026721	8	17	3	ssc-miR-328,ssc-miR-874,ssc-miR-9785-5p,ssc-miR-1296-5p,ssc-miR-10382	ssc-miR-365-5p,ssc-miR-214-5p,ssc-miR-33b-3p,ssc-miR-744,ssc-miR-487b,ssc-miR-423-5p,ssc-miR-181b,ssc-miR-140-3p,ssc-miR-370,ssc-miR-671-5p,ssc-miR-7138-3p,ssc-miR-326,ssc-miR-2366,ssc-miR-574-5p	ssc-miR-4331-3p,ssc-miR-1343,ssc-miR-1842	0.000367039	0.00224263	0.99992	2.22045e-16
lncRNA;MSTRG.16134.6	circRNA;14:4009144|4026721	16	17	6	ssc-miR-7135-3p,ssc-miR-935,ssc-miR-769-3p,ssc-miR-345-5p,ssc-miR-532-3p,ssc-miR-9785-5p,ssc-miR-1224,ssc-miR-664-5p,ssc-miR-7137-3p,ssc-miR-9820-5p	ssc-miR-1343,ssc-miR-423-5p,ssc-miR-181b,ssc-miR-487b,ssc-miR-33b-3p,ssc-miR-744,ssc-miR-214-5p,ssc-miR-1842,ssc-miR-2366,ssc-miR-7138-3p,ssc-miR-370	ssc-miR-4331-3p,ssc-miR-365-5p,ssc-miR-574-5p,ssc-miR-326,ssc-miR-671-5p,ssc-miR-140-3p	1.88428e-07	7.75624e-06	0.801243	0.00533022
lncRNA;MSTRG.43419.8	circRNA;14:4009144|4026721	11	17	3	ssc-miR-9851-3p,ssc-miR-149,ssc-miR-874,ssc-miR-504,ssc-miR-7137-3p,ssc-miR-9820-5p,ssc-miR-10382,ssc-miR-330	ssc-miR-365-5p,ssc-miR-214-5p,ssc-miR-744,ssc-miR-33b-3p,ssc-miR-181b,ssc-miR-423-5p,ssc-miR-1343,ssc-miR-140-3p,ssc-miR-370,ssc-miR-7138-3p,ssc-miR-326,ssc-miR-2366,ssc-miR-1842,ssc-miR-574-5p	ssc-miR-487b,ssc-miR-4331-3p,ssc-miR-671-5p	0.0010411	0.00457079	0.991811	1.94842e-08
lncRNA;MSTRG.20191.6	circRNA;14:4009144|4026721	22	17	5	ssc-miR-339,ssc-miR-339-5p,ssc-miR-9785-5p,ssc-miR-7137-3p,ssc-miR-615,ssc-miR-1249,ssc-miR-9858-5p,ssc-miR-652,ssc-miR-1296-5p,ssc-miR-133a-3p,ssc-miR-328,ssc-miR-874,ssc-miR-205,ssc-miR-210,ssc-miR-10384,ssc-miR-149,ssc-miR-361-3p	ssc-miR-326,ssc-miR-7138-3p,ssc-miR-2366,ssc-miR-1842,ssc-miR-365-5p,ssc-miR-214-5p,ssc-miR-744,ssc-miR-33b-3p,ssc-miR-1343,ssc-miR-487b,ssc-miR-181b,ssc-miR-423-5p	ssc-miR-140-3p,ssc-miR-370,ssc-miR-671-5p,ssc-miR-574-5p,ssc-miR-4331-3p	3.91792e-05	0.00046807	0.999057	3.45235e-12
lncRNA;MSTRG.32138.2	circRNA;14:4009144|4026721	10	17	4	ssc-miR-10386,ssc-miR-339-5p,ssc-miR-331-3p,ssc-miR-339,ssc-miR-4334-3p,ssc-miR-1249	ssc-miR-574-5p,ssc-miR-2366,ssc-miR-1842,ssc-miR-7138-3p,ssc-miR-326,ssc-miR-140-3p,ssc-miR-487b,ssc-miR-181b,ssc-miR-423-5p,ssc-miR-214-5p,ssc-miR-33b-3p,ssc-miR-744,ssc-miR-365-5p	ssc-miR-671-5p,ssc-miR-370,ssc-miR-4331-3p,ssc-miR-1343	2.28269e-05	0.000315524	1	0
lncRNA;MSTRG.43137.3	circRNA;14:4009144|4026721	11	17	3	ssc-miR-9785-5p,ssc-miR-324,ssc-miR-874,ssc-miR-7136-5p,ssc-miR-7142-5p,ssc-miR-769-3p,ssc-miR-92b-5p,ssc-miR-296-3p	ssc-miR-365-5p,ssc-miR-214-5p,ssc-miR-33b-3p,ssc-miR-744,ssc-miR-487b,ssc-miR-423-5p,ssc-miR-181b,ssc-miR-1343,ssc-miR-140-3p,ssc-miR-671-5p,ssc-miR-326,ssc-miR-2366,ssc-miR-1842,ssc-miR-574-5p	ssc-miR-4331-3p,ssc-miR-370,ssc-miR-7138-3p	0.0010411	0.00457079	0.959758	1.09287e-05
lncRNA;MSTRG.12250.3	circRNA;14:4009144|4026721	15	17	4	ssc-miR-328,ssc-miR-149,ssc-miR-9851-3p,ssc-miR-6782-3p,ssc-miR-339-3p,ssc-miR-339,ssc-miR-339-5p,ssc-miR-1224,ssc-miR-9785-5p,ssc-miR-22-3p,ssc-miR-4334-3p	ssc-miR-214-5p,ssc-miR-744,ssc-miR-33b-3p,ssc-miR-487b,ssc-miR-4331-3p,ssc-miR-181b,ssc-miR-423-5p,ssc-miR-365-5p,ssc-miR-2366,ssc-miR-574-5p,ssc-miR-140-3p,ssc-miR-326,ssc-miR-7138-3p	ssc-miR-1343,ssc-miR-1842,ssc-miR-370,ssc-miR-671-5p	0.000139308	0.00114588	0.805574	0.004908
lncRNA;MSTRG.41426.25	circRNA;14:4009144|4026721	5	17	3	ssc-miR-331-3p,ssc-miR-885-3p	ssc-miR-2366,ssc-miR-574-5p,ssc-miR-370,ssc-miR-140-3p,ssc-miR-326,ssc-miR-7138-3p,ssc-miR-671-5p,ssc-miR-744,ssc-miR-33b-3p,ssc-miR-214-5p,ssc-miR-423-5p,ssc-miR-181b,ssc-miR-487b,ssc-miR-365-5p	ssc-miR-1842,ssc-miR-1343,ssc-miR-4331-3p	6.80827e-05	0.000691707	0.998451	2.5141e-11
lncRNA;MSTRG.41426.20	circRNA;14:4009144|4026721	7	17	4	ssc-miR-296-5p,ssc-miR-331-3p,ssc-miR-7137-3p	ssc-miR-574-5p,ssc-miR-2366,ssc-miR-671-5p,ssc-miR-7138-3p,ssc-miR-140-3p,ssc-miR-370,ssc-miR-487b,ssc-miR-423-5p,ssc-miR-181b,ssc-miR-1343,ssc-miR-214-5p,ssc-miR-744,ssc-miR-365-5p	ssc-miR-1842,ssc-miR-326,ssc-miR-4331-3p,ssc-miR-33b-3p	3.95089e-06	8.51935e-05	0.990363	3.73014e-08
lncRNA;MSTRG.14677.18	circRNA;14:4009144|4026721	10	17	4	ssc-miR-7137-5p,ssc-miR-874,ssc-miR-9851-3p,ssc-miR-1224,ssc-miR-339-5p,ssc-miR-2320-5p	ssc-miR-140-3p,ssc-miR-326,ssc-miR-1842,ssc-miR-2366,ssc-miR-574-5p,ssc-miR-365-5p,ssc-miR-33b-3p,ssc-miR-744,ssc-miR-214-5p,ssc-miR-1343,ssc-miR-181b,ssc-miR-423-5p,ssc-miR-487b	ssc-miR-370,ssc-miR-7138-3p,ssc-miR-671-5p,ssc-miR-4331-3p	2.28269e-05	0.000315524	0.886486	0.000632052
lncRNA;MSTRG.43419.7	circRNA;14:4009144|4026721	14	17	5	ssc-miR-9820-5p,ssc-miR-7137-3p,ssc-miR-10382,ssc-miR-330,ssc-miR-149,ssc-miR-9851-3p,ssc-miR-874,ssc-miR-504,ssc-miR-7137-5p	ssc-miR-370,ssc-miR-140-3p,ssc-miR-7138-3p,ssc-miR-326,ssc-miR-1842,ssc-miR-2366,ssc-miR-574-5p,ssc-miR-744,ssc-miR-214-5p,ssc-miR-181b,ssc-miR-423-5p,ssc-miR-1343	ssc-miR-671-5p,ssc-miR-365-5p,ssc-miR-33b-3p,ssc-miR-487b,ssc-miR-4331-3p	3.28378e-06	7.38732e-05	0.961031	9.62456e-06
lncRNA;MSTRG.1770.35	circRNA;14:4009144|4026721	25	17	8	ssc-miR-328,ssc-miR-874,ssc-miR-24-3p,ssc-miR-210,ssc-miR-574-3p,ssc-miR-92b-5p,ssc-miR-6782-3p,ssc-miR-339-3p,ssc-miR-139-3p,ssc-miR-2320-5p,ssc-miR-339-5p,ssc-miR-331-3p,ssc-miR-330,ssc-miR-127,ssc-miR-1249,ssc-miR-9860-5p,ssc-miR-664-5p	ssc-miR-214-5p,ssc-miR-744,ssc-miR-33b-3p,ssc-miR-423-5p,ssc-miR-181b,ssc-miR-365-5p,ssc-miR-1842,ssc-miR-140-3p,ssc-miR-370	ssc-miR-487b,ssc-miR-4331-3p,ssc-miR-1343,ssc-miR-2366,ssc-miR-574-5p,ssc-miR-671-5p,ssc-miR-7138-3p,ssc-miR-326	3.85459e-09	3.12436e-07	1	0
lncRNA;MSTRG.32138.1	circRNA;14:4009144|4026721	10	17	4	ssc-miR-339,ssc-miR-339-5p,ssc-miR-331-3p,ssc-miR-4334-3p,ssc-miR-1249,ssc-miR-10386	ssc-miR-140-3p,ssc-miR-7138-3p,ssc-miR-326,ssc-miR-1842,ssc-miR-2366,ssc-miR-574-5p,ssc-miR-365-5p,ssc-miR-744,ssc-miR-33b-3p,ssc-miR-214-5p,ssc-miR-181b,ssc-miR-423-5p,ssc-miR-487b	ssc-miR-370,ssc-miR-671-5p,ssc-miR-4331-3p,ssc-miR-1343	2.28269e-05	0.000315524	1	0
lncRNA;MSTRG.12250.1	circRNA;14:4009144|4026721	10	17	3	ssc-miR-22-3p,ssc-miR-339-5p,ssc-miR-339,ssc-miR-10382,ssc-miR-4334-3p,ssc-miR-328,ssc-miR-339-3p	ssc-miR-326,ssc-miR-7138-3p,ssc-miR-140-3p,ssc-miR-574-5p,ssc-miR-2366,ssc-miR-1842,ssc-miR-365-5p,ssc-miR-4331-3p,ssc-miR-487b,ssc-miR-181b,ssc-miR-423-5p,ssc-miR-214-5p,ssc-miR-33b-3p,ssc-miR-744	ssc-miR-671-5p,ssc-miR-370,ssc-miR-1343	0.000766822	0.00371286	0.821155	0.00358509
lncRNA;MSTRG.10012.18	circRNA;14:4009144|4026721	14	17	4	ssc-miR-490-3p,ssc-miR-532-3p,ssc-miR-432-5p,ssc-miR-490,ssc-miR-1249,ssc-miR-652,ssc-miR-194a-3p,ssc-miR-222,ssc-miR-769-3p,ssc-miR-361-3p	ssc-miR-326,ssc-miR-7138-3p,ssc-miR-370,ssc-miR-140-3p,ssc-miR-574-5p,ssc-miR-1842,ssc-miR-2366,ssc-miR-365-5p,ssc-miR-181b,ssc-miR-423-5p,ssc-miR-487b,ssc-miR-33b-3p,ssc-miR-214-5p	ssc-miR-671-5p,ssc-miR-1343,ssc-miR-4331-3p,ssc-miR-744	0.000103457	0.000929818	1	0
lncRNA;MSTRG.697.36	circRNA;14:4009144|4026721	5	17	3	ssc-miR-769-3p,ssc-miR-328	ssc-miR-370,ssc-miR-140-3p,ssc-miR-7138-3p,ssc-miR-326,ssc-miR-2366,ssc-miR-574-5p,ssc-miR-365-5p,ssc-miR-744,ssc-miR-33b-3p,ssc-miR-214-5p,ssc-miR-181b,ssc-miR-423-5p,ssc-miR-487b,ssc-miR-1343	ssc-miR-671-5p,ssc-miR-1842,ssc-miR-4331-3p	6.80827e-05	0.000691707	0.915438	0.000201793
lncRNA;MSTRG.10003.21	circRNA;14:4009144|4026721	5	17	3	ssc-miR-9785-5p,ssc-miR-149	ssc-miR-2366,ssc-miR-1842,ssc-miR-574-5p,ssc-miR-140-3p,ssc-miR-671-5p,ssc-miR-7138-3p,ssc-miR-326,ssc-miR-214-5p,ssc-miR-744,ssc-miR-33b-3p,ssc-miR-423-5p,ssc-miR-181b,ssc-miR-1343,ssc-miR-365-5p	ssc-miR-370,ssc-miR-487b,ssc-miR-4331-3p	6.80827e-05	0.000691707	1	0
lncRNA;MSTRG.34131.4	circRNA;14:4009144|4026721	9	17	3	ssc-miR-6782-3p,ssc-miR-7137-3p,ssc-miR-339-5p,ssc-miR-1224,ssc-miR-339,ssc-miR-9785-5p	ssc-miR-365-5p,ssc-miR-487b,ssc-miR-181b,ssc-miR-423-5p,ssc-miR-1343,ssc-miR-214-5p,ssc-miR-744,ssc-miR-33b-3p,ssc-miR-7138-3p,ssc-miR-140-3p,ssc-miR-370,ssc-miR-574-5p,ssc-miR-2366,ssc-miR-1842	ssc-miR-4331-3p,ssc-miR-671-5p,ssc-miR-326	0.000543624	0.00294308	0.976347	1.33087e-06
lncRNA;MSTRG.38327.1	circRNA;14:4009144|4026721	15	17	5	ssc-miR-145-5p,ssc-miR-7857-3p,ssc-miR-331-3p,ssc-miR-493-3p,ssc-miR-9785-5p,ssc-miR-532-3p,ssc-miR-1306-5p,ssc-miR-330,ssc-miR-149,ssc-miR-320	ssc-miR-33b-3p,ssc-miR-744,ssc-miR-214-5p,ssc-miR-423-5p,ssc-miR-181b,ssc-miR-487b,ssc-miR-365-5p,ssc-miR-1842,ssc-miR-2366,ssc-miR-140-3p,ssc-miR-326,ssc-miR-7138-3p	ssc-miR-1343,ssc-miR-4331-3p,ssc-miR-574-5p,ssc-miR-370,ssc-miR-671-5p	4.8661e-06	9.99823e-05	0.854592	0.00163481
lncRNA;MSTRG.1770.51	circRNA;14:4009144|4026721	5	17	3	ssc-miR-7136-5p,ssc-miR-193a-5p	ssc-miR-365-5p,ssc-miR-744,ssc-miR-33b-3p,ssc-miR-214-5p,ssc-miR-423-5p,ssc-miR-181b,ssc-miR-487b,ssc-miR-4331-3p,ssc-miR-1343,ssc-miR-370,ssc-miR-140-3p,ssc-miR-7138-3p,ssc-miR-1842,ssc-miR-2366	ssc-miR-671-5p,ssc-miR-326,ssc-miR-574-5p	6.80827e-05	0.000691707	0.903033	0.000343572
lncRNA;MSTRG.41426.27	circRNA;14:4009144|4026721	14	17	4	ssc-miR-874,ssc-miR-328,ssc-miR-7142-5p,ssc-miR-330,ssc-miR-9785-5p,ssc-miR-339-5p,ssc-miR-339,ssc-miR-1296-5p,ssc-miR-10382,ssc-miR-4334-3p	ssc-miR-574-5p,ssc-miR-2366,ssc-miR-671-5p,ssc-miR-7138-3p,ssc-miR-140-3p,ssc-miR-370,ssc-miR-487b,ssc-miR-423-5p,ssc-miR-181b,ssc-miR-214-5p,ssc-miR-33b-3p,ssc-miR-744,ssc-miR-365-5p	ssc-miR-1842,ssc-miR-326,ssc-miR-4331-3p,ssc-miR-1343	0.000103457	0.000929818	0.957028	1.41628e-05
lncRNA;MSTRG.8917.10	circRNA;14:4009144|4026721	22	17	3	ssc-miR-423-3p,ssc-miR-9820-5p,ssc-miR-615,ssc-miR-7137-3p,ssc-miR-9860-5p,ssc-miR-1296-5p,ssc-miR-10382,ssc-miR-139-3p,ssc-miR-331-3p,ssc-miR-885-3p,ssc-miR-149,ssc-miR-769-3p,ssc-miR-486,ssc-miR-9851-3p,ssc-miR-361-3p,ssc-miR-328,ssc-miR-874,ssc-miR-24-3p,ssc-miR-296-5p	ssc-miR-326,ssc-miR-140-3p,ssc-miR-370,ssc-miR-574-5p,ssc-miR-2366,ssc-miR-1842,ssc-miR-365-5p,ssc-miR-1343,ssc-miR-487b,ssc-miR-181b,ssc-miR-423-5p,ssc-miR-214-5p,ssc-miR-744,ssc-miR-33b-3p	ssc-miR-671-5p,ssc-miR-7138-3p,ssc-miR-4331-3p	0.00845164	0.019177	0.817072	0.00390334
lncRNA;MSTRG.45915.7	circRNA;14:4009144|4026721	17	17	3	ssc-miR-9820-5p,ssc-miR-4334-3p,ssc-miR-339-5p,ssc-miR-1224,ssc-miR-339,ssc-miR-503,ssc-miR-374a-5p,ssc-miR-99b,ssc-miR-1271-3p,ssc-miR-151-3p,ssc-miR-874,ssc-miR-345-3p,ssc-miR-7137-5p,ssc-miR-28-3p	ssc-miR-370,ssc-miR-140-3p,ssc-miR-326,ssc-miR-7138-3p,ssc-miR-1842,ssc-miR-2366,ssc-miR-574-5p,ssc-miR-365-5p,ssc-miR-33b-3p,ssc-miR-744,ssc-miR-214-5p,ssc-miR-1343,ssc-miR-181b,ssc-miR-487b	ssc-miR-671-5p,ssc-miR-423-5p,ssc-miR-4331-3p	0.00397624	0.0114362	0.848132	0.0019294
lncRNA;MSTRG.25259.6	circRNA;14:4009144|4026721	21	17	6	ssc-miR-339-5p,ssc-miR-1307,ssc-miR-339,ssc-miR-885-3p,ssc-miR-1306-5p,ssc-miR-330,ssc-miR-1249,ssc-miR-542-5p,ssc-miR-10382,ssc-miR-4334-3p,ssc-miR-7137-5p,ssc-miR-7142-5p,ssc-miR-7138-5p,ssc-miR-296-3p,ssc-miR-6782-3p	ssc-miR-365-5p,ssc-miR-423-5p,ssc-miR-181b,ssc-miR-487b,ssc-miR-744,ssc-miR-33b-3p,ssc-miR-214-5p,ssc-miR-326,ssc-miR-140-3p,ssc-miR-1842,ssc-miR-2366	ssc-miR-4331-3p,ssc-miR-1343,ssc-miR-7138-3p,ssc-miR-671-5p,ssc-miR-370,ssc-miR-574-5p	1.20534e-06	3.41565e-05	0.815156	0.00405947
lncRNA;MSTRG.17063.20	circRNA;14:4009144|4026721	3	17	3		ssc-miR-574-5p,ssc-miR-1842,ssc-miR-2366,ssc-miR-7138-3p,ssc-miR-326,ssc-miR-140-3p,ssc-miR-423-5p,ssc-miR-181b,ssc-miR-487b,ssc-miR-1343,ssc-miR-744,ssc-miR-33b-3p,ssc-miR-214-5p,ssc-miR-365-5p	ssc-miR-671-5p,ssc-miR-370,ssc-miR-4331-3p	6.983e-06	0.000131342	0.985643	1.82683e-07
lncRNA;MSTRG.25259.12	circRNA;14:4009144|4026721	17	17	5	ssc-miR-885-3p,ssc-miR-1306-5p,ssc-miR-330,ssc-miR-1307,ssc-miR-542-5p,ssc-miR-1249,ssc-miR-7137-3p,ssc-miR-328,ssc-miR-6782-3p,ssc-miR-296-3p,ssc-miR-7138-5p,ssc-miR-7142-5p	ssc-miR-423-5p,ssc-miR-181b,ssc-miR-487b,ssc-miR-33b-3p,ssc-miR-744,ssc-miR-214-5p,ssc-miR-365-5p,ssc-miR-574-5p,ssc-miR-1842,ssc-miR-2366,ssc-miR-326,ssc-miR-140-3p	ssc-miR-4331-3p,ssc-miR-1343,ssc-miR-7138-3p,ssc-miR-671-5p,ssc-miR-370	9.78583e-06	0.00016895	0.995624	1.59641e-09
lncRNA;MSTRG.24453.8	circRNA;14:4009144|4026721	14	17	7	ssc-miR-296-3p,ssc-miR-328,ssc-miR-10382,ssc-miR-139-3p,ssc-miR-339,ssc-miR-339-5p,ssc-miR-330	ssc-miR-365-5p,ssc-miR-181b,ssc-miR-423-5p,ssc-miR-487b,ssc-miR-33b-3p,ssc-miR-214-5p,ssc-miR-140-3p,ssc-miR-574-5p,ssc-miR-1842,ssc-miR-2366	ssc-miR-1343,ssc-miR-4331-3p,ssc-miR-744,ssc-miR-326,ssc-miR-7138-3p,ssc-miR-671-5p,ssc-miR-370	1.11274e-09	1.10075e-07	1	0
lncRNA;MSTRG.41426.29	circRNA;14:4009144|4026721	10	17	3	ssc-miR-328,ssc-miR-7142-5p,ssc-miR-9785-5p,ssc-miR-885-3p,ssc-miR-1307,ssc-miR-331-3p,ssc-miR-10382	ssc-miR-365-5p,ssc-miR-744,ssc-miR-33b-3p,ssc-miR-214-5p,ssc-miR-181b,ssc-miR-423-5p,ssc-miR-487b,ssc-miR-1343,ssc-miR-370,ssc-miR-140-3p,ssc-miR-7138-3p,ssc-miR-326,ssc-miR-2366,ssc-miR-574-5p	ssc-miR-4331-3p,ssc-miR-671-5p,ssc-miR-1842	0.000766822	0.00371286	0.942278	4.52839e-05
lncRNA;MSTRG.43419.5	circRNA;14:4009144|4026721	12	17	8	ssc-miR-9860-5p,ssc-miR-7137-3p,ssc-miR-10383,ssc-miR-6782-3p	ssc-miR-214-5p,ssc-miR-744,ssc-miR-33b-3p,ssc-miR-423-5p,ssc-miR-181b,ssc-miR-365-5p,ssc-miR-2366,ssc-miR-326,ssc-miR-7138-3p	ssc-miR-1343,ssc-miR-487b,ssc-miR-4331-3p,ssc-miR-1842,ssc-miR-574-5p,ssc-miR-140-3p,ssc-miR-370,ssc-miR-671-5p	2.00351e-12	4.82222e-10	1	0
lncRNA;MSTRG.13203.13	circRNA;14:4009144|4026721	14	17	4	ssc-miR-328,ssc-miR-296-5p,ssc-miR-769-3p,ssc-miR-7138-5p,ssc-miR-9851-3p,ssc-miR-339-3p,ssc-miR-1224,ssc-miR-9785-5p,ssc-miR-615,ssc-miR-145-5p	ssc-miR-1842,ssc-miR-2366,ssc-miR-326,ssc-miR-7138-3p,ssc-miR-671-5p,ssc-miR-140-3p,ssc-miR-181b,ssc-miR-423-5p,ssc-miR-487b,ssc-miR-744,ssc-miR-33b-3p,ssc-miR-214-5p,ssc-miR-365-5p	ssc-miR-574-5p,ssc-miR-370,ssc-miR-1343,ssc-miR-4331-3p	0.000103457	0.000929818	0.993973	5.72923e-09
lncRNA;MSTRG.28782.3	circRNA;4:64219785|64223840	9	3	3	ssc-miR-769-3p,ssc-miR-191,ssc-miR-1343,ssc-miR-328,ssc-miR-1224,ssc-miR-9785-5p		ssc-miR-4331-3p,ssc-miR-10382,ssc-miR-210	8.62606e-07	2.60559e-05	0.812144	0.00431386
lncRNA;MSTRG.20191.21	circRNA;6:7552153|7603038	5	10	3	ssc-miR-4331-3p,ssc-miR-4334-3p	ssc-miR-652,ssc-miR-181d-3p,ssc-miR-1343,ssc-miR-874,ssc-miR-345-3p,ssc-miR-10386,ssc-miR-7142-5p	ssc-miR-361-3p,ssc-miR-339-5p,ssc-miR-339	1.21682e-05	0.000198045	1	0
lncRNA;MSTRG.9257.7	circRNA;6:7552153|7603038	7	10	3	ssc-miR-4331-3p,ssc-miR-324,ssc-miR-1296-5p,ssc-miR-7137-3p	ssc-miR-339,ssc-miR-7142-5p,ssc-miR-345-3p,ssc-miR-339-5p,ssc-miR-1343,ssc-miR-181d-3p,ssc-miR-652	ssc-miR-10386,ssc-miR-874,ssc-miR-361-3p	4.20536e-05	0.000491447	1	0
lncRNA;MSTRG.24704.4	circRNA;6:7552153|7603038	15	10	4	ssc-miR-214-5p,ssc-miR-4334-3p,ssc-miR-326,ssc-miR-378,ssc-miR-2366,ssc-miR-532-3p,ssc-miR-9785-5p,ssc-miR-744,ssc-miR-423-5p,ssc-miR-7138-5p,ssc-miR-296-5p	ssc-miR-345-3p,ssc-miR-7142-5p,ssc-miR-181d-3p,ssc-miR-874,ssc-miR-361-3p,ssc-miR-652	ssc-miR-10386,ssc-miR-339,ssc-miR-339-5p,ssc-miR-1343	1.32454e-05	0.000211958	0.881378	0.000748922
lncRNA;MSTRG.24698.1	circRNA;6:7552153|7603038	11	10	4	ssc-miR-10382,ssc-miR-370,ssc-miR-4334-3p,ssc-miR-125a,ssc-miR-504,ssc-miR-133a-3p,ssc-miR-328	ssc-miR-652,ssc-miR-361-3p,ssc-miR-181d-3p,ssc-miR-7142-5p,ssc-miR-345-3p,ssc-miR-10386	ssc-miR-1343,ssc-miR-339-5p,ssc-miR-874,ssc-miR-339	3.27757e-06	7.38495e-05	1	0
lncRNA;MSTRG.31276.5	circRNA;6:7552153|7603038	8	10	3	ssc-miR-7136-5p,ssc-miR-296-5p,ssc-miR-324,ssc-miR-342,ssc-miR-331-3p	ssc-miR-361-3p,ssc-miR-652,ssc-miR-339,ssc-miR-10386,ssc-miR-345-3p,ssc-miR-339-5p,ssc-miR-181d-3p	ssc-miR-7142-5p,ssc-miR-874,ssc-miR-1343	6.68613e-05	0.000684608	0.907693	0.000283781
lncRNA;MSTRG.28266.1	circRNA;6:7552153|7603038	14	10	6	ssc-miR-532-3p,ssc-miR-9785-5p,ssc-miR-2320-5p,ssc-miR-4334-3p,ssc-miR-7137-3p,ssc-miR-222,ssc-miR-4331-3p,ssc-miR-92b-5p	ssc-miR-181d-3p,ssc-miR-10386,ssc-miR-345-3p,ssc-miR-361-3p	ssc-miR-339-5p,ssc-miR-874,ssc-miR-1343,ssc-miR-339,ssc-miR-7142-5p,ssc-miR-652	1.30059e-09	1.26194e-07	1	0
lncRNA;MSTRG.24453.7	circRNA;X:54178830|54293347	7	8	3	ssc-miR-9785-5p,ssc-miR-30b-3p,ssc-miR-769-3p,ssc-miR-214-3p	ssc-miR-1343,ssc-miR-326,ssc-miR-6529,ssc-miR-6782-3p,ssc-miR-7137-5p	ssc-miR-874,ssc-miR-4331-3p,ssc-miR-330	1.97675e-05	0.000283874	0.884638	0.000672683
lncRNA;MSTRG.43097.7	circRNA;X:54178830|54293347	6	8	3	ssc-miR-2320-5p,ssc-miR-370,ssc-miR-193a-3p	ssc-miR-6782-3p,ssc-miR-6529,ssc-miR-326,ssc-miR-7137-5p,ssc-miR-874	ssc-miR-330,ssc-miR-1343,ssc-miR-4331-3p	1.13469e-05	0.000188841	1	0
lncRNA;MSTRG.2566.9	circRNA;X:54178830|54293347	19	8	3	ssc-miR-92b-5p,ssc-miR-7138-5p,ssc-miR-149,ssc-miR-769-3p,ssc-miR-361-3p,ssc-miR-671-5p,ssc-miR-365-5p,ssc-miR-296-5p,ssc-miR-1285,ssc-miR-574-5p,ssc-miR-370,ssc-miR-339-5p,ssc-miR-1224,ssc-miR-125a,ssc-miR-532-3p,ssc-miR-9785-5p	ssc-miR-1343,ssc-miR-874,ssc-miR-6529,ssc-miR-326,ssc-miR-330	ssc-miR-4331-3p,ssc-miR-6782-3p,ssc-miR-7137-5p	0.000518293	0.00285039	0.902748	0.000347512
lncRNA;MSTRG.28266.1	circRNA;X:54178830|54293347	14	8	3	ssc-miR-222,ssc-miR-92b-5p,ssc-miR-7142-5p,ssc-miR-532-3p,ssc-miR-9785-5p,ssc-miR-2320-5p,ssc-miR-339-5p,ssc-miR-339,ssc-miR-652,ssc-miR-4334-3p,ssc-miR-7137-3p	ssc-miR-7137-5p,ssc-miR-330,ssc-miR-6782-3p,ssc-miR-326,ssc-miR-6529	ssc-miR-874,ssc-miR-4331-3p,ssc-miR-1343	0.000199169	0.00147167	1	0
lncRNA;MSTRG.43097.3	circRNA;X:54178830|54293347	8	8	3	ssc-miR-193a-3p,ssc-miR-1842,ssc-miR-370,ssc-miR-532-3p,ssc-miR-2320-5p	ssc-miR-6782-3p,ssc-miR-6529,ssc-miR-326,ssc-miR-7137-5p,ssc-miR-874	ssc-miR-330,ssc-miR-1343,ssc-miR-4331-3p	3.14855e-05	0.000399994	0.885599	0.000651312
lncRNA;MSTRG.43137.1	circRNA;1:246092177|246122977	10	21	6	ssc-miR-10386,ssc-miR-486,ssc-miR-324,ssc-miR-370	ssc-miR-1343,ssc-miR-331-3p,ssc-miR-9788-3p,ssc-miR-615,ssc-miR-7139-3p,ssc-miR-7142-5p,ssc-miR-139-3p,ssc-miR-149,ssc-miR-328,ssc-miR-1306-5p,ssc-miR-145-5p,ssc-miR-2366,ssc-miR-326,ssc-miR-4331-5p,ssc-miR-664-5p	ssc-miR-874,ssc-miR-4331-3p,ssc-miR-7138-3p,ssc-miR-671-5p,ssc-miR-9785-5p,ssc-miR-296-3p	2.28241e-08	1.37935e-06	0.927203	0.000112455
lncRNA;MSTRG.41426.26	circRNA;1:246092177|246122977	8	21	5	ssc-miR-1842,ssc-miR-1296-5p,ssc-miR-10382	ssc-miR-7142-5p,ssc-miR-149,ssc-miR-139-3p,ssc-miR-331-3p,ssc-miR-615,ssc-miR-9788-3p,ssc-miR-7139-3p,ssc-miR-7138-3p,ssc-miR-671-5p,ssc-miR-664-5p,ssc-miR-4331-5p,ssc-miR-326,ssc-miR-296-3p,ssc-miR-1306-5p,ssc-miR-145-5p,ssc-miR-2366	ssc-miR-328,ssc-miR-4331-3p,ssc-miR-874,ssc-miR-1343,ssc-miR-9785-5p	3.20939e-07	1.19144e-05	0.99992	2.22045e-16
lncRNA;MSTRG.25259.18	circRNA;1:246092177|246122977	5	21	4	ssc-miR-542-5p	ssc-miR-9785-5p,ssc-miR-326,ssc-miR-4331-5p,ssc-miR-664-5p,ssc-miR-671-5p,ssc-miR-7138-3p,ssc-miR-2366,ssc-miR-145-5p,ssc-miR-1306-5p,ssc-miR-139-3p,ssc-miR-149,ssc-miR-7142-5p,ssc-miR-7139-3p,ssc-miR-9788-3p,ssc-miR-615,ssc-miR-331-3p,ssc-miR-874	ssc-miR-296-3p,ssc-miR-328,ssc-miR-1343,ssc-miR-4331-3p	1.44981e-06	3.93877e-05	0.861593	0.00135392
lncRNA;MSTRG.11558.1	circRNA;1:246092177|246122977	7	21	4	ssc-miR-92b-5p,ssc-miR-193a-5p,ssc-miR-7137-5p	ssc-miR-7139-3p,ssc-miR-9788-3p,ssc-miR-615,ssc-miR-1343,ssc-miR-874,ssc-miR-4331-3p,ssc-miR-328,ssc-miR-139-3p,ssc-miR-7142-5p,ssc-miR-2366,ssc-miR-1306-5p,ssc-miR-145-5p,ssc-miR-296-3p,ssc-miR-326,ssc-miR-664-5p,ssc-miR-4331-5p,ssc-miR-7138-3p	ssc-miR-331-3p,ssc-miR-149,ssc-miR-9785-5p,ssc-miR-671-5p	9.81986e-06	0.000168995	0.820361	0.00364545
lncRNA;MSTRG.16134.6	circRNA;1:246092177|246122977	16	21	5	ssc-miR-365-5p,ssc-miR-935,ssc-miR-769-3p,ssc-miR-7135-3p,ssc-miR-1224,ssc-miR-345-5p,ssc-miR-532-3p,ssc-miR-140-3p,ssc-miR-7137-3p,ssc-miR-9820-5p,ssc-miR-574-5p	ssc-miR-145-5p,ssc-miR-1306-5p,ssc-miR-2366,ssc-miR-7138-3p,ssc-miR-4331-5p,ssc-miR-296-3p,ssc-miR-874,ssc-miR-1343,ssc-miR-331-3p,ssc-miR-9788-3p,ssc-miR-615,ssc-miR-7139-3p,ssc-miR-7142-5p,ssc-miR-139-3p,ssc-miR-149,ssc-miR-328	ssc-miR-671-5p,ssc-miR-326,ssc-miR-664-5p,ssc-miR-9785-5p,ssc-miR-4331-3p	2.19878e-05	0.000309764	0.801243	0.00533022
lncRNA;MSTRG.43419.8	circRNA;1:246092177|246122977	11	21	4	ssc-miR-330,ssc-miR-487b,ssc-miR-10382,ssc-miR-7137-3p,ssc-miR-9820-5p,ssc-miR-504,ssc-miR-9851-3p	ssc-miR-7142-5p,ssc-miR-139-3p,ssc-miR-328,ssc-miR-331-3p,ssc-miR-1343,ssc-miR-615,ssc-miR-9788-3p,ssc-miR-7139-3p,ssc-miR-7138-3p,ssc-miR-664-5p,ssc-miR-4331-5p,ssc-miR-326,ssc-miR-9785-5p,ssc-miR-296-3p,ssc-miR-145-5p,ssc-miR-1306-5p,ssc-miR-2366	ssc-miR-149,ssc-miR-4331-3p,ssc-miR-874,ssc-miR-671-5p	8.66795e-05	0.000819639	0.991811	1.94842e-08
lncRNA;MSTRG.20191.6	circRNA;1:246092177|246122977	22	21	7	ssc-miR-361-3p,ssc-miR-10384,ssc-miR-210,ssc-miR-205,ssc-miR-133a-3p,ssc-miR-1296-5p,ssc-miR-574-5p,ssc-miR-652,ssc-miR-370,ssc-miR-9858-5p,ssc-miR-1249,ssc-miR-7137-3p,ssc-miR-140-3p,ssc-miR-339-5p,ssc-miR-339	ssc-miR-7142-5p,ssc-miR-139-3p,ssc-miR-1343,ssc-miR-331-3p,ssc-miR-9788-3p,ssc-miR-7139-3p,ssc-miR-7138-3p,ssc-miR-664-5p,ssc-miR-4331-5p,ssc-miR-326,ssc-miR-296-3p,ssc-miR-145-5p,ssc-miR-1306-5p,ssc-miR-2366	ssc-miR-149,ssc-miR-328,ssc-miR-4331-3p,ssc-miR-874,ssc-miR-615,ssc-miR-671-5p,ssc-miR-9785-5p	2.84568e-07	1.08508e-05	0.999057	3.45235e-12
lncRNA;MSTRG.7705.5	circRNA;1:246092177|246122977	9	21	3	ssc-miR-339-5p,ssc-miR-339,ssc-miR-4334-3p,ssc-miR-365-5p,ssc-miR-486,ssc-miR-361-3p	ssc-miR-7138-3p,ssc-miR-671-5p,ssc-miR-326,ssc-miR-4331-5p,ssc-miR-664-5p,ssc-miR-9785-5p,ssc-miR-296-3p,ssc-miR-1306-5p,ssc-miR-145-5p,ssc-miR-2366,ssc-miR-7142-5p,ssc-miR-139-3p,ssc-miR-4331-3p,ssc-miR-331-3p,ssc-miR-1343,ssc-miR-9788-3p,ssc-miR-615,ssc-miR-7139-3p	ssc-miR-149,ssc-miR-328,ssc-miR-874	0.00104029	0.00457079	1	0
lncRNA;MSTRG.32138.2	circRNA;1:246092177|246122977	10	21	4	ssc-miR-10386,ssc-miR-1249,ssc-miR-370,ssc-miR-4334-3p,ssc-miR-339,ssc-miR-339-5p	ssc-miR-7139-3p,ssc-miR-9788-3p,ssc-miR-615,ssc-miR-874,ssc-miR-328,ssc-miR-139-3p,ssc-miR-149,ssc-miR-7142-5p,ssc-miR-2366,ssc-miR-145-5p,ssc-miR-1306-5p,ssc-miR-296-3p,ssc-miR-9785-5p,ssc-miR-326,ssc-miR-664-5p,ssc-miR-4331-5p,ssc-miR-7138-3p	ssc-miR-331-3p,ssc-miR-1343,ssc-miR-4331-3p,ssc-miR-671-5p	5.60769e-05	0.000604349	1	0
lncRNA;MSTRG.697.31	circRNA;1:246092177|246122977	7	21	3	ssc-miR-193a-3p,ssc-miR-1224,ssc-miR-532-3p,ssc-miR-361-5p	ssc-miR-326,ssc-miR-664-5p,ssc-miR-4331-5p,ssc-miR-7138-3p,ssc-miR-296-3p,ssc-miR-9785-5p,ssc-miR-145-5p,ssc-miR-1306-5p,ssc-miR-2366,ssc-miR-7142-5p,ssc-miR-139-3p,ssc-miR-331-3p,ssc-miR-1343,ssc-miR-874,ssc-miR-4331-3p,ssc-miR-7139-3p,ssc-miR-9788-3p,ssc-miR-615	ssc-miR-671-5p,ssc-miR-328,ssc-miR-149	0.000447826	0.00257812	0.99831	3.56386e-11
lncRNA;MSTRG.43137.3	circRNA;1:246092177|246122977	11	21	6	ssc-miR-370,ssc-miR-7136-5p,ssc-miR-769-3p,ssc-miR-92b-5p,ssc-miR-324	ssc-miR-328,ssc-miR-139-3p,ssc-miR-149,ssc-miR-7139-3p,ssc-miR-9788-3p,ssc-miR-615,ssc-miR-331-3p,ssc-miR-1343,ssc-miR-326,ssc-miR-4331-5p,ssc-miR-664-5p,ssc-miR-671-5p,ssc-miR-2366,ssc-miR-145-5p,ssc-miR-1306-5p	ssc-miR-7142-5p,ssc-miR-874,ssc-miR-4331-3p,ssc-miR-296-3p,ssc-miR-9785-5p,ssc-miR-7138-3p	4.94339e-08	2.60182e-06	0.959758	1.09287e-05
lncRNA;MSTRG.12250.3	circRNA;1:246092177|246122977	15	21	5	ssc-miR-1224,ssc-miR-339-5p,ssc-miR-339,ssc-miR-22-3p,ssc-miR-1842,ssc-miR-370,ssc-miR-4334-3p,ssc-miR-9851-3p,ssc-miR-339-3p,ssc-miR-6782-3p	ssc-miR-296-3p,ssc-miR-326,ssc-miR-664-5p,ssc-miR-4331-5p,ssc-miR-7138-3p,ssc-miR-2366,ssc-miR-145-5p,ssc-miR-1306-5p,ssc-miR-139-3p,ssc-miR-7142-5p,ssc-miR-7139-3p,ssc-miR-9788-3p,ssc-miR-615,ssc-miR-331-3p,ssc-miR-874,ssc-miR-4331-3p	ssc-miR-9785-5p,ssc-miR-671-5p,ssc-miR-328,ssc-miR-149,ssc-miR-1343	1.53642e-05	0.000236445	0.805574	0.004908
lncRNA;MSTRG.41426.25	circRNA;1:246092177|246122977	5	21	3	ssc-miR-885-3p,ssc-miR-1842	ssc-miR-2366,ssc-miR-145-5p,ssc-miR-1306-5p,ssc-miR-9785-5p,ssc-miR-296-3p,ssc-miR-671-5p,ssc-miR-7138-3p,ssc-miR-326,ssc-miR-664-5p,ssc-miR-4331-5p,ssc-miR-9788-3p,ssc-miR-615,ssc-miR-7139-3p,ssc-miR-874,ssc-miR-139-3p,ssc-miR-149,ssc-miR-328,ssc-miR-7142-5p	ssc-miR-4331-3p,ssc-miR-1343,ssc-miR-331-3p	0.000132194	0.0011048	0.998451	2.5141e-11
lncRNA;MSTRG.25248.2	circRNA;1:246092177|246122977	7	21	5	ssc-miR-296-5p,ssc-miR-10382	ssc-miR-328,ssc-miR-149,ssc-miR-7142-5p,ssc-miR-7139-3p,ssc-miR-615,ssc-miR-9788-3p,ssc-miR-331-3p,ssc-miR-1343,ssc-miR-4331-3p,ssc-miR-9785-5p,ssc-miR-4331-5p,ssc-miR-664-5p,ssc-miR-326,ssc-miR-2366,ssc-miR-145-5p,ssc-miR-1306-5p	ssc-miR-139-3p,ssc-miR-874,ssc-miR-296-3p,ssc-miR-671-5p,ssc-miR-7138-3p	1.22314e-07	5.44669e-06	0.931144	9.04484e-05
lncRNA;MSTRG.697.32	circRNA;1:246092177|246122977	7	21	3	ssc-miR-193a-3p,ssc-miR-361-5p,ssc-miR-532-3p,ssc-miR-1224	ssc-miR-139-3p,ssc-miR-7142-5p,ssc-miR-615,ssc-miR-9788-3p,ssc-miR-7139-3p,ssc-miR-4331-3p,ssc-miR-874,ssc-miR-331-3p,ssc-miR-1343,ssc-miR-9785-5p,ssc-miR-296-3p,ssc-miR-7138-3p,ssc-miR-4331-5p,ssc-miR-664-5p,ssc-miR-326,ssc-miR-2366,ssc-miR-1306-5p,ssc-miR-145-5p	ssc-miR-149,ssc-miR-328,ssc-miR-671-5p	0.000447826	0.00257812	1	0
lncRNA;MSTRG.41426.20	circRNA;1:246092177|246122977	7	21	3	ssc-miR-33b-3p,ssc-miR-296-5p,ssc-miR-7137-3p,ssc-miR-1842	ssc-miR-9785-5p,ssc-miR-296-3p,ssc-miR-671-5p,ssc-miR-7138-3p,ssc-miR-4331-5p,ssc-miR-664-5p,ssc-miR-2366,ssc-miR-145-5p,ssc-miR-1306-5p,ssc-miR-149,ssc-miR-139-3p,ssc-miR-328,ssc-miR-7142-5p,ssc-miR-615,ssc-miR-9788-3p,ssc-miR-7139-3p,ssc-miR-874,ssc-miR-1343	ssc-miR-326,ssc-miR-4331-3p,ssc-miR-331-3p	0.000447826	0.00257812	0.990363	3.73014e-08
lncRNA;MSTRG.14677.18	circRNA;1:246092177|246122977	10	21	4	ssc-miR-1224,ssc-miR-2320-5p,ssc-miR-339-5p,ssc-miR-370,ssc-miR-7137-5p,ssc-miR-9851-3p	ssc-miR-326,ssc-miR-664-5p,ssc-miR-4331-5p,ssc-miR-296-3p,ssc-miR-9785-5p,ssc-miR-1306-5p,ssc-miR-145-5p,ssc-miR-2366,ssc-miR-7142-5p,ssc-miR-328,ssc-miR-139-3p,ssc-miR-149,ssc-miR-1343,ssc-miR-331-3p,ssc-miR-7139-3p,ssc-miR-9788-3p,ssc-miR-615	ssc-miR-7138-3p,ssc-miR-671-5p,ssc-miR-874,ssc-miR-4331-3p	5.60769e-05	0.000604349	0.886486	0.000632052
lncRNA;MSTRG.32236.1	circRNA;1:246092177|246122977	12	21	3	ssc-miR-6782-3p,ssc-miR-1271-3p,ssc-miR-143-5p,ssc-miR-7138-5p,ssc-miR-9851-3p,ssc-miR-339,ssc-miR-339-5p,ssc-miR-10382,ssc-miR-7137-3p	ssc-miR-664-5p,ssc-miR-4331-5p,ssc-miR-7138-3p,ssc-miR-671-5p,ssc-miR-296-3p,ssc-miR-9785-5p,ssc-miR-1306-5p,ssc-miR-145-5p,ssc-miR-2366,ssc-miR-7142-5p,ssc-miR-328,ssc-miR-139-3p,ssc-miR-331-3p,ssc-miR-1343,ssc-miR-4331-3p,ssc-miR-874,ssc-miR-615,ssc-miR-9788-3p	ssc-miR-326,ssc-miR-149,ssc-miR-7139-3p	0.00259454	0.00854681	1	0
lncRNA;MSTRG.43419.7	circRNA;1:246092177|246122977	14	21	4	ssc-miR-33b-3p,ssc-miR-365-5p,ssc-miR-7137-5p,ssc-miR-504,ssc-miR-9851-3p,ssc-miR-487b,ssc-miR-330,ssc-miR-7137-3p,ssc-miR-9820-5p,ssc-miR-10382	ssc-miR-326,ssc-miR-4331-5p,ssc-miR-664-5p,ssc-miR-7138-3p,ssc-miR-296-3p,ssc-miR-9785-5p,ssc-miR-1306-5p,ssc-miR-145-5p,ssc-miR-2366,ssc-miR-7142-5p,ssc-miR-328,ssc-miR-139-3p,ssc-miR-331-3p,ssc-miR-1343,ssc-miR-7139-3p,ssc-miR-9788-3p,ssc-miR-615	ssc-miR-671-5p,ssc-miR-149,ssc-miR-874,ssc-miR-4331-3p	0.00025023	0.00173088	0.961031	9.62456e-06
lncRNA;MSTRG.1770.35	circRNA;1:246092177|246122977	25	21	11	ssc-miR-9860-5p,ssc-miR-574-5p,ssc-miR-127,ssc-miR-1249,ssc-miR-330,ssc-miR-339-5p,ssc-miR-487b,ssc-miR-2320-5p,ssc-miR-6782-3p,ssc-miR-339-3p,ssc-miR-92b-5p,ssc-miR-24-3p,ssc-miR-210,ssc-miR-574-3p	ssc-miR-9785-5p,ssc-miR-296-3p,ssc-miR-4331-5p,ssc-miR-1306-5p,ssc-miR-145-5p,ssc-miR-149,ssc-miR-7142-5p,ssc-miR-615,ssc-miR-9788-3p,ssc-miR-7139-3p	ssc-miR-7138-3p,ssc-miR-671-5p,ssc-miR-664-5p,ssc-miR-326,ssc-miR-2366,ssc-miR-139-3p,ssc-miR-328,ssc-miR-4331-3p,ssc-miR-874,ssc-miR-1343,ssc-miR-331-3p	4.05453e-13	1.19593e-10	1	0
lncRNA;MSTRG.44138.1	circRNA;1:246092177|246122977	4	21	4		ssc-miR-2366,ssc-miR-1306-5p,ssc-miR-145-5p,ssc-miR-296-3p,ssc-miR-9785-5p,ssc-miR-4331-5p,ssc-miR-664-5p,ssc-miR-326,ssc-miR-7138-3p,ssc-miR-671-5p,ssc-miR-7139-3p,ssc-miR-615,ssc-miR-9788-3p,ssc-miR-331-3p,ssc-miR-328,ssc-miR-149,ssc-miR-139-3p	ssc-miR-1343,ssc-miR-4331-3p,ssc-miR-874,ssc-miR-7142-5p	2.94775e-07	1.11533e-05	1	0
lncRNA;MSTRG.32138.1	circRNA;1:246092177|246122977	10	21	4	ssc-miR-10386,ssc-miR-339-5p,ssc-miR-339,ssc-miR-370,ssc-miR-4334-3p,ssc-miR-1249	ssc-miR-874,ssc-miR-7139-3p,ssc-miR-9788-3p,ssc-miR-615,ssc-miR-7142-5p,ssc-miR-328,ssc-miR-139-3p,ssc-miR-149,ssc-miR-145-5p,ssc-miR-1306-5p,ssc-miR-2366,ssc-miR-326,ssc-miR-664-5p,ssc-miR-4331-5p,ssc-miR-7138-3p,ssc-miR-296-3p,ssc-miR-9785-5p	ssc-miR-331-3p,ssc-miR-1343,ssc-miR-4331-3p,ssc-miR-671-5p	5.60769e-05	0.000604349	1	0
lncRNA;MSTRG.12250.1	circRNA;1:246092177|246122977	10	21	3	ssc-miR-339,ssc-miR-339-5p,ssc-miR-22-3p,ssc-miR-4334-3p,ssc-miR-370,ssc-miR-10382,ssc-miR-339-3p	ssc-miR-139-3p,ssc-miR-149,ssc-miR-7142-5p,ssc-miR-9788-3p,ssc-miR-615,ssc-miR-7139-3p,ssc-miR-874,ssc-miR-4331-3p,ssc-miR-331-3p,ssc-miR-9785-5p,ssc-miR-296-3p,ssc-miR-7138-3p,ssc-miR-326,ssc-miR-4331-5p,ssc-miR-664-5p,ssc-miR-2366,ssc-miR-145-5p,ssc-miR-1306-5p	ssc-miR-328,ssc-miR-1343,ssc-miR-671-5p	0.0014621	0.00576561	0.821155	0.00358509
lncRNA;MSTRG.2359.2	circRNA;1:246092177|246122977	7	21	3	ssc-miR-339-5p,ssc-miR-370,ssc-miR-10382,ssc-miR-361-3p	ssc-miR-2366,ssc-miR-145-5p,ssc-miR-1306-5p,ssc-miR-296-3p,ssc-miR-9785-5p,ssc-miR-4331-5p,ssc-miR-664-5p,ssc-miR-326,ssc-miR-671-5p,ssc-miR-7138-3p,ssc-miR-7139-3p,ssc-miR-615,ssc-miR-9788-3p,ssc-miR-1343,ssc-miR-331-3p,ssc-miR-149,ssc-miR-139-3p,ssc-miR-7142-5p	ssc-miR-4331-3p,ssc-miR-874,ssc-miR-328	0.000447826	0.00257812	0.886772	0.000625932
lncRNA;MSTRG.10012.18	circRNA;1:246092177|246122977	14	21	3	ssc-miR-490-3p,ssc-miR-532-3p,ssc-miR-1249,ssc-miR-490,ssc-miR-432-5p,ssc-miR-652,ssc-miR-194a-3p,ssc-miR-222,ssc-miR-744,ssc-miR-769-3p,ssc-miR-361-3p	ssc-miR-4331-5p,ssc-miR-664-5p,ssc-miR-326,ssc-miR-7138-3p,ssc-miR-296-3p,ssc-miR-9785-5p,ssc-miR-1306-5p,ssc-miR-145-5p,ssc-miR-2366,ssc-miR-7142-5p,ssc-miR-328,ssc-miR-149,ssc-miR-139-3p,ssc-miR-331-3p,ssc-miR-874,ssc-miR-7139-3p,ssc-miR-615,ssc-miR-9788-3p	ssc-miR-671-5p,ssc-miR-1343,ssc-miR-4331-3p	0.00415517	0.0118011	1	0
lncRNA;MSTRG.33861.13	circRNA;1:246092177|246122977	12	21	3	ssc-miR-9851-3p,ssc-miR-92b-5p,ssc-miR-7136-5p,ssc-miR-504,ssc-miR-219a,ssc-miR-9810-3p,ssc-miR-432-3p,ssc-miR-532-3p,ssc-miR-2320-5p	ssc-miR-2366,ssc-miR-145-5p,ssc-miR-1306-5p,ssc-miR-296-3p,ssc-miR-671-5p,ssc-miR-7138-3p,ssc-miR-4331-5p,ssc-miR-664-5p,ssc-miR-326,ssc-miR-615,ssc-miR-9788-3p,ssc-miR-7139-3p,ssc-miR-4331-3p,ssc-miR-874,ssc-miR-331-3p,ssc-miR-149,ssc-miR-139-3p,ssc-miR-7142-5p	ssc-miR-9785-5p,ssc-miR-1343,ssc-miR-328	0.00259454	0.00854681	0.854122	0.00165504
lncRNA;MSTRG.31881.4	circRNA;1:246092177|246122977	4	21	3	ssc-miR-1224	ssc-miR-139-3p,ssc-miR-328,ssc-miR-7142-5p,ssc-miR-9788-3p,ssc-miR-615,ssc-miR-7139-3p,ssc-miR-874,ssc-miR-4331-3p,ssc-miR-1343,ssc-miR-331-3p,ssc-miR-296-3p,ssc-miR-7138-3p,ssc-miR-326,ssc-miR-664-5p,ssc-miR-4331-5p,ssc-miR-2366,ssc-miR-145-5p,ssc-miR-1306-5p	ssc-miR-149,ssc-miR-9785-5p,ssc-miR-671-5p	5.37474e-05	0.000585666	0.994661	3.53311e-09
lncRNA;MSTRG.697.36	circRNA;1:246092177|246122977	5	21	3	ssc-miR-769-3p,ssc-miR-1842	ssc-miR-2366,ssc-miR-145-5p,ssc-miR-1306-5p,ssc-miR-296-3p,ssc-miR-9785-5p,ssc-miR-4331-5p,ssc-miR-664-5p,ssc-miR-326,ssc-miR-7138-3p,ssc-miR-7139-3p,ssc-miR-615,ssc-miR-9788-3p,ssc-miR-331-3p,ssc-miR-1343,ssc-miR-874,ssc-miR-149,ssc-miR-139-3p,ssc-miR-7142-5p	ssc-miR-671-5p,ssc-miR-4331-3p,ssc-miR-328	0.000132194	0.0011048	0.915438	0.000201793
lncRNA;MSTRG.10003.21	circRNA;1:246092177|246122977	5	21	3	ssc-miR-370,ssc-miR-487b	ssc-miR-145-5p,ssc-miR-1306-5p,ssc-miR-2366,ssc-miR-326,ssc-miR-664-5p,ssc-miR-4331-5p,ssc-miR-671-5p,ssc-miR-7138-3p,ssc-miR-296-3p,ssc-miR-331-3p,ssc-miR-1343,ssc-miR-874,ssc-miR-7139-3p,ssc-miR-9788-3p,ssc-miR-615,ssc-miR-7142-5p,ssc-miR-328,ssc-miR-139-3p	ssc-miR-9785-5p,ssc-miR-4331-3p,ssc-miR-149	0.000132194	0.0011048	1	0
lncRNA;MSTRG.34131.4	circRNA;1:246092177|246122977	9	21	4	ssc-miR-7137-3p,ssc-miR-1224,ssc-miR-339-5p,ssc-miR-339,ssc-miR-6782-3p	ssc-miR-7139-3p,ssc-miR-615,ssc-miR-9788-3p,ssc-miR-1343,ssc-miR-331-3p,ssc-miR-874,ssc-miR-328,ssc-miR-149,ssc-miR-139-3p,ssc-miR-7142-5p,ssc-miR-2366,ssc-miR-1306-5p,ssc-miR-145-5p,ssc-miR-296-3p,ssc-miR-4331-5p,ssc-miR-664-5p,ssc-miR-7138-3p	ssc-miR-4331-3p,ssc-miR-9785-5p,ssc-miR-326,ssc-miR-671-5p	3.42054e-05	0.000421359	0.976347	1.33087e-06
lncRNA;MSTRG.38327.1	circRNA;1:246092177|246122977	15	21	8	ssc-miR-320,ssc-miR-370,ssc-miR-7857-3p,ssc-miR-574-5p,ssc-miR-493-3p,ssc-miR-532-3p,ssc-miR-330	ssc-miR-7139-3p,ssc-miR-9788-3p,ssc-miR-615,ssc-miR-874,ssc-miR-328,ssc-miR-139-3p,ssc-miR-7142-5p,ssc-miR-2366,ssc-miR-296-3p,ssc-miR-326,ssc-miR-664-5p,ssc-miR-4331-5p,ssc-miR-7138-3p	ssc-miR-1343,ssc-miR-331-3p,ssc-miR-4331-3p,ssc-miR-149,ssc-miR-1306-5p,ssc-miR-145-5p,ssc-miR-9785-5p,ssc-miR-671-5p	2.05395e-10	2.62916e-08	0.854592	0.00163481
lncRNA;MSTRG.27149.25	circRNA;1:246092177|246122977	17	21	5	ssc-miR-296-5p,ssc-miR-24-3p,ssc-miR-361-3p,ssc-miR-9851-3p,ssc-miR-744,ssc-miR-330,ssc-miR-150,ssc-miR-339-5p,ssc-miR-1224,ssc-miR-339,ssc-miR-4334-3p,ssc-miR-7137-3p	ssc-miR-2366,ssc-miR-145-5p,ssc-miR-1306-5p,ssc-miR-9785-5p,ssc-miR-296-3p,ssc-miR-671-5p,ssc-miR-7138-3p,ssc-miR-326,ssc-miR-4331-5p,ssc-miR-664-5p,ssc-miR-9788-3p,ssc-miR-7139-3p,ssc-miR-4331-3p,ssc-miR-331-3p,ssc-miR-149,ssc-miR-7142-5p	ssc-miR-615,ssc-miR-874,ssc-miR-1343,ssc-miR-139-3p,ssc-miR-328	3.06472e-05	0.000391243	0.903892	0.000331919
lncRNA;MSTRG.36390.1	circRNA;1:246092177|246122977	7	21	4	ssc-miR-92b-5p,ssc-miR-574-5p,ssc-miR-10382	ssc-miR-2366,ssc-miR-145-5p,ssc-miR-296-3p,ssc-miR-9785-5p,ssc-miR-4331-5p,ssc-miR-664-5p,ssc-miR-326,ssc-miR-671-5p,ssc-miR-7138-3p,ssc-miR-7139-3p,ssc-miR-615,ssc-miR-9788-3p,ssc-miR-1343,ssc-miR-4331-3p,ssc-miR-874,ssc-miR-328,ssc-miR-139-3p	ssc-miR-1306-5p,ssc-miR-331-3p,ssc-miR-149,ssc-miR-7142-5p	9.81986e-06	0.000168995	0.999912	2.22045e-16
lncRNA;MSTRG.7302.10	circRNA;1:246092177|246122977	6	21	3	ssc-miR-194a-3p,ssc-miR-4332,ssc-miR-2320-5p	ssc-miR-149,ssc-miR-139-3p,ssc-miR-328,ssc-miR-7142-5p,ssc-miR-615,ssc-miR-9788-3p,ssc-miR-7139-3p,ssc-miR-874,ssc-miR-331-3p,ssc-miR-296-3p,ssc-miR-671-5p,ssc-miR-7138-3p,ssc-miR-664-5p,ssc-miR-4331-5p,ssc-miR-326,ssc-miR-2366,ssc-miR-145-5p,ssc-miR-1306-5p	ssc-miR-4331-3p,ssc-miR-1343,ssc-miR-9785-5p	0.000260109	0.00177584	0.871013	0.0010335
lncRNA;MSTRG.41426.27	circRNA;1:246092177|246122977	14	21	7	ssc-miR-330,ssc-miR-339-5p,ssc-miR-339,ssc-miR-1842,ssc-miR-10382,ssc-miR-1296-5p,ssc-miR-4334-3p	ssc-miR-149,ssc-miR-139-3p,ssc-miR-331-3p,ssc-miR-7139-3p,ssc-miR-615,ssc-miR-9788-3p,ssc-miR-4331-5p,ssc-miR-664-5p,ssc-miR-671-5p,ssc-miR-7138-3p,ssc-miR-296-3p,ssc-miR-145-5p,ssc-miR-1306-5p,ssc-miR-2366	ssc-miR-7142-5p,ssc-miR-328,ssc-miR-1343,ssc-miR-4331-3p,ssc-miR-874,ssc-miR-326,ssc-miR-9785-5p	6.45673e-09	4.81893e-07	0.957028	1.41628e-05
lncRNA;MSTRG.45557.1	circRNA;1:246092177|246122977	5	21	3	ssc-miR-330,ssc-miR-339-3p	ssc-miR-139-3p,ssc-miR-149,ssc-miR-7142-5p,ssc-miR-9788-3p,ssc-miR-615,ssc-miR-7139-3p,ssc-miR-4331-3p,ssc-miR-1343,ssc-miR-331-3p,ssc-miR-9785-5p,ssc-miR-296-3p,ssc-miR-7138-3p,ssc-miR-326,ssc-miR-4331-5p,ssc-miR-664-5p,ssc-miR-2366,ssc-miR-1306-5p,ssc-miR-145-5p	ssc-miR-328,ssc-miR-874,ssc-miR-671-5p	0.000132194	0.0011048	1	0
lncRNA;MSTRG.8917.10	circRNA;1:246092177|246122977	22	21	9	ssc-miR-885-3p,ssc-miR-7137-3p,ssc-miR-423-3p,ssc-miR-9820-5p,ssc-miR-1296-5p,ssc-miR-10382,ssc-miR-9860-5p,ssc-miR-296-5p,ssc-miR-24-3p,ssc-miR-486,ssc-miR-9851-3p,ssc-miR-769-3p,ssc-miR-361-3p	ssc-miR-326,ssc-miR-664-5p,ssc-miR-4331-5p,ssc-miR-9785-5p,ssc-miR-296-3p,ssc-miR-145-5p,ssc-miR-1306-5p,ssc-miR-2366,ssc-miR-7142-5p,ssc-miR-1343,ssc-miR-9788-3p,ssc-miR-7139-3p	ssc-miR-671-5p,ssc-miR-7138-3p,ssc-miR-139-3p,ssc-miR-149,ssc-miR-328,ssc-miR-874,ssc-miR-4331-3p,ssc-miR-331-3p,ssc-miR-615	2.31411e-10	2.89831e-08	0.817072	0.00390334
lncRNA;MSTRG.45915.7	circRNA;1:246092177|246122977	17	21	3	ssc-miR-99b,ssc-miR-1271-3p,ssc-miR-423-5p,ssc-miR-374a-5p,ssc-miR-7137-5p,ssc-miR-28-3p,ssc-miR-151-3p,ssc-miR-345-3p,ssc-miR-4334-3p,ssc-miR-9820-5p,ssc-miR-503,ssc-miR-1224,ssc-miR-339-5p,ssc-miR-339	ssc-miR-7138-3p,ssc-miR-326,ssc-miR-4331-5p,ssc-miR-664-5p,ssc-miR-9785-5p,ssc-miR-296-3p,ssc-miR-145-5p,ssc-miR-1306-5p,ssc-miR-2366,ssc-miR-7142-5p,ssc-miR-139-3p,ssc-miR-149,ssc-miR-328,ssc-miR-1343,ssc-miR-331-3p,ssc-miR-9788-3p,ssc-miR-615,ssc-miR-7139-3p	ssc-miR-671-5p,ssc-miR-874,ssc-miR-4331-3p	0.00739232	0.0174773	0.848132	0.0019294
lncRNA;MSTRG.25259.6	circRNA;1:246092177|246122977	21	21	7	ssc-miR-7138-5p,ssc-miR-6782-3p,ssc-miR-7137-5p,ssc-miR-542-5p,ssc-miR-1249,ssc-miR-370,ssc-miR-4334-3p,ssc-miR-10382,ssc-miR-574-5p,ssc-miR-339,ssc-miR-1307,ssc-miR-339-5p,ssc-miR-330,ssc-miR-885-3p	ssc-miR-4331-5p,ssc-miR-664-5p,ssc-miR-326,ssc-miR-9785-5p,ssc-miR-145-5p,ssc-miR-2366,ssc-miR-149,ssc-miR-139-3p,ssc-miR-328,ssc-miR-874,ssc-miR-331-3p,ssc-miR-615,ssc-miR-9788-3p,ssc-miR-7139-3p	ssc-miR-671-5p,ssc-miR-7138-3p,ssc-miR-296-3p,ssc-miR-1306-5p,ssc-miR-7142-5p,ssc-miR-4331-3p,ssc-miR-1343	1.96965e-07	8.02117e-06	0.815156	0.00405947
lncRNA;MSTRG.45194.22	circRNA;1:246092177|246122977	8	21	3	ssc-miR-6782-3p,ssc-miR-361-3p,ssc-miR-339-5p,ssc-miR-2320-5p,ssc-miR-339	ssc-miR-149,ssc-miR-139-3p,ssc-miR-328,ssc-miR-7142-5p,ssc-miR-9788-3p,ssc-miR-7139-3p,ssc-miR-1343,ssc-miR-331-3p,ssc-miR-9785-5p,ssc-miR-296-3p,ssc-miR-671-5p,ssc-miR-7138-3p,ssc-miR-664-5p,ssc-miR-4331-5p,ssc-miR-326,ssc-miR-2366,ssc-miR-145-5p,ssc-miR-1306-5p	ssc-miR-615,ssc-miR-4331-3p,ssc-miR-874	0.00070493	0.00350339	0.937313	6.26072e-05
lncRNA;MSTRG.25259.12	circRNA;1:246092177|246122977	17	21	8	ssc-miR-1307,ssc-miR-330,ssc-miR-885-3p,ssc-miR-542-5p,ssc-miR-7137-3p,ssc-miR-1249,ssc-miR-370,ssc-miR-7138-5p,ssc-miR-6782-3p	ssc-miR-145-5p,ssc-miR-2366,ssc-miR-4331-5p,ssc-miR-664-5p,ssc-miR-326,ssc-miR-9785-5p,ssc-miR-874,ssc-miR-331-3p,ssc-miR-615,ssc-miR-9788-3p,ssc-miR-7139-3p,ssc-miR-149,ssc-miR-139-3p	ssc-miR-1306-5p,ssc-miR-671-5p,ssc-miR-7138-3p,ssc-miR-296-3p,ssc-miR-4331-3p,ssc-miR-1343,ssc-miR-7142-5p,ssc-miR-328	7.54309e-10	7.92873e-08	0.995624	1.59641e-09
lncRNA;MSTRG.24453.8	circRNA;1:246092177|246122977	14	21	8	ssc-miR-339-5p,ssc-miR-339,ssc-miR-330,ssc-miR-10382,ssc-miR-370,ssc-miR-744	ssc-miR-2366,ssc-miR-1306-5p,ssc-miR-145-5p,ssc-miR-9785-5p,ssc-miR-4331-5p,ssc-miR-664-5p,ssc-miR-7139-3p,ssc-miR-9788-3p,ssc-miR-615,ssc-miR-331-3p,ssc-miR-874,ssc-miR-149,ssc-miR-7142-5p	ssc-miR-296-3p,ssc-miR-326,ssc-miR-7138-3p,ssc-miR-671-5p,ssc-miR-1343,ssc-miR-4331-3p,ssc-miR-328,ssc-miR-139-3p	9.72133e-11	1.3874e-08	1	0
lncRNA;MSTRG.41426.29	circRNA;1:246092177|246122977	10	21	6	ssc-miR-885-3p,ssc-miR-1307,ssc-miR-10382,ssc-miR-1842	ssc-miR-139-3p,ssc-miR-149,ssc-miR-1343,ssc-miR-874,ssc-miR-7139-3p,ssc-miR-9788-3p,ssc-miR-615,ssc-miR-326,ssc-miR-4331-5p,ssc-miR-664-5p,ssc-miR-7138-3p,ssc-miR-296-3p,ssc-miR-1306-5p,ssc-miR-145-5p,ssc-miR-2366	ssc-miR-7142-5p,ssc-miR-328,ssc-miR-331-3p,ssc-miR-4331-3p,ssc-miR-671-5p,ssc-miR-9785-5p	2.28241e-08	1.37935e-06	0.942278	4.52839e-05
lncRNA;MSTRG.43419.5	circRNA;1:246092177|246122977	12	21	3	ssc-miR-6782-3p,ssc-miR-140-3p,ssc-miR-487b,ssc-miR-574-5p,ssc-miR-1842,ssc-miR-9860-5p,ssc-miR-370,ssc-miR-7137-3p,ssc-miR-10383	ssc-miR-7138-3p,ssc-miR-4331-5p,ssc-miR-664-5p,ssc-miR-326,ssc-miR-9785-5p,ssc-miR-296-3p,ssc-miR-1306-5p,ssc-miR-145-5p,ssc-miR-2366,ssc-miR-7142-5p,ssc-miR-149,ssc-miR-139-3p,ssc-miR-328,ssc-miR-874,ssc-miR-331-3p,ssc-miR-615,ssc-miR-9788-3p,ssc-miR-7139-3p	ssc-miR-671-5p,ssc-miR-4331-3p,ssc-miR-1343	0.00259454	0.00854681	1	0
lncRNA;MSTRG.13203.13	circRNA;1:246092177|246122977	14	21	6	ssc-miR-1224,ssc-miR-370,ssc-miR-574-5p,ssc-miR-296-5p,ssc-miR-769-3p,ssc-miR-7138-5p,ssc-miR-9851-3p,ssc-miR-339-3p	ssc-miR-1306-5p,ssc-miR-2366,ssc-miR-671-5p,ssc-miR-7138-3p,ssc-miR-664-5p,ssc-miR-4331-5p,ssc-miR-326,ssc-miR-296-3p,ssc-miR-874,ssc-miR-331-3p,ssc-miR-9788-3p,ssc-miR-7139-3p,ssc-miR-7142-5p,ssc-miR-149,ssc-miR-139-3p	ssc-miR-145-5p,ssc-miR-9785-5p,ssc-miR-4331-3p,ssc-miR-1343,ssc-miR-615,ssc-miR-328	3.06573e-07	1.15249e-05	0.993973	5.72923e-09
lncRNA;MSTRG.18167.2	circRNA;11:69005102|69044359	27	28	12	ssc-miR-7139-3p,ssc-miR-1271-3p,ssc-miR-6782-3p,ssc-miR-1343,ssc-miR-2411,ssc-miR-9820-5p,ssc-miR-1296-5p,ssc-miR-370,ssc-miR-96-5p,ssc-miR-339-5p,ssc-miR-339,ssc-miR-139-3p,ssc-miR-330,ssc-miR-532-3p,ssc-miR-150	ssc-miR-151-5p,ssc-miR-9785-5p,ssc-miR-1285,ssc-miR-615,ssc-miR-92b-5p,ssc-miR-30a-5p,ssc-miR-331-3p,ssc-miR-9851-3p,ssc-miR-10383,ssc-miR-125b,ssc-miR-328,ssc-miR-708-5p,ssc-miR-365-5p,ssc-miR-7142-5p,ssc-miR-7136-5p,ssc-miR-7138-5p	ssc-miR-2366,ssc-miR-7137-5p,ssc-miR-574-5p,ssc-miR-10382,ssc-miR-222,ssc-miR-671-5p,ssc-miR-7138-3p,ssc-miR-874,ssc-miR-4331-3p,ssc-miR-7137-3p,ssc-miR-423-5p,ssc-miR-769-3p	1.76537e-12	4.32464e-10	1	0
lncRNA;MSTRG.26971.2	circRNA;11:69005102|69044359	6	28	3	ssc-miR-490-3p,ssc-miR-139-3p,ssc-miR-490	ssc-miR-151-5p,ssc-miR-574-5p,ssc-miR-10382,ssc-miR-222,ssc-miR-2366,ssc-miR-7137-5p,ssc-miR-671-5p,ssc-miR-1285,ssc-miR-7138-3p,ssc-miR-9785-5p,ssc-miR-423-5p,ssc-miR-331-3p,ssc-miR-9851-3p,ssc-miR-615,ssc-miR-92b-5p,ssc-miR-30a-5p,ssc-miR-708-5p,ssc-miR-7142-5p,ssc-miR-365-5p,ssc-miR-7138-5p,ssc-miR-7136-5p,ssc-miR-10383,ssc-miR-769-3p,ssc-miR-328,ssc-miR-125b	ssc-miR-874,ssc-miR-4331-3p,ssc-miR-7137-3p	0.000628491	0.00325164	1	0
lncRNA;MSTRG.21231.2	circRNA;11:69005102|69044359	32	28	10	ssc-miR-1296-5p,ssc-miR-9858-5p,ssc-miR-326,ssc-miR-1249,ssc-miR-885-3p,ssc-miR-330,ssc-miR-1306-5p,ssc-miR-532-3p,ssc-miR-503,ssc-miR-140-3p,ssc-miR-125a,ssc-miR-1307,ssc-miR-339-5p,ssc-miR-139-3p,ssc-miR-6782-3p,ssc-miR-320,ssc-miR-744,ssc-miR-21-3p,ssc-miR-149,ssc-miR-205,ssc-miR-493-5p,ssc-miR-1343	ssc-miR-708-5p,ssc-miR-365-5p,ssc-miR-7138-5p,ssc-miR-7136-5p,ssc-miR-10383,ssc-miR-328,ssc-miR-125b,ssc-miR-7137-3p,ssc-miR-331-3p,ssc-miR-9851-3p,ssc-miR-615,ssc-miR-30a-5p,ssc-miR-1285,ssc-miR-7138-3p,ssc-miR-151-5p,ssc-miR-574-5p,ssc-miR-222,ssc-miR-7137-5p	ssc-miR-7142-5p,ssc-miR-769-3p,ssc-miR-874,ssc-miR-4331-3p,ssc-miR-423-5p,ssc-miR-92b-5p,ssc-miR-671-5p,ssc-miR-9785-5p,ssc-miR-10382,ssc-miR-2366	1.23243e-08	8.29072e-07	1	0
lncRNA;MSTRG.697.28	circRNA;11:69005102|69044359	9	28	4	ssc-miR-149,ssc-miR-193a-3p,ssc-miR-361-5p,ssc-miR-1224,ssc-miR-532-3p	ssc-miR-2366,ssc-miR-7137-5p,ssc-miR-574-5p,ssc-miR-10382,ssc-miR-151-5p,ssc-miR-222,ssc-miR-9785-5p,ssc-miR-7138-3p,ssc-miR-1285,ssc-miR-615,ssc-miR-30a-5p,ssc-miR-92b-5p,ssc-miR-7137-3p,ssc-miR-423-5p,ssc-miR-874,ssc-miR-331-3p,ssc-miR-10383,ssc-miR-125b,ssc-miR-769-3p,ssc-miR-7136-5p,ssc-miR-7138-5p,ssc-miR-708-5p,ssc-miR-365-5p,ssc-miR-7142-5p	ssc-miR-671-5p,ssc-miR-4331-3p,ssc-miR-9851-3p,ssc-miR-328	0.00011308	0.000993981	1	0
lncRNA;MSTRG.43419.20	circRNA;11:69005102|69044359	5	28	4	ssc-miR-33b-3p	ssc-miR-2366,ssc-miR-222,ssc-miR-574-5p,ssc-miR-151-5p,ssc-miR-9785-5p,ssc-miR-1285,ssc-miR-7138-3p,ssc-miR-92b-5p,ssc-miR-30a-5p,ssc-miR-615,ssc-miR-331-3p,ssc-miR-9851-3p,ssc-miR-4331-3p,ssc-miR-874,ssc-miR-7137-3p,ssc-miR-423-5p,ssc-miR-769-3p,ssc-miR-125b,ssc-miR-328,ssc-miR-10383,ssc-miR-7142-5p,ssc-miR-708-5p,ssc-miR-7136-5p,ssc-miR-7138-5p	ssc-miR-7137-5p,ssc-miR-10382,ssc-miR-671-5p,ssc-miR-365-5p	4.92599e-06	0.000100264	0.994555	3.82042e-09
lncRNA;MSTRG.17883.25	circRNA;11:69005102|69044359	19	28	5	ssc-miR-10384,ssc-miR-149,ssc-miR-935,ssc-miR-6782-3p,ssc-miR-33b-3p,ssc-miR-205,ssc-miR-296-5p,ssc-miR-4334-3p,ssc-miR-1842,ssc-miR-339,ssc-miR-339-5p,ssc-miR-2320-5p,ssc-miR-28-5p,ssc-miR-330	ssc-miR-151-5p,ssc-miR-10382,ssc-miR-574-5p,ssc-miR-222,ssc-miR-2366,ssc-miR-7137-5p,ssc-miR-7138-3p,ssc-miR-1285,ssc-miR-9785-5p,ssc-miR-423-5p,ssc-miR-9851-3p,ssc-miR-331-3p,ssc-miR-615,ssc-miR-30a-5p,ssc-miR-92b-5p,ssc-miR-7138-5p,ssc-miR-7136-5p,ssc-miR-7142-5p,ssc-miR-365-5p,ssc-miR-708-5p,ssc-miR-10383,ssc-miR-125b,ssc-miR-769-3p	ssc-miR-671-5p,ssc-miR-7137-3p,ssc-miR-4331-3p,ssc-miR-874,ssc-miR-328	0.000243616	0.00169987	0.802815	0.00517403
lncRNA;MSTRG.16708.12	circRNA;11:69005102|69044359	11	28	4	ssc-miR-143-5p,ssc-miR-193a-3p,ssc-miR-1224,ssc-miR-339-5p,ssc-miR-221-5p,ssc-miR-9820-5p,ssc-miR-370	ssc-miR-92b-5p,ssc-miR-30a-5p,ssc-miR-615,ssc-miR-331-3p,ssc-miR-9851-3p,ssc-miR-874,ssc-miR-7137-3p,ssc-miR-423-5p,ssc-miR-769-3p,ssc-miR-125b,ssc-miR-328,ssc-miR-10383,ssc-miR-708-5p,ssc-miR-365-5p,ssc-miR-7142-5p,ssc-miR-7136-5p,ssc-miR-7138-5p,ssc-miR-7137-5p,ssc-miR-2366,ssc-miR-222,ssc-miR-10382,ssc-miR-151-5p,ssc-miR-1285,ssc-miR-7138-3p	ssc-miR-4331-3p,ssc-miR-574-5p,ssc-miR-9785-5p,ssc-miR-671-5p	0.000282666	0.00188409	1	0
lncRNA;MSTRG.36962.27	circRNA;11:69005102|69044359	9	28	4	ssc-miR-330,ssc-miR-139-3p,ssc-miR-342,ssc-miR-6782-3p,ssc-miR-7136-3p	ssc-miR-7137-5p,ssc-miR-2366,ssc-miR-222,ssc-miR-151-5p,ssc-miR-10382,ssc-miR-574-5p,ssc-miR-9785-5p,ssc-miR-7138-3p,ssc-miR-1285,ssc-miR-30a-5p,ssc-miR-92b-5p,ssc-miR-615,ssc-miR-9851-3p,ssc-miR-423-5p,ssc-miR-7137-3p,ssc-miR-4331-3p,ssc-miR-874,ssc-miR-125b,ssc-miR-769-3p,ssc-miR-10383,ssc-miR-7138-5p,ssc-miR-7136-5p,ssc-miR-365-5p,ssc-miR-708-5p	ssc-miR-671-5p,ssc-miR-331-3p,ssc-miR-328,ssc-miR-7142-5p	0.00011308	0.000993981	0.970281	3.29244e-06
lncRNA;MSTRG.2268.3	circRNA;11:69005102|69044359	11	28	5	ssc-miR-370,ssc-miR-4334-3p,ssc-miR-664-5p,ssc-miR-9820-5p,ssc-miR-339,ssc-miR-339-5p	ssc-miR-574-5p,ssc-miR-10382,ssc-miR-151-5p,ssc-miR-222,ssc-miR-2366,ssc-miR-7137-5p,ssc-miR-1285,ssc-miR-7138-3p,ssc-miR-9785-5p,ssc-miR-423-5p,ssc-miR-331-3p,ssc-miR-9851-3p,ssc-miR-615,ssc-miR-92b-5p,ssc-miR-30a-5p,ssc-miR-708-5p,ssc-miR-7142-5p,ssc-miR-365-5p,ssc-miR-7136-5p,ssc-miR-7138-5p,ssc-miR-10383,ssc-miR-769-3p,ssc-miR-125b	ssc-miR-671-5p,ssc-miR-874,ssc-miR-4331-3p,ssc-miR-7137-3p,ssc-miR-328	1.16701e-05	0.000192929	0.926588	0.000116213
lncRNA;MSTRG.42788.2	circRNA;11:69005102|69044359	3	28	3		ssc-miR-1285,ssc-miR-7138-3p,ssc-miR-9785-5p,ssc-miR-574-5p,ssc-miR-10382,ssc-miR-151-5p,ssc-miR-222,ssc-miR-2366,ssc-miR-7137-5p,ssc-miR-708-5p,ssc-miR-365-5p,ssc-miR-7136-5p,ssc-miR-7138-5p,ssc-miR-10383,ssc-miR-769-3p,ssc-miR-125b,ssc-miR-328,ssc-miR-874,ssc-miR-7137-3p,ssc-miR-423-5p,ssc-miR-331-3p,ssc-miR-9851-3p,ssc-miR-615,ssc-miR-92b-5p,ssc-miR-30a-5p	ssc-miR-671-5p,ssc-miR-7142-5p,ssc-miR-4331-3p	3.36416e-05	0.000416066	0.886721	0.000627019
lncRNA;MSTRG.16708.10	circRNA;11:69005102|69044359	12	28	5	ssc-miR-339-5p,ssc-miR-1224,ssc-miR-221-5p,ssc-miR-9820-5p,ssc-miR-370,ssc-miR-193a-3p,ssc-miR-143-5p	ssc-miR-769-3p,ssc-miR-125b,ssc-miR-10383,ssc-miR-708-5p,ssc-miR-7142-5p,ssc-miR-365-5p,ssc-miR-7136-5p,ssc-miR-7138-5p,ssc-miR-92b-5p,ssc-miR-30a-5p,ssc-miR-615,ssc-miR-331-3p,ssc-miR-9851-3p,ssc-miR-874,ssc-miR-7137-3p,ssc-miR-423-5p,ssc-miR-1285,ssc-miR-7138-3p,ssc-miR-7137-5p,ssc-miR-2366,ssc-miR-222,ssc-miR-10382,ssc-miR-151-5p	ssc-miR-328,ssc-miR-4331-3p,ssc-miR-9785-5p,ssc-miR-671-5p,ssc-miR-574-5p	1.95441e-05	0.000282228	1	0
lncRNA;MSTRG.40196.17	circRNA;11:69005102|69044359	10	28	6	ssc-miR-9788-3p,ssc-miR-30c-1-3p,ssc-miR-500-5p,ssc-miR-9820-5p	ssc-miR-7142-5p,ssc-miR-365-5p,ssc-miR-708-5p,ssc-miR-7138-5p,ssc-miR-7136-5p,ssc-miR-10383,ssc-miR-769-3p,ssc-miR-328,ssc-miR-125b,ssc-miR-4331-3p,ssc-miR-423-5p,ssc-miR-7137-3p,ssc-miR-92b-5p,ssc-miR-30a-5p,ssc-miR-1285,ssc-miR-7138-3p,ssc-miR-9785-5p,ssc-miR-151-5p,ssc-miR-10382,ssc-miR-574-5p,ssc-miR-222,ssc-miR-2366	ssc-miR-874,ssc-miR-331-3p,ssc-miR-9851-3p,ssc-miR-615,ssc-miR-671-5p,ssc-miR-7137-5p	1.53862e-07	6.57243e-06	0.849952	0.00184282
lncRNA;MSTRG.44263.1	circRNA;11:69005102|69044359	8	28	4	ssc-miR-1296-5p,ssc-miR-125a,ssc-miR-532-3p,ssc-miR-424-5p	ssc-miR-30a-5p,ssc-miR-615,ssc-miR-331-3p,ssc-miR-9851-3p,ssc-miR-874,ssc-miR-4331-3p,ssc-miR-7137-3p,ssc-miR-423-5p,ssc-miR-769-3p,ssc-miR-125b,ssc-miR-328,ssc-miR-10383,ssc-miR-708-5p,ssc-miR-365-5p,ssc-miR-7136-5p,ssc-miR-7138-5p,ssc-miR-7137-5p,ssc-miR-2366,ssc-miR-222,ssc-miR-10382,ssc-miR-151-5p,ssc-miR-9785-5p,ssc-miR-1285,ssc-miR-7138-3p	ssc-miR-92b-5p,ssc-miR-7142-5p,ssc-miR-574-5p,ssc-miR-671-5p	6.43042e-05	0.000665697	0.872877	0.000977321
lncRNA;MSTRG.25448.6	circRNA;11:69005102|69044359	8	28	3	ssc-miR-4334-3p,ssc-miR-339,ssc-miR-339-5p,ssc-miR-10384,ssc-miR-1343	ssc-miR-151-5p,ssc-miR-574-5p,ssc-miR-222,ssc-miR-2366,ssc-miR-7137-5p,ssc-miR-7138-3p,ssc-miR-1285,ssc-miR-9785-5p,ssc-miR-423-5p,ssc-miR-7137-3p,ssc-miR-874,ssc-miR-4331-3p,ssc-miR-9851-3p,ssc-miR-331-3p,ssc-miR-615,ssc-miR-30a-5p,ssc-miR-92b-5p,ssc-miR-7138-5p,ssc-miR-7136-5p,ssc-miR-708-5p,ssc-miR-7142-5p,ssc-miR-365-5p,ssc-miR-10383,ssc-miR-328,ssc-miR-125b	ssc-miR-10382,ssc-miR-671-5p,ssc-miR-769-3p	0.0016817	0.00635933	0.936771	6.47597e-05
lncRNA;MSTRG.11452.2	circRNA;11:69005102|69044359	10	28	3	ssc-miR-1343,ssc-miR-6782-3p,ssc-miR-339,ssc-miR-1224,ssc-miR-339-5p,ssc-miR-532-3p,ssc-miR-652	ssc-miR-708-5p,ssc-miR-7142-5p,ssc-miR-365-5p,ssc-miR-7136-5p,ssc-miR-7138-5p,ssc-miR-769-3p,ssc-miR-125b,ssc-miR-328,ssc-miR-10383,ssc-miR-331-3p,ssc-miR-9851-3p,ssc-miR-874,ssc-miR-7137-3p,ssc-miR-423-5p,ssc-miR-92b-5p,ssc-miR-30a-5p,ssc-miR-615,ssc-miR-1285,ssc-miR-7138-3p,ssc-miR-9785-5p,ssc-miR-222,ssc-miR-574-5p,ssc-miR-151-5p,ssc-miR-7137-5p,ssc-miR-2366	ssc-miR-4331-3p,ssc-miR-671-5p,ssc-miR-10382	0.00344396	0.0103661	1	0
lncRNA;MSTRG.2411.18	circRNA;11:69005102|69044359	7	28	4	ssc-miR-2320-5p,ssc-miR-9858-5p,ssc-miR-143-5p	ssc-miR-7137-5p,ssc-miR-2366,ssc-miR-222,ssc-miR-151-5p,ssc-miR-10382,ssc-miR-574-5p,ssc-miR-9785-5p,ssc-miR-7138-3p,ssc-miR-1285,ssc-miR-30a-5p,ssc-miR-92b-5p,ssc-miR-615,ssc-miR-9851-3p,ssc-miR-331-3p,ssc-miR-423-5p,ssc-miR-874,ssc-miR-328,ssc-miR-125b,ssc-miR-769-3p,ssc-miR-10383,ssc-miR-7138-5p,ssc-miR-7136-5p,ssc-miR-365-5p,ssc-miR-708-5p	ssc-miR-671-5p,ssc-miR-7137-3p,ssc-miR-4331-3p,ssc-miR-7142-5p	3.29107e-05	0.0004128	1	0
lncRNA;MSTRG.43450.6	circRNA;11:69005102|69044359	7	28	3	ssc-miR-330,ssc-miR-1224,ssc-miR-193a-3p,ssc-miR-149	ssc-miR-7137-5p,ssc-miR-2366,ssc-miR-222,ssc-miR-151-5p,ssc-miR-574-5p,ssc-miR-10382,ssc-miR-9785-5p,ssc-miR-1285,ssc-miR-7138-3p,ssc-miR-92b-5p,ssc-miR-30a-5p,ssc-miR-615,ssc-miR-331-3p,ssc-miR-9851-3p,ssc-miR-874,ssc-miR-423-5p,ssc-miR-7137-3p,ssc-miR-769-3p,ssc-miR-125b,ssc-miR-10383,ssc-miR-708-5p,ssc-miR-365-5p,ssc-miR-7142-5p,ssc-miR-7138-5p,ssc-miR-7136-5p	ssc-miR-671-5p,ssc-miR-4331-3p,ssc-miR-328	0.00107518	0.00468226	0.817607	0.00386056
lncRNA;MSTRG.18411.19	circRNA;11:69005102|69044359	9	28	5	ssc-miR-149,ssc-miR-10386,ssc-miR-339-3p,ssc-miR-4332	ssc-miR-2366,ssc-miR-7137-5p,ssc-miR-151-5p,ssc-miR-222,ssc-miR-9785-5p,ssc-miR-7138-3p,ssc-miR-1285,ssc-miR-615,ssc-miR-30a-5p,ssc-miR-423-5p,ssc-miR-7137-3p,ssc-miR-874,ssc-miR-4331-3p,ssc-miR-9851-3p,ssc-miR-331-3p,ssc-miR-10383,ssc-miR-125b,ssc-miR-769-3p,ssc-miR-7138-5p,ssc-miR-7136-5p,ssc-miR-708-5p,ssc-miR-7142-5p,ssc-miR-365-5p	ssc-miR-574-5p,ssc-miR-10382,ssc-miR-671-5p,ssc-miR-92b-5p,ssc-miR-328	3.33487e-06	7.4559e-05	1	0
lncRNA;MSTRG.411.20	circRNA;11:69005102|69044359	7	28	3	ssc-miR-184,ssc-let-7e,ssc-miR-532-3p,ssc-miR-9820-5p	ssc-miR-10383,ssc-miR-328,ssc-miR-125b,ssc-miR-365-5p,ssc-miR-7142-5p,ssc-miR-708-5p,ssc-miR-7138-5p,ssc-miR-7136-5p,ssc-miR-615,ssc-miR-92b-5p,ssc-miR-30a-5p,ssc-miR-874,ssc-miR-423-5p,ssc-miR-7137-3p,ssc-miR-331-3p,ssc-miR-9851-3p,ssc-miR-9785-5p,ssc-miR-1285,ssc-miR-7138-3p,ssc-miR-2366,ssc-miR-7137-5p,ssc-miR-151-5p,ssc-miR-10382,ssc-miR-574-5p,ssc-miR-222	ssc-miR-769-3p,ssc-miR-4331-3p,ssc-miR-671-5p	0.00107518	0.00468226	0.901846	0.000360176
lncRNA;MSTRG.44467.19	circRNA;11:69005102|69044359	3	28	3		ssc-miR-9851-3p,ssc-miR-331-3p,ssc-miR-423-5p,ssc-miR-7137-3p,ssc-miR-4331-3p,ssc-miR-874,ssc-miR-30a-5p,ssc-miR-92b-5p,ssc-miR-7138-5p,ssc-miR-7136-5p,ssc-miR-7142-5p,ssc-miR-365-5p,ssc-miR-708-5p,ssc-miR-328,ssc-miR-125b,ssc-miR-769-3p,ssc-miR-10383,ssc-miR-222,ssc-miR-151-5p,ssc-miR-574-5p,ssc-miR-7137-5p,ssc-miR-2366,ssc-miR-7138-3p,ssc-miR-671-5p,ssc-miR-1285	ssc-miR-615,ssc-miR-10382,ssc-miR-9785-5p	3.36416e-05	0.000416066	0.884831	0.00066834
lncRNA;MSTRG.17246.1	circRNA;11:69005102|69044359	8	28	4	ssc-miR-361-3p,ssc-miR-6529,ssc-miR-125a,ssc-miR-1842	ssc-miR-615,ssc-miR-30a-5p,ssc-miR-92b-5p,ssc-miR-423-5p,ssc-miR-7137-3p,ssc-miR-874,ssc-miR-9851-3p,ssc-miR-331-3p,ssc-miR-10383,ssc-miR-125b,ssc-miR-769-3p,ssc-miR-7138-5p,ssc-miR-7136-5p,ssc-miR-365-5p,ssc-miR-7142-5p,ssc-miR-708-5p,ssc-miR-2366,ssc-miR-7137-5p,ssc-miR-151-5p,ssc-miR-10382,ssc-miR-574-5p,ssc-miR-222,ssc-miR-671-5p,ssc-miR-1285	ssc-miR-4331-3p,ssc-miR-328,ssc-miR-9785-5p,ssc-miR-7138-3p	6.43042e-05	0.000665697	0.879575	0.000793715
lncRNA;MSTRG.36393.11	circRNA;11:69005102|69044359	13	28	7	ssc-miR-370,ssc-miR-17-3p,ssc-miR-664-5p,ssc-miR-342,ssc-miR-493-3p,ssc-miR-296-5p	ssc-miR-7138-3p,ssc-miR-1285,ssc-miR-9785-5p,ssc-miR-10382,ssc-miR-151-5p,ssc-miR-222,ssc-miR-2366,ssc-miR-7138-5p,ssc-miR-7142-5p,ssc-miR-708-5p,ssc-miR-10383,ssc-miR-125b,ssc-miR-328,ssc-miR-769-3p,ssc-miR-423-5p,ssc-miR-874,ssc-miR-9851-3p,ssc-miR-331-3p,ssc-miR-615,ssc-miR-30a-5p,ssc-miR-92b-5p	ssc-miR-671-5p,ssc-miR-574-5p,ssc-miR-7137-5p,ssc-miR-7136-5p,ssc-miR-365-5p,ssc-miR-7137-3p,ssc-miR-4331-3p	3.18948e-08	1.82294e-06	0.923446	0.000136896
lncRNA;MSTRG.46320.14	circRNA;11:69005102|69044359	8	28	3	ssc-miR-1842,ssc-miR-652,ssc-miR-6782-3p,ssc-miR-1343,ssc-miR-296-5p	ssc-miR-222,ssc-miR-10382,ssc-miR-574-5p,ssc-miR-151-5p,ssc-miR-7137-5p,ssc-miR-7138-3p,ssc-miR-1285,ssc-miR-671-5p,ssc-miR-9785-5p,ssc-miR-9851-3p,ssc-miR-331-3p,ssc-miR-7137-3p,ssc-miR-423-5p,ssc-miR-874,ssc-miR-30a-5p,ssc-miR-92b-5p,ssc-miR-615,ssc-miR-7136-5p,ssc-miR-7138-5p,ssc-miR-365-5p,ssc-miR-708-5p,ssc-miR-125b,ssc-miR-328,ssc-miR-769-3p,ssc-miR-10383	ssc-miR-2366,ssc-miR-4331-3p,ssc-miR-7142-5p	0.0016817	0.00635933	0.984488	2.48653e-07
lncRNA;MSTRG.4076.12	circRNA;11:69005102|69044359	18	28	6	ssc-miR-503,ssc-miR-345-5p,ssc-miR-339,ssc-miR-2320-5p,ssc-miR-339-5p,ssc-miR-4334-3p,ssc-miR-370,ssc-miR-664-5p,ssc-miR-4331-5p,ssc-miR-652,ssc-miR-9820-5p,ssc-miR-127	ssc-miR-615,ssc-miR-30a-5p,ssc-miR-92b-5p,ssc-miR-423-5p,ssc-miR-7137-3p,ssc-miR-9851-3p,ssc-miR-331-3p,ssc-miR-10383,ssc-miR-125b,ssc-miR-769-3p,ssc-miR-7138-5p,ssc-miR-7136-5p,ssc-miR-708-5p,ssc-miR-7142-5p,ssc-miR-2366,ssc-miR-7137-5p,ssc-miR-151-5p,ssc-miR-574-5p,ssc-miR-222,ssc-miR-7138-3p,ssc-miR-671-5p,ssc-miR-1285	ssc-miR-874,ssc-miR-4331-3p,ssc-miR-328,ssc-miR-365-5p,ssc-miR-10382,ssc-miR-9785-5p	1.13109e-05	0.000188841	0.909078	0.000267586
lncRNA;MSTRG.43419.10	circRNA;11:69005102|69044359	8	28	6	ssc-miR-149,ssc-miR-9820-5p	ssc-miR-9785-5p,ssc-miR-1285,ssc-miR-671-5p,ssc-miR-7138-3p,ssc-miR-2366,ssc-miR-7137-5p,ssc-miR-574-5p,ssc-miR-151-5p,ssc-miR-222,ssc-miR-10383,ssc-miR-769-3p,ssc-miR-125b,ssc-miR-328,ssc-miR-7142-5p,ssc-miR-708-5p,ssc-miR-7136-5p,ssc-miR-7138-5p,ssc-miR-615,ssc-miR-92b-5p,ssc-miR-30a-5p,ssc-miR-423-5p,ssc-miR-331-3p	ssc-miR-10382,ssc-miR-365-5p,ssc-miR-4331-3p,ssc-miR-874,ssc-miR-7137-3p,ssc-miR-9851-3p	2.14801e-08	1.31304e-06	0.853002	0.00170407
lncRNA;MSTRG.25846.2	circRNA;11:69005102|69044359	13	28	4	ssc-miR-339-5p,ssc-miR-125a,ssc-miR-339,ssc-miR-145-5p,ssc-miR-4334-3p,ssc-miR-7139-3p,ssc-miR-10386,ssc-miR-139-5p,ssc-miR-296-3p	ssc-miR-7138-3p,ssc-miR-1285,ssc-miR-9785-5p,ssc-miR-151-5p,ssc-miR-574-5p,ssc-miR-10382,ssc-miR-222,ssc-miR-2366,ssc-miR-7137-5p,ssc-miR-7138-5p,ssc-miR-7136-5p,ssc-miR-708-5p,ssc-miR-7142-5p,ssc-miR-365-5p,ssc-miR-10383,ssc-miR-328,ssc-miR-125b,ssc-miR-769-3p,ssc-miR-7137-3p,ssc-miR-9851-3p,ssc-miR-331-3p,ssc-miR-615,ssc-miR-30a-5p,ssc-miR-92b-5p	ssc-miR-671-5p,ssc-miR-423-5p,ssc-miR-874,ssc-miR-4331-3p	0.000584539	0.00309454	1	0
lncRNA;MSTRG.1770.19	circRNA;11:69005102|69044359	27	28	10	ssc-miR-194a-3p,ssc-miR-1343,ssc-miR-574-3p,ssc-miR-296-5p,ssc-miR-504,ssc-miR-935,ssc-miR-361-3p,ssc-miR-6782-3p,ssc-miR-339-5p,ssc-miR-2320-5p,ssc-miR-1224,ssc-miR-1306-5p,ssc-miR-330,ssc-miR-532-3p,ssc-miR-1296-5p,ssc-miR-326,ssc-miR-370	ssc-miR-615,ssc-miR-92b-5p,ssc-miR-30a-5p,ssc-miR-7137-3p,ssc-miR-423-5p,ssc-miR-331-3p,ssc-miR-9851-3p,ssc-miR-10383,ssc-miR-125b,ssc-miR-708-5p,ssc-miR-7142-5p,ssc-miR-7136-5p,ssc-miR-7138-5p,ssc-miR-2366,ssc-miR-7137-5p,ssc-miR-151-5p,ssc-miR-222,ssc-miR-1285	ssc-miR-874,ssc-miR-4331-3p,ssc-miR-769-3p,ssc-miR-328,ssc-miR-365-5p,ssc-miR-574-5p,ssc-miR-10382,ssc-miR-9785-5p,ssc-miR-671-5p,ssc-miR-7138-3p	1.78426e-09	1.64513e-07	0.908521	0.00027401
lncRNA;MSTRG.1770.10	circRNA;11:69005102|69044359	59	28	18	ssc-miR-339,ssc-miR-139-3p,ssc-miR-2320-5p,ssc-miR-487b,ssc-miR-339-5p,ssc-miR-1224,ssc-miR-140-3p,ssc-miR-500-5p,ssc-miR-532-3p,ssc-miR-7144-5p,ssc-miR-330,ssc-miR-1306-5p,ssc-miR-676-3p,ssc-miR-9820-5p,ssc-miR-532-5p,ssc-miR-423-3p,ssc-miR-127,ssc-miR-325,ssc-miR-497,ssc-miR-1249,ssc-miR-9860-5p,ssc-miR-664-5p,ssc-miR-326,ssc-miR-4334-3p,ssc-miR-370,ssc-miR-1296-5p,ssc-miR-324,ssc-miR-214-3p,ss…	ssc-miR-423-5p,ssc-miR-30a-5p,ssc-miR-365-5p,ssc-miR-7142-5p,ssc-miR-7138-5p,ssc-miR-7136-5p,ssc-miR-125b,ssc-miR-151-5p,ssc-miR-7137-5p,ssc-miR-1285	ssc-miR-4331-3p,ssc-miR-874,ssc-miR-7137-3p,ssc-miR-331-3p,ssc-miR-9851-3p,ssc-miR-615,ssc-miR-92b-5p,ssc-miR-708-5p,ssc-miR-10383,ssc-miR-769-3p,ssc-miR-328,ssc-miR-10382,ssc-miR-574-5p,ssc-miR-222,ssc-miR-2366,ssc-miR-671-5p,ssc-miR-7138-3p,ssc-miR-9785-5p	9.99201e-16	5.95747e-13	0.869114	0.00109309
lncRNA;MSTRG.31894.2	circRNA;11:69005102|69044359	8	28	3	ssc-miR-193a-3p,ssc-miR-149,ssc-miR-361-3p,ssc-miR-4331-5p,ssc-miR-330	ssc-miR-615,ssc-miR-92b-5p,ssc-miR-30a-5p,ssc-miR-423-5p,ssc-miR-7137-3p,ssc-miR-331-3p,ssc-miR-9851-3p,ssc-miR-10383,ssc-miR-769-3p,ssc-miR-328,ssc-miR-125b,ssc-miR-7142-5p,ssc-miR-365-5p,ssc-miR-7138-5p,ssc-miR-7136-5p,ssc-miR-2366,ssc-miR-7137-5p,ssc-miR-151-5p,ssc-miR-10382,ssc-miR-574-5p,ssc-miR-222,ssc-miR-9785-5p,ssc-miR-671-5p,ssc-miR-1285,ssc-miR-7138-3p	ssc-miR-4331-3p,ssc-miR-874,ssc-miR-708-5p	0.0016817	0.00635933	1	0
lncRNA;MSTRG.4693.31	circRNA;11:69005102|69044359	8	28	5	ssc-miR-532-3p,ssc-miR-370,ssc-miR-33b-3p	ssc-miR-7138-5p,ssc-miR-7136-5p,ssc-miR-708-5p,ssc-miR-365-5p,ssc-miR-7142-5p,ssc-miR-10383,ssc-miR-125b,ssc-miR-769-3p,ssc-miR-423-5p,ssc-miR-874,ssc-miR-9851-3p,ssc-miR-615,ssc-miR-30a-5p,ssc-miR-92b-5p,ssc-miR-7138-3p,ssc-miR-1285,ssc-miR-9785-5p,ssc-miR-151-5p,ssc-miR-574-5p,ssc-miR-10382,ssc-miR-222,ssc-miR-2366,ssc-miR-7137-5p	ssc-miR-328,ssc-miR-7137-3p,ssc-miR-4331-3p,ssc-miR-331-3p,ssc-miR-671-5p	1.51715e-06	4.07857e-05	0.878602	0.000818677
lncRNA;MSTRG.17988.24	circRNA;11:69005102|69044359	9	28	4	ssc-miR-532-3p,ssc-miR-326,ssc-miR-33b-3p,ssc-miR-149,ssc-miR-885-5p	ssc-miR-423-5p,ssc-miR-7137-3p,ssc-miR-4331-3p,ssc-miR-331-3p,ssc-miR-615,ssc-miR-30a-5p,ssc-miR-92b-5p,ssc-miR-7138-5p,ssc-miR-7136-5p,ssc-miR-7142-5p,ssc-miR-365-5p,ssc-miR-708-5p,ssc-miR-10383,ssc-miR-328,ssc-miR-125b,ssc-miR-769-3p,ssc-miR-151-5p,ssc-miR-574-5p,ssc-miR-222,ssc-miR-2366,ssc-miR-7137-5p,ssc-miR-7138-3p,ssc-miR-1285,ssc-miR-9785-5p	ssc-miR-874,ssc-miR-9851-3p,ssc-miR-10382,ssc-miR-671-5p	0.00011308	0.000993981	1	0
lncRNA;MSTRG.5602.1	circRNA;11:69005102|69044359	4	28	4		ssc-miR-151-5p,ssc-miR-574-5p,ssc-miR-10382,ssc-miR-222,ssc-miR-2366,ssc-miR-7137-5p,ssc-miR-7138-3p,ssc-miR-1285,ssc-miR-9785-5p,ssc-miR-423-5p,ssc-miR-7137-3p,ssc-miR-9851-3p,ssc-miR-331-3p,ssc-miR-615,ssc-miR-30a-5p,ssc-miR-92b-5p,ssc-miR-7138-5p,ssc-miR-7136-5p,ssc-miR-708-5p,ssc-miR-7142-5p,ssc-miR-365-5p,ssc-miR-10383,ssc-miR-125b,ssc-miR-769-3p	ssc-miR-671-5p,ssc-miR-874,ssc-miR-4331-3p,ssc-miR-328	1.00844e-06	2.95909e-05	1	0
lncRNA;MSTRG.27418.4	circRNA;11:69005102|69044359	13	28	6	ssc-miR-296-5p,ssc-miR-6529,ssc-miR-532-3p,ssc-miR-133b,ssc-miR-339,ssc-miR-339-5p,ssc-miR-497	ssc-miR-7137-5p,ssc-miR-574-5p,ssc-miR-10382,ssc-miR-151-5p,ssc-miR-222,ssc-miR-9785-5p,ssc-miR-7138-3p,ssc-miR-1285,ssc-miR-671-5p,ssc-miR-30a-5p,ssc-miR-92b-5p,ssc-miR-7137-3p,ssc-miR-874,ssc-miR-9851-3p,ssc-miR-331-3p,ssc-miR-10383,ssc-miR-125b,ssc-miR-769-3p,ssc-miR-7138-5p,ssc-miR-708-5p,ssc-miR-7142-5p,ssc-miR-365-5p	ssc-miR-2366,ssc-miR-615,ssc-miR-423-5p,ssc-miR-4331-3p,ssc-miR-328,ssc-miR-7136-5p	1.17338e-06	3.34321e-05	0.973547	2.07517e-06
lncRNA;MSTRG.24245.3	circRNA;11:69005102|69044359	10	28	5	ssc-miR-370,ssc-miR-1296-5p,ssc-miR-2320-5p,ssc-miR-149,ssc-miR-491	ssc-miR-615,ssc-miR-30a-5p,ssc-miR-874,ssc-miR-423-5p,ssc-miR-331-3p,ssc-miR-9851-3p,ssc-miR-10383,ssc-miR-769-3p,ssc-miR-125b,ssc-miR-708-5p,ssc-miR-7142-5p,ssc-miR-365-5p,ssc-miR-7138-5p,ssc-miR-7136-5p,ssc-miR-2366,ssc-miR-7137-5p,ssc-miR-151-5p,ssc-miR-574-5p,ssc-miR-222,ssc-miR-9785-5p,ssc-miR-671-5p,ssc-miR-1285,ssc-miR-7138-3p	ssc-miR-92b-5p,ssc-miR-4331-3p,ssc-miR-7137-3p,ssc-miR-328,ssc-miR-10382	6.51588e-06	0.000125092	0.936433	6.61287e-05
lncRNA;MSTRG.27007.4	circRNA;11:69005102|69044359	9	28	3	ssc-miR-339-5p,ssc-miR-339,ssc-miR-1842,ssc-miR-370,ssc-miR-4334-3p,ssc-miR-1343	ssc-miR-1285,ssc-miR-7138-3p,ssc-miR-9785-5p,ssc-miR-574-5p,ssc-miR-10382,ssc-miR-151-5p,ssc-miR-222,ssc-miR-2366,ssc-miR-7137-5p,ssc-miR-708-5p,ssc-miR-7142-5p,ssc-miR-365-5p,ssc-miR-7136-5p,ssc-miR-7138-5p,ssc-miR-10383,ssc-miR-769-3p,ssc-miR-125b,ssc-miR-328,ssc-miR-7137-3p,ssc-miR-423-5p,ssc-miR-331-3p,ssc-miR-9851-3p,ssc-miR-615,ssc-miR-92b-5p,ssc-miR-30a-5p	ssc-miR-671-5p,ssc-miR-874,ssc-miR-4331-3p	0.00246601	0.0082464	0.920418	0.000159271
lncRNA;MSTRG.23374.3	circRNA;11:69005102|69044359	4	28	3	ssc-miR-4331-5p	ssc-miR-10383,ssc-miR-125b,ssc-miR-328,ssc-miR-7136-5p,ssc-miR-7138-5p,ssc-miR-708-5p,ssc-miR-7142-5p,ssc-miR-365-5p,ssc-miR-615,ssc-miR-30a-5p,ssc-miR-92b-5p,ssc-miR-7137-3p,ssc-miR-423-5p,ssc-miR-874,ssc-miR-9851-3p,ssc-miR-331-3p,ssc-miR-9785-5p,ssc-miR-7138-3p,ssc-miR-671-5p,ssc-miR-2366,ssc-miR-7137-5p,ssc-miR-574-5p,ssc-miR-10382,ssc-miR-151-5p,ssc-miR-222	ssc-miR-769-3p,ssc-miR-4331-3p,ssc-miR-1285	0.000131541	0.0011048	0.912939	0.000226029
lncRNA;MSTRG.42641.29	circRNA;11:69005102|69044359	4	28	3	ssc-miR-26b-3p	ssc-miR-574-5p,ssc-miR-151-5p,ssc-miR-222,ssc-miR-2366,ssc-miR-7137-5p,ssc-miR-7138-3p,ssc-miR-1285,ssc-miR-671-5p,ssc-miR-9785-5p,ssc-miR-7137-3p,ssc-miR-423-5p,ssc-miR-874,ssc-miR-9851-3p,ssc-miR-331-3p,ssc-miR-615,ssc-miR-30a-5p,ssc-miR-92b-5p,ssc-miR-7136-5p,ssc-miR-7138-5p,ssc-miR-708-5p,ssc-miR-7142-5p,ssc-miR-365-5p,ssc-miR-10383,ssc-miR-125b,ssc-miR-769-3p	ssc-miR-10382,ssc-miR-4331-3p,ssc-miR-328	0.000131541	0.0011048	0.810989	0.00441437
lncRNA;MSTRG.3380.6	circRNA;11:69005102|69044359	3	28	3		ssc-miR-365-5p,ssc-miR-7142-5p,ssc-miR-708-5p,ssc-miR-7136-5p,ssc-miR-7138-5p,ssc-miR-10383,ssc-miR-769-3p,ssc-miR-125b,ssc-miR-328,ssc-miR-874,ssc-miR-7137-3p,ssc-miR-423-5p,ssc-miR-331-3p,ssc-miR-9851-3p,ssc-miR-615,ssc-miR-92b-5p,ssc-miR-30a-5p,ssc-miR-1285,ssc-miR-7138-3p,ssc-miR-9785-5p,ssc-miR-10382,ssc-miR-574-5p,ssc-miR-151-5p,ssc-miR-222,ssc-miR-7137-5p	ssc-miR-4331-3p,ssc-miR-671-5p,ssc-miR-2366	3.36416e-05	0.000416066	0.971509	2.78533e-06
lncRNA;MSTRG.8163.4	circRNA;11:69005102|69044359	8	28	4	ssc-miR-339-5p,ssc-miR-339,ssc-miR-4334-3p,ssc-miR-7139-3p	ssc-miR-2366,ssc-miR-7137-5p,ssc-miR-10382,ssc-miR-574-5p,ssc-miR-151-5p,ssc-miR-222,ssc-miR-9785-5p,ssc-miR-7138-3p,ssc-miR-1285,ssc-miR-615,ssc-miR-30a-5p,ssc-miR-92b-5p,ssc-miR-7137-3p,ssc-miR-423-5p,ssc-miR-874,ssc-miR-9851-3p,ssc-miR-331-3p,ssc-miR-10383,ssc-miR-125b,ssc-miR-328,ssc-miR-7136-5p,ssc-miR-7138-5p,ssc-miR-365-5p,ssc-miR-708-5p	ssc-miR-671-5p,ssc-miR-4331-3p,ssc-miR-769-3p,ssc-miR-7142-5p	6.43042e-05	0.000665697	0.954009	1.85134e-05
lncRNA;MSTRG.38695.21	circRNA;11:69005102|69044359	7	28	5	ssc-miR-125a,ssc-miR-1224	ssc-miR-7136-5p,ssc-miR-7138-5p,ssc-miR-365-5p,ssc-miR-708-5p,ssc-miR-125b,ssc-miR-769-3p,ssc-miR-10383,ssc-miR-9851-3p,ssc-miR-331-3p,ssc-miR-7137-3p,ssc-miR-423-5p,ssc-miR-30a-5p,ssc-miR-92b-5p,ssc-miR-615,ssc-miR-7138-3p,ssc-miR-1285,ssc-miR-671-5p,ssc-miR-9785-5p,ssc-miR-222,ssc-miR-574-5p,ssc-miR-151-5p,ssc-miR-7137-5p,ssc-miR-2366	ssc-miR-7142-5p,ssc-miR-328,ssc-miR-4331-3p,ssc-miR-874,ssc-miR-10382	5.82357e-07	1.90825e-05	1	0
lncRNA;MSTRG.33814.2	circRNA;11:69005102|69044359	8	28	5	ssc-miR-9820-5p,ssc-miR-370,ssc-miR-320	ssc-miR-4331-3p,ssc-miR-874,ssc-miR-423-5p,ssc-miR-9851-3p,ssc-miR-615,ssc-miR-92b-5p,ssc-miR-30a-5p,ssc-miR-365-5p,ssc-miR-708-5p,ssc-miR-7138-5p,ssc-miR-7136-5p,ssc-miR-10383,ssc-miR-769-3p,ssc-miR-328,ssc-miR-125b,ssc-miR-151-5p,ssc-miR-10382,ssc-miR-574-5p,ssc-miR-222,ssc-miR-2366,ssc-miR-7137-5p,ssc-miR-1285,ssc-miR-7138-3p	ssc-miR-7137-3p,ssc-miR-331-3p,ssc-miR-7142-5p,ssc-miR-671-5p,ssc-miR-9785-5p	1.51715e-06	4.07857e-05	1	0
lncRNA;MSTRG.45194.21	circRNA;11:69005102|69044359	9	28	4	ssc-miR-1249,ssc-miR-532-3p,ssc-miR-339-5p,ssc-miR-339,ssc-miR-486	ssc-miR-92b-5p,ssc-miR-30a-5p,ssc-miR-615,ssc-miR-331-3p,ssc-miR-9851-3p,ssc-miR-423-5p,ssc-miR-769-3p,ssc-miR-125b,ssc-miR-328,ssc-miR-10383,ssc-miR-708-5p,ssc-miR-365-5p,ssc-miR-7142-5p,ssc-miR-7136-5p,ssc-miR-7138-5p,ssc-miR-7137-5p,ssc-miR-2366,ssc-miR-222,ssc-miR-574-5p,ssc-miR-151-5p,ssc-miR-9785-5p,ssc-miR-1285,ssc-miR-671-5p,ssc-miR-7138-3p	ssc-miR-874,ssc-miR-4331-3p,ssc-miR-7137-3p,ssc-miR-10382	0.00011308	0.000993981	1	0
lncRNA;MSTRG.40224.13	circRNA;11:69005102|69044359	17	28	5	ssc-miR-1343,ssc-miR-24-3p,ssc-miR-10384,ssc-miR-10386,ssc-miR-185,ssc-miR-296-3p,ssc-miR-125a,ssc-miR-330,ssc-miR-9820-5p,ssc-miR-326,ssc-miR-1296-5p,ssc-miR-145-5p	ssc-miR-10383,ssc-miR-769-3p,ssc-miR-125b,ssc-miR-328,ssc-miR-708-5p,ssc-miR-7142-5p,ssc-miR-7136-5p,ssc-miR-7138-5p,ssc-miR-615,ssc-miR-92b-5p,ssc-miR-30a-5p,ssc-miR-874,ssc-miR-7137-3p,ssc-miR-423-5p,ssc-miR-331-3p,ssc-miR-9851-3p,ssc-miR-9785-5p,ssc-miR-1285,ssc-miR-7138-3p,ssc-miR-2366,ssc-miR-10382,ssc-miR-151-5p,ssc-miR-222	ssc-miR-365-5p,ssc-miR-4331-3p,ssc-miR-671-5p,ssc-miR-7137-5p,ssc-miR-574-5p	0.000135856	0.00112604	0.941976	4.62199e-05
lncRNA;MSTRG.36883.56	circRNA;11:69005102|69044359	9	28	6	ssc-miR-885-5p,ssc-miR-181b,ssc-miR-9820-5p	ssc-miR-9785-5p,ssc-miR-7138-3p,ssc-miR-1285,ssc-miR-7137-5p,ssc-miR-2366,ssc-miR-222,ssc-miR-151-5p,ssc-miR-10382,ssc-miR-574-5p,ssc-miR-125b,ssc-miR-10383,ssc-miR-7138-5p,ssc-miR-7136-5p,ssc-miR-7142-5p,ssc-miR-365-5p,ssc-miR-708-5p,ssc-miR-30a-5p,ssc-miR-92b-5p,ssc-miR-615,ssc-miR-9851-3p,ssc-miR-331-3p,ssc-miR-7137-3p	ssc-miR-671-5p,ssc-miR-328,ssc-miR-769-3p,ssc-miR-423-5p,ssc-miR-4331-3p,ssc-miR-874	6.29764e-08	3.16292e-06	0.931501	8.86259e-05
lncRNA;MSTRG.33502.2	circRNA;11:69005102|69044359	5	28	4	ssc-miR-1343	ssc-miR-151-5p,ssc-miR-574-5p,ssc-miR-222,ssc-miR-2366,ssc-miR-7137-5p,ssc-miR-7138-3p,ssc-miR-671-5p,ssc-miR-1285,ssc-miR-9785-5p,ssc-miR-7137-3p,ssc-miR-4331-3p,ssc-miR-874,ssc-miR-9851-3p,ssc-miR-331-3p,ssc-miR-30a-5p,ssc-miR-92b-5p,ssc-miR-7138-5p,ssc-miR-7136-5p,ssc-miR-365-5p,ssc-miR-7142-5p,ssc-miR-708-5p,ssc-miR-10383,ssc-miR-125b,ssc-miR-769-3p	ssc-miR-10382,ssc-miR-423-5p,ssc-miR-615,ssc-miR-328	4.92599e-06	0.000100264	0.968325	4.23877e-06
lncRNA;MSTRG.34527.2	circRNA;11:69005102|69044359	10	28	5	ssc-miR-10384,ssc-miR-296-3p,ssc-miR-2320-5p,ssc-miR-330,ssc-miR-345-5p	ssc-miR-7138-3p,ssc-miR-671-5p,ssc-miR-1285,ssc-miR-9785-5p,ssc-miR-151-5p,ssc-miR-10382,ssc-miR-574-5p,ssc-miR-222,ssc-miR-2366,ssc-miR-7138-5p,ssc-miR-7136-5p,ssc-miR-7142-5p,ssc-miR-365-5p,ssc-miR-708-5p,ssc-miR-10383,ssc-miR-328,ssc-miR-125b,ssc-miR-423-5p,ssc-miR-7137-3p,ssc-miR-331-3p,ssc-miR-615,ssc-miR-30a-5p,ssc-miR-92b-5p	ssc-miR-7137-5p,ssc-miR-769-3p,ssc-miR-4331-3p,ssc-miR-874,ssc-miR-9851-3p	6.51588e-06	0.000125092	0.98158	4.92616e-07
lncRNA;MSTRG.29661.2	circRNA;11:69005102|69044359	6	28	4	ssc-miR-1343,ssc-miR-345-3p	ssc-miR-615,ssc-miR-30a-5p,ssc-miR-423-5p,ssc-miR-7137-3p,ssc-miR-874,ssc-miR-9851-3p,ssc-miR-331-3p,ssc-miR-10383,ssc-miR-328,ssc-miR-125b,ssc-miR-769-3p,ssc-miR-7138-5p,ssc-miR-7136-5p,ssc-miR-708-5p,ssc-miR-365-5p,ssc-miR-7142-5p,ssc-miR-2366,ssc-miR-7137-5p,ssc-miR-151-5p,ssc-miR-574-5p,ssc-miR-10382,ssc-miR-222,ssc-miR-9785-5p,ssc-miR-1285	ssc-miR-92b-5p,ssc-miR-4331-3p,ssc-miR-7138-3p,ssc-miR-671-5p	1.44373e-05	0.000225103	1	0
lncRNA;MSTRG.6919.18	circRNA;11:69005102|69044359	6	28	4	ssc-miR-370,ssc-miR-194a-3p	ssc-miR-7137-5p,ssc-miR-2366,ssc-miR-222,ssc-miR-151-5p,ssc-miR-10382,ssc-miR-574-5p,ssc-miR-9785-5p,ssc-miR-7138-3p,ssc-miR-1285,ssc-miR-30a-5p,ssc-miR-615,ssc-miR-331-3p,ssc-miR-423-5p,ssc-miR-7137-3p,ssc-miR-874,ssc-miR-328,ssc-miR-125b,ssc-miR-769-3p,ssc-miR-10383,ssc-miR-7138-5p,ssc-miR-7136-5p,ssc-miR-365-5p,ssc-miR-7142-5p,ssc-miR-708-5p	ssc-miR-671-5p,ssc-miR-92b-5p,ssc-miR-9851-3p,ssc-miR-4331-3p	1.44373e-05	0.000225103	0.976275	1.34701e-06
lncRNA;MSTRG.28559.22	circRNA;11:69005102|69044359	11	28	6	ssc-miR-885-3p,ssc-miR-532-3p,ssc-miR-1296-5p,ssc-miR-4332,ssc-miR-361-3p	ssc-miR-423-5p,ssc-miR-7137-3p,ssc-miR-9851-3p,ssc-miR-331-3p,ssc-miR-615,ssc-miR-30a-5p,ssc-miR-92b-5p,ssc-miR-7138-5p,ssc-miR-7136-5p,ssc-miR-708-5p,ssc-miR-365-5p,ssc-miR-7142-5p,ssc-miR-10383,ssc-miR-328,ssc-miR-125b,ssc-miR-769-3p,ssc-miR-151-5p,ssc-miR-574-5p,ssc-miR-222,ssc-miR-2366,ssc-miR-7138-3p,ssc-miR-9785-5p	ssc-miR-874,ssc-miR-4331-3p,ssc-miR-10382,ssc-miR-7137-5p,ssc-miR-671-5p,ssc-miR-1285	3.30799e-07	1.22164e-05	0.897471	0.00042648
lncRNA;MSTRG.1770.31	circRNA;9:20758072|20775353	51	8	6	ssc-miR-1296-5p,ssc-miR-10382,ssc-miR-370,ssc-miR-4334-3p,ssc-miR-326,ssc-miR-664-5p,ssc-miR-9860-5p,ssc-miR-1249,ssc-miR-7137-3p,ssc-miR-325,ssc-miR-127,ssc-miR-10383,ssc-miR-532-5p,ssc-miR-9820-5p,ssc-miR-330,ssc-miR-532-3p,ssc-miR-500-5p,ssc-miR-140-3p,ssc-miR-1224,ssc-miR-487b,ssc-miR-2320-5p,ssc-miR-339-5p,ssc-miR-331-3p,ssc-miR-139-3p,ssc-miR-339,ssc-miR-339-3p,ssc-miR-139-5p,ssc-miR-6782-3…	ssc-miR-9785-5p,ssc-miR-885-3p	ssc-miR-214-3p,ssc-miR-4331-3p,ssc-miR-615,ssc-miR-7138-3p,ssc-miR-574-5p,ssc-miR-2366	9.77589e-07	2.88992e-05	0.99436	4.39723e-09
lncRNA;MSTRG.20191.10	circRNA;9:20758072|20775353	19	8	4	ssc-miR-339,ssc-miR-339-5p,ssc-miR-370,ssc-miR-1296-5p,ssc-miR-652,ssc-miR-1249,ssc-miR-7137-3p,ssc-miR-210,ssc-miR-205,ssc-miR-328,ssc-miR-874,ssc-miR-361-3p,ssc-miR-671-5p,ssc-miR-10384,ssc-miR-149	ssc-miR-214-3p,ssc-miR-2366,ssc-miR-885-3p,ssc-miR-7138-3p	ssc-miR-615,ssc-miR-4331-3p,ssc-miR-574-5p,ssc-miR-9785-5p	1.26092e-05	0.000202832	1	0
lncRNA;MSTRG.1770.17	circRNA;9:20758072|20775353	38	8	6	ssc-miR-2320-5p,ssc-miR-339-5p,ssc-miR-1224,ssc-miR-1306-5p,ssc-miR-330,ssc-miR-532-3p,ssc-miR-325,ssc-miR-497,ssc-miR-7137-3p,ssc-miR-326,ssc-miR-370,ssc-miR-145-5p,ssc-miR-652,ssc-miR-10382,ssc-miR-1296-5p,ssc-miR-365-5p,ssc-miR-17-5p,ssc-miR-328,ssc-miR-874,ssc-miR-1343,ssc-miR-194a-3p,ssc-miR-504,ssc-miR-210,ssc-miR-574-3p,ssc-miR-204,ssc-miR-296-5p,ssc-miR-769-3p,ssc-miR-935,ssc-miR-671-5p,s…	ssc-miR-615,ssc-miR-2366	ssc-miR-214-3p,ssc-miR-4331-3p,ssc-miR-7138-3p,ssc-miR-9785-5p,ssc-miR-574-5p,ssc-miR-885-3p	1.54098e-07	6.57243e-06	1	0
lncRNA;MSTRG.1770.26	circRNA;9:20758072|20775353	51	8	6	ssc-miR-532-5p,ssc-miR-9820-5p,ssc-miR-10383,ssc-miR-7137-3p,ssc-miR-325,ssc-miR-127,ssc-miR-1249,ssc-miR-326,ssc-miR-664-5p,ssc-miR-9860-5p,ssc-miR-370,ssc-miR-4334-3p,ssc-miR-1296-5p,ssc-miR-10382,ssc-miR-339,ssc-miR-139-3p,ssc-miR-339-5p,ssc-miR-487b,ssc-miR-2320-5p,ssc-miR-331-3p,ssc-miR-1224,ssc-miR-500-5p,ssc-miR-140-3p,ssc-miR-330,ssc-miR-532-3p,ssc-miR-708-5p,ssc-miR-149,ssc-miR-769-3p,ss…	ssc-miR-885-3p,ssc-miR-9785-5p	ssc-miR-4331-3p,ssc-miR-615,ssc-miR-214-3p,ssc-miR-574-5p,ssc-miR-2366,ssc-miR-7138-3p	9.77589e-07	2.88992e-05	0.983994	2.81659e-07
lncRNA;MSTRG.1770.29	circRNA;9:20758072|20775353	50	8	6	ssc-miR-210,ssc-miR-24-3p,ssc-miR-28-3p,ssc-miR-296-5p,ssc-miR-574-3p,ssc-miR-328,ssc-miR-365-5p,ssc-miR-874,ssc-miR-1343,ssc-miR-6782-3p,ssc-miR-671-5p,ssc-miR-339-3p,ssc-miR-139-5p,ssc-miR-149,ssc-miR-769-3p,ssc-miR-708-5p,ssc-miR-7139-3p,ssc-miR-92b-5p,ssc-miR-9851-3p,ssc-miR-500-5p,ssc-miR-150,ssc-miR-140-3p,ssc-miR-330,ssc-miR-532-3p,ssc-miR-139-3p,ssc-miR-339,ssc-miR-1224,ssc-miR-339-5p,ssc…	ssc-miR-9785-5p,ssc-miR-885-3p	ssc-miR-7138-3p,ssc-miR-574-5p,ssc-miR-2366,ssc-miR-214-3p,ssc-miR-4331-3p,ssc-miR-615	8.64444e-07	2.60559e-05	1	0
lncRNA;MSTRG.1770.30	circRNA;9:20758072|20775353	25	8	3	ssc-miR-1224,ssc-miR-331-3p,ssc-miR-487b,ssc-miR-339-5p,ssc-miR-139-3p,ssc-miR-339,ssc-miR-532-3p,ssc-miR-7137-3p,ssc-miR-10383,ssc-miR-9820-5p,ssc-miR-10382,ssc-miR-4334-3p,ssc-miR-874,ssc-miR-328,ssc-miR-324,ssc-miR-296-5p,ssc-miR-222,ssc-miR-24-3p,ssc-miR-92b-5p,ssc-miR-7139-3p,ssc-miR-139-5p,ssc-miR-671-5p	ssc-miR-2366,ssc-miR-885-3p,ssc-miR-9785-5p,ssc-miR-7138-3p,ssc-miR-615	ssc-miR-574-5p,ssc-miR-4331-3p,ssc-miR-214-3p	0.001197	0.00504511	0.99922	1.61426e-12
lncRNA;MSTRG.13608.9	circRNA;9:20758072|20775353	11	8	3	ssc-miR-2320-5p,ssc-miR-7137-3p,ssc-miR-370,ssc-miR-874,ssc-miR-423-5p,ssc-miR-7139-3p,ssc-miR-708-5p,ssc-miR-320	ssc-miR-574-5p,ssc-miR-885-3p,ssc-miR-7138-3p,ssc-miR-615,ssc-miR-214-3p	ssc-miR-2366,ssc-miR-9785-5p,ssc-miR-4331-3p	9.15191e-05	0.00085612	0.857929	0.00149613
lncRNA;MSTRG.19275.4	circRNA;9:20758072|20775353	24	8	4	ssc-miR-671-5p,ssc-miR-7138-5p,ssc-miR-149,ssc-miR-423-5p,ssc-miR-9788-3p,ssc-miR-7139-3p,ssc-miR-296-5p,ssc-miR-328,ssc-miR-1343,ssc-miR-370,ssc-miR-145-5p,ssc-miR-1296-5p,ssc-miR-1842,ssc-miR-127,ssc-miR-1249,ssc-miR-1306-5p,ssc-miR-2320-5p,ssc-miR-339-5p,ssc-miR-331-3p,ssc-miR-1224	ssc-miR-7138-3p,ssc-miR-885-3p,ssc-miR-2366,ssc-miR-214-3p	ssc-miR-9785-5p,ssc-miR-574-5p,ssc-miR-615,ssc-miR-4331-3p	3.38996e-05	0.000418379	0.903463	0.0003377
lncRNA;MSTRG.1770.15	circRNA;9:20758072|20775353	38	8	6	ssc-miR-6782-3p,ssc-miR-671-5p,ssc-miR-361-3p,ssc-miR-339-3p,ssc-miR-769-3p,ssc-miR-935,ssc-miR-210,ssc-miR-504,ssc-miR-296-5p,ssc-miR-204,ssc-miR-574-3p,ssc-miR-328,ssc-miR-365-5p,ssc-miR-17-5p,ssc-miR-1343,ssc-miR-194a-3p,ssc-miR-874,ssc-miR-370,ssc-miR-326,ssc-miR-652,ssc-miR-145-5p,ssc-miR-10382,ssc-miR-1296-5p,ssc-miR-325,ssc-miR-7137-3p,ssc-miR-497,ssc-miR-532-3p,ssc-miR-330,ssc-miR-1306-5p…	ssc-miR-2366,ssc-miR-615	ssc-miR-9785-5p,ssc-miR-7138-3p,ssc-miR-885-3p,ssc-miR-574-5p,ssc-miR-214-3p,ssc-miR-4331-3p	1.54098e-07	6.57243e-06	1	0
lncRNA;MSTRG.1770.16	circRNA;9:20758072|20775353	38	8	6	ssc-miR-935,ssc-miR-769-3p,ssc-miR-339-3p,ssc-miR-361-3p,ssc-miR-671-5p,ssc-miR-6782-3p,ssc-miR-874,ssc-miR-1343,ssc-miR-194a-3p,ssc-miR-365-5p,ssc-miR-17-5p,ssc-miR-328,ssc-miR-574-3p,ssc-miR-204,ssc-miR-296-5p,ssc-miR-504,ssc-miR-210,ssc-miR-497,ssc-miR-7137-3p,ssc-miR-325,ssc-miR-652,ssc-miR-145-5p,ssc-miR-1296-5p,ssc-miR-10382,ssc-miR-326,ssc-miR-370,ssc-miR-2320-5p,ssc-miR-339-5p,ssc-miR-122…	ssc-miR-615,ssc-miR-2366	ssc-miR-4331-3p,ssc-miR-214-3p,ssc-miR-885-3p,ssc-miR-574-5p,ssc-miR-9785-5p,ssc-miR-7138-3p	1.54098e-07	6.57243e-06	1	0
lncRNA;MSTRG.31909.4	circRNA;9:20758072|20775353	5	8	3	ssc-miR-532-3p,ssc-miR-361-3p	ssc-miR-7138-3p,ssc-miR-885-3p,ssc-miR-2366,ssc-miR-214-3p,ssc-miR-615	ssc-miR-9785-5p,ssc-miR-574-5p,ssc-miR-4331-3p	5.69909e-06	0.000112482	0.836594	0.00254829
lncRNA;MSTRG.1775.1	circRNA;6:11949167|12014334	5	37	4	ssc-miR-9858-5p	ssc-miR-7138-3p,ssc-miR-1271-3p,ssc-miR-361-3p,ssc-miR-671-5p,ssc-miR-326,ssc-miR-4331-5p,ssc-miR-664-5p,ssc-miR-9785-5p,ssc-miR-370,ssc-miR-296-3p,ssc-miR-140-3p,ssc-miR-574-5p,ssc-miR-330,ssc-miR-145-5p,ssc-miR-652,ssc-miR-532-3p,ssc-miR-222,ssc-miR-1842,ssc-let-7c,ssc-miR-30c-3p,ssc-miR-9820-5p,ssc-miR-7142-5p,ssc-miR-365-5p,ssc-miR-7135-5p,ssc-miR-149,ssc-miR-769-3p,ssc-miR-7137-3p,ssc-miR-33…	ssc-miR-7137-5p,ssc-miR-874,ssc-miR-4331-3p,ssc-miR-1343	1.57489e-05	0.000241095	0.879273	0.000801397
lncRNA;MSTRG.40932.25	circRNA;6:11949167|12014334	8	37	3	ssc-miR-490-3p,ssc-miR-2320-5p,ssc-miR-490,ssc-miR-328,ssc-miR-10384	ssc-miR-140-3p,ssc-miR-296-3p,ssc-miR-370,ssc-miR-9785-5p,ssc-miR-4331-5p,ssc-miR-664-5p,ssc-miR-326,ssc-miR-1271-3p,ssc-miR-361-3p,ssc-miR-7138-3p,ssc-miR-7137-5p,ssc-miR-1842,ssc-miR-222,ssc-miR-532-3p,ssc-miR-652,ssc-miR-145-5p,ssc-miR-574-5p,ssc-miR-769-3p,ssc-miR-149,ssc-miR-7135-5p,ssc-miR-7142-5p,ssc-miR-365-5p,ssc-miR-9820-5p,ssc-miR-30c-3p,ssc-let-7c,ssc-miR-92b-3p,ssc-miR-7139-3p,ssc-mi…	ssc-miR-671-5p,ssc-miR-330,ssc-miR-1249	0.00382713	0.011133	0.817691	0.00385387
lncRNA;MSTRG.18847.2	circRNA;13:205966979|205974936	13	3	3	ssc-miR-4334-3p,ssc-miR-652,ssc-miR-7137-3p,ssc-miR-150,ssc-miR-532-3p,ssc-miR-339,ssc-miR-139-3p,ssc-miR-339-5p,ssc-miR-664-3p,ssc-miR-9851-3p		ssc-miR-370,ssc-miR-671-5p,ssc-miR-4331-3p	2.93697e-06	6.78454e-05	0.801265	0.00532802
lncRNA;MSTRG.280.2	circRNA;13:205966979|205974936	21	3	3	ssc-miR-574-3p,ssc-miR-7137-5p,ssc-miR-210,ssc-miR-874,ssc-miR-9810-3p,ssc-miR-1343,ssc-miR-339-3p,ssc-miR-92b-5p,ssc-miR-486,ssc-miR-671-3p,ssc-miR-769-3p,ssc-miR-9785-5p,ssc-miR-2320-5p,ssc-miR-1224,ssc-miR-139-3p,ssc-miR-10382,ssc-miR-652,ssc-miR-7137-3p		ssc-miR-4331-3p,ssc-miR-370,ssc-miR-671-5p	1.36579e-05	0.000216447	0.949586	2.65857e-05
lncRNA;MSTRG.42043.2	circRNA;13:205966979|205974936	35	3	3	ssc-miR-205,ssc-miR-328,ssc-miR-324,ssc-miR-874,ssc-miR-1343,ssc-miR-6782-3p,ssc-miR-149,ssc-miR-769-3p,ssc-miR-7142-5p,ssc-miR-486,ssc-miR-92b-5p,ssc-miR-7139-3p,ssc-miR-423-5p,ssc-miR-493-3p,ssc-miR-885-3p,ssc-miR-1306-5p,ssc-miR-330,ssc-miR-532-3p,ssc-miR-7144-5p,ssc-miR-339,ssc-miR-1224,ssc-miR-487b,ssc-miR-339-5p,ssc-miR-4334-3p,ssc-miR-326,ssc-miR-145-5p,ssc-miR-652,ssc-miR-574-5p,ssc-miR-1…		ssc-miR-671-5p,ssc-miR-370,ssc-miR-4331-3p	6.72114e-05	0.000685693	1	0
lncRNA;MSTRG.11814.1	circRNA;13:205966979|205974936	15	3	3	ssc-miR-769-3p,ssc-miR-328,ssc-miR-214-3p,ssc-miR-455-5p,ssc-miR-33b-3p,ssc-miR-296-5p,ssc-miR-9820-5p,ssc-miR-7137-3p,ssc-miR-326,ssc-miR-574-5p,ssc-miR-652,ssc-miR-2320-5p		ssc-miR-4331-3p,ssc-miR-370,ssc-miR-671-5p	4.67245e-06	9.70009e-05	0.824601	0.00333139
lncRNA;MSTRG.3510.23	circRNA;13:205966979|205974936	13	3	3	ssc-miR-532-3p,ssc-miR-2366,ssc-miR-1224,ssc-miR-199a-5p,ssc-miR-7137-3p,ssc-miR-1285,ssc-miR-874,ssc-miR-361-3p,ssc-miR-9851-3p,ssc-miR-744		ssc-miR-4331-3p,ssc-miR-370,ssc-miR-671-5p	2.93697e-06	6.78454e-05	0.844999	0.00208527
lncRNA;MSTRG.21226.1	circRNA;13:205966979|205974936	12	3	3	ssc-miR-769-3p,ssc-miR-149,ssc-miR-1343,ssc-miR-874,ssc-miR-1249,ssc-miR-10382,ssc-miR-339,ssc-miR-339-5p,ssc-miR-330		ssc-miR-4331-3p,ssc-miR-671-5p,ssc-miR-370	2.25921e-06	5.54432e-05	0.983588	3.11228e-07
lncRNA;MSTRG.19768.17	circRNA;13:205966979|205974936	32	3	3	ssc-miR-9788-3p,ssc-miR-7139-3p,ssc-miR-10384,ssc-miR-769-3p,ssc-miR-769-5p,ssc-miR-296-3p,ssc-miR-874,ssc-miR-1343,ssc-miR-194a-3p,ssc-miR-324,ssc-miR-365-5p,ssc-miR-345-3p,ssc-miR-328,ssc-miR-296-5p,ssc-miR-1285,ssc-miR-504,ssc-miR-7137-3p,ssc-miR-1249,ssc-miR-9820-5p,ssc-miR-10382,ssc-miR-1296-5p,ssc-miR-326,ssc-miR-2320-5p,ssc-miR-331-3p,ssc-miR-330,ssc-miR-532-3p,ssc-miR-2366,ssc-miR-345-5p,…		ssc-miR-4331-3p,ssc-miR-671-5p,ssc-miR-370	5.09348e-05	0.000563112	0.938267	5.8952e-05
lncRNA;MSTRG.25430.1	circRNA;13:205966979|205974936	16	3	3	ssc-miR-487b,ssc-miR-331-3p,ssc-miR-1306-5p,ssc-miR-532-3p,ssc-miR-7137-3p,ssc-miR-615,ssc-miR-1842,ssc-miR-874,ssc-miR-9810-3p,ssc-miR-7137-5p,ssc-miR-7136-5p,ssc-miR-7138-5p,ssc-miR-7138-3p		ssc-miR-4331-3p,ssc-miR-671-5p,ssc-miR-370	5.7507e-06	0.000113011	0.969067	3.85876e-06
lncRNA;MSTRG.43124.2	circRNA;13:205966979|205974936	11	3	3	ssc-miR-874,ssc-miR-1343,ssc-miR-328,ssc-miR-339-3p,ssc-miR-140-3p,ssc-miR-7137-3p,ssc-miR-10383,ssc-miR-1296-5p		ssc-miR-370,ssc-miR-671-5p,ssc-miR-4331-3p	1.6944e-06	4.43022e-05	0.903924	0.000331484
lncRNA;MSTRG.38627.9	circRNA;13:205966979|205974936	15	3	3	ssc-miR-2366,ssc-miR-9785-5p,ssc-miR-140-3p,ssc-miR-9820-5p,ssc-miR-1296-5p,ssc-miR-574-5p,ssc-miR-652,ssc-miR-2411,ssc-miR-423-5p,ssc-miR-149,ssc-miR-769-3p,ssc-miR-296-3p		ssc-miR-370,ssc-miR-671-5p,ssc-miR-4331-3p	4.67245e-06	9.70009e-05	0.848746	0.00189984
lncRNA;MSTRG.1770.13	circRNA;13:205966979|205974936	29	3	3	ssc-miR-935,ssc-miR-769-3p,ssc-miR-6782-3p,ssc-miR-361-3p,ssc-miR-7138-3p,ssc-miR-1343,ssc-miR-194a-3p,ssc-miR-874,ssc-miR-328,ssc-miR-365-5p,ssc-miR-204,ssc-miR-296-5p,ssc-miR-574-3p,ssc-miR-504,ssc-miR-7137-3p,ssc-miR-497,ssc-miR-1296-5p,ssc-miR-10382,ssc-miR-326,ssc-miR-1224,ssc-miR-2320-5p,ssc-miR-339-5p,ssc-miR-532-3p,ssc-miR-1306-5p,ssc-miR-330,ssc-miR-9785-5p		ssc-miR-4331-3p,ssc-miR-671-5p,ssc-miR-370	3.75233e-05	0.000452222	0.813474	0.00420015
lncRNA;MSTRG.32379.1	circRNA;13:205966979|205974936	12	3	3	ssc-miR-149,ssc-miR-7139-3p,ssc-miR-365-5p,ssc-miR-4332,ssc-miR-874,ssc-miR-1343,ssc-miR-330,ssc-miR-1306-5p,ssc-miR-24-1-5p		ssc-miR-4331-3p,ssc-miR-671-5p,ssc-miR-370	2.25921e-06	5.54432e-05	0.809162	0.00457668
lncRNA;MSTRG.46618.25	circRNA;13:205966979|205974936	5	3	3	ssc-miR-143-5p,ssc-miR-1343		ssc-miR-671-5p,ssc-miR-370,ssc-miR-4331-3p	1.02691e-07	4.74679e-06	1	0
lncRNA;MSTRG.25738.17	circRNA;13:205966979|205974936	32	3	3	ssc-miR-4338,ssc-miR-339,ssc-miR-339-5p,ssc-miR-1224,ssc-miR-150,ssc-miR-9785-5p,ssc-miR-330,ssc-miR-2366,ssc-miR-92b-3p,ssc-miR-326,ssc-miR-4334-3p,ssc-miR-145-5p,ssc-miR-652,ssc-miR-10382,ssc-miR-324,ssc-miR-328,ssc-miR-1343,ssc-miR-874,ssc-miR-4332,ssc-miR-33b-3p,ssc-miR-193a-5p,ssc-miR-204,ssc-miR-7142-5p,ssc-miR-7138-5p,ssc-miR-9851-3p,ssc-miR-423-5p,ssc-miR-92b-5p,ssc-miR-744,ssc-miR-361-3p		ssc-miR-671-5p,ssc-miR-370,ssc-miR-4331-3p	5.09348e-05	0.000563112	0.866929	0.00116472
lncRNA;MSTRG.30119.13	circRNA;13:205966979|205974936	24	3	3	ssc-miR-1343,ssc-miR-874,ssc-miR-328,ssc-miR-296-5p,ssc-miR-7137-5p,ssc-miR-491,ssc-miR-10386,ssc-miR-149,ssc-miR-7142-5p,ssc-miR-339-3p,ssc-miR-139-5p,ssc-miR-6782-3p,ssc-miR-187,ssc-miR-1271-3p,ssc-miR-1224,ssc-miR-339-5p,ssc-miR-1307,ssc-miR-330,ssc-miR-342,ssc-miR-615,ssc-miR-21-5p		ssc-miR-4331-3p,ssc-miR-370,ssc-miR-671-5p	2.07847e-05	0.000295833	1	0
lncRNA;MSTRG.19312.1	circRNA;13:205966979|205974936	20	3	3	ssc-miR-7137-3p,ssc-miR-1296-5p,ssc-miR-652,ssc-miR-2366,ssc-miR-330,ssc-miR-532-3p,ssc-miR-503,ssc-miR-9785-5p,ssc-miR-935,ssc-miR-744,ssc-miR-423-5p,ssc-miR-149,ssc-miR-7136-5p,ssc-miR-361-3p,ssc-miR-1343,ssc-miR-133a-3p,ssc-miR-328		ssc-miR-370,ssc-miR-671-5p,ssc-miR-4331-3p	1.17068e-05	0.000192929	0.802542	0.00520098
lncRNA;MSTRG.5571.6	circRNA;13:205966979|205974936	7	3	3	ssc-miR-149,ssc-miR-339-5p,ssc-miR-339,ssc-miR-4334-3p		ssc-miR-4331-3p,ssc-miR-370,ssc-miR-671-5p	3.59419e-07	1.30556e-05	0.809735	0.0045253
lncRNA;MSTRG.3510.24	circRNA;13:205966979|205974936	11	3	3	ssc-miR-361-3p,ssc-miR-744,ssc-miR-9851-3p,ssc-miR-1285,ssc-miR-145-5p,ssc-miR-199a-5p,ssc-miR-2366,ssc-miR-532-3p		ssc-miR-370,ssc-miR-671-5p,ssc-miR-4331-3p	1.6944e-06	4.43022e-05	0.971265	2.88118e-06
lncRNA;MSTRG.43490.26	circRNA;13:205966979|205974936	20	3	3	ssc-miR-193a-5p,ssc-miR-7137-5p,ssc-miR-324,ssc-miR-365-5p,ssc-miR-345-3p,ssc-miR-328,ssc-miR-1343,ssc-miR-27b-5p,ssc-miR-185,ssc-miR-744,ssc-miR-330,ssc-miR-139-3p,ssc-miR-487b,ssc-miR-1224,ssc-miR-10382,ssc-miR-9820-5p,ssc-miR-7137-3p		ssc-miR-370,ssc-miR-671-5p,ssc-miR-4331-3p	1.17068e-05	0.000192929	1	0
lncRNA;MSTRG.14897.1	circRNA;13:205966979|205974936	5	3	3	ssc-miR-9785-5p,ssc-miR-874		ssc-miR-4331-3p,ssc-miR-370,ssc-miR-671-5p	1.02691e-07	4.74679e-06	0.873416	0.000961498
lncRNA;MSTRG.46643.13	circRNA;13:205966979|205974936	21	3	3	ssc-miR-874,ssc-miR-1343,ssc-miR-324,ssc-miR-365-5p,ssc-miR-296-5p,ssc-miR-205,ssc-miR-92b-5p,ssc-miR-7142-5p,ssc-miR-10386,ssc-miR-339-3p,ssc-miR-6782-3p,ssc-miR-330,ssc-miR-885-3p,ssc-miR-2366,ssc-miR-615,ssc-miR-9820-5p,ssc-miR-574-5p,ssc-miR-664-5p		ssc-miR-4331-3p,ssc-miR-671-5p,ssc-miR-370	1.36579e-05	0.000216447	0.838968	0.00241065
lncRNA;MSTRG.25598.23	circRNA;13:205966979|205974936	18	3	3	ssc-miR-1296-5p,ssc-miR-1842,ssc-miR-4334-3p,ssc-miR-1249,ssc-miR-221-5p,ssc-miR-339-5p,ssc-miR-2320-5p,ssc-miR-125a,ssc-miR-339,ssc-miR-139-3p,ssc-miR-339-3p,ssc-miR-10384,ssc-miR-296-5p,ssc-miR-24-3p,ssc-miR-1343		ssc-miR-4331-3p,ssc-miR-370,ssc-miR-671-5p	8.3796e-06	0.000151025	0.877009	0.000860769
lncRNA;MSTRG.11675.4	circRNA;13:205966979|205974936	3	3	3			ssc-miR-4331-3p,ssc-miR-370,ssc-miR-671-5p	1.02691e-08	7.10982e-07	1	0
lncRNA;MSTRG.19099.15	circRNA;13:205966979|205974936	15	3	3	ssc-miR-2320-5p,ssc-miR-331-3p,ssc-miR-490-3p,ssc-miR-342,ssc-miR-10383,ssc-miR-490,ssc-miR-574-5p,ssc-miR-1296-5p,ssc-miR-9858-5p,ssc-miR-33b-3p,ssc-miR-1343,ssc-miR-328		ssc-miR-370,ssc-miR-671-5p,ssc-miR-4331-3p	4.67245e-06	9.70009e-05	0.871329	0.0010238
lncRNA;MSTRG.25738.1	circRNA;13:205966979|205974936	16	3	3	ssc-miR-652,ssc-miR-574-5p,ssc-miR-10382,ssc-miR-330,ssc-miR-2366,ssc-miR-9785-5p,ssc-miR-150,ssc-miR-139-3p,ssc-miR-9788-3p,ssc-miR-24-3p,ssc-miR-1343,ssc-miR-4332,ssc-miR-328		ssc-miR-671-5p,ssc-miR-370,ssc-miR-4331-3p	5.7507e-06	0.000113011	0.849244	0.00187614
lncRNA;MSTRG.30119.12	circRNA;13:205966979|205974936	24	3	3	ssc-miR-21-5p,ssc-miR-615,ssc-miR-342,ssc-miR-330,ssc-miR-1307,ssc-miR-339-5p,ssc-miR-1224,ssc-miR-1271-3p,ssc-miR-6782-3p,ssc-miR-187,ssc-miR-139-5p,ssc-miR-339-3p,ssc-miR-7142-5p,ssc-miR-149,ssc-miR-10386,ssc-miR-491,ssc-miR-7137-5p,ssc-miR-296-5p,ssc-miR-328,ssc-miR-874,ssc-miR-1343		ssc-miR-370,ssc-miR-671-5p,ssc-miR-4331-3p	2.07847e-05	0.000295833	0.822649	0.00347346
lncRNA;MSTRG.18726.1	circRNA;13:205966979|205974936	6	3	3	ssc-miR-2366,ssc-miR-328,ssc-miR-7136-5p		ssc-miR-4331-3p,ssc-miR-671-5p,ssc-miR-370	2.05382e-07	8.29625e-06	0.800495	0.00540569
lncRNA;MSTRG.17063.11	circRNA;13:205966979|205974936	7	3	3	ssc-miR-874,ssc-miR-769-3p,ssc-miR-10382,ssc-miR-7137-3p		ssc-miR-4331-3p,ssc-miR-671-5p,ssc-miR-370	3.59419e-07	1.30556e-05	0.823758	0.00339221
lncRNA;MSTRG.5693.7	circRNA;13:205966979|205974936	11	3	3	ssc-miR-769-3p,ssc-miR-296-3p,ssc-miR-1343,ssc-miR-296-5p,ssc-miR-1285,ssc-miR-199a-5p,ssc-miR-199b-5p,ssc-miR-574-5p		ssc-miR-4331-3p,ssc-miR-370,ssc-miR-671-5p	1.6944e-06	4.43022e-05	0.831601	0.00285602
lncRNA;MSTRG.1995.1	circRNA;13:205966979|205974936	25	3	3	ssc-miR-345-3p,ssc-miR-214-3p,ssc-miR-365-5p,ssc-miR-7139-5p,ssc-miR-212,ssc-miR-10386,ssc-miR-149,ssc-miR-7142-5p,ssc-miR-7136-5p,ssc-miR-6782-3p,ssc-miR-361-3p,ssc-miR-339,ssc-miR-125a,ssc-miR-1224,ssc-miR-378,ssc-miR-2320-5p,ssc-miR-339-5p,ssc-miR-217,ssc-miR-330,ssc-miR-1306-5p,ssc-miR-7137-3p,ssc-miR-1296-5p		ssc-miR-4331-3p,ssc-miR-370,ssc-miR-671-5p	2.3619e-05	0.000324012	0.847126	0.00197851
lncRNA;MSTRG.5571.2	circRNA;13:205966979|205974936	7	3	3	ssc-miR-149,ssc-miR-4334-3p,ssc-miR-339,ssc-miR-339-5p		ssc-miR-370,ssc-miR-671-5p,ssc-miR-4331-3p	3.59419e-07	1.30556e-05	0.85292	0.00170768
lncRNA;MSTRG.2523.1	circRNA;13:205966979|205974936	22	3	3	ssc-miR-1296-5p,ssc-miR-10382,ssc-miR-17-3p,ssc-miR-181d-5p,ssc-miR-615,ssc-miR-342,ssc-miR-10383,ssc-miR-1306-5p,ssc-miR-487b,ssc-miR-2320-5p,ssc-miR-331-3p,ssc-miR-1224,ssc-miR-10391,ssc-miR-6782-3p,ssc-miR-500-3p,ssc-miR-491,ssc-miR-92b-5p,ssc-miR-874,ssc-miR-328		ssc-miR-4331-3p,ssc-miR-370,ssc-miR-671-5p	1.58144e-05	0.000241218	0.966493	5.29613e-06
lncRNA;MSTRG.43137.1	circRNA;6:34714334|34725179	10	9	3	ssc-miR-7138-3p,ssc-miR-296-3p,ssc-miR-486,ssc-miR-10386,ssc-miR-874,ssc-miR-324,ssc-miR-9785-5p	ssc-miR-24-3p,ssc-miR-664-5p,ssc-miR-7137-5p,ssc-miR-296-5p,ssc-miR-199a-5p,ssc-miR-7137-3p	ssc-miR-671-5p,ssc-miR-370,ssc-miR-4331-3p	9.9659e-05	0.00090422	0.947497	3.11941e-05
lncRNA;MSTRG.41649.2	circRNA;6:34714334|34725179	11	9	3	ssc-miR-365-5p,ssc-miR-1343,ssc-miR-10386,ssc-miR-143-5p,ssc-miR-330,ssc-miR-339,ssc-miR-339-5p,ssc-miR-4334-3p	ssc-miR-4331-3p,ssc-miR-199a-5p,ssc-miR-296-5p,ssc-miR-7137-5p,ssc-miR-664-5p,ssc-miR-24-3p	ssc-miR-7137-3p,ssc-miR-370,ssc-miR-671-5p	0.000136289	0.00112604	0.883718	0.000693581
lncRNA;MSTRG.43419.8	circRNA;6:34714334|34725179	11	9	3	ssc-miR-330,ssc-miR-487b,ssc-miR-10382,ssc-miR-9820-5p,ssc-miR-504,ssc-miR-874,ssc-miR-149,ssc-miR-9851-3p	ssc-miR-199a-5p,ssc-miR-370,ssc-miR-664-5p,ssc-miR-24-3p,ssc-miR-296-5p,ssc-miR-7137-5p	ssc-miR-4331-3p,ssc-miR-7137-3p,ssc-miR-671-5p	0.000136289	0.00112604	0.931777	8.72368e-05
lncRNA;MSTRG.20191.6	circRNA;6:34714334|34725179	22	9	4	ssc-miR-210,ssc-miR-205,ssc-miR-874,ssc-miR-133a-3p,ssc-miR-328,ssc-miR-361-3p,ssc-miR-10384,ssc-miR-149,ssc-miR-140-3p,ssc-miR-9785-5p,ssc-miR-339-5p,ssc-miR-339,ssc-miR-1296-5p,ssc-miR-574-5p,ssc-miR-652,ssc-miR-9858-5p,ssc-miR-1249,ssc-miR-615	ssc-miR-296-5p,ssc-miR-7137-5p,ssc-miR-664-5p,ssc-miR-24-3p,ssc-miR-199a-5p	ssc-miR-370,ssc-miR-671-5p,ssc-miR-4331-3p,ssc-miR-7137-3p	4.16031e-05	0.000490302	0.887123	0.00061848
lncRNA;MSTRG.32138.2	circRNA;6:34714334|34725179	10	9	3	ssc-miR-1343,ssc-miR-10386,ssc-miR-339,ssc-miR-339-5p,ssc-miR-331-3p,ssc-miR-4334-3p,ssc-miR-1249	ssc-miR-199a-5p,ssc-miR-7137-3p,ssc-miR-24-3p,ssc-miR-664-5p,ssc-miR-7137-5p,ssc-miR-296-5p	ssc-miR-4331-3p,ssc-miR-370,ssc-miR-671-5p	9.9659e-05	0.00090422	0.890432	0.000551357
lncRNA;MSTRG.13867.12	circRNA;6:34714334|34725179	22	9	3	ssc-miR-9820-5p,ssc-miR-652,ssc-miR-1224,ssc-miR-339-5p,ssc-miR-331-3p,ssc-miR-339,ssc-miR-885-3p,ssc-miR-330,ssc-miR-9785-5p,ssc-miR-7139-3p,ssc-miR-9851-3p,ssc-miR-149,ssc-miR-7142-5p,ssc-miR-339-3p,ssc-miR-769-5p,ssc-miR-361-3p,ssc-miR-1343,ssc-miR-328,ssc-miR-324	ssc-miR-7137-5p,ssc-miR-24-3p,ssc-miR-664-5p,ssc-miR-199a-5p,ssc-miR-7137-3p,ssc-miR-4331-3p	ssc-miR-296-5p,ssc-miR-370,ssc-miR-671-5p	0.00119798	0.00504511	0.80245	0.00520997
lncRNA;MSTRG.41426.20	circRNA;6:34714334|34725179	7	9	3	ssc-miR-33b-3p,ssc-miR-331-3p,ssc-miR-326,ssc-miR-1842	ssc-miR-199a-5p,ssc-miR-7137-5p,ssc-miR-370,ssc-miR-671-5p,ssc-miR-24-3p,ssc-miR-664-5p	ssc-miR-7137-3p,ssc-miR-4331-3p,ssc-miR-296-5p	2.95443e-05	0.000380369	0.887839	0.000603479
lncRNA;MSTRG.43419.7	circRNA;6:34714334|34725179	14	9	4	ssc-miR-504,ssc-miR-365-5p,ssc-miR-874,ssc-miR-33b-3p,ssc-miR-149,ssc-miR-9851-3p,ssc-miR-330,ssc-miR-487b,ssc-miR-10382,ssc-miR-9820-5p	ssc-miR-296-5p,ssc-miR-370,ssc-miR-24-3p,ssc-miR-664-5p,ssc-miR-199a-5p	ssc-miR-7137-5p,ssc-miR-671-5p,ssc-miR-7137-3p,ssc-miR-4331-3p	5.91904e-06	0.000115575	0.963662	7.3006e-06
lncRNA;MSTRG.1770.35	circRNA;6:34714334|34725179	25	9	4	ssc-miR-326,ssc-miR-9860-5p,ssc-miR-574-5p,ssc-miR-127,ssc-miR-1249,ssc-miR-330,ssc-miR-2366,ssc-miR-139-3p,ssc-miR-2320-5p,ssc-miR-487b,ssc-miR-339-5p,ssc-miR-331-3p,ssc-miR-7138-3p,ssc-miR-6782-3p,ssc-miR-339-3p,ssc-miR-92b-5p,ssc-miR-210,ssc-miR-574-3p,ssc-miR-328,ssc-miR-874,ssc-miR-1343	ssc-miR-370,ssc-miR-7137-5p,ssc-miR-296-5p,ssc-miR-7137-3p,ssc-miR-199a-5p	ssc-miR-671-5p,ssc-miR-24-3p,ssc-miR-664-5p,ssc-miR-4331-3p	7.0898e-05	0.000712614	0.890432	0.000551357
lncRNA;MSTRG.32138.1	circRNA;6:34714334|34725179	10	9	3	ssc-miR-339-5p,ssc-miR-331-3p,ssc-miR-339,ssc-miR-4334-3p,ssc-miR-1249,ssc-miR-1343,ssc-miR-10386	ssc-miR-296-5p,ssc-miR-7137-5p,ssc-miR-664-5p,ssc-miR-24-3p,ssc-miR-199a-5p,ssc-miR-7137-3p	ssc-miR-370,ssc-miR-671-5p,ssc-miR-4331-3p	9.9659e-05	0.00090422	0.890432	0.000551357
lncRNA;MSTRG.34131.4	circRNA;6:34714334|34725179	9	9	3	ssc-miR-326,ssc-miR-9785-5p,ssc-miR-339,ssc-miR-1224,ssc-miR-339-5p,ssc-miR-6782-3p	ssc-miR-7137-5p,ssc-miR-296-5p,ssc-miR-370,ssc-miR-24-3p,ssc-miR-664-5p,ssc-miR-199a-5p	ssc-miR-671-5p,ssc-miR-7137-3p,ssc-miR-4331-3p	7.01411e-05	0.000707608	0.853892	0.00166505
lncRNA;MSTRG.27149.25	circRNA;6:34714334|34725179	17	9	3	ssc-miR-9851-3p,ssc-miR-744,ssc-miR-361-3p,ssc-miR-874,ssc-miR-1343,ssc-miR-328,ssc-miR-615,ssc-miR-4334-3p,ssc-miR-339-5p,ssc-miR-1224,ssc-miR-339,ssc-miR-139-3p,ssc-miR-330,ssc-miR-150	ssc-miR-4331-3p,ssc-miR-199a-5p,ssc-miR-370,ssc-miR-664-5p,ssc-miR-671-5p,ssc-miR-7137-5p	ssc-miR-7137-3p,ssc-miR-24-3p,ssc-miR-296-5p	0.000543624	0.00294308	0.909037	0.000268057
lncRNA;MSTRG.20037.1	circRNA;6:34714334|34725179	11	9	3	ssc-miR-149,ssc-miR-935,ssc-miR-361-3p,ssc-miR-328,ssc-miR-874,ssc-miR-615,ssc-miR-532-3p,ssc-miR-2366	ssc-miR-296-5p,ssc-miR-7137-5p,ssc-miR-671-5p,ssc-miR-664-5p,ssc-miR-24-3p,ssc-miR-199a-5p	ssc-miR-370,ssc-miR-4331-3p,ssc-miR-7137-3p	0.000136289	0.00112604	0.916068	0.000196
lncRNA;MSTRG.17063.20	circRNA;6:34714334|34725179	3	9	3		ssc-miR-296-5p,ssc-miR-7137-5p,ssc-miR-664-5p,ssc-miR-24-3p,ssc-miR-199a-5p,ssc-miR-7137-3p	ssc-miR-671-5p,ssc-miR-370,ssc-miR-4331-3p	8.62606e-07	2.60559e-05	0.886267	0.000636768
lncRNA;MSTRG.25259.12	circRNA;6:34714334|34725179	17	9	4	ssc-miR-1307,ssc-miR-330,ssc-miR-1306-5p,ssc-miR-885-3p,ssc-miR-1249,ssc-miR-542-5p,ssc-miR-1343,ssc-miR-328,ssc-miR-7138-5p,ssc-miR-7142-5p,ssc-miR-7138-3p,ssc-miR-296-3p,ssc-miR-6782-3p	ssc-miR-199a-5p,ssc-miR-664-5p,ssc-miR-24-3p,ssc-miR-296-5p,ssc-miR-7137-5p	ssc-miR-4331-3p,ssc-miR-7137-3p,ssc-miR-671-5p,ssc-miR-370	1.38697e-05	0.000218943	0.881219	0.000752803
lncRNA;MSTRG.24453.8	circRNA;6:34714334|34725179	14	9	3	ssc-miR-139-3p,ssc-miR-339,ssc-miR-339-5p,ssc-miR-330,ssc-miR-326,ssc-miR-10382,ssc-miR-328,ssc-miR-1343,ssc-miR-744,ssc-miR-296-3p,ssc-miR-7138-3p	ssc-miR-7137-3p,ssc-miR-199a-5p,ssc-miR-7137-5p,ssc-miR-296-5p,ssc-miR-24-3p,ssc-miR-664-5p	ssc-miR-4331-3p,ssc-miR-370,ssc-miR-671-5p	0.000295795	0.00194124	0.890432	0.000551357
lncRNA;MSTRG.43419.5	circRNA;6:34714334|34725179	12	9	4	ssc-miR-574-5p,ssc-miR-1842,ssc-miR-9860-5p,ssc-miR-10383,ssc-miR-140-3p,ssc-miR-487b,ssc-miR-6782-3p,ssc-miR-1343	ssc-miR-296-5p,ssc-miR-7137-5p,ssc-miR-664-5p,ssc-miR-24-3p,ssc-miR-199a-5p	ssc-miR-370,ssc-miR-671-5p,ssc-miR-4331-3p,ssc-miR-7137-3p	2.95551e-06	6.80467e-05	0.890432	0.000551357
lncRNA;MSTRG.13203.13	circRNA;6:34714334|34725179	14	9	3	ssc-miR-1224,ssc-miR-9785-5p,ssc-miR-615,ssc-miR-145-5p,ssc-miR-574-5p,ssc-miR-1343,ssc-miR-328,ssc-miR-9851-3p,ssc-miR-7138-5p,ssc-miR-769-3p,ssc-miR-339-3p	ssc-miR-199a-5p,ssc-miR-7137-3p,ssc-miR-7137-5p,ssc-miR-671-5p,ssc-miR-24-3p,ssc-miR-664-5p	ssc-miR-4331-3p,ssc-miR-296-5p,ssc-miR-370	0.000295795	0.00194124	0.87883	0.00081278
lncRNA;MSTRG.18167.2	circRNA;9:113111826|113156402	27	12	5	ssc-miR-423-5p,ssc-miR-7139-3p,ssc-miR-769-3p,ssc-miR-1271-3p,ssc-miR-7138-3p,ssc-miR-6782-3p,ssc-miR-1343,ssc-miR-874,ssc-miR-222,ssc-miR-2411,ssc-miR-7137-5p,ssc-miR-9820-5p,ssc-miR-1296-5p,ssc-miR-10382,ssc-miR-370,ssc-miR-96-5p,ssc-miR-339-5p,ssc-miR-339,ssc-miR-139-3p,ssc-miR-330,ssc-miR-2366,ssc-miR-150	ssc-miR-361-3p,ssc-miR-9785-5p,ssc-miR-145-5p,ssc-miR-345-5p,ssc-miR-328,ssc-miR-2320-5p,ssc-miR-1224	ssc-miR-671-5p,ssc-miR-574-5p,ssc-miR-532-3p,ssc-miR-4331-3p,ssc-miR-7137-3p	1.61695e-05	0.000245553	1	0
lncRNA;MSTRG.21231.2	circRNA;9:113111826|113156402	32	12	4	ssc-miR-205,ssc-miR-874,ssc-miR-1343,ssc-miR-493-5p,ssc-miR-6782-3p,ssc-miR-320,ssc-miR-7142-5p,ssc-miR-149,ssc-miR-769-3p,ssc-miR-21-3p,ssc-miR-423-5p,ssc-miR-92b-5p,ssc-miR-744,ssc-miR-503,ssc-miR-140-3p,ssc-miR-1306-5p,ssc-miR-330,ssc-miR-2366,ssc-miR-885-3p,ssc-miR-139-3p,ssc-miR-339-5p,ssc-miR-1307,ssc-miR-125a,ssc-miR-326,ssc-miR-9858-5p,ssc-miR-10382,ssc-miR-1296-5p,ssc-miR-1249	ssc-miR-2320-5p,ssc-miR-7137-3p,ssc-miR-1224,ssc-miR-328,ssc-miR-145-5p,ssc-miR-574-5p,ssc-miR-345-5p,ssc-miR-361-3p	ssc-miR-4331-3p,ssc-miR-532-3p,ssc-miR-671-5p,ssc-miR-9785-5p	0.000705025	0.00350339	1	0
lncRNA;MSTRG.697.28	circRNA;9:113111826|113156402	9	12	5	ssc-miR-149,ssc-miR-9851-3p,ssc-miR-193a-3p,ssc-miR-361-5p	ssc-miR-361-3p,ssc-miR-9785-5p,ssc-miR-574-5p,ssc-miR-145-5p,ssc-miR-345-5p,ssc-miR-7137-3p,ssc-miR-2320-5p	ssc-miR-671-5p,ssc-miR-532-3p,ssc-miR-328,ssc-miR-4331-3p,ssc-miR-1224	2.8682e-08	1.66586e-06	1	0
lncRNA;MSTRG.3765.2	circRNA;9:113111826|113156402	3	12	3		ssc-miR-1224,ssc-miR-7137-3p,ssc-miR-328,ssc-miR-345-5p,ssc-miR-145-5p,ssc-miR-574-5p,ssc-miR-532-3p,ssc-miR-9785-5p,ssc-miR-671-5p	ssc-miR-2320-5p,ssc-miR-4331-3p,ssc-miR-361-3p	2.25921e-06	5.54432e-05	1	0
lncRNA;MSTRG.17883.25	circRNA;9:113111826|113156402	19	12	5	ssc-miR-205,ssc-miR-296-5p,ssc-miR-33b-3p,ssc-miR-874,ssc-miR-6782-3p,ssc-miR-10384,ssc-miR-149,ssc-miR-935,ssc-miR-330,ssc-miR-28-5p,ssc-miR-339,ssc-miR-339-5p,ssc-miR-4334-3p,ssc-miR-1842	ssc-miR-1224,ssc-miR-345-5p,ssc-miR-574-5p,ssc-miR-145-5p,ssc-miR-532-3p,ssc-miR-9785-5p,ssc-miR-361-3p	ssc-miR-7137-3p,ssc-miR-4331-3p,ssc-miR-2320-5p,ssc-miR-328,ssc-miR-671-5p	2.46587e-06	5.92183e-05	0.802815	0.00517403
lncRNA;MSTRG.16708.12	circRNA;9:113111826|113156402	11	12	5	ssc-miR-370,ssc-miR-9820-5p,ssc-miR-221-5p,ssc-miR-339-5p,ssc-miR-143-5p,ssc-miR-193a-3p	ssc-miR-361-3p,ssc-miR-532-3p,ssc-miR-145-5p,ssc-miR-345-5p,ssc-miR-328,ssc-miR-7137-3p,ssc-miR-2320-5p	ssc-miR-671-5p,ssc-miR-9785-5p,ssc-miR-574-5p,ssc-miR-4331-3p,ssc-miR-1224	1.03692e-07	4.77756e-06	1	0
lncRNA;MSTRG.2268.3	circRNA;9:113111826|113156402	11	12	4	ssc-miR-339-5p,ssc-miR-339,ssc-miR-4334-3p,ssc-miR-370,ssc-miR-664-5p,ssc-miR-9820-5p,ssc-miR-874	ssc-miR-9785-5p,ssc-miR-361-3p,ssc-miR-345-5p,ssc-miR-532-3p,ssc-miR-145-5p,ssc-miR-574-5p,ssc-miR-1224,ssc-miR-2320-5p	ssc-miR-671-5p,ssc-miR-328,ssc-miR-4331-3p,ssc-miR-7137-3p	7.62169e-06	0.000140109	0.926588	0.000116213
lncRNA;MSTRG.16708.10	circRNA;9:113111826|113156402	12	12	6	ssc-miR-143-5p,ssc-miR-193a-3p,ssc-miR-221-5p,ssc-miR-339-5p,ssc-miR-370,ssc-miR-9820-5p	ssc-miR-532-3p,ssc-miR-145-5p,ssc-miR-345-5p,ssc-miR-361-3p,ssc-miR-7137-3p,ssc-miR-2320-5p	ssc-miR-574-5p,ssc-miR-671-5p,ssc-miR-9785-5p,ssc-miR-4331-3p,ssc-miR-1224,ssc-miR-328	1.75352e-09	1.62083e-07	1	0
lncRNA;MSTRG.15703.36	circRNA;9:113111826|113156402	8	12	3	ssc-miR-139-3p,ssc-miR-378,ssc-miR-874,ssc-miR-378b-3p,ssc-miR-296-5p	ssc-miR-574-5p,ssc-miR-145-5p,ssc-miR-345-5p,ssc-miR-361-3p,ssc-miR-671-5p,ssc-miR-9785-5p,ssc-miR-7137-3p,ssc-miR-1224,ssc-miR-328	ssc-miR-532-3p,ssc-miR-4331-3p,ssc-miR-2320-5p	0.000121474	0.0010421	1	0
lncRNA;MSTRG.44263.1	circRNA;9:113111826|113156402	8	12	3	ssc-miR-92b-5p,ssc-miR-7142-5p,ssc-miR-424-5p,ssc-miR-1296-5p,ssc-miR-125a	ssc-miR-361-3p,ssc-miR-9785-5p,ssc-miR-145-5p,ssc-miR-345-5p,ssc-miR-328,ssc-miR-7137-3p,ssc-miR-2320-5p,ssc-miR-4331-3p,ssc-miR-1224	ssc-miR-671-5p,ssc-miR-574-5p,ssc-miR-532-3p	0.000121474	0.0010421	0.872877	0.000977321
lncRNA;MSTRG.11452.2	circRNA;9:113111826|113156402	10	12	4	ssc-miR-1343,ssc-miR-6782-3p,ssc-miR-339,ssc-miR-339-5p,ssc-miR-652,ssc-miR-10382	ssc-miR-345-5p,ssc-miR-145-5p,ssc-miR-574-5p,ssc-miR-9785-5p,ssc-miR-361-3p,ssc-miR-2320-5p,ssc-miR-7137-3p,ssc-miR-328	ssc-miR-532-3p,ssc-miR-671-5p,ssc-miR-1224,ssc-miR-4331-3p	4.88787e-06	9.99823e-05	1	0
lncRNA;MSTRG.2411.18	circRNA;9:113111826|113156402	7	12	4	ssc-miR-7142-5p,ssc-miR-143-5p,ssc-miR-9858-5p	ssc-miR-345-5p,ssc-miR-532-3p,ssc-miR-574-5p,ssc-miR-145-5p,ssc-miR-9785-5p,ssc-miR-361-3p,ssc-miR-1224,ssc-miR-328	ssc-miR-671-5p,ssc-miR-7137-3p,ssc-miR-4331-3p,ssc-miR-2320-5p	8.33767e-07	2.5469e-05	1	0
lncRNA;MSTRG.43450.6	circRNA;9:113111826|113156402	7	12	4	ssc-miR-330,ssc-miR-149,ssc-miR-193a-3p	ssc-miR-532-3p,ssc-miR-574-5p,ssc-miR-145-5p,ssc-miR-345-5p,ssc-miR-361-3p,ssc-miR-9785-5p,ssc-miR-7137-3p,ssc-miR-2320-5p	ssc-miR-671-5p,ssc-miR-4331-3p,ssc-miR-1224,ssc-miR-328	8.33767e-07	2.5469e-05	0.817607	0.00386056
lncRNA;MSTRG.18411.19	circRNA;9:113111826|113156402	9	12	3	ssc-miR-10382,ssc-miR-339-3p,ssc-miR-92b-5p,ssc-miR-149,ssc-miR-10386,ssc-miR-4332	ssc-miR-361-3p,ssc-miR-9785-5p,ssc-miR-145-5p,ssc-miR-532-3p,ssc-miR-345-5p,ssc-miR-4331-3p,ssc-miR-2320-5p,ssc-miR-7137-3p,ssc-miR-1224	ssc-miR-671-5p,ssc-miR-574-5p,ssc-miR-328	0.000180733	0.00137569	1	0
lncRNA;MSTRG.411.20	circRNA;9:113111826|113156402	7	12	3	ssc-miR-9820-5p,ssc-let-7e,ssc-miR-184,ssc-miR-769-3p	ssc-miR-345-5p,ssc-miR-145-5p,ssc-miR-574-5p,ssc-miR-9785-5p,ssc-miR-361-3p,ssc-miR-1224,ssc-miR-2320-5p,ssc-miR-7137-3p,ssc-miR-328	ssc-miR-532-3p,ssc-miR-671-5p,ssc-miR-4331-3p	7.65417e-05	0.000749867	0.901846	0.000360176
lncRNA;MSTRG.17246.1	circRNA;9:113111826|113156402	8	12	4	ssc-miR-7138-3p,ssc-miR-1842,ssc-miR-125a,ssc-miR-6529	ssc-miR-345-5p,ssc-miR-574-5p,ssc-miR-145-5p,ssc-miR-532-3p,ssc-miR-671-5p,ssc-miR-1224,ssc-miR-7137-3p,ssc-miR-2320-5p	ssc-miR-9785-5p,ssc-miR-361-3p,ssc-miR-4331-3p,ssc-miR-328	1.6547e-06	4.36762e-05	0.879575	0.000793715
lncRNA;MSTRG.36393.11	circRNA;9:113111826|113156402	13	12	4	ssc-miR-7136-5p,ssc-miR-365-5p,ssc-miR-296-5p,ssc-miR-7137-5p,ssc-miR-342,ssc-miR-370,ssc-miR-17-3p,ssc-miR-664-5p,ssc-miR-493-3p	ssc-miR-361-3p,ssc-miR-9785-5p,ssc-miR-532-3p,ssc-miR-145-5p,ssc-miR-345-5p,ssc-miR-328,ssc-miR-2320-5p,ssc-miR-1224	ssc-miR-671-5p,ssc-miR-574-5p,ssc-miR-4331-3p,ssc-miR-7137-3p	1.62596e-05	0.000246376	0.923446	0.000136896
lncRNA;MSTRG.4076.12	circRNA;9:113111826|113156402	18	12	5	ssc-miR-874,ssc-miR-365-5p,ssc-miR-652,ssc-miR-10382,ssc-miR-664-5p,ssc-miR-4331-5p,ssc-miR-4334-3p,ssc-miR-370,ssc-miR-127,ssc-miR-9820-5p,ssc-miR-503,ssc-miR-339-5p,ssc-miR-339	ssc-miR-361-3p,ssc-miR-671-5p,ssc-miR-145-5p,ssc-miR-574-5p,ssc-miR-532-3p,ssc-miR-7137-3p,ssc-miR-1224	ssc-miR-9785-5p,ssc-miR-345-5p,ssc-miR-328,ssc-miR-2320-5p,ssc-miR-4331-3p	1.82993e-06	4.70849e-05	0.909078	0.000267586
lncRNA;MSTRG.25846.2	circRNA;9:113111826|113156402	13	12	3	ssc-miR-10386,ssc-miR-423-5p,ssc-miR-7139-3p,ssc-miR-296-3p,ssc-miR-139-5p,ssc-miR-874,ssc-miR-4334-3p,ssc-miR-339,ssc-miR-339-5p,ssc-miR-125a	ssc-miR-328,ssc-miR-1224,ssc-miR-7137-3p,ssc-miR-2320-5p,ssc-miR-9785-5p,ssc-miR-361-3p,ssc-miR-345-5p,ssc-miR-574-5p,ssc-miR-532-3p	ssc-miR-4331-3p,ssc-miR-671-5p,ssc-miR-145-5p	0.000595612	0.00312923	1	0
lncRNA;MSTRG.1770.19	circRNA;9:113111826|113156402	27	12	9	ssc-miR-6782-3p,ssc-miR-7138-3p,ssc-miR-769-3p,ssc-miR-935,ssc-miR-504,ssc-miR-296-5p,ssc-miR-574-3p,ssc-miR-365-5p,ssc-miR-1343,ssc-miR-194a-3p,ssc-miR-874,ssc-miR-370,ssc-miR-326,ssc-miR-1296-5p,ssc-miR-10382,ssc-miR-1306-5p,ssc-miR-330,ssc-miR-339-5p	ssc-miR-145-5p,ssc-miR-345-5p,ssc-miR-7137-3p	ssc-miR-532-3p,ssc-miR-574-5p,ssc-miR-361-3p,ssc-miR-671-5p,ssc-miR-9785-5p,ssc-miR-4331-3p,ssc-miR-2320-5p,ssc-miR-1224,ssc-miR-328	1.82609e-12	4.46521e-10	0.908521	0.00027401
lncRNA;MSTRG.1770.10	circRNA;9:113111826|113156402	59	12	9	ssc-miR-324,ssc-miR-214-3p,ssc-miR-1343,ssc-miR-874,ssc-miR-24-3p,ssc-miR-210,ssc-miR-222,ssc-miR-574-3p,ssc-miR-28-3p,ssc-miR-296-5p,ssc-miR-204,ssc-miR-708-5p,ssc-miR-769-3p,ssc-miR-149,ssc-miR-9851-3p,ssc-miR-7139-3p,ssc-miR-92b-5p,ssc-miR-935,ssc-miR-7138-3p,ssc-miR-6782-3p,ssc-miR-139-5p,ssc-miR-339-3p,ssc-miR-339,ssc-miR-139-3p,ssc-miR-331-3p,ssc-miR-339-5p,ssc-miR-487b,ssc-miR-140-3p,ssc-m…	ssc-miR-145-5p,ssc-miR-345-5p,ssc-miR-361-3p	ssc-miR-2320-5p,ssc-miR-4331-3p,ssc-miR-7137-3p,ssc-miR-1224,ssc-miR-328,ssc-miR-574-5p,ssc-miR-532-3p,ssc-miR-671-5p,ssc-miR-9785-5p	4.3928e-09	3.49946e-07	0.869114	0.00109309
lncRNA;MSTRG.4693.31	circRNA;9:113111826|113156402	8	12	5	ssc-miR-331-3p,ssc-miR-370,ssc-miR-33b-3p	ssc-miR-574-5p,ssc-miR-145-5p,ssc-miR-345-5p,ssc-miR-361-3p,ssc-miR-9785-5p,ssc-miR-2320-5p,ssc-miR-1224	ssc-miR-532-3p,ssc-miR-671-5p,ssc-miR-7137-3p,ssc-miR-4331-3p,ssc-miR-328	1.28378e-08	8.5767e-07	0.878602	0.000818677
lncRNA;MSTRG.5602.1	circRNA;9:113111826|113156402	4	12	3	ssc-miR-874	ssc-miR-532-3p,ssc-miR-574-5p,ssc-miR-145-5p,ssc-miR-345-5p,ssc-miR-361-3p,ssc-miR-9785-5p,ssc-miR-7137-3p,ssc-miR-2320-5p,ssc-miR-1224	ssc-miR-671-5p,ssc-miR-4331-3p,ssc-miR-328	8.96368e-06	0.000158003	1	0
lncRNA;MSTRG.27418.4	circRNA;9:113111826|113156402	13	12	3	ssc-miR-296-5p,ssc-miR-423-5p,ssc-miR-7136-5p,ssc-miR-339-5p,ssc-miR-339,ssc-miR-133b,ssc-miR-2366,ssc-miR-6529,ssc-miR-497,ssc-miR-615	ssc-miR-9785-5p,ssc-miR-361-3p,ssc-miR-671-5p,ssc-miR-345-5p,ssc-miR-574-5p,ssc-miR-145-5p,ssc-miR-1224,ssc-miR-7137-3p,ssc-miR-2320-5p	ssc-miR-532-3p,ssc-miR-328,ssc-miR-4331-3p	0.000595612	0.00312923	0.973547	2.07517e-06
lncRNA;MSTRG.24245.3	circRNA;9:113111826|113156402	10	12	4	ssc-miR-10382,ssc-miR-1296-5p,ssc-miR-370,ssc-miR-92b-5p,ssc-miR-491,ssc-miR-149	ssc-miR-1224,ssc-miR-345-5p,ssc-miR-532-3p,ssc-miR-145-5p,ssc-miR-574-5p,ssc-miR-9785-5p,ssc-miR-671-5p,ssc-miR-361-3p	ssc-miR-2320-5p,ssc-miR-4331-3p,ssc-miR-7137-3p,ssc-miR-328	4.88787e-06	9.99823e-05	0.936433	6.61287e-05
lncRNA;MSTRG.38695.21	circRNA;9:113111826|113156402	7	12	3	ssc-miR-125a,ssc-miR-10382,ssc-miR-874,ssc-miR-7142-5p	ssc-miR-7137-3p,ssc-miR-2320-5p,ssc-miR-9785-5p,ssc-miR-361-3p,ssc-miR-671-5p,ssc-miR-345-5p,ssc-miR-574-5p,ssc-miR-145-5p,ssc-miR-532-3p	ssc-miR-328,ssc-miR-1224,ssc-miR-4331-3p	7.65417e-05	0.000749867	1	0
lncRNA;MSTRG.33814.2	circRNA;9:113111826|113156402	8	12	3	ssc-miR-7142-5p,ssc-miR-320,ssc-miR-331-3p,ssc-miR-9820-5p,ssc-miR-370	ssc-miR-1224,ssc-miR-4331-3p,ssc-miR-2320-5p,ssc-miR-328,ssc-miR-345-5p,ssc-miR-532-3p,ssc-miR-145-5p,ssc-miR-574-5p,ssc-miR-361-3p	ssc-miR-7137-3p,ssc-miR-9785-5p,ssc-miR-671-5p	0.000121474	0.0010421	1	0
lncRNA;MSTRG.45194.21	circRNA;9:113111826|113156402	9	12	3	ssc-miR-1249,ssc-miR-10382,ssc-miR-339-5p,ssc-miR-339,ssc-miR-486,ssc-miR-874	ssc-miR-574-5p,ssc-miR-145-5p,ssc-miR-345-5p,ssc-miR-671-5p,ssc-miR-361-3p,ssc-miR-9785-5p,ssc-miR-2320-5p,ssc-miR-1224,ssc-miR-328	ssc-miR-532-3p,ssc-miR-7137-3p,ssc-miR-4331-3p	0.000180733	0.00137569	1	0
lncRNA;MSTRG.40224.13	circRNA;9:113111826|113156402	17	12	4	ssc-miR-125a,ssc-miR-330,ssc-miR-9820-5p,ssc-miR-326,ssc-miR-1296-5p,ssc-miR-365-5p,ssc-miR-1343,ssc-miR-24-3p,ssc-miR-7137-5p,ssc-miR-10384,ssc-miR-10386,ssc-miR-185,ssc-miR-296-3p	ssc-miR-345-5p,ssc-miR-532-3p,ssc-miR-9785-5p,ssc-miR-361-3p,ssc-miR-1224,ssc-miR-7137-3p,ssc-miR-2320-5p,ssc-miR-328	ssc-miR-574-5p,ssc-miR-145-5p,ssc-miR-671-5p,ssc-miR-4331-3p	5.24671e-05	0.000576938	0.941976	4.62199e-05
lncRNA;MSTRG.36883.56	circRNA;9:113111826|113156402	9	12	3	ssc-miR-9820-5p,ssc-miR-181b,ssc-miR-874,ssc-miR-423-5p,ssc-miR-885-5p,ssc-miR-769-3p	ssc-miR-9785-5p,ssc-miR-361-3p,ssc-miR-345-5p,ssc-miR-145-5p,ssc-miR-574-5p,ssc-miR-532-3p,ssc-miR-1224,ssc-miR-2320-5p,ssc-miR-7137-3p	ssc-miR-671-5p,ssc-miR-328,ssc-miR-4331-3p	0.000180733	0.00137569	0.931501	8.86259e-05
lncRNA;MSTRG.34527.2	circRNA;9:113111826|113156402	10	12	3	ssc-miR-330,ssc-miR-874,ssc-miR-7137-5p,ssc-miR-9851-3p,ssc-miR-769-3p,ssc-miR-10384,ssc-miR-296-3p	ssc-miR-532-3p,ssc-miR-574-5p,ssc-miR-145-5p,ssc-miR-671-5p,ssc-miR-361-3p,ssc-miR-9785-5p,ssc-miR-7137-3p,ssc-miR-1224,ssc-miR-328	ssc-miR-345-5p,ssc-miR-2320-5p,ssc-miR-4331-3p	0.000256095	0.00175653	0.98158	4.92616e-07
lncRNA;MSTRG.28559.22	circRNA;9:113111826|113156402	11	12	4	ssc-miR-1285,ssc-miR-7137-5p,ssc-miR-874,ssc-miR-4332,ssc-miR-10382,ssc-miR-1296-5p,ssc-miR-885-3p	ssc-miR-1224,ssc-miR-2320-5p,ssc-miR-7137-3p,ssc-miR-328,ssc-miR-345-5p,ssc-miR-145-5p,ssc-miR-574-5p,ssc-miR-9785-5p	ssc-miR-4331-3p,ssc-miR-532-3p,ssc-miR-671-5p,ssc-miR-361-3p	7.62169e-06	0.000140109	0.897471	0.00042648
lncRNA;MSTRG.21231.2	circRNA;4:130273733|130276186	32	3	3	ssc-miR-423-5p,ssc-miR-21-3p,ssc-miR-744,ssc-miR-92b-5p,ssc-miR-7142-5p,ssc-miR-149,ssc-miR-769-3p,ssc-miR-6782-3p,ssc-miR-320,ssc-miR-874,ssc-miR-4331-3p,ssc-miR-1343,ssc-miR-493-5p,ssc-miR-1249,ssc-miR-1296-5p,ssc-miR-10382,ssc-miR-326,ssc-miR-339-5p,ssc-miR-1307,ssc-miR-125a,ssc-miR-139-3p,ssc-miR-1306-5p,ssc-miR-330,ssc-miR-532-3p,ssc-miR-885-3p,ssc-miR-2366,ssc-miR-503,ssc-miR-9785-5p,ssc-mi…		ssc-miR-205,ssc-miR-9858-5p,ssc-miR-671-5p	5.09348e-05	0.000563112	1	0
lncRNA;MSTRG.2566.11	circRNA;2:30127458|30137970	3	5	3		ssc-miR-769-5p,ssc-miR-328	ssc-miR-370,ssc-miR-4331-3p,ssc-miR-769-3p	1.02691e-07	4.74679e-06	0.931183	9.0249e-05
lncRNA;MSTRG.29814.1	circRNA;2:30127458|30137970	30	5	3	ssc-miR-92b-5p,ssc-miR-7139-3p,ssc-miR-885-5p,ssc-miR-149,ssc-miR-7138-5p,ssc-miR-671-5p,ssc-miR-1271-3p,ssc-miR-361-3p,ssc-miR-7138-3p,ssc-miR-33b-3p,ssc-miR-1343,ssc-miR-874,ssc-miR-9810-3p,ssc-miR-133a-3p,ssc-miR-129a-3p,ssc-miR-296-5p,ssc-miR-214-5p,ssc-miR-423-3p,ssc-miR-145-5p,ssc-miR-574-5p,ssc-miR-326,ssc-miR-331-3p,ssc-miR-2320-5p,ssc-miR-339-5p,ssc-miR-339,ssc-miR-885-3p,ssc-miR-133b	ssc-miR-769-5p,ssc-miR-769-3p	ssc-miR-370,ssc-miR-328,ssc-miR-4331-3p	0.000396932	0.00236789	0.979352	7.75753e-07
lncRNA;MSTRG.33183.3	circRNA;14:90761890|90784518	15	12	5	ssc-miR-615,ssc-miR-7137-3p,ssc-miR-331-3p,ssc-miR-9785-5p,ssc-miR-9851-3p,ssc-miR-7142-5p,ssc-miR-339-3p,ssc-miR-361-3p,ssc-miR-7139-5p,ssc-miR-874	ssc-miR-4331-3p,ssc-miR-181b,ssc-miR-423-5p,ssc-miR-370,ssc-miR-4334-3p,ssc-miR-1842,ssc-miR-222	ssc-miR-149,ssc-miR-339,ssc-miR-1343,ssc-miR-339-5p,ssc-miR-326	6.55181e-07	2.09855e-05	0.835544	0.00261093
lncRNA;MSTRG.17243.15	circRNA;14:90761890|90784518	10	12	5	ssc-miR-4331-5p,ssc-miR-2320-5p,ssc-miR-671-5p,ssc-miR-9851-3p,ssc-miR-874	ssc-miR-149,ssc-miR-1343,ssc-miR-423-5p,ssc-miR-181b,ssc-miR-326,ssc-miR-370,ssc-miR-222	ssc-miR-339,ssc-miR-339-5p,ssc-miR-4331-3p,ssc-miR-4334-3p,ssc-miR-1842	5.69605e-08	2.91586e-06	0.809492	0.00454708
lncRNA;MSTRG.1770.19	circRNA;14:90761890|90784518	27	12	5	ssc-miR-365-5p,ssc-miR-328,ssc-miR-194a-3p,ssc-miR-874,ssc-miR-504,ssc-miR-574-3p,ssc-miR-296-5p,ssc-miR-769-3p,ssc-miR-935,ssc-miR-361-3p,ssc-miR-671-5p,ssc-miR-7138-3p,ssc-miR-6782-3p,ssc-miR-2320-5p,ssc-miR-1224,ssc-miR-9785-5p,ssc-miR-532-3p,ssc-miR-1306-5p,ssc-miR-330,ssc-miR-574-5p,ssc-miR-1296-5p,ssc-miR-10382	ssc-miR-423-5p,ssc-miR-181b,ssc-miR-149,ssc-miR-339,ssc-miR-1842,ssc-miR-222,ssc-miR-4334-3p	ssc-miR-1343,ssc-miR-4331-3p,ssc-miR-339-5p,ssc-miR-370,ssc-miR-326	1.61695e-05	0.000245553	0.843613	0.00215704
lncRNA;MSTRG.27001.29	circRNA;14:90761890|90784518	19	12	6	ssc-miR-615,ssc-miR-7137-3p,ssc-miR-423-3p,ssc-miR-330,ssc-miR-9785-5p,ssc-miR-362,ssc-miR-99b,ssc-miR-6782-3p,ssc-miR-671-5p,ssc-miR-361-3p,ssc-miR-491,ssc-miR-10386,ssc-miR-365-5p	ssc-miR-4334-3p,ssc-miR-1842,ssc-miR-222,ssc-miR-423-5p,ssc-miR-181b,ssc-miR-4331-3p	ssc-miR-370,ssc-miR-326,ssc-miR-149,ssc-miR-339,ssc-miR-1343,ssc-miR-339-5p	4.9282e-08	2.59925e-06	0.925372	0.000123921
lncRNA;MSTRG.33937.2	circRNA;5:86915633|86932427	7	11	4	ssc-miR-1343,ssc-miR-874,ssc-miR-423-5p	ssc-miR-7138-5p,ssc-miR-33b-3p,ssc-miR-7137-3p,ssc-miR-210,ssc-miR-370,ssc-miR-10382,ssc-miR-532-3p	ssc-miR-339,ssc-miR-4331-3p,ssc-miR-339-5p,ssc-miR-4334-3p	5.57461e-07	1.85365e-05	0.913565	0.000219772
lncRNA;MSTRG.12000.2	circRNA;5:86915633|86932427	5	11	3	ssc-miR-328,ssc-miR-185	ssc-miR-370,ssc-miR-210,ssc-miR-532-3p,ssc-miR-10382,ssc-miR-7138-5p,ssc-miR-33b-3p,ssc-miR-7137-3p,ssc-miR-4331-3p	ssc-miR-4334-3p,ssc-miR-339,ssc-miR-339-5p	1.67011e-05	0.000250924	0.872795	0.000979731
lncRNA;MSTRG.26257.7	circRNA;5:86915633|86932427	4	11	3	ssc-miR-491	ssc-miR-4334-3p,ssc-miR-532-3p,ssc-miR-10382,ssc-miR-7138-5p,ssc-miR-339,ssc-miR-339-5p,ssc-miR-7137-3p,ssc-miR-33b-3p	ssc-miR-370,ssc-miR-210,ssc-miR-4331-3p	6.72886e-06	0.000127641	0.803312	0.00512537
lncRNA;MSTRG.20191.9	circRNA;5:86915633|86932427	19	11	6	ssc-miR-9785-5p,ssc-miR-1296-5p,ssc-miR-574-5p,ssc-miR-652,ssc-miR-1249,ssc-miR-615,ssc-miR-205,ssc-miR-874,ssc-miR-328,ssc-miR-671-5p,ssc-miR-361-3p,ssc-miR-149,ssc-miR-10384	ssc-miR-4334-3p,ssc-miR-10382,ssc-miR-532-3p,ssc-miR-7138-5p,ssc-miR-33b-3p	ssc-miR-210,ssc-miR-370,ssc-miR-339,ssc-miR-339-5p,ssc-miR-7137-3p,ssc-miR-4331-3p	2.49772e-08	1.48579e-06	0.999872	1.33227e-15
lncRNA;MSTRG.29797.2	circRNA;5:86915633|86932427	19	11	7	ssc-miR-92b-5p,ssc-miR-149,ssc-miR-7136-5p,ssc-miR-671-5p,ssc-miR-1343,ssc-miR-874,ssc-miR-328,ssc-miR-326,ssc-miR-139-3p,ssc-miR-885-3p,ssc-miR-2366,ssc-miR-330	ssc-miR-7138-5p,ssc-miR-7137-3p,ssc-miR-33b-3p,ssc-miR-370	ssc-miR-339,ssc-miR-4331-3p,ssc-miR-339-5p,ssc-miR-4334-3p,ssc-miR-210,ssc-miR-532-3p,ssc-miR-10382	2.83774e-10	3.46362e-08	0.885847	0.000645894
lncRNA;MSTRG.23249.1	circRNA;5:86915633|86932427	27	11	4	ssc-miR-330,ssc-miR-2366,ssc-miR-9785-5p,ssc-miR-331-3p,ssc-miR-1296-5p,ssc-miR-574-5p,ssc-miR-652,ssc-miR-326,ssc-miR-9820-5p,ssc-miR-7137-5p,ssc-miR-1343,ssc-miR-874,ssc-miR-328,ssc-miR-7138-3p,ssc-miR-7135-3p,ssc-miR-671-5p,ssc-miR-361-3p,ssc-miR-1271-3p,ssc-miR-6782-3p,ssc-miR-187,ssc-miR-423-5p,ssc-miR-185,ssc-miR-149	ssc-miR-370,ssc-miR-210,ssc-miR-532-3p,ssc-miR-10382,ssc-miR-7138-5p,ssc-miR-33b-3p,ssc-miR-7137-3p	ssc-miR-4334-3p,ssc-miR-339,ssc-miR-339-5p,ssc-miR-4331-3p	0.000243952	0.00170127	0.978627	8.89695e-07
lncRNA;MSTRG.20550.9	circRNA;5:86915633|86932427	9	11	3	ssc-miR-490,ssc-miR-664-3p,ssc-miR-490-3p,ssc-miR-744,ssc-miR-365-5p,ssc-miR-212	ssc-miR-339,ssc-miR-7138-5p,ssc-miR-7137-3p,ssc-miR-339-5p,ssc-miR-33b-3p,ssc-miR-210,ssc-miR-370,ssc-miR-4334-3p	ssc-miR-4331-3p,ssc-miR-10382,ssc-miR-532-3p	0.000136289	0.00112604	0.821441	0.00356352
lncRNA;MSTRG.40867.20	circRNA;5:86915633|86932427	5	11	3	ssc-miR-328,ssc-miR-1296-5p	ssc-miR-532-3p,ssc-miR-10382,ssc-miR-4334-3p,ssc-miR-370,ssc-miR-210,ssc-miR-7137-3p,ssc-miR-33b-3p,ssc-miR-7138-5p	ssc-miR-339-5p,ssc-miR-4331-3p,ssc-miR-339	1.67011e-05	0.000250924	0.904133	0.000328697
lncRNA;MSTRG.8984.1	circRNA;8:20278316|20308094	9	10	3	ssc-miR-328,ssc-miR-1343,ssc-miR-296-5p,ssc-miR-7142-5p,ssc-miR-361-3p,ssc-miR-326	ssc-miR-296-3p,ssc-miR-1271-3p,ssc-miR-4331-5p,ssc-miR-885-3p,ssc-miR-15b,ssc-miR-423-5p,ssc-miR-4331-3p	ssc-miR-7138-3p,ssc-miR-671-5p,ssc-miR-874	9.9659e-05	0.00090422	0.806393	0.00483088
lncRNA;MSTRG.20191.14	circRNA;8:20278316|20308094	28	10	3	ssc-miR-296-5p,ssc-miR-7137-5p,ssc-miR-210,ssc-miR-4332,ssc-miR-9810-3p,ssc-miR-1343,ssc-miR-328,ssc-miR-6782-3p,ssc-miR-7140-3p,ssc-miR-361-3p,ssc-miR-10386,ssc-miR-671-3p,ssc-miR-149,ssc-miR-769-3p,ssc-miR-7142-5p,ssc-miR-330,ssc-miR-532-3p,ssc-miR-140-3p,ssc-miR-1224,ssc-miR-339-5p,ssc-miR-339,ssc-miR-10382,ssc-miR-4334-3p,ssc-miR-370,ssc-miR-7137-3p	ssc-miR-15b,ssc-miR-423-5p,ssc-miR-296-3p,ssc-miR-7138-3p,ssc-miR-1271-3p,ssc-miR-4331-5p,ssc-miR-885-3p	ssc-miR-874,ssc-miR-4331-3p,ssc-miR-671-5p	0.00344396	0.0103661	0.828082	0.00308839
lncRNA;MSTRG.1770.18	circRNA;8:20278316|20308094	36	10	5	ssc-miR-9785-5p,ssc-miR-1306-5p,ssc-miR-330,ssc-miR-532-3p,ssc-miR-339-5p,ssc-miR-2320-5p,ssc-miR-1224,ssc-miR-326,ssc-miR-370,ssc-miR-574-5p,ssc-miR-10382,ssc-miR-1296-5p,ssc-miR-145-5p,ssc-miR-652,ssc-miR-7137-3p,ssc-miR-325,ssc-miR-504,ssc-miR-210,ssc-miR-574-3p,ssc-miR-296-5p,ssc-miR-17-5p,ssc-miR-365-5p,ssc-miR-214-3p,ssc-miR-328,ssc-miR-194a-3p,ssc-miR-1343,ssc-miR-361-3p,ssc-miR-6782-3p,ss…	ssc-miR-1271-3p,ssc-miR-4331-5p,ssc-miR-296-3p,ssc-miR-423-5p,ssc-miR-15b	ssc-miR-7138-3p,ssc-miR-671-5p,ssc-miR-885-3p,ssc-miR-4331-3p,ssc-miR-874	2.39871e-05	0.000327924	0.8072	0.00475579
lncRNA;MSTRG.28524.7	circRNA;8:20278316|20308094	4	10	3	ssc-miR-615	ssc-miR-296-3p,ssc-miR-7138-3p,ssc-miR-1271-3p,ssc-miR-4331-5p,ssc-miR-885-3p,ssc-miR-15b,ssc-miR-874	ssc-miR-671-5p,ssc-miR-423-5p,ssc-miR-4331-3p	4.89815e-06	9.99823e-05	0.952168	2.1613e-05
lncRNA;MSTRG.2766.1	circRNA;8:20278316|20308094	9	10	3	ssc-miR-7142-5p,ssc-miR-185,ssc-miR-2366,ssc-miR-2320-5p,ssc-miR-326,ssc-miR-1296-5p	ssc-miR-15b,ssc-miR-874,ssc-miR-423-5p,ssc-miR-885-3p,ssc-miR-296-3p,ssc-miR-1271-3p,ssc-miR-4331-5p	ssc-miR-4331-3p,ssc-miR-671-5p,ssc-miR-7138-3p	9.9659e-05	0.00090422	1	0
lncRNA;MSTRG.32421.4	circRNA;8:20278316|20308094	9	10	3	ssc-miR-204,ssc-miR-1343,ssc-miR-365-5p,ssc-miR-330,ssc-miR-10382,ssc-miR-370	ssc-miR-423-5p,ssc-miR-15b,ssc-miR-4331-5p,ssc-miR-7138-3p,ssc-miR-1271-3p,ssc-miR-296-3p,ssc-miR-885-3p	ssc-miR-874,ssc-miR-4331-3p,ssc-miR-671-5p	9.9659e-05	0.00090422	0.872208	0.000997226
lncRNA;MSTRG.36785.1	circRNA;8:20278316|20308094	8	10	3	ssc-miR-10383,ssc-miR-10382,ssc-miR-339-5p,ssc-miR-330,ssc-miR-296-5p	ssc-miR-15b,ssc-miR-4331-3p,ssc-miR-423-5p,ssc-miR-296-3p,ssc-miR-4331-5p,ssc-miR-1271-3p,ssc-miR-7138-3p	ssc-miR-874,ssc-miR-885-3p,ssc-miR-671-5p	6.68613e-05	0.000684608	0.86876	0.00110448
lncRNA;MSTRG.27660.3	circRNA;8:20278316|20308094	4	10	3	ssc-miR-1343	ssc-miR-15b,ssc-miR-423-5p,ssc-miR-885-3p,ssc-miR-296-3p,ssc-miR-7138-3p,ssc-miR-671-5p,ssc-miR-1271-3p	ssc-miR-4331-3p,ssc-miR-874,ssc-miR-4331-5p	4.89815e-06	9.99823e-05	0.998934	5.63904e-12
lncRNA;MSTRG.2740.2	circRNA;8:20278316|20308094	20	10	3	ssc-miR-339-3p,ssc-miR-7139-3p,ssc-miR-744,ssc-miR-769-3p,ssc-miR-365-5p,ssc-miR-328,ssc-miR-574-5p,ssc-miR-326,ssc-miR-370,ssc-miR-325,ssc-miR-7137-3p,ssc-miR-9820-5p,ssc-miR-532-3p,ssc-miR-330,ssc-miR-9785-5p,ssc-miR-362,ssc-miR-2320-5p	ssc-miR-296-3p,ssc-miR-7138-3p,ssc-miR-1271-3p,ssc-miR-4331-5p,ssc-miR-885-3p,ssc-miR-15b,ssc-miR-423-5p	ssc-miR-671-5p,ssc-miR-874,ssc-miR-4331-3p	0.00126124	0.00521689	0.879432	0.000797349
lncRNA;MSTRG.11461.1	circRNA;8:20278316|20308094	20	10	3	ssc-miR-296-5p,ssc-miR-1343,ssc-miR-365-5p,ssc-miR-6782-3p,ssc-miR-9788-3p,ssc-miR-7142-5p,ssc-miR-7138-5p,ssc-miR-769-3p,ssc-miR-10384,ssc-miR-330,ssc-miR-150,ssc-miR-217,ssc-miR-339-5p,ssc-miR-652,ssc-miR-10382,ssc-miR-370,ssc-miR-7137-3p	ssc-miR-296-3p,ssc-miR-1271-3p,ssc-miR-7138-3p,ssc-miR-4331-5p,ssc-miR-885-3p,ssc-miR-15b,ssc-miR-423-5p	ssc-miR-671-5p,ssc-miR-874,ssc-miR-4331-3p	0.00126124	0.00521689	1	0
lncRNA;MSTRG.14258.2	circRNA;8:20278316|20308094	9	10	3	ssc-miR-2320-5p,ssc-miR-370,ssc-miR-1343,ssc-miR-328,ssc-miR-92b-5p,ssc-miR-149	ssc-miR-15b,ssc-miR-423-5p,ssc-miR-885-3p,ssc-miR-296-3p,ssc-miR-1271-3p,ssc-miR-7138-3p,ssc-miR-4331-5p	ssc-miR-4331-3p,ssc-miR-874,ssc-miR-671-5p	9.9659e-05	0.00090422	1	0
lncRNA;MSTRG.27942.1	circRNA;8:20278316|20308094	9	10	4	ssc-miR-6782-3p,ssc-miR-150,ssc-miR-1307,ssc-miR-139-3p,ssc-miR-30c-3p	ssc-miR-296-3p,ssc-miR-1271-3p,ssc-miR-7138-3p,ssc-miR-885-3p,ssc-miR-15b,ssc-miR-423-5p	ssc-miR-4331-5p,ssc-miR-671-5p,ssc-miR-874,ssc-miR-4331-3p	1.26604e-06	3.53385e-05	0.910457	0.00025215
lncRNA;MSTRG.43711.28	circRNA;8:20278316|20308094	35	10	5	ssc-miR-487b,ssc-miR-339-5p,ssc-miR-125a,ssc-miR-1224,ssc-miR-339,ssc-miR-758,ssc-miR-139-3p,ssc-miR-2366,ssc-miR-9785-5p,ssc-miR-92b-3p,ssc-miR-1249,ssc-miR-1296-5p,ssc-miR-17-3p,ssc-miR-370,ssc-miR-4334-3p,ssc-miR-1343,ssc-miR-365-5p,ssc-miR-296-5p,ssc-miR-92a,ssc-miR-210,ssc-miR-9851-3p,ssc-miR-744,ssc-miR-491,ssc-miR-7142-5p,ssc-miR-7138-5p,ssc-miR-769-3p,ssc-miR-149,ssc-miR-151-5p,ssc-miR-36…	ssc-miR-885-3p,ssc-miR-4331-5p,ssc-miR-7138-3p,ssc-miR-1271-3p,ssc-miR-15b	ssc-miR-671-5p,ssc-miR-296-3p,ssc-miR-423-5p,ssc-miR-874,ssc-miR-4331-3p	2.07624e-05	0.000295833	1	0
lncRNA;MSTRG.41426.11	circRNA;8:20278316|20308094	17	10	3	ssc-miR-296-5p,ssc-miR-328,ssc-miR-33b-3p,ssc-miR-361-3p,ssc-miR-7142-5p,ssc-miR-9785-5p,ssc-miR-1307,ssc-miR-331-3p,ssc-miR-326,ssc-miR-10382,ssc-miR-1842,ssc-miR-10383,ssc-miR-7137-3p,ssc-miR-615	ssc-miR-7138-3p,ssc-miR-1271-3p,ssc-miR-4331-5p,ssc-miR-296-3p,ssc-miR-423-5p,ssc-miR-874,ssc-miR-15b	ssc-miR-671-5p,ssc-miR-885-3p,ssc-miR-4331-3p	0.000766822	0.00371286	0.998398	2.87299e-11
lncRNA;MSTRG.40224.12	circRNA;8:20278316|20308094	17	10	3	ssc-miR-125a,ssc-miR-330,ssc-miR-9820-5p,ssc-miR-574-5p,ssc-miR-1296-5p,ssc-miR-145-5p,ssc-miR-326,ssc-miR-1343,ssc-miR-365-5p,ssc-miR-7137-5p,ssc-miR-24-3p,ssc-miR-185,ssc-miR-10384,ssc-miR-10386	ssc-miR-1271-3p,ssc-miR-7138-3p,ssc-miR-4331-5p,ssc-miR-885-3p,ssc-miR-874,ssc-miR-423-5p,ssc-miR-15b	ssc-miR-671-5p,ssc-miR-296-3p,ssc-miR-4331-3p	0.000766822	0.00371286	1	0
lncRNA;MSTRG.20471.10	circRNA;8:20278316|20308094	18	10	4	ssc-miR-365-5p,ssc-miR-769-3p,ssc-miR-744,ssc-miR-9851-3p,ssc-miR-20b,ssc-miR-1224,ssc-miR-125a,ssc-miR-487b,ssc-miR-9785-5p,ssc-miR-493-3p,ssc-miR-24-2-5p,ssc-miR-423-3p,ssc-miR-574-5p,ssc-miR-652	ssc-miR-15b,ssc-miR-423-5p,ssc-miR-885-3p,ssc-miR-296-3p,ssc-miR-7138-3p,ssc-miR-4331-5p	ssc-miR-874,ssc-miR-4331-3p,ssc-miR-671-5p,ssc-miR-1271-3p	2.91781e-05	0.000378223	0.945775	3.54186e-05
lncRNA;MSTRG.38212.1	circRNA;8:20278316|20308094	8	10	3	ssc-miR-92b-5p,ssc-miR-328,ssc-miR-1343,ssc-miR-7139-5p,ssc-miR-331-3p	ssc-miR-885-3p,ssc-miR-4331-5p,ssc-miR-7138-3p,ssc-miR-1271-3p,ssc-miR-296-3p,ssc-miR-423-5p,ssc-miR-15b	ssc-miR-671-5p,ssc-miR-4331-3p,ssc-miR-874	6.68613e-05	0.000684608	0.995375	1.99077e-09
lncRNA;MSTRG.2765.5	circRNA;8:20278316|20308094	4	10	3	ssc-miR-193a-3p	ssc-miR-15b,ssc-miR-423-5p,ssc-miR-885-3p,ssc-miR-296-3p,ssc-miR-1271-3p,ssc-miR-7138-3p,ssc-miR-4331-5p	ssc-miR-4331-3p,ssc-miR-874,ssc-miR-671-5p	4.89815e-06	9.99823e-05	0.878172	0.000829899
lncRNA;MSTRG.31865.45	circRNA;8:20278316|20308094	13	10	3	ssc-miR-4334-3p,ssc-miR-339,ssc-miR-339-5p,ssc-miR-2366,ssc-miR-7136-5p,ssc-miR-149,ssc-miR-6782-3p,ssc-miR-320,ssc-miR-328,ssc-miR-181b	ssc-miR-1271-3p,ssc-miR-7138-3p,ssc-miR-4331-5p,ssc-miR-296-3p,ssc-miR-885-3p,ssc-miR-423-5p,ssc-miR-15b	ssc-miR-671-5p,ssc-miR-4331-3p,ssc-miR-874	0.000330818	0.00209247	1	0
lncRNA;MSTRG.21231.1	circRNA;8:20278316|20308094	47	10	6	ssc-miR-205,ssc-miR-1343,ssc-miR-493-5p,ssc-miR-328,ssc-miR-6782-3p,ssc-miR-320,ssc-miR-21-3p,ssc-miR-9851-3p,ssc-miR-744,ssc-miR-92b-5p,ssc-miR-7142-5p,ssc-miR-149,ssc-miR-671-3p,ssc-miR-769-3p,ssc-miR-330,ssc-miR-1306-5p,ssc-miR-532-3p,ssc-miR-2366,ssc-miR-1468,ssc-miR-503,ssc-miR-9785-5p,ssc-miR-140-3p,ssc-miR-1307,ssc-miR-339-5p,ssc-miR-2320-5p,ssc-miR-331-3p,ssc-miR-125a,ssc-miR-139-3p,ssc-m…	ssc-miR-296-3p,ssc-miR-7138-3p,ssc-miR-4331-5p,ssc-miR-15b	ssc-miR-885-3p,ssc-miR-1271-3p,ssc-miR-671-5p,ssc-miR-4331-3p,ssc-miR-874,ssc-miR-423-5p	4.04416e-06	8.68356e-05	0.89546	0.000459789
lncRNA;MSTRG.21910.42	circRNA;13:167824035|167852810	6	14	4	ssc-miR-149,ssc-miR-1343	ssc-miR-490-3p,ssc-miR-769-3p,ssc-miR-490,ssc-miR-365-5p,ssc-miR-487b,ssc-miR-504,ssc-miR-671-5p,ssc-miR-204,ssc-miR-145-5p,ssc-miR-2411	ssc-miR-4331-3p,ssc-miR-9785-5p,ssc-miR-1842,ssc-miR-574-5p	7.25384e-07	2.27834e-05	1	0
lncRNA;MSTRG.27014.12	circRNA;13:167824035|167852810	10	14	3	ssc-miR-361-3p,ssc-miR-194a-3p,ssc-miR-331-3p,ssc-miR-139-3p,ssc-miR-133b,ssc-miR-2366,ssc-miR-6529	ssc-miR-204,ssc-miR-1842,ssc-miR-2411,ssc-miR-574-5p,ssc-miR-9785-5p,ssc-miR-504,ssc-miR-487b,ssc-miR-490-3p,ssc-miR-769-3p,ssc-miR-365-5p,ssc-miR-490	ssc-miR-145-5p,ssc-miR-671-5p,ssc-miR-4331-3p	0.000418377	0.00246313	1	0
lncRNA;MSTRG.1770.5	circRNA;13:167824035|167852810	46	14	8	ssc-miR-9788-3p,ssc-miR-7139-3p,ssc-miR-9851-3p,ssc-miR-130b-5p,ssc-miR-6782-3p,ssc-miR-361-3p,ssc-miR-7138-3p,ssc-miR-33b-3p,ssc-miR-874,ssc-miR-1343,ssc-miR-133a-3p,ssc-miR-328,ssc-miR-28-3p,ssc-miR-296-5p,ssc-miR-574-3p,ssc-miR-205,ssc-miR-210,ssc-miR-615,ssc-miR-7137-3p,ssc-miR-10383,ssc-miR-9820-5p,ssc-miR-10382,ssc-miR-370,ssc-miR-4334-3p,ssc-miR-664-5p,ssc-miR-9860-5p,ssc-miR-326,ssc-miR-1…	ssc-miR-204,ssc-miR-2411,ssc-miR-145-5p,ssc-miR-487b,ssc-miR-490-3p,ssc-miR-490	ssc-miR-1842,ssc-miR-574-5p,ssc-miR-9785-5p,ssc-miR-671-5p,ssc-miR-504,ssc-miR-4331-3p,ssc-miR-769-3p,ssc-miR-365-5p	1.05639e-07	4.85544e-06	1	0
lncRNA;MSTRG.23249.14	circRNA;13:167824035|167852810	11	14	4	ssc-miR-370,ssc-miR-330,ssc-miR-532-3p,ssc-miR-1271-3p,ssc-miR-361-3p,ssc-miR-874,ssc-miR-194a-3p	ssc-miR-487b,ssc-miR-4331-3p,ssc-miR-490,ssc-miR-365-5p,ssc-miR-769-3p,ssc-miR-490-3p,ssc-miR-145-5p,ssc-miR-2411,ssc-miR-1842,ssc-miR-204	ssc-miR-574-5p,ssc-miR-671-5p,ssc-miR-504,ssc-miR-9785-5p	1.5205e-05	0.000234513	1	0
lncRNA;MSTRG.392.2	circRNA;13:167824035|167852810	9	14	3	ssc-miR-326,ssc-miR-664-5p,ssc-miR-874,ssc-miR-193a-3p,ssc-miR-9851-3p,ssc-miR-361-3p	ssc-miR-204,ssc-miR-1842,ssc-miR-2411,ssc-miR-145-5p,ssc-miR-9785-5p,ssc-miR-504,ssc-miR-487b,ssc-miR-490-3p,ssc-miR-769-3p,ssc-miR-365-5p,ssc-miR-490	ssc-miR-574-5p,ssc-miR-671-5p,ssc-miR-4331-3p	0.000295795	0.00194124	0.827077	0.00315723
lncRNA;MSTRG.21037.3	circRNA;13:167824035|167852810	17	14	4	ssc-miR-370,ssc-miR-4334-3p,ssc-miR-1296-5p,ssc-miR-615,ssc-miR-532-3p,ssc-miR-339,ssc-miR-339-5p,ssc-miR-331-3p,ssc-miR-339-3p,ssc-miR-205,ssc-miR-328,ssc-miR-874,ssc-miR-1343	ssc-miR-490-3p,ssc-miR-490,ssc-miR-365-5p,ssc-miR-487b,ssc-miR-4331-3p,ssc-miR-9785-5p,ssc-miR-504,ssc-miR-1842,ssc-miR-204,ssc-miR-2411	ssc-miR-769-3p,ssc-miR-671-5p,ssc-miR-574-5p,ssc-miR-145-5p	0.000103457	0.000929818	1	0
lncRNA;MSTRG.17608.11	circRNA;13:167824035|167852810	16	14	4	ssc-miR-9851-3p,ssc-miR-185,ssc-miR-149,ssc-miR-1343,ssc-miR-210,ssc-miR-7137-3p,ssc-miR-1296-5p,ssc-miR-326,ssc-miR-664-5p,ssc-miR-1224,ssc-miR-338,ssc-miR-503	ssc-miR-204,ssc-miR-1842,ssc-miR-2411,ssc-miR-145-5p,ssc-miR-9785-5p,ssc-miR-504,ssc-miR-671-5p,ssc-miR-487b,ssc-miR-490-3p,ssc-miR-490	ssc-miR-574-5p,ssc-miR-4331-3p,ssc-miR-769-3p,ssc-miR-365-5p	7.98868e-05	0.00077385	0.916623	0.000191003
lncRNA;MSTRG.17110.1	circRNA;13:167824035|167852810	27	14	5	ssc-miR-330,ssc-miR-1306-5p,ssc-miR-532-3p,ssc-miR-493-3p,ssc-miR-331-3p,ssc-miR-1296-5p,ssc-miR-10382,ssc-miR-370,ssc-miR-1249,ssc-miR-615,ssc-miR-214-5p,ssc-miR-199a-5p,ssc-miR-432-3p,ssc-miR-1343,ssc-miR-328,ssc-miR-339-3p,ssc-miR-296-3p,ssc-miR-1271-3p,ssc-miR-9851-3p,ssc-miR-10384,ssc-miR-671-3p,ssc-miR-7142-5p	ssc-miR-487b,ssc-miR-769-3p,ssc-miR-365-5p,ssc-miR-204,ssc-miR-1842,ssc-miR-2411,ssc-miR-574-5p,ssc-miR-9785-5p,ssc-miR-504	ssc-miR-4331-3p,ssc-miR-490-3p,ssc-miR-490,ssc-miR-145-5p,ssc-miR-671-5p	3.90866e-05	0.000468013	1	0
lncRNA;MSTRG.1770.2	circRNA;13:167824035|167852810	38	14	6	ssc-miR-664-5p,ssc-miR-326,ssc-miR-4334-3p,ssc-miR-10382,ssc-miR-9820-5p,ssc-miR-10383,ssc-miR-7137-3p,ssc-miR-615,ssc-miR-362,ssc-miR-330,ssc-miR-1306-5p,ssc-miR-532-3p,ssc-miR-30c-3p,ssc-miR-339,ssc-miR-2320-5p,ssc-miR-339-5p,ssc-miR-331-3p,ssc-miR-1224,ssc-miR-6782-3p,ssc-miR-130b-5p,ssc-miR-423-5p,ssc-miR-9851-3p,ssc-miR-9788-3p,ssc-miR-7139-3p,ssc-miR-205,ssc-miR-210,ssc-miR-574-3p,ssc-miR-1…	ssc-miR-487b,ssc-miR-490-3p,ssc-miR-365-5p,ssc-miR-490,ssc-miR-204,ssc-miR-2411,ssc-miR-145-5p,ssc-miR-9785-5p	ssc-miR-4331-3p,ssc-miR-769-3p,ssc-miR-1842,ssc-miR-574-5p,ssc-miR-504,ssc-miR-671-5p	1.35084e-05	0.000215065	0.804572	0.00500343
lncRNA;MSTRG.1770.14	circRNA;13:167824035|167852810	26	14	8	ssc-miR-361-3p,ssc-miR-7138-3p,ssc-miR-6782-3p,ssc-miR-296-5p,ssc-miR-328,ssc-miR-874,ssc-miR-1343,ssc-miR-326,ssc-miR-370,ssc-miR-1296-5p,ssc-miR-10382,ssc-miR-497,ssc-miR-7137-3p,ssc-miR-1306-5p,ssc-miR-532-3p,ssc-miR-2320-5p,ssc-miR-339-5p,ssc-miR-1224	ssc-miR-145-5p,ssc-miR-2411,ssc-miR-1842,ssc-miR-490,ssc-miR-490-3p,ssc-miR-487b	ssc-miR-504,ssc-miR-671-5p,ssc-miR-9785-5p,ssc-miR-574-5p,ssc-miR-204,ssc-miR-365-5p,ssc-miR-769-3p,ssc-miR-4331-3p	7.22288e-10	7.67058e-08	0.846602	0.0020044
lncRNA;MSTRG.17063.30	circRNA;13:167824035|167852810	10	14	3	ssc-miR-7135-3p,ssc-miR-486,ssc-miR-324,ssc-miR-1343,ssc-miR-330,ssc-miR-1306-5p,ssc-miR-2366	ssc-miR-487b,ssc-miR-365-5p,ssc-miR-490,ssc-miR-490-3p,ssc-miR-769-3p,ssc-miR-2411,ssc-miR-574-5p,ssc-miR-145-5p,ssc-miR-1842,ssc-miR-504,ssc-miR-671-5p	ssc-miR-4331-3p,ssc-miR-204,ssc-miR-9785-5p	0.000418377	0.00246313	1	0
lncRNA;MSTRG.15116.26	circRNA;13:167824035|167852810	6	14	3	ssc-miR-328,ssc-miR-7136-5p,ssc-miR-339-3p	ssc-miR-9785-5p,ssc-miR-504,ssc-miR-204,ssc-miR-1842,ssc-miR-2411,ssc-miR-145-5p,ssc-miR-769-3p,ssc-miR-490-3p,ssc-miR-365-5p,ssc-miR-490,ssc-miR-487b	ssc-miR-671-5p,ssc-miR-574-5p,ssc-miR-4331-3p	7.25618e-05	0.000722599	0.985291	2.01218e-07
lncRNA;MSTRG.21972.2	circRNA;13:167824035|167852810	48	14	5	ssc-miR-7138-3p,ssc-miR-361-3p,ssc-miR-1271-3p,ssc-miR-6782-3p,ssc-miR-339-3p,ssc-miR-7136-5p,ssc-miR-7142-5p,ssc-miR-149,ssc-miR-10386,ssc-miR-9851-3p,ssc-miR-486,ssc-miR-935,ssc-miR-92a,ssc-miR-1285,ssc-miR-574-3p,ssc-miR-7137-5p,ssc-miR-296-5p,ssc-miR-324,ssc-miR-328,ssc-miR-1343,ssc-miR-874,ssc-miR-326,ssc-miR-664-5p,ssc-miR-370,ssc-miR-10382,ssc-miR-652,ssc-miR-9820-5p,ssc-miR-199b-5p,ssc-mi…	ssc-miR-145-5p,ssc-miR-2411,ssc-miR-1842,ssc-miR-204,ssc-miR-504,ssc-miR-487b,ssc-miR-490,ssc-miR-490-3p,ssc-miR-769-3p	ssc-miR-574-5p,ssc-miR-671-5p,ssc-miR-9785-5p,ssc-miR-4331-3p,ssc-miR-365-5p	0.000682238	0.00343626	1	0
lncRNA;MSTRG.35177.1	circRNA;13:167824035|167852810	7	14	3	ssc-miR-1296-5p,ssc-miR-1307,ssc-miR-532-3p,ssc-miR-432-3p	ssc-miR-487b,ssc-miR-490-3p,ssc-miR-769-3p,ssc-miR-490,ssc-miR-1842,ssc-miR-204,ssc-miR-574-5p,ssc-miR-145-5p,ssc-miR-2411,ssc-miR-9785-5p,ssc-miR-504	ssc-miR-4331-3p,ssc-miR-365-5p,ssc-miR-671-5p	0.000125726	0.0010724	0.807018	0.00477262
lncRNA;MSTRG.17227.10	circRNA;13:167824035|167852810	9	14	3	ssc-miR-328,ssc-miR-874,ssc-miR-296-5p,ssc-miR-125a,ssc-miR-125b,ssc-miR-1296-5p	ssc-miR-490-3p,ssc-miR-769-3p,ssc-miR-365-5p,ssc-miR-490,ssc-miR-487b,ssc-miR-504,ssc-miR-204,ssc-miR-1842,ssc-miR-2411,ssc-miR-574-5p,ssc-miR-145-5p	ssc-miR-4331-3p,ssc-miR-9785-5p,ssc-miR-671-5p	0.000295795	0.00194124	0.971276	2.87671e-06
lncRNA;MSTRG.1770.34	circRNA;13:167824035|167852810	25	14	4	ssc-miR-127,ssc-miR-1249,ssc-miR-9860-5p,ssc-miR-664-5p,ssc-miR-326,ssc-miR-139-3p,ssc-miR-2320-5p,ssc-miR-339-5p,ssc-miR-331-3p,ssc-miR-330,ssc-miR-2366,ssc-miR-92b-5p,ssc-miR-7138-3p,ssc-miR-6782-3p,ssc-miR-339-3p,ssc-miR-328,ssc-miR-874,ssc-miR-1343,ssc-miR-24-3p,ssc-miR-210,ssc-miR-574-3p	ssc-miR-490-3p,ssc-miR-769-3p,ssc-miR-365-5p,ssc-miR-490,ssc-miR-9785-5p,ssc-miR-504,ssc-miR-204,ssc-miR-1842,ssc-miR-2411,ssc-miR-145-5p	ssc-miR-487b,ssc-miR-4331-3p,ssc-miR-671-5p,ssc-miR-574-5p	0.000508649	0.0028151	1	0
lncRNA;MSTRG.21549.10	circRNA;13:167824035|167852810	6	14	3	ssc-miR-9820-5p,ssc-miR-1343,ssc-miR-193a-3p	ssc-miR-2411,ssc-miR-574-5p,ssc-miR-145-5p,ssc-miR-204,ssc-miR-1842,ssc-miR-504,ssc-miR-487b,ssc-miR-365-5p,ssc-miR-490,ssc-miR-490-3p,ssc-miR-769-3p	ssc-miR-671-5p,ssc-miR-9785-5p,ssc-miR-4331-3p	7.25618e-05	0.000722599	0.873582	0.000956659
lncRNA;MSTRG.939.1	circRNA;13:167824035|167852810	15	14	4	ssc-miR-652,ssc-miR-92b-3p,ssc-miR-532-3p,ssc-miR-1306-5p,ssc-miR-339-3p,ssc-miR-769-5p,ssc-miR-486,ssc-miR-423-5p,ssc-miR-185,ssc-miR-345-3p,ssc-miR-7139-5p	ssc-miR-487b,ssc-miR-490-3p,ssc-miR-365-5p,ssc-miR-490,ssc-miR-204,ssc-miR-1842,ssc-miR-2411,ssc-miR-145-5p,ssc-miR-9785-5p,ssc-miR-504	ssc-miR-4331-3p,ssc-miR-769-3p,ssc-miR-574-5p,ssc-miR-671-5p	6.04999e-05	0.00063633	0.909917	0.000258109
lncRNA;MSTRG.29608.46	circRNA;13:167824035|167852810	28	14	6	ssc-miR-361-3p,ssc-miR-99b,ssc-miR-9851-3p,ssc-miR-9788-3p,ssc-miR-1285,ssc-miR-328,ssc-miR-874,ssc-miR-4332,ssc-miR-664-5p,ssc-miR-326,ssc-miR-4334-3p,ssc-miR-10382,ssc-miR-9820-5p,ssc-miR-7137-3p,ssc-miR-615,ssc-miR-342,ssc-miR-221-5p,ssc-miR-500-5p,ssc-miR-30c-3p,ssc-miR-339,ssc-miR-2320-5p,ssc-miR-339-5p	ssc-miR-769-3p,ssc-miR-487b,ssc-miR-9785-5p,ssc-miR-504,ssc-miR-204,ssc-miR-2411,ssc-miR-574-5p,ssc-miR-145-5p	ssc-miR-490-3p,ssc-miR-365-5p,ssc-miR-490,ssc-miR-4331-3p,ssc-miR-671-5p,ssc-miR-1842	2.00664e-06	5.08767e-05	1	0
lncRNA;MSTRG.17797.1	circRNA;13:167824035|167852810	8	14	3	ssc-miR-1296-5p,ssc-miR-326,ssc-miR-874,ssc-miR-7138-3p,ssc-miR-193a-3p	ssc-miR-504,ssc-miR-9785-5p,ssc-miR-2411,ssc-miR-145-5p,ssc-miR-204,ssc-miR-1842,ssc-miR-365-5p,ssc-miR-490,ssc-miR-769-3p,ssc-miR-490-3p,ssc-miR-487b	ssc-miR-671-5p,ssc-miR-574-5p,ssc-miR-4331-3p	0.000199169	0.00147167	1	0
lncRNA;MSTRG.17228.2	circRNA;13:167824035|167852810	11	14	3	ssc-miR-1224,ssc-miR-326,ssc-miR-28-3p,ssc-miR-296-5p,ssc-miR-935,ssc-miR-9788-3p,ssc-miR-361-3p,ssc-miR-6782-3p	ssc-miR-490-3p,ssc-miR-365-5p,ssc-miR-490,ssc-miR-487b,ssc-miR-4331-3p,ssc-miR-504,ssc-miR-671-5p,ssc-miR-204,ssc-miR-2411,ssc-miR-574-5p,ssc-miR-145-5p	ssc-miR-769-3p,ssc-miR-9785-5p,ssc-miR-1842	0.000569566	0.00303643	1	0
lncRNA;MSTRG.32053.9	circRNA;13:167824035|167852810	4	14	3	ssc-miR-370	ssc-miR-9785-5p,ssc-miR-671-5p,ssc-miR-504,ssc-miR-204,ssc-miR-2411,ssc-miR-145-5p,ssc-miR-769-3p,ssc-miR-490-3p,ssc-miR-365-5p,ssc-miR-490,ssc-miR-487b	ssc-miR-1842,ssc-miR-574-5p,ssc-miR-4331-3p	1.48039e-05	0.000229323	0.999998	0
lncRNA;MSTRG.18171.4	circRNA;13:167824035|167852810	19	14	3	ssc-miR-615,ssc-miR-9820-5p,ssc-miR-1224,ssc-miR-339-5p,ssc-miR-339,ssc-miR-133b,ssc-miR-330,ssc-miR-7136-5p,ssc-miR-339-3p,ssc-miR-10388,ssc-miR-1343,ssc-miR-9810-3p,ssc-miR-874,ssc-miR-345-3p,ssc-miR-328,ssc-miR-7137-5p	ssc-miR-487b,ssc-miR-490,ssc-miR-365-5p,ssc-miR-769-3p,ssc-miR-490-3p,ssc-miR-145-5p,ssc-miR-2411,ssc-miR-1842,ssc-miR-204,ssc-miR-671-5p,ssc-miR-504	ssc-miR-4331-3p,ssc-miR-574-5p,ssc-miR-9785-5p	0.0030884	0.009639	0.998359	3.16385e-11
lncRNA;MSTRG.25849.5	circRNA;13:167824035|167852810	7	14	3	ssc-miR-194a-3p,ssc-miR-7137-5p,ssc-miR-10382,ssc-miR-331-3p	ssc-miR-487b,ssc-miR-490-3p,ssc-miR-769-3p,ssc-miR-490,ssc-miR-365-5p,ssc-miR-1842,ssc-miR-204,ssc-miR-145-5p,ssc-miR-2411,ssc-miR-9785-5p,ssc-miR-504	ssc-miR-4331-3p,ssc-miR-574-5p,ssc-miR-671-5p	0.000125726	0.0010724	1	0
lncRNA;MSTRG.1770.12	circRNA;13:167824035|167852810	38	14	9	ssc-miR-885-3p,ssc-miR-532-3p,ssc-miR-330,ssc-miR-1306-5p,ssc-miR-1224,ssc-miR-2320-5p,ssc-miR-339-5p,ssc-miR-370,ssc-miR-326,ssc-miR-652,ssc-miR-1296-5p,ssc-miR-10382,ssc-miR-325,ssc-miR-497,ssc-miR-7137-3p,ssc-miR-210,ssc-miR-296-5p,ssc-miR-574-3p,ssc-miR-328,ssc-miR-214-3p,ssc-miR-17-5p,ssc-miR-1343,ssc-miR-194a-3p,ssc-miR-874,ssc-miR-6782-3p,ssc-miR-361-3p,ssc-miR-7138-3p,ssc-miR-339-3p,ssc-m…	ssc-miR-487b,ssc-miR-490,ssc-miR-490-3p,ssc-miR-2411,ssc-miR-1842	ssc-miR-4331-3p,ssc-miR-365-5p,ssc-miR-769-3p,ssc-miR-145-5p,ssc-miR-574-5p,ssc-miR-204,ssc-miR-671-5p,ssc-miR-504,ssc-miR-9785-5p	5.22397e-10	5.80861e-08	0.89785	0.000420409
lncRNA;MSTRG.23249.16	circRNA;13:167824035|167852810	13	14	4	ssc-miR-9820-5p,ssc-miR-326,ssc-miR-1296-5p,ssc-miR-2366,ssc-miR-330,ssc-miR-138,ssc-miR-7138-3p,ssc-miR-1343,ssc-miR-7137-5p	ssc-miR-490,ssc-miR-365-5p,ssc-miR-769-3p,ssc-miR-490-3p,ssc-miR-487b,ssc-miR-504,ssc-miR-145-5p,ssc-miR-2411,ssc-miR-1842,ssc-miR-204	ssc-miR-4331-3p,ssc-miR-671-5p,ssc-miR-9785-5p,ssc-miR-574-5p	3.23115e-05	0.000407696	0.999998	0
lncRNA;MSTRG.5252.9	circRNA;13:167824035|167852810	7	14	3	ssc-miR-4338,ssc-miR-532-3p,ssc-miR-328,ssc-miR-423-5p	ssc-miR-490-3p,ssc-miR-769-3p,ssc-miR-490,ssc-miR-365-5p,ssc-miR-9785-5p,ssc-miR-504,ssc-miR-1842,ssc-miR-204,ssc-miR-574-5p,ssc-miR-145-5p,ssc-miR-2411	ssc-miR-4331-3p,ssc-miR-487b,ssc-miR-671-5p	0.000125726	0.0010724	0.860673	0.00138866
lncRNA;MSTRG.38363.30	circRNA;13:167824035|167852810	8	14	3	ssc-miR-874,ssc-miR-339-3p,ssc-miR-7138-3p,ssc-miR-21-3p,ssc-miR-214-5p	ssc-miR-1842,ssc-miR-204,ssc-miR-145-5p,ssc-miR-2411,ssc-miR-9785-5p,ssc-miR-504,ssc-miR-4331-3p,ssc-miR-487b,ssc-miR-490-3p,ssc-miR-490,ssc-miR-365-5p	ssc-miR-574-5p,ssc-miR-671-5p,ssc-miR-769-3p	0.000199169	0.00147167	0.987973	9.02183e-08
lncRNA;MSTRG.1770.33	circRNA;13:167824035|167852810	25	14	4	ssc-miR-7138-3p,ssc-miR-6782-3p,ssc-miR-339-3p,ssc-miR-92b-5p,ssc-miR-24-3p,ssc-miR-210,ssc-miR-574-3p,ssc-miR-328,ssc-miR-1343,ssc-miR-874,ssc-miR-9860-5p,ssc-miR-664-5p,ssc-miR-326,ssc-miR-127,ssc-miR-1249,ssc-miR-330,ssc-miR-2366,ssc-miR-139-3p,ssc-miR-331-3p,ssc-miR-339-5p,ssc-miR-2320-5p	ssc-miR-204,ssc-miR-1842,ssc-miR-2411,ssc-miR-145-5p,ssc-miR-9785-5p,ssc-miR-504,ssc-miR-769-3p,ssc-miR-490-3p,ssc-miR-365-5p,ssc-miR-490	ssc-miR-574-5p,ssc-miR-671-5p,ssc-miR-4331-3p,ssc-miR-487b	0.000508649	0.0028151	0.926311	0.000117941
lncRNA;MSTRG.1772.5	circRNA;13:167824035|167852810	45	14	7	ssc-miR-1306-3p,ssc-miR-7138-3p,ssc-miR-185,ssc-miR-744,ssc-miR-7139-3p,ssc-miR-486,ssc-miR-7142-5p,ssc-miR-222,ssc-miR-7137-5p,ssc-miR-296-5p,ssc-miR-219a,ssc-miR-874,ssc-miR-1343,ssc-miR-7139-5p,ssc-miR-133a-3p,ssc-miR-328,ssc-miR-10382,ssc-miR-1296-5p,ssc-miR-652,ssc-miR-7137-3p,ssc-miR-1249,ssc-miR-199b-5p,ssc-miR-9820-5p,ssc-miR-423-3p,ssc-miR-23b,ssc-miR-330,ssc-miR-532-3p,ssc-miR-2366,ssc-…	ssc-miR-487b,ssc-miR-490-3p,ssc-miR-365-5p,ssc-miR-490,ssc-miR-204,ssc-miR-1842,ssc-miR-2411	ssc-miR-4331-3p,ssc-miR-769-3p,ssc-miR-574-5p,ssc-miR-145-5p,ssc-miR-9785-5p,ssc-miR-504,ssc-miR-671-5p	2.10012e-06	5.25763e-05	1	0
lncRNA;MSTRG.36883.57	circRNA;13:167824035|167852810	9	14	3	ssc-miR-9820-5p,ssc-miR-328,ssc-miR-874,ssc-miR-181b,ssc-miR-423-5p,ssc-miR-885-5p	ssc-miR-490-3p,ssc-miR-490,ssc-miR-365-5p,ssc-miR-487b,ssc-miR-9785-5p,ssc-miR-504,ssc-miR-1842,ssc-miR-204,ssc-miR-574-5p,ssc-miR-145-5p,ssc-miR-2411	ssc-miR-769-3p,ssc-miR-4331-3p,ssc-miR-671-5p	0.000295795	0.00194124	1	0
lncRNA;MSTRG.1770.11	circRNA;13:167824035|167852810	38	14	9	ssc-miR-497,ssc-miR-7137-3p,ssc-miR-325,ssc-miR-10382,ssc-miR-1296-5p,ssc-miR-652,ssc-miR-326,ssc-miR-370,ssc-miR-339-5p,ssc-miR-2320-5p,ssc-miR-1224,ssc-miR-330,ssc-miR-1306-5p,ssc-miR-532-3p,ssc-miR-885-3p,ssc-miR-935,ssc-miR-339-3p,ssc-miR-7138-3p,ssc-miR-361-3p,ssc-miR-6782-3p,ssc-miR-874,ssc-miR-194a-3p,ssc-miR-1343,ssc-miR-17-5p,ssc-miR-214-3p,ssc-miR-328,ssc-miR-574-3p,ssc-miR-296-5p,ssc-m…	ssc-miR-1842,ssc-miR-2411,ssc-miR-490-3p,ssc-miR-490,ssc-miR-487b	ssc-miR-9785-5p,ssc-miR-504,ssc-miR-671-5p,ssc-miR-204,ssc-miR-574-5p,ssc-miR-145-5p,ssc-miR-769-3p,ssc-miR-365-5p,ssc-miR-4331-3p	5.22397e-10	5.80861e-08	0.998779	9.69647e-12
lncRNA;MSTRG.23249.15	circRNA;13:167824035|167852810	11	14	4	ssc-miR-370,ssc-miR-532-3p,ssc-miR-330,ssc-miR-1271-3p,ssc-miR-361-3p,ssc-miR-194a-3p,ssc-miR-874	ssc-miR-487b,ssc-miR-4331-3p,ssc-miR-769-3p,ssc-miR-490-3p,ssc-miR-490,ssc-miR-365-5p,ssc-miR-1842,ssc-miR-204,ssc-miR-145-5p,ssc-miR-2411	ssc-miR-574-5p,ssc-miR-9785-5p,ssc-miR-671-5p,ssc-miR-504	1.5205e-05	0.000234513	1	0
lncRNA;MSTRG.8917.10	circRNA;14:59949648|59953912	22	3	3	ssc-miR-139-3p,ssc-miR-331-3p,ssc-miR-885-3p,ssc-miR-423-3p,ssc-miR-9820-5p,ssc-miR-615,ssc-miR-7137-3p,ssc-miR-9860-5p,ssc-miR-1296-5p,ssc-miR-328,ssc-miR-874,ssc-miR-24-3p,ssc-miR-769-3p,ssc-miR-149,ssc-miR-486,ssc-miR-9851-3p,ssc-miR-671-5p,ssc-miR-361-3p,ssc-miR-7138-3p		ssc-miR-4331-3p,ssc-miR-296-5p,ssc-miR-10382	1.58144e-05	0.000241218	0.817072	0.00390334
lncRNA;MSTRG.19715.1	circRNA;7:96869818|96901259	20	9	4	ssc-miR-9785-5p,ssc-miR-2320-5p,ssc-miR-1296-5p,ssc-miR-574-5p,ssc-miR-326,ssc-miR-9858-5p,ssc-miR-370,ssc-miR-615,ssc-miR-1343,ssc-miR-4332,ssc-miR-328,ssc-miR-339-3p,ssc-miR-671-5p,ssc-miR-92b-5p,ssc-miR-7142-5p,ssc-miR-10384	ssc-miR-423-3p,ssc-miR-7139-5p,ssc-miR-378,ssc-miR-125a,ssc-miR-330	ssc-miR-769-3p,ssc-miR-4331-3p,ssc-miR-874,ssc-miR-296-5p	2.78254e-05	0.000365893	0.833167	0.00275675
lncRNA;MSTRG.37313.4	circRNA;7:96869818|96901259	17	9	3	ssc-miR-532-3p,ssc-miR-1224,ssc-miR-326,ssc-miR-1285,ssc-miR-1343,ssc-miR-328,ssc-miR-365-5p,ssc-miR-324,ssc-miR-671-5p,ssc-miR-744,ssc-miR-7139-3p,ssc-miR-491,ssc-miR-149,ssc-miR-7142-5p	ssc-miR-125a,ssc-miR-378,ssc-miR-7139-5p,ssc-miR-769-3p,ssc-miR-423-3p,ssc-miR-330	ssc-miR-874,ssc-miR-4331-3p,ssc-miR-296-5p	0.000543624	0.00294308	0.801831	0.00527143
lncRNA;MSTRG.1772.6	circRNA;7:96869818|96901259	33	9	8	ssc-miR-486,ssc-miR-185,ssc-miR-671-5p,ssc-miR-7138-3p,ssc-miR-1343,ssc-miR-328,ssc-miR-7137-5p,ssc-miR-222,ssc-miR-504,ssc-miR-7137-3p,ssc-miR-199b-5p,ssc-miR-652,ssc-miR-145-5p,ssc-miR-1296-5p,ssc-miR-574-5p,ssc-miR-2320-5p,ssc-miR-339-5p,ssc-miR-331-3p,ssc-miR-339,ssc-miR-2366,ssc-miR-30b-3p,ssc-miR-23b,ssc-miR-532-3p,ssc-miR-9785-5p,ssc-miR-150	ssc-miR-378	ssc-miR-874,ssc-miR-4331-3p,ssc-miR-125a,ssc-miR-7139-5p,ssc-miR-769-3p,ssc-miR-423-3p,ssc-miR-330,ssc-miR-296-5p	2.10498e-11	3.7214e-09	0.833167	0.00275675
lncRNA;MSTRG.17438.18	circRNA;7:96869818|96901259	11	9	3	ssc-miR-9860-5p,ssc-miR-182,ssc-miR-7137-3p,ssc-miR-7138-3p,ssc-miR-320,ssc-miR-133a-3p,ssc-miR-328,ssc-miR-1343	ssc-miR-423-3p,ssc-miR-7139-5p,ssc-miR-125a,ssc-miR-378,ssc-miR-4331-3p,ssc-miR-296-5p	ssc-miR-769-3p,ssc-miR-874,ssc-miR-330	0.000136289	0.00112604	0.833167	0.00275675
lncRNA;MSTRG.22224.1	circRNA;7:96869818|96901259	11	9	4	ssc-miR-331-3p,ssc-miR-10383,ssc-miR-326,ssc-miR-365-5p,ssc-miR-1285,ssc-miR-486,ssc-miR-671-5p	ssc-miR-423-3p,ssc-miR-378,ssc-miR-125a,ssc-miR-7139-5p,ssc-miR-296-5p	ssc-miR-769-3p,ssc-miR-874,ssc-miR-4331-3p,ssc-miR-330	1.9799e-06	5.02767e-05	0.833167	0.00275675
lncRNA;MSTRG.7165.4	circRNA;7:96869818|96901259	6	9	3	ssc-miR-1842,ssc-miR-615,ssc-miR-769-5p	ssc-miR-423-3p,ssc-miR-769-3p,ssc-miR-7139-5p,ssc-miR-378,ssc-miR-874,ssc-miR-296-5p	ssc-miR-125a,ssc-miR-4331-3p,ssc-miR-330	1.69742e-05	0.000253153	0.833167	0.00275675
lncRNA;MSTRG.36490.1	circRNA;7:96869818|96901259	10	9	3	ssc-miR-9820-5p,ssc-miR-370,ssc-miR-9858-5p,ssc-miR-2366,ssc-miR-532-3p,ssc-miR-149,ssc-miR-7135-5p	ssc-miR-423-3p,ssc-miR-769-3p,ssc-miR-874,ssc-miR-378,ssc-miR-125a,ssc-miR-330	ssc-miR-4331-3p,ssc-miR-7139-5p,ssc-miR-296-5p	9.9659e-05	0.00090422	0.833167	0.00275675
lncRNA;MSTRG.32836.5	circRNA;7:22824834|22956239	3	80	3		ssc-miR-92b-5p,ssc-miR-744,ssc-miR-33b-3p,ssc-miR-1224,ssc-miR-7139-3p,ssc-miR-193a-3p,ssc-miR-935,ssc-miR-9788-3p,ssc-miR-615,ssc-miR-331-3p,ssc-miR-1343,ssc-miR-127,ssc-miR-487b,ssc-miR-2320-5p,ssc-miR-185,ssc-miR-7137-3p,ssc-miR-497,ssc-miR-1307,ssc-miR-339-5p,ssc-miR-423-5p,ssc-miR-148a-5p,ssc-miR-769-3p,ssc-miR-490-3p,ssc-miR-345-3p,ssc-miR-216,ssc-miR-328,ssc-miR-671-3p,ssc-miR-423-3p,ssc-m…	ssc-miR-874,ssc-miR-4331-3p,ssc-miR-671-5p	0.000843711	0.00396354	0.950957	2.38507e-05
lncRNA;MSTRG.5571.3	circRNA;7:22824834|22956239	8	80	8		ssc-miR-148a-5p,ssc-miR-769-3p,ssc-miR-490-3p,ssc-miR-216,ssc-miR-345-3p,ssc-miR-328,ssc-miR-671-3p,ssc-miR-423-3p,ssc-miR-143-5p,ssc-miR-10384,ssc-miR-139-3p,ssc-miR-708-5p,ssc-miR-7142-5p,ssc-miR-365-5p,ssc-miR-7135-5p,ssc-miR-7136-5p,ssc-miR-9820-5p,ssc-miR-7138-5p,ssc-miR-30c-3p,ssc-miR-490,ssc-miR-432-5p,ssc-miR-324,ssc-miR-92b-5p,ssc-miR-744,ssc-miR-1224,ssc-miR-33b-3p,ssc-miR-7139-3p,ssc-m…	ssc-miR-149,ssc-miR-339,ssc-miR-4331-3p,ssc-miR-339-5p,ssc-miR-370,ssc-miR-4334-3p,ssc-miR-671-5p,ssc-miR-1296-5p	5.01765e-09	3.91221e-07	0.804519	0.00500848
lncRNA;MSTRG.5228.4	circRNA;7:22824834|22956239	6	80	6		ssc-miR-432-5p,ssc-miR-324,ssc-miR-30c-3p,ssc-miR-490,ssc-miR-7136-5p,ssc-miR-9820-5p,ssc-miR-7138-5p,ssc-miR-708-5p,ssc-miR-365-5p,ssc-miR-7135-5p,ssc-miR-10384,ssc-miR-139-3p,ssc-miR-149,ssc-miR-423-3p,ssc-miR-671-3p,ssc-miR-143-5p,ssc-miR-490-3p,ssc-miR-345-3p,ssc-miR-216,ssc-miR-328,ssc-miR-148a-5p,ssc-miR-7137-3p,ssc-miR-497,ssc-miR-1307,ssc-miR-423-5p,ssc-miR-487b,ssc-miR-874,ssc-miR-185,ss…	ssc-miR-339,ssc-miR-7142-5p,ssc-miR-769-3p,ssc-miR-339-5p,ssc-miR-4334-3p,ssc-miR-296-3p	6.40656e-07	2.06534e-05	0.971089	2.9518e-06
lncRNA;MSTRG.19715.1	circRNA;7:22824834|22956239	20	80	19	ssc-miR-4332	ssc-miR-9788-3p,ssc-miR-935,ssc-miR-193a-3p,ssc-miR-744,ssc-miR-7139-3p,ssc-miR-1224,ssc-miR-33b-3p,ssc-miR-339-5p,ssc-miR-1307,ssc-miR-7137-3p,ssc-miR-497,ssc-miR-423-5p,ssc-miR-487b,ssc-miR-185,ssc-miR-127,ssc-miR-331-3p,ssc-miR-149,ssc-miR-139-3p,ssc-miR-423-3p,ssc-miR-671-3p,ssc-miR-143-5p,ssc-miR-345-3p,ssc-miR-216,ssc-miR-490-3p,ssc-miR-148a-5p,ssc-miR-339,ssc-miR-432-5p,ssc-miR-324,ssc-miR…	ssc-miR-615,ssc-miR-92b-5p,ssc-miR-4331-3p,ssc-miR-874,ssc-miR-2320-5p,ssc-miR-1343,ssc-miR-10384,ssc-miR-328,ssc-miR-769-3p,ssc-miR-7142-5p,ssc-miR-339-3p,ssc-miR-296-5p,ssc-miR-1296-5p,ssc-miR-574-5p,ssc-miR-9785-5p,ssc-miR-370,ssc-miR-9858-5p,ssc-miR-671-5p,ssc-miR-326	0	0	1	0
lncRNA;MSTRG.37313.4	circRNA;7:22824834|22956239	17	80	15	ssc-miR-1285,ssc-miR-491	ssc-miR-432-5p,ssc-miR-339,ssc-miR-30c-3p,ssc-miR-490,ssc-miR-7138-5p,ssc-miR-9820-5p,ssc-miR-7136-5p,ssc-miR-7135-5p,ssc-miR-708-5p,ssc-miR-139-3p,ssc-miR-10384,ssc-miR-143-5p,ssc-miR-671-3p,ssc-miR-423-3p,ssc-miR-490-3p,ssc-miR-216,ssc-miR-345-3p,ssc-miR-769-3p,ssc-miR-148a-5p,ssc-miR-423-5p,ssc-miR-7137-3p,ssc-miR-497,ssc-miR-339-5p,ssc-miR-1307,ssc-miR-2320-5p,ssc-miR-185,ssc-miR-487b,ssc-miR…	ssc-miR-324,ssc-miR-7142-5p,ssc-miR-365-5p,ssc-miR-149,ssc-miR-328,ssc-miR-874,ssc-miR-4331-3p,ssc-miR-1343,ssc-miR-1224,ssc-miR-7139-3p,ssc-miR-744,ssc-miR-671-5p,ssc-miR-326,ssc-miR-532-3p,ssc-miR-296-5p	1.65423e-14	7.16789e-12	0.962091	8.63086e-06
lncRNA;MSTRG.45551.3	circRNA;7:22824834|22956239	5	80	5		ssc-miR-9860-5p,ssc-miR-4331-5p,ssc-miR-326,ssc-miR-24-3p,ssc-miR-671-5p,ssc-miR-361-3p,ssc-miR-7138-3p,ssc-miR-504,ssc-miR-7135-3p,ssc-miR-296-3p,ssc-miR-140-3p,ssc-miR-320,ssc-miR-4334-3p,ssc-miR-9858-5p,ssc-miR-150,ssc-miR-370,ssc-miR-9785-5p,ssc-miR-205,ssc-miR-210,ssc-miR-503,ssc-miR-222,ssc-miR-532-3p,ssc-miR-652,ssc-miR-330,ssc-miR-1306-5p,ssc-miR-10382,ssc-miR-296-5p,ssc-miR-7137-5p,ssc-m…	ssc-miR-1296-5p,ssc-miR-574-5p,ssc-miR-874,ssc-miR-185,ssc-miR-7139-3p	7.10701e-06	0.00013241	0.811857	0.00433865
lncRNA;MSTRG.5571.4	circRNA;7:22824834|22956239	7	80	7		ssc-miR-143-5p,ssc-miR-671-3p,ssc-miR-423-3p,ssc-miR-139-3p,ssc-miR-10384,ssc-miR-769-3p,ssc-miR-148a-5p,ssc-miR-328,ssc-miR-345-3p,ssc-miR-216,ssc-miR-490-3p,ssc-miR-30c-3p,ssc-miR-490,ssc-miR-324,ssc-miR-432-5p,ssc-miR-7135-5p,ssc-miR-7142-5p,ssc-miR-365-5p,ssc-miR-708-5p,ssc-miR-9820-5p,ssc-miR-7138-5p,ssc-miR-7136-5p,ssc-miR-193a-3p,ssc-miR-615,ssc-miR-935,ssc-miR-9788-3p,ssc-miR-92b-5p,ssc-m…	ssc-miR-149,ssc-miR-339,ssc-miR-4331-3p,ssc-miR-339-5p,ssc-miR-4334-3p,ssc-miR-370,ssc-miR-671-5p	5.705e-08	2.91681e-06	0.914581	0.000209883
lncRNA;MSTRG.13203.12	circRNA;7:22824834|22956239	9	80	9		ssc-miR-210,ssc-miR-503,ssc-miR-205,ssc-miR-4334-3p,ssc-miR-320,ssc-miR-9858-5p,ssc-miR-150,ssc-miR-370,ssc-miR-296-3p,ssc-miR-140-3p,ssc-miR-504,ssc-miR-7138-3p,ssc-miR-7135-3p,ssc-miR-361-3p,ssc-miR-24-3p,ssc-miR-4331-5p,ssc-miR-9860-5p,ssc-miR-326,ssc-miR-339-3p,ssc-miR-1842,ssc-miR-885-3p,ssc-miR-2366,ssc-miR-7137-5p,ssc-miR-330,ssc-miR-1306-5p,ssc-miR-1296-5p,ssc-miR-10382,ssc-miR-574-5p,ssc…	ssc-miR-9785-5p,ssc-miR-671-5p,ssc-miR-296-5p,ssc-miR-328,ssc-miR-7138-5p,ssc-miR-615,ssc-miR-744,ssc-miR-874,ssc-miR-2320-5p	4.35791e-10	4.96359e-08	1	0
lncRNA;MSTRG.5268.1	circRNA;7:22824834|22956239	5	80	4	ssc-miR-214-3p	ssc-miR-222,ssc-miR-532-3p,ssc-miR-652,ssc-miR-574-5p,ssc-miR-1296-5p,ssc-miR-10382,ssc-miR-1306-5p,ssc-miR-330,ssc-miR-296-5p,ssc-miR-7137-5p,ssc-miR-2366,ssc-miR-339-3p,ssc-miR-885-3p,ssc-miR-1842,ssc-miR-326,ssc-miR-4331-5p,ssc-miR-9860-5p,ssc-miR-24-3p,ssc-miR-361-3p,ssc-miR-7135-3p,ssc-miR-7138-3p,ssc-miR-504,ssc-miR-140-3p,ssc-miR-296-3p,ssc-miR-370,ssc-miR-150,ssc-miR-9858-5p,ssc-miR-320,s…	ssc-miR-671-5p,ssc-miR-1343,ssc-miR-9820-5p,ssc-miR-769-3p	0.000361055	0.00221903	1	0
lncRNA;MSTRG.15310.2	circRNA;7:22824834|22956239	4	80	4		ssc-miR-497,ssc-miR-7137-3p,ssc-miR-1307,ssc-miR-339-5p,ssc-miR-423-5p,ssc-miR-487b,ssc-miR-185,ssc-miR-874,ssc-miR-2320-5p,ssc-miR-127,ssc-miR-331-3p,ssc-miR-1343,ssc-miR-935,ssc-miR-9788-3p,ssc-miR-615,ssc-miR-193a-3p,ssc-miR-744,ssc-miR-1224,ssc-miR-7139-3p,ssc-miR-92b-5p,ssc-miR-339,ssc-miR-432-5p,ssc-miR-324,ssc-miR-30c-3p,ssc-miR-490,ssc-miR-7136-5p,ssc-miR-9820-5p,ssc-miR-7138-5p,ssc-miR-7…	ssc-miR-4331-3p,ssc-miR-33b-3p,ssc-miR-296-5p,ssc-miR-7138-3p	7.78965e-05	0.000760205	1	0
lncRNA;MSTRG.35431.1	circRNA;7:22824834|22956239	6	80	5	ssc-miR-6782-3p	ssc-miR-324,ssc-miR-432-5p,ssc-miR-490,ssc-miR-30c-3p,ssc-miR-9820-5p,ssc-miR-7138-5p,ssc-miR-7136-5p,ssc-miR-7135-5p,ssc-miR-7142-5p,ssc-miR-365-5p,ssc-miR-708-5p,ssc-miR-139-3p,ssc-miR-10384,ssc-miR-143-5p,ssc-miR-671-3p,ssc-miR-423-3p,ssc-miR-328,ssc-miR-216,ssc-miR-345-3p,ssc-miR-490-3p,ssc-miR-769-3p,ssc-miR-148a-5p,ssc-miR-423-5p,ssc-miR-1307,ssc-miR-497,ssc-miR-7137-3p,ssc-miR-185,ssc-miR-…	ssc-miR-339,ssc-miR-149,ssc-miR-339-5p,ssc-miR-4331-3p,ssc-miR-671-5p	3.94388e-05	0.000469945	1	0
lncRNA;MSTRG.34571.3	circRNA;7:22824834|22956239	3	80	3		ssc-miR-652,ssc-miR-1306-5p,ssc-miR-330,ssc-miR-574-5p,ssc-miR-10382,ssc-miR-1296-5p,ssc-miR-222,ssc-miR-532-3p,ssc-miR-2366,ssc-miR-339-3p,ssc-miR-885-3p,ssc-miR-296-5p,ssc-miR-7137-5p,ssc-miR-671-5p,ssc-miR-361-3p,ssc-miR-7138-3p,ssc-miR-504,ssc-miR-7135-3p,ssc-miR-326,ssc-miR-4331-5p,ssc-miR-9860-5p,ssc-miR-24-3p,ssc-miR-9785-5p,ssc-miR-205,ssc-miR-210,ssc-miR-503,ssc-miR-140-3p,ssc-miR-296-3p…	ssc-miR-1842,ssc-miR-4331-3p,ssc-miR-328	0.000843711	0.00396354	1	0
lncRNA;MSTRG.25048.2	circRNA;7:22824834|22956239	3	80	3		ssc-miR-9820-5p,ssc-miR-7138-5p,ssc-miR-7136-5p,ssc-miR-7135-5p,ssc-miR-708-5p,ssc-miR-365-5p,ssc-miR-7142-5p,ssc-miR-324,ssc-miR-432-5p,ssc-miR-339,ssc-miR-490,ssc-miR-30c-3p,ssc-miR-328,ssc-miR-490-3p,ssc-miR-345-3p,ssc-miR-216,ssc-miR-769-3p,ssc-miR-148a-5p,ssc-miR-139-3p,ssc-miR-149,ssc-miR-10384,ssc-miR-143-5p,ssc-miR-671-3p,ssc-miR-423-3p,ssc-miR-127,ssc-miR-1343,ssc-miR-331-3p,ssc-miR-423-…	ssc-miR-874,ssc-miR-1224,ssc-miR-671-5p	0.000843711	0.00396354	0.851967	0.00175026
lncRNA;MSTRG.6259.3	circRNA;7:22824834|22956239	4	80	3	ssc-miR-125b	ssc-miR-769-3p,ssc-miR-148a-5p,ssc-miR-328,ssc-miR-490-3p,ssc-miR-216,ssc-miR-345-3p,ssc-miR-143-5p,ssc-miR-671-3p,ssc-miR-423-3p,ssc-miR-139-3p,ssc-miR-149,ssc-miR-10384,ssc-miR-7135-5p,ssc-miR-708-5p,ssc-miR-365-5p,ssc-miR-7142-5p,ssc-miR-7138-5p,ssc-miR-7136-5p,ssc-miR-490,ssc-miR-30c-3p,ssc-miR-324,ssc-miR-432-5p,ssc-miR-339,ssc-miR-92b-5p,ssc-miR-1224,ssc-miR-33b-3p,ssc-miR-7139-3p,ssc-miR-7…	ssc-miR-9820-5p,ssc-miR-4331-3p,ssc-miR-1842	0.00314115	0.00972234	1	0
lncRNA;MSTRG.41014.15	circRNA;7:22824834|22956239	10	80	9	ssc-miR-194a-3p	ssc-miR-9788-3p,ssc-miR-935,ssc-miR-615,ssc-miR-193a-3p,ssc-miR-1224,ssc-miR-7139-3p,ssc-miR-744,ssc-miR-92b-5p,ssc-miR-423-5p,ssc-miR-7137-3p,ssc-miR-497,ssc-miR-1307,ssc-miR-339-5p,ssc-miR-185,ssc-miR-2320-5p,ssc-miR-487b,ssc-miR-127,ssc-miR-331-3p,ssc-miR-139-3p,ssc-miR-10384,ssc-miR-143-5p,ssc-miR-671-3p,ssc-miR-423-3p,ssc-miR-328,ssc-miR-490-3p,ssc-miR-216,ssc-miR-345-3p,ssc-miR-769-3p,ssc-m…	ssc-miR-33b-3p,ssc-miR-874,ssc-miR-4331-3p,ssc-miR-1343,ssc-miR-149,ssc-miR-1842,ssc-miR-2366,ssc-miR-574-5p,ssc-miR-671-5p	4.02159e-09	3.24983e-07	0.851135	0.00178807
lncRNA;MSTRG.16071.2	circRNA;7:22824834|22956239	6	80	3	ssc-miR-1249,ssc-miR-125b,ssc-miR-769-5p	ssc-miR-7138-5p,ssc-miR-9820-5p,ssc-miR-7136-5p,ssc-miR-7135-5p,ssc-miR-365-5p,ssc-miR-7142-5p,ssc-miR-708-5p,ssc-miR-324,ssc-miR-432-5p,ssc-miR-490,ssc-miR-30c-3p,ssc-miR-328,ssc-miR-345-3p,ssc-miR-216,ssc-miR-490-3p,ssc-miR-769-3p,ssc-miR-148a-5p,ssc-miR-149,ssc-miR-139-3p,ssc-miR-10384,ssc-miR-143-5p,ssc-miR-671-3p,ssc-miR-423-3p,ssc-miR-127,ssc-miR-1343,ssc-miR-331-3p,ssc-miR-423-5p,ssc-miR-1…	ssc-miR-339,ssc-miR-339-5p,ssc-miR-671-5p	0.0136183	0.0266655	0.837607	0.00248888
lncRNA;MSTRG.20613.3	circRNA;7:22824834|22956239	3	80	3		ssc-miR-2366,ssc-miR-339-3p,ssc-miR-885-3p,ssc-miR-1842,ssc-miR-296-5p,ssc-miR-7137-5p,ssc-miR-652,ssc-miR-330,ssc-miR-1306-5p,ssc-miR-1296-5p,ssc-miR-10382,ssc-miR-574-5p,ssc-miR-222,ssc-miR-532-3p,ssc-miR-205,ssc-miR-9785-5p,ssc-miR-210,ssc-miR-503,ssc-miR-296-3p,ssc-miR-140-3p,ssc-miR-4334-3p,ssc-miR-320,ssc-miR-9858-5p,ssc-miR-150,ssc-miR-370,ssc-miR-671-5p,ssc-miR-361-3p,ssc-miR-7138-3p,ssc-…	ssc-miR-326,ssc-miR-149,ssc-miR-7142-5p	0.000843711	0.00396354	0.866237	0.00118809
lncRNA;MSTRG.8984.2	circRNA;7:22824834|22956239	6	80	6		ssc-miR-339-3p,ssc-miR-1842,ssc-miR-885-3p,ssc-miR-7137-5p,ssc-miR-652,ssc-miR-330,ssc-miR-1306-5p,ssc-miR-10382,ssc-miR-1296-5p,ssc-miR-574-5p,ssc-miR-222,ssc-miR-532-3p,ssc-miR-205,ssc-miR-9785-5p,ssc-miR-210,ssc-miR-503,ssc-miR-296-3p,ssc-miR-140-3p,ssc-miR-320,ssc-miR-4334-3p,ssc-miR-9858-5p,ssc-miR-150,ssc-miR-370,ssc-miR-671-5p,ssc-miR-504,ssc-miR-7135-3p,ssc-miR-9860-5p,ssc-miR-4331-5p,ssc…	ssc-miR-2366,ssc-miR-296-5p,ssc-miR-361-3p,ssc-miR-7138-3p,ssc-miR-874,ssc-miR-328	6.40656e-07	2.06534e-05	0.844411	0.00211548
lncRNA;MSTRG.17623.1	circRNA;7:22824834|22956239	12	80	10	ssc-miR-145-5p,ssc-miR-486	ssc-miR-487b,ssc-miR-185,ssc-miR-2320-5p,ssc-miR-4331-3p,ssc-miR-497,ssc-miR-1307,ssc-miR-423-5p,ssc-miR-331-3p,ssc-miR-127,ssc-miR-193a-3p,ssc-miR-935,ssc-miR-9788-3p,ssc-miR-615,ssc-miR-92b-5p,ssc-miR-744,ssc-miR-1224,ssc-miR-33b-3p,ssc-miR-7139-3p,ssc-miR-490,ssc-miR-30c-3p,ssc-miR-432-5p,ssc-miR-324,ssc-miR-708-5p,ssc-miR-7135-5p,ssc-miR-7136-5p,ssc-miR-9820-5p,ssc-miR-7138-5p,ssc-miR-671-3p,…	ssc-miR-874,ssc-miR-7137-3p,ssc-miR-339-5p,ssc-miR-1343,ssc-miR-339,ssc-miR-7142-5p,ssc-miR-365-5p,ssc-miR-574-5p,ssc-miR-1842,ssc-miR-4334-3p	2.1013e-09	1.88802e-07	0.924869	0.000127221
lncRNA;MSTRG.1772.6	circRNA;7:22824834|22956239	33	80	26	ssc-miR-199b-5p,ssc-miR-145-5p,ssc-miR-125a,ssc-miR-23b,ssc-miR-30b-3p,ssc-miR-486,ssc-miR-7139-5p	ssc-miR-24-3p,ssc-miR-326,ssc-miR-4331-5p,ssc-miR-9860-5p,ssc-miR-7135-3p,ssc-miR-361-3p,ssc-miR-9858-5p,ssc-miR-320,ssc-miR-4334-3p,ssc-miR-370,ssc-miR-296-3p,ssc-miR-140-3p,ssc-miR-210,ssc-miR-503,ssc-miR-205,ssc-miR-1306-5p,ssc-miR-10382,ssc-miR-339-3p,ssc-miR-885-3p,ssc-miR-1842,ssc-miR-9820-5p,ssc-miR-7138-5p,ssc-miR-7136-5p,ssc-miR-7135-5p,ssc-miR-708-5p,ssc-miR-365-5p,ssc-miR-7142-5p,ssc-m…	ssc-miR-7138-3p,ssc-miR-504,ssc-miR-671-5p,ssc-miR-150,ssc-miR-9785-5p,ssc-miR-532-3p,ssc-miR-222,ssc-miR-330,ssc-miR-574-5p,ssc-miR-1296-5p,ssc-miR-652,ssc-miR-7137-5p,ssc-miR-296-5p,ssc-miR-2366,ssc-miR-339,ssc-miR-328,ssc-miR-769-3p,ssc-miR-423-3p,ssc-miR-1343,ssc-miR-331-3p,ssc-miR-7137-3p,ssc-miR-339-5p,ssc-miR-185,ssc-miR-874,ssc-miR-2320-5p,ssc-miR-4331-3p	0	0	1	0
lncRNA;MSTRG.25040.4	circRNA;7:22824834|22956239	6	80	5	ssc-miR-664-5p	ssc-miR-7138-5p,ssc-miR-9820-5p,ssc-miR-7136-5p,ssc-miR-7135-5p,ssc-miR-708-5p,ssc-miR-365-5p,ssc-miR-324,ssc-miR-432-5p,ssc-miR-339,ssc-miR-30c-3p,ssc-miR-490,ssc-miR-328,ssc-miR-490-3p,ssc-miR-345-3p,ssc-miR-216,ssc-miR-769-3p,ssc-miR-148a-5p,ssc-miR-139-3p,ssc-miR-149,ssc-miR-10384,ssc-miR-143-5p,ssc-miR-423-3p,ssc-miR-671-3p,ssc-miR-127,ssc-miR-331-3p,ssc-miR-423-5p,ssc-miR-497,ssc-miR-7137-3…	ssc-miR-7142-5p,ssc-miR-1343,ssc-miR-874,ssc-miR-370,ssc-miR-1296-5p	3.94388e-05	0.000469945	0.998952	5.26912e-12
lncRNA;MSTRG.17438.18	circRNA;7:22824834|22956239	11	80	9	ssc-miR-133a-3p,ssc-miR-182	ssc-miR-532-3p,ssc-miR-222,ssc-miR-1306-5p,ssc-miR-574-5p,ssc-miR-1296-5p,ssc-miR-10382,ssc-miR-652,ssc-miR-7137-5p,ssc-miR-296-5p,ssc-miR-339-3p,ssc-miR-1842,ssc-miR-885-3p,ssc-miR-2366,ssc-miR-24-3p,ssc-miR-326,ssc-miR-4331-5p,ssc-miR-504,ssc-miR-7135-3p,ssc-miR-671-5p,ssc-miR-361-3p,ssc-miR-9858-5p,ssc-miR-4334-3p,ssc-miR-370,ssc-miR-150,ssc-miR-296-3p,ssc-miR-140-3p,ssc-miR-210,ssc-miR-503,ss…	ssc-miR-330,ssc-miR-9860-5p,ssc-miR-7138-3p,ssc-miR-320,ssc-miR-1343,ssc-miR-7137-3p,ssc-miR-874,ssc-miR-328,ssc-miR-769-3p	2.04113e-08	1.25708e-06	1	0
lncRNA;MSTRG.34437.1	circRNA;7:22824834|22956239	3	80	3		ssc-miR-7135-5p,ssc-miR-708-5p,ssc-miR-7142-5p,ssc-miR-365-5p,ssc-miR-9820-5p,ssc-miR-7136-5p,ssc-miR-30c-3p,ssc-miR-490,ssc-miR-432-5p,ssc-miR-339,ssc-miR-769-3p,ssc-miR-148a-5p,ssc-miR-328,ssc-miR-490-3p,ssc-miR-216,ssc-miR-345-3p,ssc-miR-143-5p,ssc-miR-423-3p,ssc-miR-671-3p,ssc-miR-139-3p,ssc-miR-149,ssc-miR-10384,ssc-miR-1343,ssc-miR-127,ssc-miR-874,ssc-miR-185,ssc-miR-2320-5p,ssc-miR-4331-3p…	ssc-miR-7138-5p,ssc-miR-324,ssc-miR-331-3p	0.000843711	0.00396354	0.97395	1.95242e-06
lncRNA;MSTRG.24980.2	circRNA;7:22824834|22956239	3	80	3		ssc-miR-143-5p,ssc-miR-671-3p,ssc-miR-423-3p,ssc-miR-139-3p,ssc-miR-149,ssc-miR-10384,ssc-miR-769-3p,ssc-miR-148a-5p,ssc-miR-328,ssc-miR-490-3p,ssc-miR-216,ssc-miR-345-3p,ssc-miR-490,ssc-miR-30c-3p,ssc-miR-324,ssc-miR-432-5p,ssc-miR-339,ssc-miR-7135-5p,ssc-miR-708-5p,ssc-miR-7142-5p,ssc-miR-365-5p,ssc-miR-7138-5p,ssc-miR-9820-5p,ssc-miR-7136-5p,ssc-miR-193a-3p,ssc-miR-9788-3p,ssc-miR-935,ssc-miR-…	ssc-miR-9858-5p,ssc-miR-671-5p,ssc-miR-885-3p	0.000843711	0.00396354	0.845628	0.00205324
lncRNA;MSTRG.46808.1	circRNA;7:22824834|22956239	3	80	3		ssc-miR-24-3p,ssc-miR-4331-5p,ssc-miR-9860-5p,ssc-miR-326,ssc-miR-7135-3p,ssc-miR-7138-3p,ssc-miR-504,ssc-miR-361-3p,ssc-miR-150,ssc-miR-4334-3p,ssc-miR-320,ssc-miR-9858-5p,ssc-miR-140-3p,ssc-miR-296-3p,ssc-miR-503,ssc-miR-210,ssc-miR-9785-5p,ssc-miR-205,ssc-miR-532-3p,ssc-miR-222,ssc-miR-1296-5p,ssc-miR-10382,ssc-miR-574-5p,ssc-miR-330,ssc-miR-1306-5p,ssc-miR-652,ssc-miR-7137-5p,ssc-miR-296-5p,s…	ssc-miR-671-5p,ssc-miR-370,ssc-miR-1343	0.000843711	0.00396354	0.831504	0.00286226
lncRNA;MSTRG.1337.5	circRNA;7:22824834|22956239	7	80	7		ssc-miR-9860-5p,ssc-miR-4331-5p,ssc-miR-326,ssc-miR-24-3p,ssc-miR-361-3p,ssc-miR-7138-3p,ssc-miR-504,ssc-miR-7135-3p,ssc-miR-140-3p,ssc-miR-296-3p,ssc-miR-4334-3p,ssc-miR-320,ssc-miR-9858-5p,ssc-miR-150,ssc-miR-370,ssc-miR-9785-5p,ssc-miR-205,ssc-miR-210,ssc-miR-503,ssc-miR-222,ssc-miR-532-3p,ssc-miR-652,ssc-miR-330,ssc-miR-1306-5p,ssc-miR-1296-5p,ssc-miR-574-5p,ssc-miR-296-5p,ssc-miR-7137-5p,ssc…	ssc-miR-671-5p,ssc-miR-10382,ssc-miR-9820-5p,ssc-miR-769-3p,ssc-miR-4331-3p,ssc-miR-874,ssc-miR-9788-3p	5.705e-08	2.91681e-06	0.897406	0.000427541
lncRNA;MSTRG.32421.6	circRNA;7:22824834|22956239	9	80	9		ssc-miR-2320-5p,ssc-miR-185,ssc-miR-487b,ssc-miR-423-5p,ssc-miR-7137-3p,ssc-miR-497,ssc-miR-339-5p,ssc-miR-1307,ssc-miR-331-3p,ssc-miR-127,ssc-miR-193a-3p,ssc-miR-935,ssc-miR-9788-3p,ssc-miR-615,ssc-miR-92b-5p,ssc-miR-33b-3p,ssc-miR-7139-3p,ssc-miR-744,ssc-miR-30c-3p,ssc-miR-490,ssc-miR-324,ssc-miR-432-5p,ssc-miR-339,ssc-miR-7135-5p,ssc-miR-708-5p,ssc-miR-7142-5p,ssc-miR-365-5p,ssc-miR-7138-5p,ss…	ssc-miR-874,ssc-miR-4331-3p,ssc-miR-1343,ssc-miR-1224,ssc-miR-330,ssc-miR-10382,ssc-miR-532-3p,ssc-miR-671-5p,ssc-miR-370	4.35791e-10	4.96359e-08	0.820899	0.00360447
lncRNA;MSTRG.32832.2	circRNA;7:22824834|22956239	3	80	3		ssc-miR-9860-5p,ssc-miR-4331-5p,ssc-miR-326,ssc-miR-24-3p,ssc-miR-671-5p,ssc-miR-361-3p,ssc-miR-504,ssc-miR-7138-3p,ssc-miR-7135-3p,ssc-miR-140-3p,ssc-miR-296-3p,ssc-miR-320,ssc-miR-4334-3p,ssc-miR-9858-5p,ssc-miR-150,ssc-miR-370,ssc-miR-205,ssc-miR-9785-5p,ssc-miR-210,ssc-miR-503,ssc-miR-222,ssc-miR-532-3p,ssc-miR-652,ssc-miR-330,ssc-miR-1306-5p,ssc-miR-10382,ssc-miR-1296-5p,ssc-miR-574-5p,ssc-m…	ssc-miR-1343,ssc-miR-874,ssc-miR-7139-3p	0.000843711	0.00396354	1	0
lncRNA;MSTRG.17622.1	circRNA;7:22824834|22956239	4	80	3	ssc-miR-194a-3p	ssc-miR-1842,ssc-miR-339-3p,ssc-miR-885-3p,ssc-miR-2366,ssc-miR-7137-5p,ssc-miR-296-5p,ssc-miR-10382,ssc-miR-1296-5p,ssc-miR-574-5p,ssc-miR-1306-5p,ssc-miR-652,ssc-miR-532-3p,ssc-miR-222,ssc-miR-503,ssc-miR-210,ssc-miR-9785-5p,ssc-miR-205,ssc-miR-150,ssc-miR-370,ssc-miR-320,ssc-miR-4334-3p,ssc-miR-9858-5p,ssc-miR-140-3p,ssc-miR-296-3p,ssc-miR-7135-3p,ssc-miR-7138-3p,ssc-miR-504,ssc-miR-361-3p,ssc…	ssc-miR-330,ssc-miR-326,ssc-miR-1343	0.00314115	0.00972234	1	0
lncRNA;MSTRG.13608.8	circRNA;7:22824834|22956239	9	80	9		ssc-miR-326,ssc-miR-9860-5p,ssc-miR-4331-5p,ssc-miR-24-3p,ssc-miR-671-5p,ssc-miR-361-3p,ssc-miR-504,ssc-miR-7138-3p,ssc-miR-7135-3p,ssc-miR-296-3p,ssc-miR-140-3p,ssc-miR-9858-5p,ssc-miR-320,ssc-miR-4334-3p,ssc-miR-150,ssc-miR-205,ssc-miR-210,ssc-miR-503,ssc-miR-222,ssc-miR-532-3p,ssc-miR-652,ssc-miR-1306-5p,ssc-miR-330,ssc-miR-574-5p,ssc-miR-10382,ssc-miR-1296-5p,ssc-miR-296-5p,ssc-miR-7137-5p,ss…	ssc-miR-370,ssc-miR-9785-5p,ssc-miR-708-5p,ssc-miR-874,ssc-miR-2320-5p,ssc-miR-4331-3p,ssc-miR-423-5p,ssc-miR-7137-3p,ssc-miR-7139-3p	4.35791e-10	4.96359e-08	0.939569	5.42196e-05
lncRNA;MSTRG.18953.12	circRNA;7:22824834|22956239	4	80	3	ssc-miR-10386	ssc-miR-361-3p,ssc-miR-671-5p,ssc-miR-7135-3p,ssc-miR-7138-3p,ssc-miR-504,ssc-miR-4331-5p,ssc-miR-9860-5p,ssc-miR-326,ssc-miR-24-3p,ssc-miR-205,ssc-miR-503,ssc-miR-210,ssc-miR-140-3p,ssc-miR-296-3p,ssc-miR-150,ssc-miR-370,ssc-miR-320,ssc-miR-4334-3p,ssc-miR-9858-5p,ssc-miR-652,ssc-miR-1296-5p,ssc-miR-10382,ssc-miR-574-5p,ssc-miR-330,ssc-miR-1306-5p,ssc-miR-222,ssc-miR-532-3p,ssc-miR-2366,ssc-miR-…	ssc-miR-9785-5p,ssc-miR-769-3p,ssc-miR-2320-5p	0.00314115	0.00972234	0.818882	0.00375988
lncRNA;MSTRG.24704.5	circRNA;7:22824834|22956239	3	80	3		ssc-miR-532-3p,ssc-miR-222,ssc-miR-1296-5p,ssc-miR-10382,ssc-miR-574-5p,ssc-miR-1306-5p,ssc-miR-652,ssc-miR-7137-5p,ssc-miR-296-5p,ssc-miR-1842,ssc-miR-339-3p,ssc-miR-885-3p,ssc-miR-2366,ssc-miR-24-3p,ssc-miR-9860-5p,ssc-miR-4331-5p,ssc-miR-7135-3p,ssc-miR-7138-3p,ssc-miR-504,ssc-miR-361-3p,ssc-miR-671-5p,ssc-miR-150,ssc-miR-320,ssc-miR-4334-3p,ssc-miR-9858-5p,ssc-miR-296-3p,ssc-miR-140-3p,ssc-mi…	ssc-miR-330,ssc-miR-326,ssc-miR-370	0.000843711	0.00396354	0.864674	0.00124216
lncRNA;MSTRG.24917.1	circRNA;7:22824834|22956239	6	80	6		ssc-miR-935,ssc-miR-9788-3p,ssc-miR-615,ssc-miR-193a-3p,ssc-miR-33b-3p,ssc-miR-7139-3p,ssc-miR-744,ssc-miR-92b-5p,ssc-miR-423-5p,ssc-miR-7137-3p,ssc-miR-497,ssc-miR-1307,ssc-miR-874,ssc-miR-185,ssc-miR-2320-5p,ssc-miR-487b,ssc-miR-127,ssc-miR-1343,ssc-miR-331-3p,ssc-miR-139-3p,ssc-miR-149,ssc-miR-10384,ssc-miR-143-5p,ssc-miR-423-3p,ssc-miR-671-3p,ssc-miR-328,ssc-miR-490-3p,ssc-miR-345-3p,ssc-miR-…	ssc-miR-1224,ssc-miR-339-5p,ssc-miR-4331-3p,ssc-miR-339,ssc-miR-9785-5p,ssc-miR-671-5p	6.40656e-07	2.06534e-05	0.882242	0.000728133
lncRNA;MSTRG.36488.2	circRNA;7:22824834|22956239	3	80	3		ssc-miR-296-5p,ssc-miR-7137-5p,ssc-miR-2366,ssc-miR-339-3p,ssc-miR-885-3p,ssc-miR-1842,ssc-miR-222,ssc-miR-532-3p,ssc-miR-652,ssc-miR-1306-5p,ssc-miR-330,ssc-miR-574-5p,ssc-miR-10382,ssc-miR-1296-5p,ssc-miR-296-3p,ssc-miR-140-3p,ssc-miR-9858-5p,ssc-miR-320,ssc-miR-4334-3p,ssc-miR-370,ssc-miR-150,ssc-miR-9785-5p,ssc-miR-205,ssc-miR-210,ssc-miR-503,ssc-miR-326,ssc-miR-9860-5p,ssc-miR-4331-5p,ssc-mi…	ssc-miR-33b-3p,ssc-miR-2320-5p,ssc-miR-4331-3p	0.000843711	0.00396354	0.928969	0.000102157
lncRNA;MSTRG.11340.2	circRNA;7:22824834|22956239	4	80	3	ssc-miR-7140-3p	ssc-miR-9788-3p,ssc-miR-935,ssc-miR-615,ssc-miR-193a-3p,ssc-miR-33b-3p,ssc-miR-1224,ssc-miR-7139-3p,ssc-miR-744,ssc-miR-92b-5p,ssc-miR-423-5p,ssc-miR-7137-3p,ssc-miR-497,ssc-miR-1307,ssc-miR-339-5p,ssc-miR-185,ssc-miR-874,ssc-miR-2320-5p,ssc-miR-487b,ssc-miR-127,ssc-miR-331-3p,ssc-miR-139-3p,ssc-miR-149,ssc-miR-10384,ssc-miR-143-5p,ssc-miR-671-3p,ssc-miR-423-3p,ssc-miR-490-3p,ssc-miR-216,ssc-miR-…	ssc-miR-4331-3p,ssc-miR-1343,ssc-miR-328	0.00314115	0.00972234	0.841921	0.00224707
lncRNA;MSTRG.5593.5	circRNA;7:22824834|22956239	10	80	9	ssc-miR-28-3p	ssc-miR-652,ssc-miR-574-5p,ssc-miR-10382,ssc-miR-1296-5p,ssc-miR-330,ssc-miR-532-3p,ssc-miR-2366,ssc-miR-339-3p,ssc-miR-1842,ssc-miR-885-3p,ssc-miR-296-5p,ssc-miR-7137-5p,ssc-miR-361-3p,ssc-miR-671-5p,ssc-miR-7135-3p,ssc-miR-7138-3p,ssc-miR-504,ssc-miR-9860-5p,ssc-miR-4331-5p,ssc-miR-24-3p,ssc-miR-9785-5p,ssc-miR-205,ssc-miR-503,ssc-miR-210,ssc-miR-296-3p,ssc-miR-140-3p,ssc-miR-150,ssc-miR-9858-5…	ssc-miR-1306-5p,ssc-miR-222,ssc-miR-326,ssc-miR-370,ssc-miR-874,ssc-miR-4331-3p,ssc-miR-339-5p,ssc-miR-339,ssc-miR-7142-5p	4.02159e-09	3.24983e-07	1	0
lncRNA;MSTRG.43228.1	circRNA;7:22824834|22956239	9	80	8	ssc-miR-6782-3p	ssc-miR-671-3p,ssc-miR-423-3p,ssc-miR-143-5p,ssc-miR-10384,ssc-miR-139-3p,ssc-miR-149,ssc-miR-148a-5p,ssc-miR-769-3p,ssc-miR-490-3p,ssc-miR-345-3p,ssc-miR-216,ssc-miR-30c-3p,ssc-miR-490,ssc-miR-339,ssc-miR-432-5p,ssc-miR-324,ssc-miR-708-5p,ssc-miR-365-5p,ssc-miR-7142-5p,ssc-miR-7135-5p,ssc-miR-7136-5p,ssc-miR-7138-5p,ssc-miR-193a-3p,ssc-miR-935,ssc-miR-9788-3p,ssc-miR-615,ssc-miR-92b-5p,ssc-miR-7…	ssc-miR-328,ssc-miR-9820-5p,ssc-miR-874,ssc-miR-4331-3p,ssc-miR-423-5p,ssc-miR-885-3p,ssc-miR-574-5p,ssc-miR-330	4.16725e-08	2.26814e-06	0.893969	0.000485686
lncRNA;MSTRG.2566.10	circRNA;7:22824834|22956239	9	80	6	ssc-miR-10386,ssc-miR-1285,ssc-miR-125a	ssc-miR-7136-5p,ssc-miR-7138-5p,ssc-miR-9820-5p,ssc-miR-365-5p,ssc-miR-7142-5p,ssc-miR-708-5p,ssc-miR-7135-5p,ssc-miR-339,ssc-miR-432-5p,ssc-miR-324,ssc-miR-490,ssc-miR-30c-3p,ssc-miR-216,ssc-miR-345-3p,ssc-miR-490-3p,ssc-miR-328,ssc-miR-148a-5p,ssc-miR-10384,ssc-miR-139-3p,ssc-miR-423-3p,ssc-miR-671-3p,ssc-miR-143-5p,ssc-miR-127,ssc-miR-331-3p,ssc-miR-1343,ssc-miR-339-5p,ssc-miR-1307,ssc-miR-497…	ssc-miR-769-3p,ssc-miR-149,ssc-miR-4331-3p,ssc-miR-671-5p,ssc-miR-370,ssc-miR-574-5p	4.24162e-05	0.000494616	0.937018	6.3773e-05
lncRNA;MSTRG.37313.7	circRNA;7:22824834|22956239	8	80	7	ssc-miR-491	ssc-miR-345-3p,ssc-miR-216,ssc-miR-490-3p,ssc-miR-148a-5p,ssc-miR-769-3p,ssc-miR-10384,ssc-miR-139-3p,ssc-miR-423-3p,ssc-miR-671-3p,ssc-miR-143-5p,ssc-miR-7136-5p,ssc-miR-9820-5p,ssc-miR-7138-5p,ssc-miR-365-5p,ssc-miR-7142-5p,ssc-miR-708-5p,ssc-miR-7135-5p,ssc-miR-339,ssc-miR-432-5p,ssc-miR-490,ssc-miR-30c-3p,ssc-miR-744,ssc-miR-7139-3p,ssc-miR-1224,ssc-miR-33b-3p,ssc-miR-92b-5p,ssc-miR-615,ssc-m…	ssc-miR-328,ssc-miR-149,ssc-miR-324,ssc-miR-1343,ssc-miR-7137-3p,ssc-miR-4331-3p,ssc-miR-671-5p	4.21276e-07	1.477e-05	0.954048	1.84521e-05
lncRNA;MSTRG.9953.1	circRNA;7:22824834|22956239	15	80	14	ssc-miR-214-3p	ssc-miR-222,ssc-miR-532-3p,ssc-miR-652,ssc-miR-1306-5p,ssc-miR-330,ssc-miR-10382,ssc-miR-7137-5p,ssc-miR-2366,ssc-miR-339-3p,ssc-miR-885-3p,ssc-miR-1842,ssc-miR-326,ssc-miR-4331-5p,ssc-miR-9860-5p,ssc-miR-24-3p,ssc-miR-361-3p,ssc-miR-504,ssc-miR-7135-3p,ssc-miR-140-3p,ssc-miR-296-3p,ssc-miR-9858-5p,ssc-miR-4334-3p,ssc-miR-320,ssc-miR-370,ssc-miR-150,ssc-miR-9785-5p,ssc-miR-205,ssc-miR-503,ssc-miR…	ssc-miR-574-5p,ssc-miR-1296-5p,ssc-miR-296-5p,ssc-miR-671-5p,ssc-miR-7138-3p,ssc-miR-210,ssc-miR-1343,ssc-miR-331-3p,ssc-miR-874,ssc-miR-2320-5p,ssc-miR-4331-3p,ssc-miR-339-5p,ssc-miR-193a-3p,ssc-miR-339	2.4647e-14	1.01538e-11	0.827709	0.00311385
lncRNA;MSTRG.22224.1	circRNA;7:22824834|22956239	11	80	8	ssc-miR-10383,ssc-miR-1285,ssc-miR-486	ssc-miR-9785-5p,ssc-miR-205,ssc-miR-503,ssc-miR-210,ssc-miR-296-3p,ssc-miR-140-3p,ssc-miR-150,ssc-miR-370,ssc-miR-4334-3p,ssc-miR-320,ssc-miR-9858-5p,ssc-miR-361-3p,ssc-miR-7135-3p,ssc-miR-7138-3p,ssc-miR-504,ssc-miR-9860-5p,ssc-miR-4331-5p,ssc-miR-24-3p,ssc-miR-2366,ssc-miR-339-3p,ssc-miR-1842,ssc-miR-885-3p,ssc-miR-296-5p,ssc-miR-7137-5p,ssc-miR-652,ssc-miR-10382,ssc-miR-1296-5p,ssc-miR-574-5p,…	ssc-miR-671-5p,ssc-miR-326,ssc-miR-330,ssc-miR-769-3p,ssc-miR-365-5p,ssc-miR-4331-3p,ssc-miR-874,ssc-miR-331-3p	6.50582e-07	2.08745e-05	1	0
lncRNA;MSTRG.21073.3	circRNA;7:22824834|22956239	7	80	6	ssc-miR-325	ssc-miR-10384,ssc-miR-149,ssc-miR-139-3p,ssc-miR-671-3p,ssc-miR-423-3p,ssc-miR-143-5p,ssc-miR-216,ssc-miR-345-3p,ssc-miR-490-3p,ssc-miR-328,ssc-miR-148a-5p,ssc-miR-769-3p,ssc-miR-432-5p,ssc-miR-324,ssc-miR-30c-3p,ssc-miR-490,ssc-miR-7136-5p,ssc-miR-9820-5p,ssc-miR-7138-5p,ssc-miR-365-5p,ssc-miR-7142-5p,ssc-miR-708-5p,ssc-miR-7135-5p,ssc-miR-615,ssc-miR-9788-3p,ssc-miR-935,ssc-miR-193a-3p,ssc-miR-…	ssc-miR-339,ssc-miR-339-5p,ssc-miR-370,ssc-miR-4334-3p,ssc-miR-361-3p,ssc-miR-671-5p	4.14229e-06	8.83441e-05	0.975628	1.49892e-06
lncRNA;MSTRG.38498.1	circRNA;7:22824834|22956239	6	80	4	ssc-miR-6782-3p,ssc-miR-9851-3p	ssc-miR-671-3p,ssc-miR-423-3p,ssc-miR-143-5p,ssc-miR-10384,ssc-miR-139-3p,ssc-miR-149,ssc-miR-148a-5p,ssc-miR-769-3p,ssc-miR-490-3p,ssc-miR-345-3p,ssc-miR-216,ssc-miR-328,ssc-miR-30c-3p,ssc-miR-490,ssc-miR-339,ssc-miR-432-5p,ssc-miR-324,ssc-miR-708-5p,ssc-miR-7135-5p,ssc-miR-7136-5p,ssc-miR-9820-5p,ssc-miR-7138-5p,ssc-miR-193a-3p,ssc-miR-935,ssc-miR-9788-3p,ssc-miR-615,ssc-miR-92b-5p,ssc-miR-744,…	ssc-miR-7142-5p,ssc-miR-365-5p,ssc-miR-9785-5p,ssc-miR-532-3p	0.00100429	0.00447217	0.938425	5.83647e-05
lncRNA;MSTRG.12250.2	circRNA;7:22824834|22956239	10	80	9	ssc-miR-22-3p	ssc-miR-432-5p,ssc-miR-324,ssc-miR-30c-3p,ssc-miR-490,ssc-miR-7136-5p,ssc-miR-7138-5p,ssc-miR-9820-5p,ssc-miR-365-5p,ssc-miR-7142-5p,ssc-miR-708-5p,ssc-miR-7135-5p,ssc-miR-10384,ssc-miR-149,ssc-miR-139-3p,ssc-miR-423-3p,ssc-miR-671-3p,ssc-miR-143-5p,ssc-miR-345-3p,ssc-miR-216,ssc-miR-490-3p,ssc-miR-148a-5p,ssc-miR-769-3p,ssc-miR-1307,ssc-miR-7137-3p,ssc-miR-497,ssc-miR-423-5p,ssc-miR-487b,ssc-miR…	ssc-miR-339,ssc-miR-328,ssc-miR-339-5p,ssc-miR-1343,ssc-miR-671-5p,ssc-miR-370,ssc-miR-4334-3p,ssc-miR-10382,ssc-miR-339-3p	4.02159e-09	3.24983e-07	0.948085	2.98429e-05
lncRNA;MSTRG.20569.1	circRNA;7:22824834|22956239	4	80	4		ssc-miR-7137-5p,ssc-miR-296-5p,ssc-miR-339-3p,ssc-miR-885-3p,ssc-miR-1842,ssc-miR-2366,ssc-miR-532-3p,ssc-miR-222,ssc-miR-330,ssc-miR-1306-5p,ssc-miR-1296-5p,ssc-miR-10382,ssc-miR-574-5p,ssc-miR-652,ssc-miR-320,ssc-miR-9858-5p,ssc-miR-150,ssc-miR-370,ssc-miR-296-3p,ssc-miR-140-3p,ssc-miR-210,ssc-miR-503,ssc-miR-9785-5p,ssc-miR-205,ssc-miR-24-3p,ssc-miR-9860-5p,ssc-miR-4331-5p,ssc-miR-326,ssc-miR-…	ssc-miR-4334-3p,ssc-miR-339-5p,ssc-miR-4331-3p,ssc-miR-339	7.78965e-05	0.000760205	0.901319	0.00036774
lncRNA;MSTRG.7165.4	circRNA;7:22824834|22956239	6	80	4	ssc-miR-125a,ssc-miR-769-5p	ssc-miR-331-3p,ssc-miR-1343,ssc-miR-127,ssc-miR-487b,ssc-miR-2320-5p,ssc-miR-874,ssc-miR-185,ssc-miR-1307,ssc-miR-339-5p,ssc-miR-497,ssc-miR-7137-3p,ssc-miR-423-5p,ssc-miR-92b-5p,ssc-miR-744,ssc-miR-7139-3p,ssc-miR-33b-3p,ssc-miR-1224,ssc-miR-193a-3p,ssc-miR-9788-3p,ssc-miR-935,ssc-miR-365-5p,ssc-miR-7142-5p,ssc-miR-708-5p,ssc-miR-7135-5p,ssc-miR-7136-5p,ssc-miR-7138-5p,ssc-miR-9820-5p,ssc-miR-49…	ssc-miR-4331-3p,ssc-miR-615,ssc-miR-330,ssc-miR-1842	0.00100429	0.00447217	1	0
lncRNA;MSTRG.34437.3	circRNA;7:22824834|22956239	3	80	3		ssc-miR-296-5p,ssc-miR-7137-5p,ssc-miR-2366,ssc-miR-339-3p,ssc-miR-1842,ssc-miR-885-3p,ssc-miR-222,ssc-miR-532-3p,ssc-miR-652,ssc-miR-574-5p,ssc-miR-10382,ssc-miR-1296-5p,ssc-miR-1306-5p,ssc-miR-330,ssc-miR-296-3p,ssc-miR-140-3p,ssc-miR-370,ssc-miR-150,ssc-miR-9858-5p,ssc-miR-4334-3p,ssc-miR-320,ssc-miR-9785-5p,ssc-miR-205,ssc-miR-503,ssc-miR-210,ssc-miR-326,ssc-miR-9860-5p,ssc-miR-4331-5p,ssc-mi…	ssc-miR-331-3p,ssc-miR-127,ssc-miR-324	0.000843711	0.00396354	0.915368	0.000202445
lncRNA;MSTRG.36490.1	circRNA;7:22824834|22956239	10	80	9	ssc-miR-7139-5p	ssc-miR-1343,ssc-miR-331-3p,ssc-miR-127,ssc-miR-2320-5p,ssc-miR-874,ssc-miR-185,ssc-miR-487b,ssc-miR-423-5p,ssc-miR-1307,ssc-miR-339-5p,ssc-miR-7137-3p,ssc-miR-497,ssc-miR-92b-5p,ssc-miR-7139-3p,ssc-miR-33b-3p,ssc-miR-1224,ssc-miR-744,ssc-miR-193a-3p,ssc-miR-615,ssc-miR-935,ssc-miR-9788-3p,ssc-miR-7142-5p,ssc-miR-365-5p,ssc-miR-708-5p,ssc-miR-7138-5p,ssc-miR-7136-5p,ssc-miR-490,ssc-miR-30c-3p,ssc…	ssc-miR-4331-3p,ssc-miR-7135-5p,ssc-miR-9820-5p,ssc-miR-149,ssc-miR-532-3p,ssc-miR-296-5p,ssc-miR-2366,ssc-miR-9858-5p,ssc-miR-370	4.02159e-09	3.24983e-07	1	0
lncRNA;MSTRG.35491.22	circRNA;7:22824834|22956239	5	80	5		ssc-miR-24-3p,ssc-miR-9860-5p,ssc-miR-4331-5p,ssc-miR-326,ssc-miR-7138-3p,ssc-miR-504,ssc-miR-7135-3p,ssc-miR-671-5p,ssc-miR-361-3p,ssc-miR-4334-3p,ssc-miR-320,ssc-miR-9858-5p,ssc-miR-150,ssc-miR-296-3p,ssc-miR-140-3p,ssc-miR-210,ssc-miR-503,ssc-miR-205,ssc-miR-9785-5p,ssc-miR-532-3p,ssc-miR-222,ssc-miR-330,ssc-miR-1306-5p,ssc-miR-1296-5p,ssc-miR-10382,ssc-miR-574-5p,ssc-miR-652,ssc-miR-7137-5p,s…	ssc-miR-370,ssc-miR-7142-5p,ssc-miR-4331-3p,ssc-miR-874,ssc-miR-487b	7.10701e-06	0.00013241	1	0
lncRNA;MSTRG.13335.12	circRNA;7:22824834|22956239	6	80	6		ssc-miR-7137-5p,ssc-miR-296-5p,ssc-miR-885-3p,ssc-miR-339-3p,ssc-miR-1842,ssc-miR-2366,ssc-miR-532-3p,ssc-miR-222,ssc-miR-10382,ssc-miR-1296-5p,ssc-miR-574-5p,ssc-miR-330,ssc-miR-1306-5p,ssc-miR-652,ssc-miR-150,ssc-miR-4334-3p,ssc-miR-320,ssc-miR-9858-5p,ssc-miR-296-3p,ssc-miR-140-3p,ssc-miR-503,ssc-miR-210,ssc-miR-205,ssc-miR-9785-5p,ssc-miR-24-3p,ssc-miR-4331-5p,ssc-miR-9860-5p,ssc-miR-326,ssc-…	ssc-miR-370,ssc-miR-744,ssc-miR-1224,ssc-miR-615,ssc-miR-345-3p,ssc-miR-10384	6.40656e-07	2.06534e-05	0.830327	0.00293863
lncRNA;MSTRG.34099.5	circRNA;7:22824834|22956239	4	80	3	ssc-miR-2320-3p	ssc-miR-652,ssc-miR-574-5p,ssc-miR-1296-5p,ssc-miR-10382,ssc-miR-1306-5p,ssc-miR-330,ssc-miR-222,ssc-miR-2366,ssc-miR-1842,ssc-miR-339-3p,ssc-miR-885-3p,ssc-miR-296-5p,ssc-miR-7137-5p,ssc-miR-671-5p,ssc-miR-7135-3p,ssc-miR-7138-3p,ssc-miR-504,ssc-miR-326,ssc-miR-4331-5p,ssc-miR-9860-5p,ssc-miR-24-3p,ssc-miR-9785-5p,ssc-miR-205,ssc-miR-503,ssc-miR-210,ssc-miR-296-3p,ssc-miR-140-3p,ssc-miR-370,ssc-…	ssc-miR-532-3p,ssc-miR-361-3p,ssc-miR-874	0.00314115	0.00972234	1	0
lncRNA;MSTRG.4433.5	circRNA;7:22824834|22956239	5	80	5		ssc-miR-127,ssc-miR-331-3p,ssc-miR-1343,ssc-miR-339-5p,ssc-miR-1307,ssc-miR-497,ssc-miR-7137-3p,ssc-miR-487b,ssc-miR-4331-3p,ssc-miR-185,ssc-miR-744,ssc-miR-7139-3p,ssc-miR-1224,ssc-miR-33b-3p,ssc-miR-92b-5p,ssc-miR-615,ssc-miR-935,ssc-miR-9788-3p,ssc-miR-193a-3p,ssc-miR-7136-5p,ssc-miR-9820-5p,ssc-miR-7138-5p,ssc-miR-365-5p,ssc-miR-7142-5p,ssc-miR-708-5p,ssc-miR-7135-5p,ssc-miR-339,ssc-miR-432-5…	ssc-miR-423-5p,ssc-miR-874,ssc-miR-2320-5p,ssc-miR-139-3p,ssc-miR-370	7.10701e-06	0.00013241	1	0
lncRNA;MSTRG.36228.1	circRNA;7:22824834|22956239	3	80	3		ssc-miR-1307,ssc-miR-339-5p,ssc-miR-497,ssc-miR-423-5p,ssc-miR-487b,ssc-miR-4331-3p,ssc-miR-874,ssc-miR-185,ssc-miR-127,ssc-miR-331-3p,ssc-miR-1343,ssc-miR-615,ssc-miR-9788-3p,ssc-miR-935,ssc-miR-193a-3p,ssc-miR-744,ssc-miR-7139-3p,ssc-miR-33b-3p,ssc-miR-1224,ssc-miR-92b-5p,ssc-miR-339,ssc-miR-432-5p,ssc-miR-324,ssc-miR-490,ssc-miR-30c-3p,ssc-miR-7136-5p,ssc-miR-7138-5p,ssc-miR-9820-5p,ssc-miR-36…	ssc-miR-7137-3p,ssc-miR-2320-5p,ssc-miR-7142-5p	0.000843711	0.00396354	1	0
lncRNA;MSTRG.4587.1	circRNA;7:22824834|22956239	4	80	4		ssc-miR-24-3p,ssc-miR-9860-5p,ssc-miR-4331-5p,ssc-miR-7135-3p,ssc-miR-7138-3p,ssc-miR-504,ssc-miR-361-3p,ssc-miR-671-5p,ssc-miR-150,ssc-miR-370,ssc-miR-320,ssc-miR-4334-3p,ssc-miR-9858-5p,ssc-miR-140-3p,ssc-miR-296-3p,ssc-miR-503,ssc-miR-210,ssc-miR-205,ssc-miR-9785-5p,ssc-miR-532-3p,ssc-miR-222,ssc-miR-10382,ssc-miR-1296-5p,ssc-miR-574-5p,ssc-miR-330,ssc-miR-1306-5p,ssc-miR-652,ssc-miR-7137-5p,s…	ssc-miR-326,ssc-miR-1842,ssc-miR-1343,ssc-miR-4331-3p	7.78965e-05	0.000760205	0.921791	0.000148819
lncRNA;MSTRG.7040.29	circRNA;7:22824834|22956239	15	80	13	ssc-miR-214-3p,ssc-miR-145-5p	ssc-miR-4334-3p,ssc-miR-320,ssc-miR-9858-5p,ssc-miR-150,ssc-miR-370,ssc-miR-140-3p,ssc-miR-210,ssc-miR-503,ssc-miR-9785-5p,ssc-miR-205,ssc-miR-24-3p,ssc-miR-9860-5p,ssc-miR-4331-5p,ssc-miR-7138-3p,ssc-miR-504,ssc-miR-7135-3p,ssc-miR-361-3p,ssc-miR-7137-5p,ssc-miR-296-5p,ssc-miR-339-3p,ssc-miR-885-3p,ssc-miR-1842,ssc-miR-2366,ssc-miR-532-3p,ssc-miR-222,ssc-miR-10382,ssc-miR-574-5p,ssc-miR-652,ssc-…	ssc-miR-296-3p,ssc-miR-326,ssc-miR-671-5p,ssc-miR-330,ssc-miR-1306-5p,ssc-miR-1296-5p,ssc-miR-149,ssc-miR-339,ssc-miR-7139-3p,ssc-miR-1224,ssc-miR-339-5p,ssc-miR-2320-5p,ssc-miR-874	1.95433e-12	4.7179e-10	0.978578	8.97877e-07
lncRNA;MSTRG.41018.3	circRNA;7:22824834|22956239	3	80	3		ssc-miR-210,ssc-miR-503,ssc-miR-9785-5p,ssc-miR-205,ssc-miR-9858-5p,ssc-miR-4334-3p,ssc-miR-320,ssc-miR-370,ssc-miR-150,ssc-miR-140-3p,ssc-miR-296-3p,ssc-miR-504,ssc-miR-7138-3p,ssc-miR-7135-3p,ssc-miR-361-3p,ssc-miR-24-3p,ssc-miR-326,ssc-miR-9860-5p,ssc-miR-4331-5p,ssc-miR-339-3p,ssc-miR-885-3p,ssc-miR-1842,ssc-miR-2366,ssc-miR-7137-5p,ssc-miR-296-5p,ssc-miR-1306-5p,ssc-miR-330,ssc-miR-574-5p,ss…	ssc-miR-671-5p,ssc-miR-339,ssc-miR-339-5p	0.000843711	0.00396354	1	0
lncRNA;MSTRG.34437.2	circRNA;7:22824834|22956239	3	80	3		ssc-miR-432-5p,ssc-miR-339,ssc-miR-30c-3p,ssc-miR-490,ssc-miR-9820-5p,ssc-miR-7138-5p,ssc-miR-7136-5p,ssc-miR-7135-5p,ssc-miR-7142-5p,ssc-miR-365-5p,ssc-miR-708-5p,ssc-miR-149,ssc-miR-139-3p,ssc-miR-10384,ssc-miR-143-5p,ssc-miR-671-3p,ssc-miR-423-3p,ssc-miR-328,ssc-miR-345-3p,ssc-miR-216,ssc-miR-490-3p,ssc-miR-769-3p,ssc-miR-148a-5p,ssc-miR-423-5p,ssc-miR-339-5p,ssc-miR-1307,ssc-miR-7137-3p,ssc-m…	ssc-miR-324,ssc-miR-127,ssc-miR-331-3p	0.000843711	0.00396354	1	0
lncRNA;MSTRG.12843.1	circRNA;7:22824834|22956239	6	80	6		ssc-miR-10384,ssc-miR-139-3p,ssc-miR-149,ssc-miR-423-3p,ssc-miR-671-3p,ssc-miR-143-5p,ssc-miR-490-3p,ssc-miR-345-3p,ssc-miR-216,ssc-miR-148a-5p,ssc-miR-769-3p,ssc-miR-339,ssc-miR-432-5p,ssc-miR-30c-3p,ssc-miR-490,ssc-miR-7136-5p,ssc-miR-9820-5p,ssc-miR-7138-5p,ssc-miR-708-5p,ssc-miR-365-5p,ssc-miR-7142-5p,ssc-miR-7135-5p,ssc-miR-935,ssc-miR-9788-3p,ssc-miR-615,ssc-miR-193a-3p,ssc-miR-744,ssc-miR-…	ssc-miR-328,ssc-miR-324,ssc-miR-33b-3p,ssc-miR-4331-3p,ssc-miR-296-3p,ssc-miR-330	6.40656e-07	2.06534e-05	0.957065	1.41144e-05
lncRNA;MSTRG.36053.3	circRNA;7:22824834|22956239	5	80	4	ssc-miR-6782-3p	ssc-miR-885-3p,ssc-miR-339-3p,ssc-miR-1842,ssc-miR-2366,ssc-miR-7137-5p,ssc-miR-296-5p,ssc-miR-1306-5p,ssc-miR-574-5p,ssc-miR-10382,ssc-miR-1296-5p,ssc-miR-652,ssc-miR-532-3p,ssc-miR-222,ssc-miR-210,ssc-miR-503,ssc-miR-205,ssc-miR-9785-5p,ssc-miR-9858-5p,ssc-miR-4334-3p,ssc-miR-320,ssc-miR-370,ssc-miR-150,ssc-miR-296-3p,ssc-miR-140-3p,ssc-miR-504,ssc-miR-7138-3p,ssc-miR-7135-3p,ssc-miR-671-5p,ssc…	ssc-miR-330,ssc-miR-1343,ssc-miR-328,ssc-miR-7142-5p	0.000361055	0.00221903	1	0
lncRNA;MSTRG.43097.8	circRNA;7:22824834|22956239	6	80	6		ssc-miR-671-5p,ssc-miR-361-3p,ssc-miR-7138-3p,ssc-miR-504,ssc-miR-7135-3p,ssc-miR-4331-5p,ssc-miR-9860-5p,ssc-miR-326,ssc-miR-24-3p,ssc-miR-205,ssc-miR-9785-5p,ssc-miR-210,ssc-miR-503,ssc-miR-296-3p,ssc-miR-140-3p,ssc-miR-4334-3p,ssc-miR-320,ssc-miR-9858-5p,ssc-miR-150,ssc-miR-652,ssc-miR-1306-5p,ssc-miR-10382,ssc-miR-1296-5p,ssc-miR-574-5p,ssc-miR-222,ssc-miR-2366,ssc-miR-339-3p,ssc-miR-1842,ssc…	ssc-miR-370,ssc-miR-330,ssc-miR-532-3p,ssc-miR-4331-3p,ssc-miR-1343,ssc-miR-193a-3p	6.40656e-07	2.06534e-05	0.849643	0.00185731
lncRNA;MSTRG.5289.3	circRNA;7:22824834|22956239	5	80	4	ssc-let-7f-5p	ssc-miR-92b-5p,ssc-miR-33b-3p,ssc-miR-1224,ssc-miR-7139-3p,ssc-miR-744,ssc-miR-193a-3p,ssc-miR-9788-3p,ssc-miR-935,ssc-miR-615,ssc-miR-331-3p,ssc-miR-127,ssc-miR-2320-5p,ssc-miR-874,ssc-miR-185,ssc-miR-4331-3p,ssc-miR-487b,ssc-miR-423-5p,ssc-miR-7137-3p,ssc-miR-497,ssc-miR-1307,ssc-miR-769-3p,ssc-miR-148a-5p,ssc-miR-328,ssc-miR-490-3p,ssc-miR-216,ssc-miR-345-3p,ssc-miR-143-5p,ssc-miR-671-3p,ssc-m…	ssc-miR-1343,ssc-miR-339-5p,ssc-miR-339,ssc-miR-4334-3p	0.000361055	0.00221903	0.926578	0.00011628
lncRNA;MSTRG.6999.2	circRNA;7:22824834|22956239	6	80	6		ssc-miR-7138-5p,ssc-miR-9820-5p,ssc-miR-7136-5p,ssc-miR-7135-5p,ssc-miR-365-5p,ssc-miR-708-5p,ssc-miR-324,ssc-miR-432-5p,ssc-miR-339,ssc-miR-490,ssc-miR-30c-3p,ssc-miR-328,ssc-miR-345-3p,ssc-miR-216,ssc-miR-490-3p,ssc-miR-148a-5p,ssc-miR-149,ssc-miR-139-3p,ssc-miR-10384,ssc-miR-143-5p,ssc-miR-423-3p,ssc-miR-671-3p,ssc-miR-1343,ssc-miR-331-3p,ssc-miR-423-5p,ssc-miR-339-5p,ssc-miR-497,ssc-miR-7137-…	ssc-miR-7142-5p,ssc-miR-769-3p,ssc-miR-127,ssc-miR-1307,ssc-miR-615,ssc-miR-330	6.40656e-07	2.06534e-05	0.919621	0.00016559
lncRNA;MSTRG.46572.3	circRNA;7:22824834|22956239	3	80	3		ssc-miR-296-5p,ssc-miR-7137-5p,ssc-miR-2366,ssc-miR-1842,ssc-miR-339-3p,ssc-miR-885-3p,ssc-miR-222,ssc-miR-532-3p,ssc-miR-652,ssc-miR-1306-5p,ssc-miR-330,ssc-miR-574-5p,ssc-miR-10382,ssc-miR-1296-5p,ssc-miR-296-3p,ssc-miR-140-3p,ssc-miR-9858-5p,ssc-miR-4334-3p,ssc-miR-320,ssc-miR-370,ssc-miR-150,ssc-miR-9785-5p,ssc-miR-205,ssc-miR-210,ssc-miR-503,ssc-miR-326,ssc-miR-9860-5p,ssc-miR-4331-5p,ssc-mi…	ssc-miR-1343,ssc-miR-874,ssc-miR-328	0.000843711	0.00396354	0.866741	0.00117103
lncRNA;MSTRG.17621.1	circRNA;7:22824834|22956239	5	80	4	ssc-miR-6782-3p	ssc-miR-330,ssc-miR-1306-5p,ssc-miR-10382,ssc-miR-1296-5p,ssc-miR-574-5p,ssc-miR-652,ssc-miR-532-3p,ssc-miR-222,ssc-miR-1842,ssc-miR-339-3p,ssc-miR-885-3p,ssc-miR-2366,ssc-miR-7137-5p,ssc-miR-296-5p,ssc-miR-7138-3p,ssc-miR-504,ssc-miR-7135-3p,ssc-miR-671-5p,ssc-miR-361-3p,ssc-miR-24-3p,ssc-miR-4331-5p,ssc-miR-9860-5p,ssc-miR-326,ssc-miR-210,ssc-miR-503,ssc-miR-205,ssc-miR-9785-5p,ssc-miR-320,ssc-…	ssc-miR-370,ssc-miR-4331-3p,ssc-miR-874,ssc-miR-769-3p	0.000361055	0.00221903	0.967834	4.50536e-06
lncRNA;MSTRG.11340.4	circRNA;7:22824834|22956239	3	80	3		ssc-miR-7139-3p,ssc-miR-33b-3p,ssc-miR-1224,ssc-miR-744,ssc-miR-92b-5p,ssc-miR-615,ssc-miR-9788-3p,ssc-miR-935,ssc-miR-193a-3p,ssc-miR-127,ssc-miR-331-3p,ssc-miR-423-5p,ssc-miR-339-5p,ssc-miR-1307,ssc-miR-497,ssc-miR-7137-3p,ssc-miR-874,ssc-miR-185,ssc-miR-2320-5p,ssc-miR-487b,ssc-miR-216,ssc-miR-345-3p,ssc-miR-490-3p,ssc-miR-769-3p,ssc-miR-148a-5p,ssc-miR-149,ssc-miR-139-3p,ssc-miR-10384,ssc-miR…	ssc-miR-1343,ssc-miR-4331-3p,ssc-miR-328	0.000843711	0.00396354	0.91418	0.000213745
lncRNA;MSTRG.28339.1	circRNA;7:22824834|22956239	3	80	3		ssc-miR-370,ssc-miR-150,ssc-miR-9858-5p,ssc-miR-320,ssc-miR-4334-3p,ssc-miR-296-3p,ssc-miR-140-3p,ssc-miR-503,ssc-miR-210,ssc-miR-9785-5p,ssc-miR-205,ssc-miR-24-3p,ssc-miR-326,ssc-miR-9860-5p,ssc-miR-4331-5p,ssc-miR-7135-3p,ssc-miR-7138-3p,ssc-miR-504,ssc-miR-361-3p,ssc-miR-671-5p,ssc-miR-7137-5p,ssc-miR-296-5p,ssc-miR-885-3p,ssc-miR-339-3p,ssc-miR-1842,ssc-miR-2366,ssc-miR-532-3p,ssc-miR-222,ssc…	ssc-miR-769-3p,ssc-miR-1343,ssc-miR-874	0.000843711	0.00396354	1	0
[truncated: 24,447 more rows]

## Sheet: Sheet2
#ceRNA1	ceRNA2	miRNA_target_num1	miRNA_target_num2	overlap_miRNA_num	miRNA_target1_uniq	miRNA_target2_uniq	overlap_miRNA	pvalue	FDR	coexp_cor	coexp_pvalue
[truncated: 18,295 more rows]

## Sheet: Sheet3
#ceRNA1	ceRNA2	miRNA_target_num1	miRNA_target_num2	overlap_miRNA_num	miRNA_target1_uniq	miRNA_target2_uniq	overlap_miRNA	pvalue	FDR	coexp_cor	coexp_pvalue
[truncated: 136,780 more rows]

[truncated: 3 more sheets: sub-H.vs.L mRNA-miRNA-lncRNA, sub-H.vs.L mRNA-miRNA-circRNA , sub-H.vs.L circRNA-miRNA-lncRNA]
